# Supplementary material for: Genome and low-iron response of an oceanic diatom adapted to chronic iron limitation
Source: Genome Biol. 2012 Jul 26;13(7):R66. doi: 10.1186/gb-2012-13-7-r66 (PMC3491386; doi:10.1186/gb-2012-13-7-r66)
Supplement: Additional file 1 — Supplemental table - BLAST analysis of AUGUSTUS-predicted protein models versus the NCBI Non-redundant Protein (nr) database and the Conserved Domain Database. The table lists the best BLAST hits from a BLASTP analysis of AUGUSTUS-predicted protein models against NCBI nr protein and Conserved Domain Database. The file is in .xls format (compressed to .zip). [file gb-2012-13-7-r66-S1.ZIP]

Archive with 1 entries (1 files):
- Additional file 1 - Table S1 (AUGUSTUS_models_vs_nr+CDD) GB.xls
