# Supplementary material for: Genome and low-iron response of an oceanic diatom adapted to chronic iron limitation
Source: Genome Biol. 2012 Jul 26;13(7):R66. doi: 10.1186/gb-2012-13-7-r66 (PMC3491386; doi:10.1186/gb-2012-13-7-r66)
Supplement: Additional file 1 — Supplemental table - BLAST analysis of AUGUSTUS-predicted protein models versus the NCBI Non-redundant Protein (nr) database and the Conserved Domain Database. The table lists the best BLAST hits from a BLASTP analysis of AUGUSTUS-predicted protein models against NCBI nr protein and Conserved Domain Database. The file is in .xls format (compressed to .zip). [file gb-2012-13-7-r66-S1.ZIP › Additional file 1 - Table S1 (AUGUSTUS_models_vs_nr+CDD) GB.xls]

## Sheet: Tabelle1
running number (custom index)	unique identifier of AUGUSTUS predicted gene models (3d = final prediction run of AUGUSTUS being trained with other diatoms' gene models; t1 = first of all alternative predictions)	official gene locus (Genbank)		genbank identifier of best hit	URL of best hit	weblink to best hit	best BLASTP hit in NCBI non-redundant protein database at Evalue cut-off 1.0E-03	Evalue of best hit		genbank identifier of best hit	URL of best hit	weblink to best hit	best BLASTP hit in NCBI conserved domain database at Evalue cut-off 1.0E-03	Evalue of best hit
counter [#]	AUGUSTUS [protein gene model]	Gene Locus		NR accession	Adresse	NCBI	NR	Evalue		CDD accession	Adresse	NCBI	CDD	Evalue
1	gnl|To_proteome_3d|3d.g00001.t1	THAOC_00001		ACA60914	http://www.ncbi.nlm.nih.gov/protein/ACA60914?report=fasta&log$=seqview	NCBI_NR/ACA60914	pol protein [Thalassiosira pseudonana]	3e-23			http://www.ncbi.nlm.nih.gov/Structure/cdd/cddsrv.cgi?uid=	NCBI_CDD/
2	gnl|To_proteome_3d|3d.g00002.t1	THAOC_00002			http://www.ncbi.nlm.nih.gov/protein/?report=fasta&log$=seqview	NCBI_NR/					http://www.ncbi.nlm.nih.gov/Structure/cdd/cddsrv.cgi?uid=	NCBI_CDD/
3	gnl|To_proteome_3d|3d.g00003.t1	THAOC_00003		XP_002292543	http://www.ncbi.nlm.nih.gov/protein/XP_002292543?report=fasta&log$=seqview	NCBI_NR/XP_002292543	predicted protein [Thalassiosira pseudonana CCMP1335] gb|EED90518.1| predicted protein [Thalassiosira pseudonana CCMP1335]	3e-15		29015	http://www.ncbi.nlm.nih.gov/Structure/cdd/cddsrv.cgi?uid=29015	NCBI_CDD/29015	cd00116, LRR_RI, Leucine-rich repeats (LRRs), ribonuclease inhibitor (RI)-like subfamily. LRRs are 20-29 residue sequence motifs present in many proteins that participate in protein-protein interactions and have different functions and cellular locations. LRRs correspond to structural units consisting of a beta strand (LxxLxLxxN/CxL conserved pattern) and an alpha helix. This alignment contains 1…	2e-06
4	gnl|To_proteome_3d|3d.g00004.t1	THAOC_00004		YP_008340	http://www.ncbi.nlm.nih.gov/protein/YP_008340?report=fasta&log$=seqview	NCBI_NR/YP_008340	hypothetical protein pc1341 [Candidatus Protochlamydia amoebophila UWE25] emb|CAF24065.1| conserved hypothetical protein [Candidatus Protochlamydia amoebophila UWE25]	1e-12		34835	http://www.ncbi.nlm.nih.gov/Structure/cdd/cddsrv.cgi?uid=34835	NCBI_CDD/34835	COG5238, RNA1, Ran GTPase-activating protein (RanGAP) involved in mRNA processing and transport [Signal transduction mechanisms / RNA processing and modification].	1e-05
5	gnl|To_proteome_3d|3d.g00005.t1	THAOC_00005		XP_002177880	http://www.ncbi.nlm.nih.gov/protein/XP_002177880?report=fasta&log$=seqview	NCBI_NR/XP_002177880	predicted protein [Phaeodactylum tricornutum CCAP 1055/1] gb|EEC50694.1| predicted protein [Phaeodactylum tricornutum CCAP 1055/1]	3e-08			http://www.ncbi.nlm.nih.gov/Structure/cdd/cddsrv.cgi?uid=	NCBI_CDD/
6	gnl|To_proteome_3d|3d.g00006.t1	THAOC_00006			http://www.ncbi.nlm.nih.gov/protein/?report=fasta&log$=seqview	NCBI_NR/					http://www.ncbi.nlm.nih.gov/Structure/cdd/cddsrv.cgi?uid=	NCBI_CDD/
7	gnl|To_proteome_3d|3d.g00007.t1	THAOC_00007		XP_002293491	http://www.ncbi.nlm.nih.gov/protein/XP_002293491?report=fasta&log$=seqview	NCBI_NR/XP_002293491	predicted protein [Thalassiosira pseudonana CCMP1335] gb|EED89227.1| predicted protein [Thalassiosira pseudonana CCMP1335]	6e-17		129222	http://www.ncbi.nlm.nih.gov/Structure/cdd/cddsrv.cgi?uid=129222	NCBI_CDD/129222	TIGR00116, tsf, translation elongation factor Ts. This protein is found in Bacteria, mitochondria, and chloroplasts.	1e-08
8	gnl|To_proteome_3d|3d.g00008.t1	THAOC_00008		XP_002295280	http://www.ncbi.nlm.nih.gov/protein/XP_002295280?report=fasta&log$=seqview	NCBI_NR/XP_002295280	predicted protein [Thalassiosira pseudonana CCMP1335] gb|EED87346.1| predicted protein [Thalassiosira pseudonana CCMP1335]	3e-54			http://www.ncbi.nlm.nih.gov/Structure/cdd/cddsrv.cgi?uid=	NCBI_CDD/
9	gnl|To_proteome_3d|3d.g00009.t1	THAOC_00009		YP_003203862	http://www.ncbi.nlm.nih.gov/protein/YP_003203862?report=fasta&log$=seqview	NCBI_NR/YP_003203862	Methyltransferase type 11 [Nakamurella multipartita DSM 44233] gb|ACV80873.1| Methyltransferase type 11 [Nakamurella multipartita DSM 44233]	3e-14			http://www.ncbi.nlm.nih.gov/Structure/cdd/cddsrv.cgi?uid=	NCBI_CDD/
10	gnl|To_proteome_3d|3d.g00010.t1	THAOC_00010			http://www.ncbi.nlm.nih.gov/protein/?report=fasta&log$=seqview	NCBI_NR/					http://www.ncbi.nlm.nih.gov/Structure/cdd/cddsrv.cgi?uid=	NCBI_CDD/
11	gnl|To_proteome_3d|3d.g00011.t1	THAOC_00011		XP_002290655	http://www.ncbi.nlm.nih.gov/protein/XP_002290655?report=fasta&log$=seqview	NCBI_NR/XP_002290655	predicted protein [Thalassiosira pseudonana CCMP1335] gb|EED92407.1| predicted protein [Thalassiosira pseudonana CCMP1335]	1e-110			http://www.ncbi.nlm.nih.gov/Structure/cdd/cddsrv.cgi?uid=	NCBI_CDD/
12	gnl|To_proteome_3d|3d.g00012.t1	THAOC_00012		XP_002292427	http://www.ncbi.nlm.nih.gov/protein/XP_002292427?report=fasta&log$=seqview	NCBI_NR/XP_002292427	predicted protein [Thalassiosira pseudonana CCMP1335] gb|EED90402.1| predicted protein [Thalassiosira pseudonana CCMP1335]	8e-05			http://www.ncbi.nlm.nih.gov/Structure/cdd/cddsrv.cgi?uid=	NCBI_CDD/
13	gnl|To_proteome_3d|3d.g00013.t1	THAOC_00013		XP_002292219	http://www.ncbi.nlm.nih.gov/protein/XP_002292219?report=fasta&log$=seqview	NCBI_NR/XP_002292219	predicted protein [Thalassiosira pseudonana CCMP1335] gb|EED90194.1| predicted protein [Thalassiosira pseudonana CCMP1335]	2e-23			http://www.ncbi.nlm.nih.gov/Structure/cdd/cddsrv.cgi?uid=	NCBI_CDD/
14	gnl|To_proteome_3d|3d.g00014.t1	THAOC_00014			http://www.ncbi.nlm.nih.gov/protein/?report=fasta&log$=seqview	NCBI_NR/					http://www.ncbi.nlm.nih.gov/Structure/cdd/cddsrv.cgi?uid=	NCBI_CDD/
15	gnl|To_proteome_3d|3d.g00015.t1	THAOC_00015			http://www.ncbi.nlm.nih.gov/protein/?report=fasta&log$=seqview	NCBI_NR/					http://www.ncbi.nlm.nih.gov/Structure/cdd/cddsrv.cgi?uid=	NCBI_CDD/
16	gnl|To_proteome_3d|3d.g00016.t1	THAOC_00016		XP_002289265	http://www.ncbi.nlm.nih.gov/protein/XP_002289265?report=fasta&log$=seqview	NCBI_NR/XP_002289265	nitrite reductase-ferredoxin dependent [Thalassiosira pseudonana CCMP1335] gb|EED92802.1| nitrite reductase-ferredoxin dependent [Thalassiosira pseudonana CCMP1335]	0		178050	http://www.ncbi.nlm.nih.gov/Structure/cdd/cddsrv.cgi?uid=178050	NCBI_CDD/178050	PLN02431, PLN02431, ferredoxin--nitrite reductase.	1e-133
17	gnl|To_proteome_3d|3d.g00017.t1	THAOC_00017		XP_002289727	http://www.ncbi.nlm.nih.gov/protein/XP_002289727?report=fasta&log$=seqview	NCBI_NR/XP_002289727	predicted protein [Thalassiosira pseudonana CCMP1335] gb|EED93264.1| predicted protein [Thalassiosira pseudonana CCMP1335]	1e-100		31001	http://www.ncbi.nlm.nih.gov/Structure/cdd/cddsrv.cgi?uid=31001	NCBI_CDD/31001	COG0656, ARA1, Aldo/keto reductases, related to diketogulonate reductase [General function prediction only].	2e-29
18	gnl|To_proteome_3d|3d.g00018.t1	THAOC_00018		XP_002289267	http://www.ncbi.nlm.nih.gov/protein/XP_002289267?report=fasta&log$=seqview	NCBI_NR/XP_002289267	predicted protein [Thalassiosira pseudonana CCMP1335] gb|EED92804.1| predicted protein [Thalassiosira pseudonana CCMP1335]	9e-59			http://www.ncbi.nlm.nih.gov/Structure/cdd/cddsrv.cgi?uid=	NCBI_CDD/
19	gnl|To_proteome_3d|3d.g00019.t1	THAOC_00019		XP_002289728	http://www.ncbi.nlm.nih.gov/protein/XP_002289728?report=fasta&log$=seqview	NCBI_NR/XP_002289728	predicted protein [Thalassiosira pseudonana CCMP1335] gb|EED93265.1| predicted protein [Thalassiosira pseudonana CCMP1335]	2e-78			http://www.ncbi.nlm.nih.gov/Structure/cdd/cddsrv.cgi?uid=	NCBI_CDD/
20	gnl|To_proteome_3d|3d.g00020.t1	THAOC_00020		XP_002289728	http://www.ncbi.nlm.nih.gov/protein/XP_002289728?report=fasta&log$=seqview	NCBI_NR/XP_002289728	predicted protein [Thalassiosira pseudonana CCMP1335] gb|EED93265.1| predicted protein [Thalassiosira pseudonana CCMP1335]	2e-24			http://www.ncbi.nlm.nih.gov/Structure/cdd/cddsrv.cgi?uid=	NCBI_CDD/
21	gnl|To_proteome_3d|3d.g00021.t1	THAOC_00021		EFJ00197	http://www.ncbi.nlm.nih.gov/protein/EFJ00197?report=fasta&log$=seqview	NCBI_NR/EFJ00197	hypothetical protein SCHCODRAFT_232497 [Schizophyllum commune H4-8]	6e-23			http://www.ncbi.nlm.nih.gov/Structure/cdd/cddsrv.cgi?uid=	NCBI_CDD/
22	gnl|To_proteome_3d|3d.g00022.t1	THAOC_00022			http://www.ncbi.nlm.nih.gov/protein/?report=fasta&log$=seqview	NCBI_NR/					http://www.ncbi.nlm.nih.gov/Structure/cdd/cddsrv.cgi?uid=	NCBI_CDD/
23	gnl|To_proteome_3d|3d.g00023.t1	THAOC_00023			http://www.ncbi.nlm.nih.gov/protein/?report=fasta&log$=seqview	NCBI_NR/					http://www.ncbi.nlm.nih.gov/Structure/cdd/cddsrv.cgi?uid=	NCBI_CDD/
24	gnl|To_proteome_3d|3d.g00024.t1	THAOC_00024			http://www.ncbi.nlm.nih.gov/protein/?report=fasta&log$=seqview	NCBI_NR/					http://www.ncbi.nlm.nih.gov/Structure/cdd/cddsrv.cgi?uid=	NCBI_CDD/
25	gnl|To_proteome_3d|3d.g00025.t1	THAOC_00025		XP_002903942	http://www.ncbi.nlm.nih.gov/protein/XP_002903942?report=fasta&log$=seqview	NCBI_NR/XP_002903942	conserved hypothetical protein [Phytophthora infestans T30-4] gb|EEY54997.1| conserved hypothetical protein [Phytophthora infestans T30-4]	1e-10		184606	http://www.ncbi.nlm.nih.gov/Structure/cdd/cddsrv.cgi?uid=184606	NCBI_CDD/184606	PRK14287, PRK14287, chaperone protein DnaJ; Provisional.	8e-11
26	gnl|To_proteome_3d|3d.g00026.t1	THAOC_00026			http://www.ncbi.nlm.nih.gov/protein/?report=fasta&log$=seqview	NCBI_NR/					http://www.ncbi.nlm.nih.gov/Structure/cdd/cddsrv.cgi?uid=	NCBI_CDD/
27	gnl|To_proteome_3d|3d.g00027.t1	THAOC_00027		ZP_06116473	http://www.ncbi.nlm.nih.gov/protein/ZP_06116473?report=fasta&log$=seqview	NCBI_NR/ZP_06116473	hypothetical tropomyosin [Clostridium hathewayi DSM 13479] gb|EFC96977.1| hypothetical tropomyosin [Clostridium hathewayi DSM 13479]	7e-09			http://www.ncbi.nlm.nih.gov/Structure/cdd/cddsrv.cgi?uid=	NCBI_CDD/
28	gnl|To_proteome_3d|3d.g00028.t1	THAOC_00028			http://www.ncbi.nlm.nih.gov/protein/?report=fasta&log$=seqview	NCBI_NR/					http://www.ncbi.nlm.nih.gov/Structure/cdd/cddsrv.cgi?uid=	NCBI_CDD/
29	gnl|To_proteome_3d|3d.g00029.t1	THAOC_00029		XP_002289531	http://www.ncbi.nlm.nih.gov/protein/XP_002289531?report=fasta&log$=seqview	NCBI_NR/XP_002289531	predicted protein [Thalassiosira pseudonana CCMP1335] gb|EED93068.1| predicted protein [Thalassiosira pseudonana CCMP1335]	3e-38		151208	http://www.ncbi.nlm.nih.gov/Structure/cdd/cddsrv.cgi?uid=151208	NCBI_CDD/151208	pfam10718, Ycf34, Hypothetical chloroplast protein Ycf34. This family is of proteins annotated as hypothetical chloroplast protein YCF34. The function is not known.	2e-10
30	gnl|To_proteome_3d|3d.g00030.t1	THAOC_00030		XP_002289982	http://www.ncbi.nlm.nih.gov/protein/XP_002289982?report=fasta&log$=seqview	NCBI_NR/XP_002289982	glycosylase [Thalassiosira pseudonana CCMP1335] gb|EED93519.1| glycosylase [Thalassiosira pseudonana CCMP1335]	1e-66		30615	http://www.ncbi.nlm.nih.gov/Structure/cdd/cddsrv.cgi?uid=30615	NCBI_CDD/30615	COG0266, Nei, Formamidopyrimidine-DNA glycosylase [DNA replication, recombination, and repair].	3e-08
31	gnl|To_proteome_3d|3d.g00031.t1	THAOC_00031		XP_002183323	http://www.ncbi.nlm.nih.gov/protein/XP_002183323?report=fasta&log$=seqview	NCBI_NR/XP_002183323	predicted protein [Phaeodactylum tricornutum CCAP 1055/1] gb|EEC45023.1| predicted protein [Phaeodactylum tricornutum CCAP 1055/1]	3e-06			http://www.ncbi.nlm.nih.gov/Structure/cdd/cddsrv.cgi?uid=	NCBI_CDD/
32	gnl|To_proteome_3d|3d.g00032.t1	THAOC_00032			http://www.ncbi.nlm.nih.gov/protein/?report=fasta&log$=seqview	NCBI_NR/					http://www.ncbi.nlm.nih.gov/Structure/cdd/cddsrv.cgi?uid=	NCBI_CDD/
33	gnl|To_proteome_3d|3d.g00033.t1	THAOC_00033			http://www.ncbi.nlm.nih.gov/protein/?report=fasta&log$=seqview	NCBI_NR/					http://www.ncbi.nlm.nih.gov/Structure/cdd/cddsrv.cgi?uid=	NCBI_CDD/
34	gnl|To_proteome_3d|3d.g00034.t1	THAOC_00034		YP_380229	http://www.ncbi.nlm.nih.gov/protein/YP_380229?report=fasta&log$=seqview	NCBI_NR/YP_380229	Sel1 repeat-containing protein [Chlorobium chlorochromatii CaD3] gb|ABB29186.1| Sel1-like repeat [Chlorobium chlorochromatii CaD3]	3e-15		31133	http://www.ncbi.nlm.nih.gov/Structure/cdd/cddsrv.cgi?uid=31133	NCBI_CDD/31133	COG0790, COG0790, FOG: TPR repeat, SEL1 subfamily [General function prediction only].	2e-07
35	gnl|To_proteome_3d|3d.g00035.t1	THAOC_00035			http://www.ncbi.nlm.nih.gov/protein/?report=fasta&log$=seqview	NCBI_NR/					http://www.ncbi.nlm.nih.gov/Structure/cdd/cddsrv.cgi?uid=	NCBI_CDD/
36	gnl|To_proteome_3d|3d.g00036.t1	THAOC_00036			http://www.ncbi.nlm.nih.gov/protein/?report=fasta&log$=seqview	NCBI_NR/					http://www.ncbi.nlm.nih.gov/Structure/cdd/cddsrv.cgi?uid=	NCBI_CDD/
37	gnl|To_proteome_3d|3d.g00037.t1	THAOC_00037			http://www.ncbi.nlm.nih.gov/protein/?report=fasta&log$=seqview	NCBI_NR/					http://www.ncbi.nlm.nih.gov/Structure/cdd/cddsrv.cgi?uid=	NCBI_CDD/
38	gnl|To_proteome_3d|3d.g00038.t1	THAOC_00038		XP_002290436	http://www.ncbi.nlm.nih.gov/protein/XP_002290436?report=fasta&log$=seqview	NCBI_NR/XP_002290436	predicted protein [Thalassiosira pseudonana CCMP1335] gb|EED92188.1| predicted protein [Thalassiosira pseudonana CCMP1335]	2e-18			http://www.ncbi.nlm.nih.gov/Structure/cdd/cddsrv.cgi?uid=	NCBI_CDD/
39	gnl|To_proteome_3d|3d.g00039.t1	THAOC_00039			http://www.ncbi.nlm.nih.gov/protein/?report=fasta&log$=seqview	NCBI_NR/					http://www.ncbi.nlm.nih.gov/Structure/cdd/cddsrv.cgi?uid=	NCBI_CDD/
40	gnl|To_proteome_3d|3d.g00040.t1	THAOC_00040			http://www.ncbi.nlm.nih.gov/protein/?report=fasta&log$=seqview	NCBI_NR/					http://www.ncbi.nlm.nih.gov/Structure/cdd/cddsrv.cgi?uid=	NCBI_CDD/
41	gnl|To_proteome_3d|3d.g00041.t1	THAOC_00041			http://www.ncbi.nlm.nih.gov/protein/?report=fasta&log$=seqview	NCBI_NR/				162353	http://www.ncbi.nlm.nih.gov/Structure/cdd/cddsrv.cgi?uid=162353	NCBI_CDD/162353	TIGR01426, MGT, glycosyltransferase, MGT family. This model describes the MGT (macroside glycosyltransferase) subfamily of the UDP-glucuronosyltransferase family. Members include a number of glucosyl transferases for macrolide antibiotic inactivation, but also include transferases of glucose-related sugars for macrolide antibiotic production.	6e-05
42	gnl|To_proteome_3d|3d.g00042.t1	THAOC_00042		XP_002287425	http://www.ncbi.nlm.nih.gov/protein/XP_002287425?report=fasta&log$=seqview	NCBI_NR/XP_002287425	predicted protein [Thalassiosira pseudonana CCMP1335] gb|EED94868.1| predicted protein [Thalassiosira pseudonana CCMP1335]	5e-80		112833	http://www.ncbi.nlm.nih.gov/Structure/cdd/cddsrv.cgi?uid=112833	NCBI_CDD/112833	pfam04034, DUF367, Domain of unknown function (DUF367).	3e-42
43	gnl|To_proteome_3d|3d.g00043.t1	THAOC_00043		XP_002294711	http://www.ncbi.nlm.nih.gov/protein/XP_002294711?report=fasta&log$=seqview	NCBI_NR/XP_002294711	predicted protein [Thalassiosira pseudonana CCMP1335] gb|EED88071.1| predicted protein [Thalassiosira pseudonana CCMP1335]	3e-07			http://www.ncbi.nlm.nih.gov/Structure/cdd/cddsrv.cgi?uid=	NCBI_CDD/
44	gnl|To_proteome_3d|3d.g00044.t1	THAOC_00044			http://www.ncbi.nlm.nih.gov/protein/?report=fasta&log$=seqview	NCBI_NR/					http://www.ncbi.nlm.nih.gov/Structure/cdd/cddsrv.cgi?uid=	NCBI_CDD/
45	gnl|To_proteome_3d|3d.g00045.t1	THAOC_00045		XP_002286849	http://www.ncbi.nlm.nih.gov/protein/XP_002286849?report=fasta&log$=seqview	NCBI_NR/XP_002286849	predicted protein [Thalassiosira pseudonana CCMP1335] gb|EED96490.1| predicted protein [Thalassiosira pseudonana CCMP1335]	2e-22			http://www.ncbi.nlm.nih.gov/Structure/cdd/cddsrv.cgi?uid=	NCBI_CDD/
46	gnl|To_proteome_3d|3d.g00046.t1	THAOC_00046			http://www.ncbi.nlm.nih.gov/protein/?report=fasta&log$=seqview	NCBI_NR/					http://www.ncbi.nlm.nih.gov/Structure/cdd/cddsrv.cgi?uid=	NCBI_CDD/
47	gnl|To_proteome_3d|3d.g00047.t1	THAOC_00047			http://www.ncbi.nlm.nih.gov/protein/?report=fasta&log$=seqview	NCBI_NR/					http://www.ncbi.nlm.nih.gov/Structure/cdd/cddsrv.cgi?uid=	NCBI_CDD/
48	gnl|To_proteome_3d|3d.g00048.t1	THAOC_00048		ZP_05920109	http://www.ncbi.nlm.nih.gov/protein/ZP_05920109?report=fasta&log$=seqview	NCBI_NR/ZP_05920109	conserved hypothetical protein [Pasteurella dagmatis ATCC 43325] gb|EEX50347.1| conserved hypothetical protein [Pasteurella dagmatis ATCC 43325]	0.0002			http://www.ncbi.nlm.nih.gov/Structure/cdd/cddsrv.cgi?uid=	NCBI_CDD/
49	gnl|To_proteome_3d|3d.g00049.t1	THAOC_00049		XP_002290876	http://www.ncbi.nlm.nih.gov/protein/XP_002290876?report=fasta&log$=seqview	NCBI_NR/XP_002290876	aconitase hydratase 2 [Thalassiosira pseudonana CCMP1335] gb|EED92628.1| aconitase hydratase 2 [Thalassiosira pseudonana CCMP1335]	0		177714	http://www.ncbi.nlm.nih.gov/Structure/cdd/cddsrv.cgi?uid=177714	NCBI_CDD/177714	PLN00094, PLN00094, aconitate hydratase 2; Provisional.	0
50	gnl|To_proteome_3d|3d.g00050.t1	THAOC_00050			http://www.ncbi.nlm.nih.gov/protein/?report=fasta&log$=seqview	NCBI_NR/					http://www.ncbi.nlm.nih.gov/Structure/cdd/cddsrv.cgi?uid=	NCBI_CDD/
51	gnl|To_proteome_3d|3d.g00051.t1	THAOC_00051		XP_002292346	http://www.ncbi.nlm.nih.gov/protein/XP_002292346?report=fasta&log$=seqview	NCBI_NR/XP_002292346	predicted protein [Thalassiosira pseudonana CCMP1335] gb|EED90321.1| predicted protein [Thalassiosira pseudonana CCMP1335]	5e-12		29015	http://www.ncbi.nlm.nih.gov/Structure/cdd/cddsrv.cgi?uid=29015	NCBI_CDD/29015	cd00116, LRR_RI, Leucine-rich repeats (LRRs), ribonuclease inhibitor (RI)-like subfamily. LRRs are 20-29 residue sequence motifs present in many proteins that participate in protein-protein interactions and have different functions and cellular locations. LRRs correspond to structural units consisting of a beta strand (LxxLxLxxN/CxL conserved pattern) and an alpha helix. This alignment contains 1…	3e-06
52	gnl|To_proteome_3d|3d.g00052.t1	THAOC_00052			http://www.ncbi.nlm.nih.gov/protein/?report=fasta&log$=seqview	NCBI_NR/					http://www.ncbi.nlm.nih.gov/Structure/cdd/cddsrv.cgi?uid=	NCBI_CDD/
53	gnl|To_proteome_3d|3d.g00053.t1	THAOC_00053			http://www.ncbi.nlm.nih.gov/protein/?report=fasta&log$=seqview	NCBI_NR/					http://www.ncbi.nlm.nih.gov/Structure/cdd/cddsrv.cgi?uid=	NCBI_CDD/
54	gnl|To_proteome_3d|3d.g00054.t1	THAOC_00054		XP_002296149	http://www.ncbi.nlm.nih.gov/protein/XP_002296149?report=fasta&log$=seqview	NCBI_NR/XP_002296149	smc1 [Thalassiosira pseudonana CCMP1335] gb|ACI64866.1| smc1 [Thalassiosira pseudonana CCMP1335]	4e-33		73034	http://www.ncbi.nlm.nih.gov/Structure/cdd/cddsrv.cgi?uid=73034	NCBI_CDD/73034	cd03275, ABC_SMC1_euk, Eukaryotic SMC1 proteins; SMC proteins are large (approximately 110 to 170 kDa), and each is arranged into five recognizable domains. Amino-acid sequence homology of SMC proteins between species is largely confined to the amino- and carboxy-terminal globular domains. The amino-terminal domain contains a 'Walker A' nucleotide-binding domain (GxxGxGKS/T, in the single-letter …	1e-22
55	gnl|To_proteome_3d|3d.g00055.t1	THAOC_00055			http://www.ncbi.nlm.nih.gov/protein/?report=fasta&log$=seqview	NCBI_NR/					http://www.ncbi.nlm.nih.gov/Structure/cdd/cddsrv.cgi?uid=	NCBI_CDD/
56	gnl|To_proteome_3d|3d.g00056.t1	THAOC_00056		XP_002294170	http://www.ncbi.nlm.nih.gov/protein/XP_002294170?report=fasta&log$=seqview	NCBI_NR/XP_002294170	predicted protein [Thalassiosira pseudonana CCMP1335] gb|EED88525.1| predicted protein [Thalassiosira pseudonana CCMP1335]	3e-94			http://www.ncbi.nlm.nih.gov/Structure/cdd/cddsrv.cgi?uid=	NCBI_CDD/
57	gnl|To_proteome_3d|3d.g00057.t1	THAOC_00057		XP_002294459	http://www.ncbi.nlm.nih.gov/protein/XP_002294459?report=fasta&log$=seqview	NCBI_NR/XP_002294459	predicted protein [Thalassiosira pseudonana CCMP1335] gb|EED88293.1| predicted protein [Thalassiosira pseudonana CCMP1335]	3e-09			http://www.ncbi.nlm.nih.gov/Structure/cdd/cddsrv.cgi?uid=	NCBI_CDD/
58	gnl|To_proteome_3d|3d.g00058.t1	THAOC_00058		XP_002288052	http://www.ncbi.nlm.nih.gov/protein/XP_002288052?report=fasta&log$=seqview	NCBI_NR/XP_002288052	predicted protein [Thalassiosira pseudonana CCMP1335] gb|EED95495.1| predicted protein [Thalassiosira pseudonana CCMP1335]	4e-64		30083	http://www.ncbi.nlm.nih.gov/Structure/cdd/cddsrv.cgi?uid=30083	NCBI_CDD/30083	cd00106, KISc, Kinesin motor domain. This catalytic (head) domain has ATPase activity and belongs to the larger group of P-loop NTPases. Kinesins are microtubule-dependent molecular motors that play important roles in intracellular transport and in cell division. In most kinesins, the motor domain is found at the N-terminus (N-type), in some its is found in the middle (M-type), or C-terminal (C-t…	9e-11
59	gnl|To_proteome_3d|3d.g00059.t1	THAOC_00059			http://www.ncbi.nlm.nih.gov/protein/?report=fasta&log$=seqview	NCBI_NR/					http://www.ncbi.nlm.nih.gov/Structure/cdd/cddsrv.cgi?uid=	NCBI_CDD/
60	gnl|To_proteome_3d|3d.g00060.t1	THAOC_00060			http://www.ncbi.nlm.nih.gov/protein/?report=fasta&log$=seqview	NCBI_NR/					http://www.ncbi.nlm.nih.gov/Structure/cdd/cddsrv.cgi?uid=	NCBI_CDD/
61	gnl|To_proteome_3d|3d.g00061.t1	THAOC_00061		XP_002295392	http://www.ncbi.nlm.nih.gov/protein/XP_002295392?report=fasta&log$=seqview	NCBI_NR/XP_002295392	predicted protein [Thalassiosira pseudonana CCMP1335] gb|ACI64109.1| predicted protein [Thalassiosira pseudonana CCMP1335]	8e-64			http://www.ncbi.nlm.nih.gov/Structure/cdd/cddsrv.cgi?uid=	NCBI_CDD/
62	gnl|To_proteome_3d|3d.g00062.t1	THAOC_00062		XP_002292346	http://www.ncbi.nlm.nih.gov/protein/XP_002292346?report=fasta&log$=seqview	NCBI_NR/XP_002292346	predicted protein [Thalassiosira pseudonana CCMP1335] gb|EED90321.1| predicted protein [Thalassiosira pseudonana CCMP1335]	1e-14			http://www.ncbi.nlm.nih.gov/Structure/cdd/cddsrv.cgi?uid=	NCBI_CDD/
63	gnl|To_proteome_3d|3d.g00063.t1	THAOC_00063		YP_001958273	http://www.ncbi.nlm.nih.gov/protein/YP_001958273?report=fasta&log$=seqview	NCBI_NR/YP_001958273	hypothetical protein Aasi_1217 [Candidatus Amoebophilus asiaticus 5a2] gb|ACE06544.1| hypothetical protein Aasi_1217 [Candidatus Amoebophilus asiaticus 5a2]	1e-10		31133	http://www.ncbi.nlm.nih.gov/Structure/cdd/cddsrv.cgi?uid=31133	NCBI_CDD/31133	COG0790, COG0790, FOG: TPR repeat, SEL1 subfamily [General function prediction only].	4e-05
64	gnl|To_proteome_3d|3d.g00064.t1	THAOC_00064		YP_001958273	http://www.ncbi.nlm.nih.gov/protein/YP_001958273?report=fasta&log$=seqview	NCBI_NR/YP_001958273	hypothetical protein Aasi_1217 [Candidatus Amoebophilus asiaticus 5a2] gb|ACE06544.1| hypothetical protein Aasi_1217 [Candidatus Amoebophilus asiaticus 5a2]	2e-12		31133	http://www.ncbi.nlm.nih.gov/Structure/cdd/cddsrv.cgi?uid=31133	NCBI_CDD/31133	COG0790, COG0790, FOG: TPR repeat, SEL1 subfamily [General function prediction only].	3e-07
65	gnl|To_proteome_3d|3d.g00065.t1	THAOC_00065			http://www.ncbi.nlm.nih.gov/protein/?report=fasta&log$=seqview	NCBI_NR/					http://www.ncbi.nlm.nih.gov/Structure/cdd/cddsrv.cgi?uid=	NCBI_CDD/
66	gnl|To_proteome_3d|3d.g00066.t1	THAOC_00066		XP_002294054	http://www.ncbi.nlm.nih.gov/protein/XP_002294054?report=fasta&log$=seqview	NCBI_NR/XP_002294054	predicted protein [Thalassiosira pseudonana CCMP1335] gb|EED88409.1| predicted protein [Thalassiosira pseudonana CCMP1335]	1e-05			http://www.ncbi.nlm.nih.gov/Structure/cdd/cddsrv.cgi?uid=	NCBI_CDD/
67	gnl|To_proteome_3d|3d.g00067.t1	THAOC_00067		XP_002288805	http://www.ncbi.nlm.nih.gov/protein/XP_002288805?report=fasta&log$=seqview	NCBI_NR/XP_002288805	hypothetical protein THAPSDRAFT_261766 [Thalassiosira pseudonana CCMP1335] gb|EED94241.1| hypothetical protein THAPSDRAFT_261766 [Thalassiosira pseudonana CCMP1335]	6e-91		162369	http://www.ncbi.nlm.nih.gov/Structure/cdd/cddsrv.cgi?uid=162369	NCBI_CDD/162369	TIGR01452, PGP_euk, phosphoglycolate/pyridoxal phosphate phosphatase family. This model is closely related to a family of bacterial sequences including the E. coli NagD and B. subtilus AraL genes which are characterized by the ability to hydrolyze para-nitrophenylphosphate (pNPPases or NPPases). The chlamydomonas PGPase does not catalyze this reaction and so presumably these two groups have diffe…	7e-38
68	gnl|To_proteome_3d|3d.g00068.t1	THAOC_00068		XP_002290504	http://www.ncbi.nlm.nih.gov/protein/XP_002290504?report=fasta&log$=seqview	NCBI_NR/XP_002290504	predicted protein [Thalassiosira pseudonana CCMP1335] gb|EED92256.1| predicted protein [Thalassiosira pseudonana CCMP1335]	1e-52			http://www.ncbi.nlm.nih.gov/Structure/cdd/cddsrv.cgi?uid=	NCBI_CDD/
69	gnl|To_proteome_3d|3d.g00069.t1	THAOC_00069		CBN74900	http://www.ncbi.nlm.nih.gov/protein/CBN74900?report=fasta&log$=seqview	NCBI_NR/CBN74900	hypothetical protein [Ectocarpus siliculosus]	2e-22			http://www.ncbi.nlm.nih.gov/Structure/cdd/cddsrv.cgi?uid=	NCBI_CDD/
70	gnl|To_proteome_3d|3d.g00070.t1	THAOC_00070			http://www.ncbi.nlm.nih.gov/protein/?report=fasta&log$=seqview	NCBI_NR/					http://www.ncbi.nlm.nih.gov/Structure/cdd/cddsrv.cgi?uid=	NCBI_CDD/
71	gnl|To_proteome_3d|3d.g00071.t1	THAOC_00071		XP_002292382	http://www.ncbi.nlm.nih.gov/protein/XP_002292382?report=fasta&log$=seqview	NCBI_NR/XP_002292382	predicted protein [Thalassiosira pseudonana CCMP1335] gb|EED90357.1| predicted protein [Thalassiosira pseudonana CCMP1335]	2e-38			http://www.ncbi.nlm.nih.gov/Structure/cdd/cddsrv.cgi?uid=	NCBI_CDD/
72	gnl|To_proteome_3d|3d.g00072.t1	THAOC_00072			http://www.ncbi.nlm.nih.gov/protein/?report=fasta&log$=seqview	NCBI_NR/					http://www.ncbi.nlm.nih.gov/Structure/cdd/cddsrv.cgi?uid=	NCBI_CDD/
73	gnl|To_proteome_3d|3d.g00073.t1	THAOC_00073		XP_002296987	http://www.ncbi.nlm.nih.gov/protein/XP_002296987?report=fasta&log$=seqview	NCBI_NR/XP_002296987	predicted protein [Thalassiosira pseudonana CCMP1335] gb|EED86715.1| predicted protein [Thalassiosira pseudonana CCMP1335]	0			http://www.ncbi.nlm.nih.gov/Structure/cdd/cddsrv.cgi?uid=	NCBI_CDD/
74	gnl|To_proteome_3d|3d.g00074.t1	THAOC_00074			http://www.ncbi.nlm.nih.gov/protein/?report=fasta&log$=seqview	NCBI_NR/					http://www.ncbi.nlm.nih.gov/Structure/cdd/cddsrv.cgi?uid=	NCBI_CDD/
75	gnl|To_proteome_3d|3d.g00075.t1	THAOC_00075		XP_002297144	http://www.ncbi.nlm.nih.gov/protein/XP_002297144?report=fasta&log$=seqview	NCBI_NR/XP_002297144	predicted protein [Thalassiosira pseudonana CCMP1335] gb|EED86612.1| predicted protein [Thalassiosira pseudonana CCMP1335]	4e-54			http://www.ncbi.nlm.nih.gov/Structure/cdd/cddsrv.cgi?uid=	NCBI_CDD/
76	gnl|To_proteome_3d|3d.g00076.t1	THAOC_00076			http://www.ncbi.nlm.nih.gov/protein/?report=fasta&log$=seqview	NCBI_NR/					http://www.ncbi.nlm.nih.gov/Structure/cdd/cddsrv.cgi?uid=	NCBI_CDD/
77	gnl|To_proteome_3d|3d.g00077.t1	THAOC_00077		ZP_01001708	http://www.ncbi.nlm.nih.gov/protein/ZP_01001708?report=fasta&log$=seqview	NCBI_NR/ZP_01001708	hypothetical protein SKA53_08999 [Loktanella vestfoldensis SKA53] gb|EAQ07848.1| hypothetical protein SKA53_08999 [Loktanella vestfoldensis SKA53]	1e-13		34261	http://www.ncbi.nlm.nih.gov/Structure/cdd/cddsrv.cgi?uid=34261	NCBI_CDD/34261	COG4642, COG4642, Uncharacterized protein conserved in bacteria [Function unknown].	1e-09
78	gnl|To_proteome_3d|3d.g00078.t1	THAOC_00078			http://www.ncbi.nlm.nih.gov/protein/?report=fasta&log$=seqview	NCBI_NR/					http://www.ncbi.nlm.nih.gov/Structure/cdd/cddsrv.cgi?uid=	NCBI_CDD/
79	gnl|To_proteome_3d|3d.g00079.t1	THAOC_00079			http://www.ncbi.nlm.nih.gov/protein/?report=fasta&log$=seqview	NCBI_NR/					http://www.ncbi.nlm.nih.gov/Structure/cdd/cddsrv.cgi?uid=	NCBI_CDD/
80	gnl|To_proteome_3d|3d.g00080.t1	THAOC_00080		XP_002289823	http://www.ncbi.nlm.nih.gov/protein/XP_002289823?report=fasta&log$=seqview	NCBI_NR/XP_002289823	obtusifoliol 14-alpha demethylase [Thalassiosira pseudonana CCMP1335] gb|EED93360.1| obtusifoliol 14-alpha demethylase [Thalassiosira pseudonana CCMP1335]	0		143849	http://www.ncbi.nlm.nih.gov/Structure/cdd/cddsrv.cgi?uid=143849	NCBI_CDD/143849	pfam00067, p450, Cytochrome P450. Cytochrome P450s are haem-thiolate proteins involved in the oxidative degradation of various compounds. They are particularly well known for their role in the degradation of environmental toxins and mutagens. They can be divided into 4 classes, according to the method by which electrons from NAD(P)H are delivered to the catalytic site. Sequence conservation is re…	1e-25
81	gnl|To_proteome_3d|3d.g00081.t1	THAOC_00081		XP_002290867	http://www.ncbi.nlm.nih.gov/protein/XP_002290867?report=fasta&log$=seqview	NCBI_NR/XP_002290867	predicted protein [Thalassiosira pseudonana CCMP1335] gb|EED92619.1| predicted protein [Thalassiosira pseudonana CCMP1335]	1e-105		30097	http://www.ncbi.nlm.nih.gov/Structure/cdd/cddsrv.cgi?uid=30097	NCBI_CDD/30097	cd01375, KISc_KIF9_like, Kinesin motor domain, KIF9-like subgroup; might play a role in cell shape remodeling. This catalytic (head) domain has ATPase activity and belongs to the larger group of P-loop NTPases. Kinesins are microtubule-dependent molecular motors that play important roles in intracellular transport and in cell division. In most kinesins, the motor domain is found at the N-terminus…	4e-68
82	gnl|To_proteome_3d|3d.g00082.t1	THAOC_00082			http://www.ncbi.nlm.nih.gov/protein/?report=fasta&log$=seqview	NCBI_NR/					http://www.ncbi.nlm.nih.gov/Structure/cdd/cddsrv.cgi?uid=	NCBI_CDD/
83	gnl|To_proteome_3d|3d.g00083.t1	THAOC_00083		XP_002288662	http://www.ncbi.nlm.nih.gov/protein/XP_002288662?report=fasta&log$=seqview	NCBI_NR/XP_002288662	predicted protein [Thalassiosira pseudonana CCMP1335] gb|EED94098.1| predicted protein [Thalassiosira pseudonana CCMP1335]	2e-73			http://www.ncbi.nlm.nih.gov/Structure/cdd/cddsrv.cgi?uid=	NCBI_CDD/
84	gnl|To_proteome_3d|3d.g00084.t1	THAOC_00084		XP_002288160	http://www.ncbi.nlm.nih.gov/protein/XP_002288160?report=fasta&log$=seqview	NCBI_NR/XP_002288160	predicted protein [Thalassiosira pseudonana CCMP1335] gb|EED93596.1| predicted protein [Thalassiosira pseudonana CCMP1335]	9e-61		179796	http://www.ncbi.nlm.nih.gov/Structure/cdd/cddsrv.cgi?uid=179796	NCBI_CDD/179796	PRK04233, PRK04233, hypothetical protein; Provisional.	2e-06
85	gnl|To_proteome_3d|3d.g00085.t1	THAOC_00085		XP_002288162	http://www.ncbi.nlm.nih.gov/protein/XP_002288162?report=fasta&log$=seqview	NCBI_NR/XP_002288162	DNA helicase [Thalassiosira pseudonana CCMP1335] gb|EED93598.1| DNA helicase [Thalassiosira pseudonana CCMP1335]	0		161953	http://www.ncbi.nlm.nih.gov/Structure/cdd/cddsrv.cgi?uid=161953	NCBI_CDD/161953	TIGR00604, rad3, DNA repair helicase (rad3). All proteins in this family for which funcitons are known are DNA-DNA helicases that funciton in the initiation of transcription and nucleotide excision repair as part of the TFIIH complex. This family is based on the phylogenomic analysis of JA Eisen (1999, Ph.D. Thesis, Stanford University).	1e-49
86	gnl|To_proteome_3d|3d.g00086.t1	THAOC_00086		XP_002289064	http://www.ncbi.nlm.nih.gov/protein/XP_002289064?report=fasta&log$=seqview	NCBI_NR/XP_002289064	K transporter [Thalassiosira pseudonana CCMP1335] gb|EED94500.1| K transporter [Thalassiosira pseudonana CCMP1335]	2e-53		179625	http://www.ncbi.nlm.nih.gov/Structure/cdd/cddsrv.cgi?uid=179625	NCBI_CDD/179625	PRK03659, PRK03659, glutathione-regulated potassium-efflux system protein KefB; Provisional.	2e-20
87	gnl|To_proteome_3d|3d.g00087.t1	THAOC_00087		YP_001958273	http://www.ncbi.nlm.nih.gov/protein/YP_001958273?report=fasta&log$=seqview	NCBI_NR/YP_001958273	hypothetical protein Aasi_1217 [Candidatus Amoebophilus asiaticus 5a2] gb|ACE06544.1| hypothetical protein Aasi_1217 [Candidatus Amoebophilus asiaticus 5a2]	2e-12		31133	http://www.ncbi.nlm.nih.gov/Structure/cdd/cddsrv.cgi?uid=31133	NCBI_CDD/31133	COG0790, COG0790, FOG: TPR repeat, SEL1 subfamily [General function prediction only].	6e-07
88	gnl|To_proteome_3d|3d.g00088.t1	THAOC_00088			http://www.ncbi.nlm.nih.gov/protein/?report=fasta&log$=seqview	NCBI_NR/					http://www.ncbi.nlm.nih.gov/Structure/cdd/cddsrv.cgi?uid=	NCBI_CDD/
89	gnl|To_proteome_3d|3d.g00089.t1	THAOC_00089		ZP_04662422	http://www.ncbi.nlm.nih.gov/protein/ZP_04662422?report=fasta&log$=seqview	NCBI_NR/ZP_04662422	TPR repeat-containing SEL1 subfamily protein [Acinetobacter baumannii AB900]	1e-11		31133	http://www.ncbi.nlm.nih.gov/Structure/cdd/cddsrv.cgi?uid=31133	NCBI_CDD/31133	COG0790, COG0790, FOG: TPR repeat, SEL1 subfamily [General function prediction only].	3e-06
90	gnl|To_proteome_3d|3d.g00090.t1	THAOC_00090			http://www.ncbi.nlm.nih.gov/protein/?report=fasta&log$=seqview	NCBI_NR/					http://www.ncbi.nlm.nih.gov/Structure/cdd/cddsrv.cgi?uid=	NCBI_CDD/
91	gnl|To_proteome_3d|3d.g00091.t1	THAOC_00091			http://www.ncbi.nlm.nih.gov/protein/?report=fasta&log$=seqview	NCBI_NR/					http://www.ncbi.nlm.nih.gov/Structure/cdd/cddsrv.cgi?uid=	NCBI_CDD/
92	gnl|To_proteome_3d|3d.g00092.t1	THAOC_00092		YP_001958273	http://www.ncbi.nlm.nih.gov/protein/YP_001958273?report=fasta&log$=seqview	NCBI_NR/YP_001958273	hypothetical protein Aasi_1217 [Candidatus Amoebophilus asiaticus 5a2] gb|ACE06544.1| hypothetical protein Aasi_1217 [Candidatus Amoebophilus asiaticus 5a2]	1e-11		31133	http://www.ncbi.nlm.nih.gov/Structure/cdd/cddsrv.cgi?uid=31133	NCBI_CDD/31133	COG0790, COG0790, FOG: TPR repeat, SEL1 subfamily [General function prediction only].	1e-05
93	gnl|To_proteome_3d|3d.g00093.t1	THAOC_00093			http://www.ncbi.nlm.nih.gov/protein/?report=fasta&log$=seqview	NCBI_NR/					http://www.ncbi.nlm.nih.gov/Structure/cdd/cddsrv.cgi?uid=	NCBI_CDD/
94	gnl|To_proteome_3d|3d.g00094.t1	THAOC_00094		XP_002291664	http://www.ncbi.nlm.nih.gov/protein/XP_002291664?report=fasta&log$=seqview	NCBI_NR/XP_002291664	predicted protein [Thalassiosira pseudonana CCMP1335] gb|EED91771.1| predicted protein [Thalassiosira pseudonana CCMP1335]	7e-46			http://www.ncbi.nlm.nih.gov/Structure/cdd/cddsrv.cgi?uid=	NCBI_CDD/
95	gnl|To_proteome_3d|3d.g00095.t1	THAOC_00095			http://www.ncbi.nlm.nih.gov/protein/?report=fasta&log$=seqview	NCBI_NR/					http://www.ncbi.nlm.nih.gov/Structure/cdd/cddsrv.cgi?uid=	NCBI_CDD/
96	gnl|To_proteome_3d|3d.g00096.t1	THAOC_00096			http://www.ncbi.nlm.nih.gov/protein/?report=fasta&log$=seqview	NCBI_NR/					http://www.ncbi.nlm.nih.gov/Structure/cdd/cddsrv.cgi?uid=	NCBI_CDD/
97	gnl|To_proteome_3d|3d.g00097.t1	THAOC_00097		XP_002287137	http://www.ncbi.nlm.nih.gov/protein/XP_002287137?report=fasta&log$=seqview	NCBI_NR/XP_002287137	predicted protein [Thalassiosira pseudonana CCMP1335] gb|EED94580.1| predicted protein [Thalassiosira pseudonana CCMP1335]	9e-10			http://www.ncbi.nlm.nih.gov/Structure/cdd/cddsrv.cgi?uid=	NCBI_CDD/
98	gnl|To_proteome_3d|3d.g00098.t1	THAOC_00098		XP_002292547	http://www.ncbi.nlm.nih.gov/protein/XP_002292547?report=fasta&log$=seqview	NCBI_NR/XP_002292547	predicted protein [Thalassiosira pseudonana CCMP1335] gb|EED90522.1| predicted protein [Thalassiosira pseudonana CCMP1335]	1e-36			http://www.ncbi.nlm.nih.gov/Structure/cdd/cddsrv.cgi?uid=	NCBI_CDD/
99	gnl|To_proteome_3d|3d.g00099.t1	THAOC_00099		XP_002297110	http://www.ncbi.nlm.nih.gov/protein/XP_002297110?report=fasta&log$=seqview	NCBI_NR/XP_002297110	predicted protein [Thalassiosira pseudonana CCMP1335] gb|EED86578.1| predicted protein [Thalassiosira pseudonana CCMP1335]	4e-08			http://www.ncbi.nlm.nih.gov/Structure/cdd/cddsrv.cgi?uid=	NCBI_CDD/
100	gnl|To_proteome_3d|3d.g00100.t1	THAOC_00100		XP_002290149	http://www.ncbi.nlm.nih.gov/protein/XP_002290149?report=fasta&log$=seqview	NCBI_NR/XP_002290149	UDP-glucose 4-epimerase [Thalassiosira pseudonana CCMP1335] gb|EED91901.1| UDP-glucose 4-epimerase [Thalassiosira pseudonana CCMP1335]	3e-27		177883	http://www.ncbi.nlm.nih.gov/Structure/cdd/cddsrv.cgi?uid=177883	NCBI_CDD/177883	PLN02240, PLN02240, UDP-glucose 4-epimerase.	1e-11
101	gnl|To_proteome_3d|3d.g00101.t1	THAOC_00101			http://www.ncbi.nlm.nih.gov/protein/?report=fasta&log$=seqview	NCBI_NR/					http://www.ncbi.nlm.nih.gov/Structure/cdd/cddsrv.cgi?uid=	NCBI_CDD/
102	gnl|To_proteome_3d|3d.g00102.t1	THAOC_00102		XP_002295564	http://www.ncbi.nlm.nih.gov/protein/XP_002295564?report=fasta&log$=seqview	NCBI_NR/XP_002295564	predicted protein [Thalassiosira pseudonana CCMP1335] gb|ACI64281.1| predicted protein [Thalassiosira pseudonana CCMP1335]	4e-31		161936	http://www.ncbi.nlm.nih.gov/Structure/cdd/cddsrv.cgi?uid=161936	NCBI_CDD/161936	TIGR00575, dnlj, DNA ligase, NAD-dependent. The member of this family from Treponema pallidum differs in having three rather than just one copy of the BRCT (BRCA1 C Terminus) domain (pfam00533) at the C-terminus. It is included in the seed.	0.0004
103	gnl|To_proteome_3d|3d.g00103.t1	THAOC_00103		CBJ28392	http://www.ncbi.nlm.nih.gov/protein/CBJ28392?report=fasta&log$=seqview	NCBI_NR/CBJ28392	Hypothetical F-box and leucine rich repeat containing protein [Ectocarpus siliculosus]	2e-10			http://www.ncbi.nlm.nih.gov/Structure/cdd/cddsrv.cgi?uid=	NCBI_CDD/
104	gnl|To_proteome_3d|3d.g00104.t1	THAOC_00104			http://www.ncbi.nlm.nih.gov/protein/?report=fasta&log$=seqview	NCBI_NR/					http://www.ncbi.nlm.nih.gov/Structure/cdd/cddsrv.cgi?uid=	NCBI_CDD/
105	gnl|To_proteome_3d|3d.g00105.t1	THAOC_00105		XP_002296040	http://www.ncbi.nlm.nih.gov/protein/XP_002296040?report=fasta&log$=seqview	NCBI_NR/XP_002296040	predicted protein [Thalassiosira pseudonana CCMP1335] gb|ACI64757.1| predicted protein [Thalassiosira pseudonana CCMP1335]	2e-19			http://www.ncbi.nlm.nih.gov/Structure/cdd/cddsrv.cgi?uid=	NCBI_CDD/
106	gnl|To_proteome_3d|3d.g00106.t1	THAOC_00106		XP_002168101	http://www.ncbi.nlm.nih.gov/protein/XP_002168101?report=fasta&log$=seqview	NCBI_NR/XP_002168101	PREDICTED: similar to mediator of DNA damage checkpoint 1 [Hydra magnipapillata]	7e-06			http://www.ncbi.nlm.nih.gov/Structure/cdd/cddsrv.cgi?uid=	NCBI_CDD/
107	gnl|To_proteome_3d|3d.g00107.t1	THAOC_00107		XP_002287639	http://www.ncbi.nlm.nih.gov/protein/XP_002287639?report=fasta&log$=seqview	NCBI_NR/XP_002287639	transcription initiation protein spt4-like protein [Thalassiosira pseudonana CCMP1335] gb|EED95082.1| transcription initiation protein spt4-like protein [Thalassiosira pseudonana CCMP1335]	2e-43		153422	http://www.ncbi.nlm.nih.gov/Structure/cdd/cddsrv.cgi?uid=153422	NCBI_CDD/153422	cd07973, Spt4, Transcription elongation factor Spt4. Spt4 is a transcription elongation factor. Three transcription-elongation factors Spt4, Spt5, and Spt6, are conserved among eukaryotes and are essential for transcription via the modulation of chromatin structure. It is known that Spt4, Spt5, and Spt6 are general transcription-elongation factors, controlling transcription both positively and ne…	8e-26
108	gnl|To_proteome_3d|3d.g00108.t1	THAOC_00108		XP_002176400	http://www.ncbi.nlm.nih.gov/protein/XP_002176400?report=fasta&log$=seqview	NCBI_NR/XP_002176400	predicted protein [Phaeodactylum tricornutum CCAP 1055/1] gb|EEC42636.1| predicted protein [Phaeodactylum tricornutum CCAP 1055/1]	8e-10			http://www.ncbi.nlm.nih.gov/Structure/cdd/cddsrv.cgi?uid=	NCBI_CDD/
109	gnl|To_proteome_3d|3d.g00109.t1	THAOC_00109			http://www.ncbi.nlm.nih.gov/protein/?report=fasta&log$=seqview	NCBI_NR/					http://www.ncbi.nlm.nih.gov/Structure/cdd/cddsrv.cgi?uid=	NCBI_CDD/
110	gnl|To_proteome_3d|3d.g00110.t1	THAOC_00110			http://www.ncbi.nlm.nih.gov/protein/?report=fasta&log$=seqview	NCBI_NR/					http://www.ncbi.nlm.nih.gov/Structure/cdd/cddsrv.cgi?uid=	NCBI_CDD/
111	gnl|To_proteome_3d|3d.g00111.t1	THAOC_00111		ZP_01466692	http://www.ncbi.nlm.nih.gov/protein/ZP_01466692?report=fasta&log$=seqview	NCBI_NR/ZP_01466692	conserved hypothetical protein [Stigmatella aurantiaca DW4/3-1] gb|EAU62535.1| conserved hypothetical protein [Stigmatella aurantiaca DW4/3-1]	2e-35			http://www.ncbi.nlm.nih.gov/Structure/cdd/cddsrv.cgi?uid=	NCBI_CDD/
112	gnl|To_proteome_3d|3d.g00112.t1	THAOC_00112			http://www.ncbi.nlm.nih.gov/protein/?report=fasta&log$=seqview	NCBI_NR/					http://www.ncbi.nlm.nih.gov/Structure/cdd/cddsrv.cgi?uid=	NCBI_CDD/
113	gnl|To_proteome_3d|3d.g00113.t1	THAOC_00113			http://www.ncbi.nlm.nih.gov/protein/?report=fasta&log$=seqview	NCBI_NR/					http://www.ncbi.nlm.nih.gov/Structure/cdd/cddsrv.cgi?uid=	NCBI_CDD/
114	gnl|To_proteome_3d|3d.g00114.t1	THAOC_00114		XP_001222205	http://www.ncbi.nlm.nih.gov/protein/XP_001222205?report=fasta&log$=seqview	NCBI_NR/XP_001222205	hypothetical protein CHGG_06110 [Chaetomium globosum CBS 148.51] gb|EAQ89491.1| hypothetical protein CHGG_06110 [Chaetomium globosum CBS 148.51]	7e-08			http://www.ncbi.nlm.nih.gov/Structure/cdd/cddsrv.cgi?uid=	NCBI_CDD/
115	gnl|To_proteome_3d|3d.g00115.t1	THAOC_00115		AAO73529	http://www.ncbi.nlm.nih.gov/protein/AAO73529?report=fasta&log$=seqview	NCBI_NR/AAO73529	gag-pol polyprotein [Glycine max]	4e-06			http://www.ncbi.nlm.nih.gov/Structure/cdd/cddsrv.cgi?uid=	NCBI_CDD/
116	gnl|To_proteome_3d|3d.g00116.t1	THAOC_00116			http://www.ncbi.nlm.nih.gov/protein/?report=fasta&log$=seqview	NCBI_NR/					http://www.ncbi.nlm.nih.gov/Structure/cdd/cddsrv.cgi?uid=	NCBI_CDD/
117	gnl|To_proteome_3d|3d.g00117.t1	THAOC_00117			http://www.ncbi.nlm.nih.gov/protein/?report=fasta&log$=seqview	NCBI_NR/					http://www.ncbi.nlm.nih.gov/Structure/cdd/cddsrv.cgi?uid=	NCBI_CDD/
118	gnl|To_proteome_3d|3d.g00118.t1	THAOC_00118		XP_002292124	http://www.ncbi.nlm.nih.gov/protein/XP_002292124?report=fasta&log$=seqview	NCBI_NR/XP_002292124	predicted protein [Thalassiosira pseudonana CCMP1335] gb|EED90975.1| predicted protein [Thalassiosira pseudonana CCMP1335]	1e-148			http://www.ncbi.nlm.nih.gov/Structure/cdd/cddsrv.cgi?uid=	NCBI_CDD/
119	gnl|To_proteome_3d|3d.g00119.t1	THAOC_00119		XP_002294172	http://www.ncbi.nlm.nih.gov/protein/XP_002294172?report=fasta&log$=seqview	NCBI_NR/XP_002294172	predicted protein [Thalassiosira pseudonana CCMP1335] gb|EED88527.1| predicted protein [Thalassiosira pseudonana CCMP1335]	7e-67			http://www.ncbi.nlm.nih.gov/Structure/cdd/cddsrv.cgi?uid=	NCBI_CDD/
120	gnl|To_proteome_3d|3d.g00120.t1	THAOC_00120			http://www.ncbi.nlm.nih.gov/protein/?report=fasta&log$=seqview	NCBI_NR/					http://www.ncbi.nlm.nih.gov/Structure/cdd/cddsrv.cgi?uid=	NCBI_CDD/
121	gnl|To_proteome_3d|3d.g00121.t1	THAOC_00121		XP_002286629	http://www.ncbi.nlm.nih.gov/protein/XP_002286629?report=fasta&log$=seqview	NCBI_NR/XP_002286629	predicted protein [Thalassiosira pseudonana CCMP1335] gb|EED96270.1| predicted protein [Thalassiosira pseudonana CCMP1335]	1e-69			http://www.ncbi.nlm.nih.gov/Structure/cdd/cddsrv.cgi?uid=	NCBI_CDD/
122	gnl|To_proteome_3d|3d.g00122.t1	THAOC_00122		XP_002286053	http://www.ncbi.nlm.nih.gov/protein/XP_002286053?report=fasta&log$=seqview	NCBI_NR/XP_002286053	predicted protein [Thalassiosira pseudonana CCMP1335] gb|EED95694.1| predicted protein [Thalassiosira pseudonana CCMP1335]	1e-114			http://www.ncbi.nlm.nih.gov/Structure/cdd/cddsrv.cgi?uid=	NCBI_CDD/
123	gnl|To_proteome_3d|3d.g00123.t1	THAOC_00123		XP_002294965	http://www.ncbi.nlm.nih.gov/protein/XP_002294965?report=fasta&log$=seqview	NCBI_NR/XP_002294965	predicted protein [Thalassiosira pseudonana CCMP1335] gb|EED87745.1| predicted protein [Thalassiosira pseudonana CCMP1335]	1e-114		185494	http://www.ncbi.nlm.nih.gov/Structure/cdd/cddsrv.cgi?uid=185494	NCBI_CDD/185494	PTZ00168, PTZ00168, mitochondrial carrier protein; Provisional.	3e-07
124	gnl|To_proteome_3d|3d.g00124.t1	THAOC_00124		XP_002294962	http://www.ncbi.nlm.nih.gov/protein/XP_002294962?report=fasta&log$=seqview	NCBI_NR/XP_002294962	predicted protein [Thalassiosira pseudonana CCMP1335] gb|EED87742.1| predicted protein [Thalassiosira pseudonana CCMP1335]	9e-30			http://www.ncbi.nlm.nih.gov/Structure/cdd/cddsrv.cgi?uid=	NCBI_CDD/
125	gnl|To_proteome_3d|3d.g00125.t1	THAOC_00125			http://www.ncbi.nlm.nih.gov/protein/?report=fasta&log$=seqview	NCBI_NR/					http://www.ncbi.nlm.nih.gov/Structure/cdd/cddsrv.cgi?uid=	NCBI_CDD/
126	gnl|To_proteome_3d|3d.g00126.t1	THAOC_00126		XP_002294960	http://www.ncbi.nlm.nih.gov/protein/XP_002294960?report=fasta&log$=seqview	NCBI_NR/XP_002294960	predicted protein [Thalassiosira pseudonana CCMP1335] gb|EED87740.1| predicted protein [Thalassiosira pseudonana CCMP1335]	0.0009			http://www.ncbi.nlm.nih.gov/Structure/cdd/cddsrv.cgi?uid=	NCBI_CDD/
127	gnl|To_proteome_3d|3d.g00127.t1	THAOC_00127		CBJ25953	http://www.ncbi.nlm.nih.gov/protein/CBJ25953?report=fasta&log$=seqview	NCBI_NR/CBJ25953	Dihydroflavonol-4-reductase [Ectocarpus siliculosus]	3e-27			http://www.ncbi.nlm.nih.gov/Structure/cdd/cddsrv.cgi?uid=	NCBI_CDD/
128	gnl|To_proteome_3d|3d.g00128.t1	THAOC_00128		XP_002294822	http://www.ncbi.nlm.nih.gov/protein/XP_002294822?report=fasta&log$=seqview	NCBI_NR/XP_002294822	predicted protein [Thalassiosira pseudonana CCMP1335] gb|EED87602.1| predicted protein [Thalassiosira pseudonana CCMP1335]	4e-07			http://www.ncbi.nlm.nih.gov/Structure/cdd/cddsrv.cgi?uid=	NCBI_CDD/
129	gnl|To_proteome_3d|3d.g00129.t1	THAOC_00129		XP_002289110	http://www.ncbi.nlm.nih.gov/protein/XP_002289110?report=fasta&log$=seqview	NCBI_NR/XP_002289110	predicted protein [Thalassiosira pseudonana CCMP1335] gb|EED94546.1| predicted protein [Thalassiosira pseudonana CCMP1335]	4e-26			http://www.ncbi.nlm.nih.gov/Structure/cdd/cddsrv.cgi?uid=	NCBI_CDD/
130	gnl|To_proteome_3d|3d.g00130.t1	THAOC_00130		XP_002289109	http://www.ncbi.nlm.nih.gov/protein/XP_002289109?report=fasta&log$=seqview	NCBI_NR/XP_002289109	predicted protein [Thalassiosira pseudonana CCMP1335] gb|EED94545.1| predicted protein [Thalassiosira pseudonana CCMP1335]	1e-86			http://www.ncbi.nlm.nih.gov/Structure/cdd/cddsrv.cgi?uid=	NCBI_CDD/
131	gnl|To_proteome_3d|3d.g00131.t1	THAOC_00131		XP_002295487	http://www.ncbi.nlm.nih.gov/protein/XP_002295487?report=fasta&log$=seqview	NCBI_NR/XP_002295487	predicted protein [Thalassiosira pseudonana CCMP1335] gb|ACI64204.1| predicted protein [Thalassiosira pseudonana CCMP1335]	3e-73			http://www.ncbi.nlm.nih.gov/Structure/cdd/cddsrv.cgi?uid=	NCBI_CDD/
132	gnl|To_proteome_3d|3d.g00132.t1	THAOC_00132			http://www.ncbi.nlm.nih.gov/protein/?report=fasta&log$=seqview	NCBI_NR/					http://www.ncbi.nlm.nih.gov/Structure/cdd/cddsrv.cgi?uid=	NCBI_CDD/
133	gnl|To_proteome_3d|3d.g00133.t1	THAOC_00133			http://www.ncbi.nlm.nih.gov/protein/?report=fasta&log$=seqview	NCBI_NR/					http://www.ncbi.nlm.nih.gov/Structure/cdd/cddsrv.cgi?uid=	NCBI_CDD/
134	gnl|To_proteome_3d|3d.g00134.t1	THAOC_00134		ZP_05082691	http://www.ncbi.nlm.nih.gov/protein/ZP_05082691?report=fasta&log$=seqview	NCBI_NR/ZP_05082691	hydrolase, carbon-nitrogen family [Pseudovibrio sp. JE062] gb|EEA96316.1| hydrolase, carbon-nitrogen family [Pseudovibrio sp. JE062]	8e-27		143607	http://www.ncbi.nlm.nih.gov/Structure/cdd/cddsrv.cgi?uid=143607	NCBI_CDD/143607	cd07583, nitrilase_5, Uncharacterized subgroup of the nitrilase superfamily (putative class 13 nitrilases). The nitrilase superfamily is comprised of nitrile- or amide-hydrolyzing enzymes and amide-condensing enzymes, which depend on a Glu-Lys-Cys catalytic triad. This superfamily has been classified in the literature based on global and structure based sequence analysis into thirteen different e…	6e-18
135	gnl|To_proteome_3d|3d.g00135.t1	THAOC_00135		ZP_07113729	http://www.ncbi.nlm.nih.gov/protein/ZP_07113729?report=fasta&log$=seqview	NCBI_NR/ZP_07113729	Beta-Ig-H3/fasciclin [Oscillatoria sp. PCC 6506] emb|CBN58927.1| Beta-Ig-H3/fasciclin [Oscillatoria sp. PCC 6506]	1e-09		32486	http://www.ncbi.nlm.nih.gov/Structure/cdd/cddsrv.cgi?uid=32486	NCBI_CDD/32486	COG2335, COG2335, Secreted and surface protein containing fasciclin-like repeats [Cell envelope biogenesis, outer membrane].	1e-10
136	gnl|To_proteome_3d|3d.g00136.t1	THAOC_00136			http://www.ncbi.nlm.nih.gov/protein/?report=fasta&log$=seqview	NCBI_NR/					http://www.ncbi.nlm.nih.gov/Structure/cdd/cddsrv.cgi?uid=	NCBI_CDD/
137	gnl|To_proteome_3d|3d.g00137.t1	THAOC_00137		YP_001957953	http://www.ncbi.nlm.nih.gov/protein/YP_001957953?report=fasta&log$=seqview	NCBI_NR/YP_001957953	hypothetical protein Aasi_0854 [Candidatus Amoebophilus asiaticus 5a2] gb|ACE06224.1| hypothetical protein Aasi_0854 [Candidatus Amoebophilus asiaticus 5a2]	9e-13		31133	http://www.ncbi.nlm.nih.gov/Structure/cdd/cddsrv.cgi?uid=31133	NCBI_CDD/31133	COG0790, COG0790, FOG: TPR repeat, SEL1 subfamily [General function prediction only].	4e-07
138	gnl|To_proteome_3d|3d.g00138.t1	THAOC_00138		XP_002290835	http://www.ncbi.nlm.nih.gov/protein/XP_002290835?report=fasta&log$=seqview	NCBI_NR/XP_002290835	predicted protein [Thalassiosira pseudonana CCMP1335] gb|EED92587.1| predicted protein [Thalassiosira pseudonana CCMP1335]	2e-48		146213	http://www.ncbi.nlm.nih.gov/Structure/cdd/cddsrv.cgi?uid=146213	NCBI_CDD/146213	pfam03457, HA, Helicase associated domain. This short domain is found in multiple copies in bacterial helicase proteins. The domain is predicted to contain 3 alpha helices. The function of this domain may be to bind nucleic acid.	6e-08
139	gnl|To_proteome_3d|3d.g00139.t1	THAOC_00139			http://www.ncbi.nlm.nih.gov/protein/?report=fasta&log$=seqview	NCBI_NR/					http://www.ncbi.nlm.nih.gov/Structure/cdd/cddsrv.cgi?uid=	NCBI_CDD/
140	gnl|To_proteome_3d|3d.g00140.t1	THAOC_00140			http://www.ncbi.nlm.nih.gov/protein/?report=fasta&log$=seqview	NCBI_NR/					http://www.ncbi.nlm.nih.gov/Structure/cdd/cddsrv.cgi?uid=	NCBI_CDD/
141	gnl|To_proteome_3d|3d.g00141.t1	THAOC_00141		XP_002294790	http://www.ncbi.nlm.nih.gov/protein/XP_002294790?report=fasta&log$=seqview	NCBI_NR/XP_002294790	predicted protein [Thalassiosira pseudonana CCMP1335] gb|EED88150.1| predicted protein [Thalassiosira pseudonana CCMP1335]	5e-23			http://www.ncbi.nlm.nih.gov/Structure/cdd/cddsrv.cgi?uid=	NCBI_CDD/
142	gnl|To_proteome_3d|3d.g00142.t1	THAOC_00142		XP_002292727	http://www.ncbi.nlm.nih.gov/protein/XP_002292727?report=fasta&log$=seqview	NCBI_NR/XP_002292727	predicted protein [Thalassiosira pseudonana CCMP1335] gb|EED89923.1| predicted protein [Thalassiosira pseudonana CCMP1335]	2e-14			http://www.ncbi.nlm.nih.gov/Structure/cdd/cddsrv.cgi?uid=	NCBI_CDD/
143	gnl|To_proteome_3d|3d.g00143.t1	THAOC_00143			http://www.ncbi.nlm.nih.gov/protein/?report=fasta&log$=seqview	NCBI_NR/					http://www.ncbi.nlm.nih.gov/Structure/cdd/cddsrv.cgi?uid=	NCBI_CDD/
144	gnl|To_proteome_3d|3d.g00144.t1	THAOC_00144			http://www.ncbi.nlm.nih.gov/protein/?report=fasta&log$=seqview	NCBI_NR/					http://www.ncbi.nlm.nih.gov/Structure/cdd/cddsrv.cgi?uid=	NCBI_CDD/
145	gnl|To_proteome_3d|3d.g00145.t1	THAOC_00145			http://www.ncbi.nlm.nih.gov/protein/?report=fasta&log$=seqview	NCBI_NR/					http://www.ncbi.nlm.nih.gov/Structure/cdd/cddsrv.cgi?uid=	NCBI_CDD/
146	gnl|To_proteome_3d|3d.g00146.t1	THAOC_00146			http://www.ncbi.nlm.nih.gov/protein/?report=fasta&log$=seqview	NCBI_NR/					http://www.ncbi.nlm.nih.gov/Structure/cdd/cddsrv.cgi?uid=	NCBI_CDD/
147	gnl|To_proteome_3d|3d.g00147.t1	THAOC_00147			http://www.ncbi.nlm.nih.gov/protein/?report=fasta&log$=seqview	NCBI_NR/					http://www.ncbi.nlm.nih.gov/Structure/cdd/cddsrv.cgi?uid=	NCBI_CDD/
148	gnl|To_proteome_3d|3d.g00148.t1	THAOC_00148			http://www.ncbi.nlm.nih.gov/protein/?report=fasta&log$=seqview	NCBI_NR/					http://www.ncbi.nlm.nih.gov/Structure/cdd/cddsrv.cgi?uid=	NCBI_CDD/
149	gnl|To_proteome_3d|3d.g00149.t1	THAOC_00149		XP_002288220	http://www.ncbi.nlm.nih.gov/protein/XP_002288220?report=fasta&log$=seqview	NCBI_NR/XP_002288220	predicted protein [Thalassiosira pseudonana CCMP1335] gb|EED93656.1| predicted protein [Thalassiosira pseudonana CCMP1335]	3e-21			http://www.ncbi.nlm.nih.gov/Structure/cdd/cddsrv.cgi?uid=	NCBI_CDD/
150	gnl|To_proteome_3d|3d.g00150.t1	THAOC_00150		XP_002288717	http://www.ncbi.nlm.nih.gov/protein/XP_002288717?report=fasta&log$=seqview	NCBI_NR/XP_002288717	predicted protein [Thalassiosira pseudonana CCMP1335] gb|EED94153.1| predicted protein [Thalassiosira pseudonana CCMP1335]	3e-54			http://www.ncbi.nlm.nih.gov/Structure/cdd/cddsrv.cgi?uid=	NCBI_CDD/
151	gnl|To_proteome_3d|3d.g00151.t1	THAOC_00151		XP_002289499	http://www.ncbi.nlm.nih.gov/protein/XP_002289499?report=fasta&log$=seqview	NCBI_NR/XP_002289499	ABC transporter [Thalassiosira pseudonana CCMP1335] gb|EED93036.1| ABC transporter [Thalassiosira pseudonana CCMP1335]	0		31327	http://www.ncbi.nlm.nih.gov/Structure/cdd/cddsrv.cgi?uid=31327	NCBI_CDD/31327	COG1132, MdlB, ABC-type multidrug transport system, ATPase and permease components [Defense mechanisms].	7e-45
152	gnl|To_proteome_3d|3d.g00152.t1	THAOC_00152		XP_002289955	http://www.ncbi.nlm.nih.gov/protein/XP_002289955?report=fasta&log$=seqview	NCBI_NR/XP_002289955	predicted protein [Thalassiosira pseudonana CCMP1335] gb|EED93492.1| predicted protein [Thalassiosira pseudonana CCMP1335]	2e-75			http://www.ncbi.nlm.nih.gov/Structure/cdd/cddsrv.cgi?uid=	NCBI_CDD/
153	gnl|To_proteome_3d|3d.g00153.t1	THAOC_00153			http://www.ncbi.nlm.nih.gov/protein/?report=fasta&log$=seqview	NCBI_NR/					http://www.ncbi.nlm.nih.gov/Structure/cdd/cddsrv.cgi?uid=	NCBI_CDD/
154	gnl|To_proteome_3d|3d.g00154.t1	THAOC_00154		XP_002288061	http://www.ncbi.nlm.nih.gov/protein/XP_002288061?report=fasta&log$=seqview	NCBI_NR/XP_002288061	predicted protein [Thalassiosira pseudonana CCMP1335] gb|EED95504.1| predicted protein [Thalassiosira pseudonana CCMP1335]	4e-74			http://www.ncbi.nlm.nih.gov/Structure/cdd/cddsrv.cgi?uid=	NCBI_CDD/
155	gnl|To_proteome_3d|3d.g00155.t1	THAOC_00155		XP_002288857	http://www.ncbi.nlm.nih.gov/protein/XP_002288857?report=fasta&log$=seqview	NCBI_NR/XP_002288857	predicted protein [Thalassiosira pseudonana CCMP1335] gb|EED94293.1| predicted protein [Thalassiosira pseudonana CCMP1335]	2e-71			http://www.ncbi.nlm.nih.gov/Structure/cdd/cddsrv.cgi?uid=	NCBI_CDD/
156	gnl|To_proteome_3d|3d.g00156.t1	THAOC_00156		XP_002295984	http://www.ncbi.nlm.nih.gov/protein/XP_002295984?report=fasta&log$=seqview	NCBI_NR/XP_002295984	predicted protein [Thalassiosira pseudonana CCMP1335] gb|ACI64701.1| predicted protein [Thalassiosira pseudonana CCMP1335]	7e-76			http://www.ncbi.nlm.nih.gov/Structure/cdd/cddsrv.cgi?uid=	NCBI_CDD/
157	gnl|To_proteome_3d|3d.g00157.t1	THAOC_00157			http://www.ncbi.nlm.nih.gov/protein/?report=fasta&log$=seqview	NCBI_NR/					http://www.ncbi.nlm.nih.gov/Structure/cdd/cddsrv.cgi?uid=	NCBI_CDD/
158	gnl|To_proteome_3d|3d.g00158.t1	THAOC_00158			http://www.ncbi.nlm.nih.gov/protein/?report=fasta&log$=seqview	NCBI_NR/					http://www.ncbi.nlm.nih.gov/Structure/cdd/cddsrv.cgi?uid=	NCBI_CDD/
159	gnl|To_proteome_3d|3d.g00159.t1	THAOC_00159		XP_002294007	http://www.ncbi.nlm.nih.gov/protein/XP_002294007?report=fasta&log$=seqview	NCBI_NR/XP_002294007	predicted protein [Thalassiosira pseudonana CCMP1335] gb|EED89016.1| predicted protein [Thalassiosira pseudonana CCMP1335]	2e-11			http://www.ncbi.nlm.nih.gov/Structure/cdd/cddsrv.cgi?uid=	NCBI_CDD/
160	gnl|To_proteome_3d|3d.g00160.t1	THAOC_00160		XP_002290876	http://www.ncbi.nlm.nih.gov/protein/XP_002290876?report=fasta&log$=seqview	NCBI_NR/XP_002290876	aconitase hydratase 2 [Thalassiosira pseudonana CCMP1335] gb|EED92628.1| aconitase hydratase 2 [Thalassiosira pseudonana CCMP1335]	6e-20		177714	http://www.ncbi.nlm.nih.gov/Structure/cdd/cddsrv.cgi?uid=177714	NCBI_CDD/177714	PLN00094, PLN00094, aconitate hydratase 2; Provisional.	7e-16
161	gnl|To_proteome_3d|3d.g00161.t1	THAOC_00161		XP_002293420	http://www.ncbi.nlm.nih.gov/protein/XP_002293420?report=fasta&log$=seqview	NCBI_NR/XP_002293420	predicted protein [Thalassiosira pseudonana CCMP1335] gb|EED89156.1| predicted protein [Thalassiosira pseudonana CCMP1335]	3e-62			http://www.ncbi.nlm.nih.gov/Structure/cdd/cddsrv.cgi?uid=	NCBI_CDD/
162	gnl|To_proteome_3d|3d.g00162.t1	THAOC_00162			http://www.ncbi.nlm.nih.gov/protein/?report=fasta&log$=seqview	NCBI_NR/					http://www.ncbi.nlm.nih.gov/Structure/cdd/cddsrv.cgi?uid=	NCBI_CDD/
163	gnl|To_proteome_3d|3d.g00163.t1	THAOC_00163			http://www.ncbi.nlm.nih.gov/protein/?report=fasta&log$=seqview	NCBI_NR/					http://www.ncbi.nlm.nih.gov/Structure/cdd/cddsrv.cgi?uid=	NCBI_CDD/
164	gnl|To_proteome_3d|3d.g00164.t1	THAOC_00164			http://www.ncbi.nlm.nih.gov/protein/?report=fasta&log$=seqview	NCBI_NR/					http://www.ncbi.nlm.nih.gov/Structure/cdd/cddsrv.cgi?uid=	NCBI_CDD/
165	gnl|To_proteome_3d|3d.g00165.t1	THAOC_00165			http://www.ncbi.nlm.nih.gov/protein/?report=fasta&log$=seqview	NCBI_NR/					http://www.ncbi.nlm.nih.gov/Structure/cdd/cddsrv.cgi?uid=	NCBI_CDD/
166	gnl|To_proteome_3d|3d.g00166.t1	THAOC_00166		XP_002296824	http://www.ncbi.nlm.nih.gov/protein/XP_002296824?report=fasta&log$=seqview	NCBI_NR/XP_002296824	predicted protein [Thalassiosira pseudonana CCMP1335] gb|EED87025.1| predicted protein [Thalassiosira pseudonana CCMP1335]	2e-77			http://www.ncbi.nlm.nih.gov/Structure/cdd/cddsrv.cgi?uid=	NCBI_CDD/
167	gnl|To_proteome_3d|3d.g00167.t1	THAOC_00167		XP_002286541	http://www.ncbi.nlm.nih.gov/protein/XP_002286541?report=fasta&log$=seqview	NCBI_NR/XP_002286541	predicted protein [Thalassiosira pseudonana CCMP1335] gb|EED96182.1| predicted protein [Thalassiosira pseudonana CCMP1335]	1e-44			http://www.ncbi.nlm.nih.gov/Structure/cdd/cddsrv.cgi?uid=	NCBI_CDD/
168	gnl|To_proteome_3d|3d.g00168.t1	THAOC_00168			http://www.ncbi.nlm.nih.gov/protein/?report=fasta&log$=seqview	NCBI_NR/					http://www.ncbi.nlm.nih.gov/Structure/cdd/cddsrv.cgi?uid=	NCBI_CDD/
169	gnl|To_proteome_3d|3d.g00169.t1	THAOC_00169		XP_002286228	http://www.ncbi.nlm.nih.gov/protein/XP_002286228?report=fasta&log$=seqview	NCBI_NR/XP_002286228	predicted protein [Thalassiosira pseudonana CCMP1335] gb|EED95869.1| predicted protein [Thalassiosira pseudonana CCMP1335]	2e-36		147252	http://www.ncbi.nlm.nih.gov/Structure/cdd/cddsrv.cgi?uid=147252	NCBI_CDD/147252	pfam04982, HPP, HPP family. These proteins are integral membrane proteins with four transmembrane spanning helices. The most conserved region of the alignment is a motif HPP. The function of these proteins is uncertain but they may be transporters.	0.001
170	gnl|To_proteome_3d|3d.g00170.t1	THAOC_00170		XP_002289609	http://www.ncbi.nlm.nih.gov/protein/XP_002289609?report=fasta&log$=seqview	NCBI_NR/XP_002289609	predicted protein [Thalassiosira pseudonana CCMP1335] gb|EED93146.1| predicted protein [Thalassiosira pseudonana CCMP1335]	0		161952	http://www.ncbi.nlm.nih.gov/Structure/cdd/cddsrv.cgi?uid=161952	NCBI_CDD/161952	TIGR00603, rad25, DNA repair helicase rad25. All proteins in this family for which functions are known are DNA-DNA helicases used for the initiation of nucleotide excision repair and transacription as part of the TFIIH complex.This family is based on the phylogenomic analysis of JA Eisen (1999, Ph.D. Thesis, Stanford University).	1e-167
171	gnl|To_proteome_3d|3d.g00171.t1	THAOC_00171			http://www.ncbi.nlm.nih.gov/protein/?report=fasta&log$=seqview	NCBI_NR/					http://www.ncbi.nlm.nih.gov/Structure/cdd/cddsrv.cgi?uid=	NCBI_CDD/
172	gnl|To_proteome_3d|3d.g00172.t1	THAOC_00172		CAP62384	http://www.ncbi.nlm.nih.gov/protein/CAP62384?report=fasta&log$=seqview	NCBI_NR/CAP62384	Blackbeard [Phaeodactylum tricornutum] gb|ABY63657.1| gag-pol [Phaeodactylum tricornutum]	1e-21			http://www.ncbi.nlm.nih.gov/Structure/cdd/cddsrv.cgi?uid=	NCBI_CDD/
173	gnl|To_proteome_3d|3d.g00173.t1	THAOC_00173			http://www.ncbi.nlm.nih.gov/protein/?report=fasta&log$=seqview	NCBI_NR/					http://www.ncbi.nlm.nih.gov/Structure/cdd/cddsrv.cgi?uid=	NCBI_CDD/
174	gnl|To_proteome_3d|3d.g00174.t1	THAOC_00174			http://www.ncbi.nlm.nih.gov/protein/?report=fasta&log$=seqview	NCBI_NR/					http://www.ncbi.nlm.nih.gov/Structure/cdd/cddsrv.cgi?uid=	NCBI_CDD/
175	gnl|To_proteome_3d|3d.g00175.t1	THAOC_00175		ADI61827	http://www.ncbi.nlm.nih.gov/protein/ADI61827?report=fasta&log$=seqview	NCBI_NR/ADI61827	endonuclease-reverse transcriptase [Bombyx mori]	3e-09			http://www.ncbi.nlm.nih.gov/Structure/cdd/cddsrv.cgi?uid=	NCBI_CDD/
176	gnl|To_proteome_3d|3d.g00176.t1	THAOC_00176			http://www.ncbi.nlm.nih.gov/protein/?report=fasta&log$=seqview	NCBI_NR/					http://www.ncbi.nlm.nih.gov/Structure/cdd/cddsrv.cgi?uid=	NCBI_CDD/
177	gnl|To_proteome_3d|3d.g00177.t1	THAOC_00177			http://www.ncbi.nlm.nih.gov/protein/?report=fasta&log$=seqview	NCBI_NR/					http://www.ncbi.nlm.nih.gov/Structure/cdd/cddsrv.cgi?uid=	NCBI_CDD/
178	gnl|To_proteome_3d|3d.g00178.t1	THAOC_00178			http://www.ncbi.nlm.nih.gov/protein/?report=fasta&log$=seqview	NCBI_NR/					http://www.ncbi.nlm.nih.gov/Structure/cdd/cddsrv.cgi?uid=	NCBI_CDD/
179	gnl|To_proteome_3d|3d.g00179.t1	THAOC_00179		XP_002296683	http://www.ncbi.nlm.nih.gov/protein/XP_002296683?report=fasta&log$=seqview	NCBI_NR/XP_002296683	predicted protein [Thalassiosira pseudonana CCMP1335] gb|EED86884.1| predicted protein [Thalassiosira pseudonana CCMP1335]	3e-28			http://www.ncbi.nlm.nih.gov/Structure/cdd/cddsrv.cgi?uid=	NCBI_CDD/
180	gnl|To_proteome_3d|3d.g00180.t1	THAOC_00180			http://www.ncbi.nlm.nih.gov/protein/?report=fasta&log$=seqview	NCBI_NR/					http://www.ncbi.nlm.nih.gov/Structure/cdd/cddsrv.cgi?uid=	NCBI_CDD/
181	gnl|To_proteome_3d|3d.g00181.t1	THAOC_00181		XP_002924434	http://www.ncbi.nlm.nih.gov/protein/XP_002924434?report=fasta&log$=seqview	NCBI_NR/XP_002924434	PREDICTED: peroxisome biogenesis factor 10-like, partial [Ailuropoda melanoleuca]	9e-07		35133	http://www.ncbi.nlm.nih.gov/Structure/cdd/cddsrv.cgi?uid=35133	NCBI_CDD/35133	COG5574, PEX10, RING-finger-containing E3 ubiquitin ligase [Posttranslational modification, protein turnover, chaperones].	8e-06
182	gnl|To_proteome_3d|3d.g00182.t1	THAOC_00182			http://www.ncbi.nlm.nih.gov/protein/?report=fasta&log$=seqview	NCBI_NR/					http://www.ncbi.nlm.nih.gov/Structure/cdd/cddsrv.cgi?uid=	NCBI_CDD/
183	gnl|To_proteome_3d|3d.g00183.t1	THAOC_00183			http://www.ncbi.nlm.nih.gov/protein/?report=fasta&log$=seqview	NCBI_NR/					http://www.ncbi.nlm.nih.gov/Structure/cdd/cddsrv.cgi?uid=	NCBI_CDD/
184	gnl|To_proteome_3d|3d.g00184.t1	THAOC_00184			http://www.ncbi.nlm.nih.gov/protein/?report=fasta&log$=seqview	NCBI_NR/					http://www.ncbi.nlm.nih.gov/Structure/cdd/cddsrv.cgi?uid=	NCBI_CDD/
185	gnl|To_proteome_3d|3d.g00185.t1	THAOC_00185			http://www.ncbi.nlm.nih.gov/protein/?report=fasta&log$=seqview	NCBI_NR/					http://www.ncbi.nlm.nih.gov/Structure/cdd/cddsrv.cgi?uid=	NCBI_CDD/
186	gnl|To_proteome_3d|3d.g00186.t1	THAOC_00186		XP_002294475	http://www.ncbi.nlm.nih.gov/protein/XP_002294475?report=fasta&log$=seqview	NCBI_NR/XP_002294475	predicted protein [Thalassiosira pseudonana CCMP1335] gb|EED88309.1| predicted protein [Thalassiosira pseudonana CCMP1335]	1e-22			http://www.ncbi.nlm.nih.gov/Structure/cdd/cddsrv.cgi?uid=	NCBI_CDD/
187	gnl|To_proteome_3d|3d.g00187.t1	THAOC_00187		XP_002293416	http://www.ncbi.nlm.nih.gov/protein/XP_002293416?report=fasta&log$=seqview	NCBI_NR/XP_002293416	predicted protein [Thalassiosira pseudonana CCMP1335] gb|EED89152.1| predicted protein [Thalassiosira pseudonana CCMP1335]	1e-62			http://www.ncbi.nlm.nih.gov/Structure/cdd/cddsrv.cgi?uid=	NCBI_CDD/
188	gnl|To_proteome_3d|3d.g00188.t1	THAOC_00188		XP_002289495	http://www.ncbi.nlm.nih.gov/protein/XP_002289495?report=fasta&log$=seqview	NCBI_NR/XP_002289495	predicted protein [Thalassiosira pseudonana CCMP1335] gb|EED93032.1| predicted protein [Thalassiosira pseudonana CCMP1335]	7e-10			http://www.ncbi.nlm.nih.gov/Structure/cdd/cddsrv.cgi?uid=	NCBI_CDD/
189	gnl|To_proteome_3d|3d.g00189.t1	THAOC_00189			http://www.ncbi.nlm.nih.gov/protein/?report=fasta&log$=seqview	NCBI_NR/					http://www.ncbi.nlm.nih.gov/Structure/cdd/cddsrv.cgi?uid=	NCBI_CDD/
190	gnl|To_proteome_3d|3d.g00190.t1	THAOC_00190			http://www.ncbi.nlm.nih.gov/protein/?report=fasta&log$=seqview	NCBI_NR/					http://www.ncbi.nlm.nih.gov/Structure/cdd/cddsrv.cgi?uid=	NCBI_CDD/
191	gnl|To_proteome_3d|3d.g00191.t1	THAOC_00191		XP_002613292	http://www.ncbi.nlm.nih.gov/protein/XP_002613292?report=fasta&log$=seqview	NCBI_NR/XP_002613292	hypothetical protein BRAFLDRAFT_68257 [Branchiostoma floridae] gb|EEN69301.1| hypothetical protein BRAFLDRAFT_68257 [Branchiostoma floridae]	3e-94			http://www.ncbi.nlm.nih.gov/Structure/cdd/cddsrv.cgi?uid=	NCBI_CDD/
192	gnl|To_proteome_3d|3d.g00192.t1	THAOC_00192			http://www.ncbi.nlm.nih.gov/protein/?report=fasta&log$=seqview	NCBI_NR/					http://www.ncbi.nlm.nih.gov/Structure/cdd/cddsrv.cgi?uid=	NCBI_CDD/
193	gnl|To_proteome_3d|3d.g00193.t1	THAOC_00193			http://www.ncbi.nlm.nih.gov/protein/?report=fasta&log$=seqview	NCBI_NR/					http://www.ncbi.nlm.nih.gov/Structure/cdd/cddsrv.cgi?uid=	NCBI_CDD/
194	gnl|To_proteome_3d|3d.g00194.t1	THAOC_00194			http://www.ncbi.nlm.nih.gov/protein/?report=fasta&log$=seqview	NCBI_NR/					http://www.ncbi.nlm.nih.gov/Structure/cdd/cddsrv.cgi?uid=	NCBI_CDD/
195	gnl|To_proteome_3d|3d.g00195.t1	THAOC_00195			http://www.ncbi.nlm.nih.gov/protein/?report=fasta&log$=seqview	NCBI_NR/					http://www.ncbi.nlm.nih.gov/Structure/cdd/cddsrv.cgi?uid=	NCBI_CDD/
196	gnl|To_proteome_3d|3d.g00196.t1	THAOC_00196			http://www.ncbi.nlm.nih.gov/protein/?report=fasta&log$=seqview	NCBI_NR/					http://www.ncbi.nlm.nih.gov/Structure/cdd/cddsrv.cgi?uid=	NCBI_CDD/
197	gnl|To_proteome_3d|3d.g00197.t1	THAOC_00197			http://www.ncbi.nlm.nih.gov/protein/?report=fasta&log$=seqview	NCBI_NR/					http://www.ncbi.nlm.nih.gov/Structure/cdd/cddsrv.cgi?uid=	NCBI_CDD/
198	gnl|To_proteome_3d|3d.g00198.t1	THAOC_00198		XP_002897509	http://www.ncbi.nlm.nih.gov/protein/XP_002897509?report=fasta&log$=seqview	NCBI_NR/XP_002897509	receptor kinase, putative [Phytophthora infestans T30-4] gb|EEY65021.1| receptor kinase, putative [Phytophthora infestans T30-4]	5e-10			http://www.ncbi.nlm.nih.gov/Structure/cdd/cddsrv.cgi?uid=	NCBI_CDD/
199	gnl|To_proteome_3d|3d.g00199.t1	THAOC_00199		XP_002180631	http://www.ncbi.nlm.nih.gov/protein/XP_002180631?report=fasta&log$=seqview	NCBI_NR/XP_002180631	predicted protein [Phaeodactylum tricornutum CCAP 1055/1] gb|EEC48039.1| predicted protein [Phaeodactylum tricornutum CCAP 1055/1]	1e-141		173697	http://www.ncbi.nlm.nih.gov/Structure/cdd/cddsrv.cgi?uid=173697	NCBI_CDD/173697	cd05606, STKc_beta_ARK, Catalytic domain of the Protein Serine/Threonine Kinase, beta-adrenergic receptor kinase. Serine/Threonine Kinases (STKs), G protein-coupled Receptor Kinase (GRK) subfamily, beta-adrenergic receptor kinase (beta-ARK) group, catalytic (c) domain. STKs catalyze the transfer of the gamma-phosphoryl group from ATP to serine/threonine residues on protein substrates. The GRK sub…	4e-51
200	gnl|To_proteome_3d|3d.g00200.t1	THAOC_00200		XP_002290021	http://www.ncbi.nlm.nih.gov/protein/XP_002290021?report=fasta&log$=seqview	NCBI_NR/XP_002290021	predicted protein [Thalassiosira pseudonana CCMP1335] gb|EED93558.1| predicted protein [Thalassiosira pseudonana CCMP1335]	1e-40		130990	http://www.ncbi.nlm.nih.gov/Structure/cdd/cddsrv.cgi?uid=130990	NCBI_CDD/130990	TIGR01935, NOT-MenG, RraA famliy. This model was initially classified as a "hypothetical equivalog" expressing the tentative hypothesis that all members might have the same function as the E. coli enzyme. Considering the second clade of enterobacterial sequences within this family, that appears to be less tenable. The function of these sequences outside of the narrow RraA equivalog model (TIGR029…	1e-22
201	gnl|To_proteome_3d|3d.g00201.t1	THAOC_00201			http://www.ncbi.nlm.nih.gov/protein/?report=fasta&log$=seqview	NCBI_NR/					http://www.ncbi.nlm.nih.gov/Structure/cdd/cddsrv.cgi?uid=	NCBI_CDD/
202	gnl|To_proteome_3d|3d.g00202.t1	THAOC_00202		XP_002297260	http://www.ncbi.nlm.nih.gov/protein/XP_002297260?report=fasta&log$=seqview	NCBI_NR/XP_002297260	ACYL-COA dehydrogenase [Thalassiosira pseudonana CCMP1335] gb|EED86410.1| ACYL-COA dehydrogenase [Thalassiosira pseudonana CCMP1335]	2e-07		178464	http://www.ncbi.nlm.nih.gov/Structure/cdd/cddsrv.cgi?uid=178464	NCBI_CDD/178464	PLN02876, PLN02876, acyl-CoA dehydrogenase.	0.0001
203	gnl|To_proteome_3d|3d.g00203.t1	THAOC_00203		XP_002567669	http://www.ncbi.nlm.nih.gov/protein/XP_002567669?report=fasta&log$=seqview	NCBI_NR/XP_002567669	Pc21g06240 [Penicillium chrysogenum Wisconsin 54-1255] emb|CAP95521.1| Pc21g06240 [Penicillium chrysogenum Wisconsin 54-1255]	3e-07			http://www.ncbi.nlm.nih.gov/Structure/cdd/cddsrv.cgi?uid=	NCBI_CDD/
204	gnl|To_proteome_3d|3d.g00204.t1	THAOC_00204		XP_002183556	http://www.ncbi.nlm.nih.gov/protein/XP_002183556?report=fasta&log$=seqview	NCBI_NR/XP_002183556	predicted protein [Phaeodactylum tricornutum CCAP 1055/1] gb|EEC44738.1| predicted protein [Phaeodactylum tricornutum CCAP 1055/1]	2e-76		35182	http://www.ncbi.nlm.nih.gov/Structure/cdd/cddsrv.cgi?uid=35182	NCBI_CDD/35182	COG5623, CLP1, Predicted GTPase subunit of the pre-mRNA cleavage complex [Translation, ribosomal structure and biogenesis].	2e-21
205	gnl|To_proteome_3d|3d.g00205.t1	THAOC_00205		XP_002295908	http://www.ncbi.nlm.nih.gov/protein/XP_002295908?report=fasta&log$=seqview	NCBI_NR/XP_002295908	RNA or DNA helicase [Thalassiosira pseudonana CCMP1335] gb|ACI64625.1| RNA or DNA helicase [Thalassiosira pseudonana CCMP1335]	0		31397	http://www.ncbi.nlm.nih.gov/Structure/cdd/cddsrv.cgi?uid=31397	NCBI_CDD/31397	COG1204, COG1204, Superfamily II helicase [General function prediction only].	4e-83
206	gnl|To_proteome_3d|3d.g00206.t1	THAOC_00206			http://www.ncbi.nlm.nih.gov/protein/?report=fasta&log$=seqview	NCBI_NR/					http://www.ncbi.nlm.nih.gov/Structure/cdd/cddsrv.cgi?uid=	NCBI_CDD/
207	gnl|To_proteome_3d|3d.g00207.t1	THAOC_00207			http://www.ncbi.nlm.nih.gov/protein/?report=fasta&log$=seqview	NCBI_NR/					http://www.ncbi.nlm.nih.gov/Structure/cdd/cddsrv.cgi?uid=	NCBI_CDD/
208	gnl|To_proteome_3d|3d.g00208.t1	THAOC_00208		ZP_04662422	http://www.ncbi.nlm.nih.gov/protein/ZP_04662422?report=fasta&log$=seqview	NCBI_NR/ZP_04662422	TPR repeat-containing SEL1 subfamily protein [Acinetobacter baumannii AB900]	1e-09			http://www.ncbi.nlm.nih.gov/Structure/cdd/cddsrv.cgi?uid=	NCBI_CDD/
209	gnl|To_proteome_3d|3d.g00209.t1	THAOC_00209			http://www.ncbi.nlm.nih.gov/protein/?report=fasta&log$=seqview	NCBI_NR/					http://www.ncbi.nlm.nih.gov/Structure/cdd/cddsrv.cgi?uid=	NCBI_CDD/
210	gnl|To_proteome_3d|3d.g00210.t1	THAOC_00210		XP_002297470	http://www.ncbi.nlm.nih.gov/protein/XP_002297470?report=fasta&log$=seqview	NCBI_NR/XP_002297470	predicted protein [Thalassiosira pseudonana CCMP1335] gb|EED86209.1| predicted protein [Thalassiosira pseudonana CCMP1335]	9e-13			http://www.ncbi.nlm.nih.gov/Structure/cdd/cddsrv.cgi?uid=	NCBI_CDD/
211	gnl|To_proteome_3d|3d.g00211.t1	THAOC_00211			http://www.ncbi.nlm.nih.gov/protein/?report=fasta&log$=seqview	NCBI_NR/					http://www.ncbi.nlm.nih.gov/Structure/cdd/cddsrv.cgi?uid=	NCBI_CDD/
212	gnl|To_proteome_3d|3d.g00212.t1	THAOC_00212		XP_002297449	http://www.ncbi.nlm.nih.gov/protein/XP_002297449?report=fasta&log$=seqview	NCBI_NR/XP_002297449	predicted protein [Thalassiosira pseudonana CCMP1335] gb|EED86266.1| predicted protein [Thalassiosira pseudonana CCMP1335]	4e-41			http://www.ncbi.nlm.nih.gov/Structure/cdd/cddsrv.cgi?uid=	NCBI_CDD/
213	gnl|To_proteome_3d|3d.g00213.t1	THAOC_00213		XP_002289739	http://www.ncbi.nlm.nih.gov/protein/XP_002289739?report=fasta&log$=seqview	NCBI_NR/XP_002289739	predicted protein [Thalassiosira pseudonana CCMP1335] gb|EED93276.1| predicted protein [Thalassiosira pseudonana CCMP1335]	2e-17			http://www.ncbi.nlm.nih.gov/Structure/cdd/cddsrv.cgi?uid=	NCBI_CDD/
214	gnl|To_proteome_3d|3d.g00214.t1	THAOC_00214			http://www.ncbi.nlm.nih.gov/protein/?report=fasta&log$=seqview	NCBI_NR/					http://www.ncbi.nlm.nih.gov/Structure/cdd/cddsrv.cgi?uid=	NCBI_CDD/
215	gnl|To_proteome_3d|3d.g00215.t1	THAOC_00215		XP_002288905	http://www.ncbi.nlm.nih.gov/protein/XP_002288905?report=fasta&log$=seqview	NCBI_NR/XP_002288905	hypothetical protein THAPSDRAFT_33203 [Thalassiosira pseudonana CCMP1335] gb|EED94341.1| hypothetical protein THAPSDRAFT_33203 [Thalassiosira pseudonana CCMP1335]	2e-98		178323	http://www.ncbi.nlm.nih.gov/Structure/cdd/cddsrv.cgi?uid=178323	NCBI_CDD/178323	PLN02721, PLN02721, threonine aldolase.	3e-55
216	gnl|To_proteome_3d|3d.g00216.t1	THAOC_00216			http://www.ncbi.nlm.nih.gov/protein/?report=fasta&log$=seqview	NCBI_NR/					http://www.ncbi.nlm.nih.gov/Structure/cdd/cddsrv.cgi?uid=	NCBI_CDD/
217	gnl|To_proteome_3d|3d.g00217.t1	THAOC_00217			http://www.ncbi.nlm.nih.gov/protein/?report=fasta&log$=seqview	NCBI_NR/					http://www.ncbi.nlm.nih.gov/Structure/cdd/cddsrv.cgi?uid=	NCBI_CDD/
218	gnl|To_proteome_3d|3d.g00218.t1	THAOC_00218			http://www.ncbi.nlm.nih.gov/protein/?report=fasta&log$=seqview	NCBI_NR/					http://www.ncbi.nlm.nih.gov/Structure/cdd/cddsrv.cgi?uid=	NCBI_CDD/
219	gnl|To_proteome_3d|3d.g00219.t1	THAOC_00219		XP_002296311	http://www.ncbi.nlm.nih.gov/protein/XP_002296311?report=fasta&log$=seqview	NCBI_NR/XP_002296311	cytosolic malate dehydrogenase [Thalassiosira pseudonana CCMP1335] gb|ACI65028.1| cytosolic malate dehydrogenase [Thalassiosira pseudonana CCMP1335]	8e-80		130819	http://www.ncbi.nlm.nih.gov/Structure/cdd/cddsrv.cgi?uid=130819	NCBI_CDD/130819	TIGR01758, MDH_euk_cyt, malate dehydrogenase, NAD-dependent. This model represents the NAD-dependent cytosolic malate dehydrogenase from eukaryotes. The enzyme from pig has been studied by X-ray crystallography.	2e-48
220	gnl|To_proteome_3d|3d.g00220.t1	THAOC_00220			http://www.ncbi.nlm.nih.gov/protein/?report=fasta&log$=seqview	NCBI_NR/					http://www.ncbi.nlm.nih.gov/Structure/cdd/cddsrv.cgi?uid=	NCBI_CDD/
221	gnl|To_proteome_3d|3d.g00221.t1	THAOC_00221			http://www.ncbi.nlm.nih.gov/protein/?report=fasta&log$=seqview	NCBI_NR/					http://www.ncbi.nlm.nih.gov/Structure/cdd/cddsrv.cgi?uid=	NCBI_CDD/
222	gnl|To_proteome_3d|3d.g00222.t1	THAOC_00222			http://www.ncbi.nlm.nih.gov/protein/?report=fasta&log$=seqview	NCBI_NR/					http://www.ncbi.nlm.nih.gov/Structure/cdd/cddsrv.cgi?uid=	NCBI_CDD/
223	gnl|To_proteome_3d|3d.g00223.t1	THAOC_00223		XP_002292346	http://www.ncbi.nlm.nih.gov/protein/XP_002292346?report=fasta&log$=seqview	NCBI_NR/XP_002292346	predicted protein [Thalassiosira pseudonana CCMP1335] gb|EED90321.1| predicted protein [Thalassiosira pseudonana CCMP1335]	1e-11		29015	http://www.ncbi.nlm.nih.gov/Structure/cdd/cddsrv.cgi?uid=29015	NCBI_CDD/29015	cd00116, LRR_RI, Leucine-rich repeats (LRRs), ribonuclease inhibitor (RI)-like subfamily. LRRs are 20-29 residue sequence motifs present in many proteins that participate in protein-protein interactions and have different functions and cellular locations. LRRs correspond to structural units consisting of a beta strand (LxxLxLxxN/CxL conserved pattern) and an alpha helix. This alignment contains 1…	0.0005
224	gnl|To_proteome_3d|3d.g00224.t1	THAOC_00224			http://www.ncbi.nlm.nih.gov/protein/?report=fasta&log$=seqview	NCBI_NR/					http://www.ncbi.nlm.nih.gov/Structure/cdd/cddsrv.cgi?uid=	NCBI_CDD/
225	gnl|To_proteome_3d|3d.g00225.t1	THAOC_00225			http://www.ncbi.nlm.nih.gov/protein/?report=fasta&log$=seqview	NCBI_NR/					http://www.ncbi.nlm.nih.gov/Structure/cdd/cddsrv.cgi?uid=	NCBI_CDD/
226	gnl|To_proteome_3d|3d.g00226.t1	THAOC_00226			http://www.ncbi.nlm.nih.gov/protein/?report=fasta&log$=seqview	NCBI_NR/					http://www.ncbi.nlm.nih.gov/Structure/cdd/cddsrv.cgi?uid=	NCBI_CDD/
227	gnl|To_proteome_3d|3d.g00227.t1	THAOC_00227			http://www.ncbi.nlm.nih.gov/protein/?report=fasta&log$=seqview	NCBI_NR/					http://www.ncbi.nlm.nih.gov/Structure/cdd/cddsrv.cgi?uid=	NCBI_CDD/
228	gnl|To_proteome_3d|3d.g00228.t1	THAOC_00228			http://www.ncbi.nlm.nih.gov/protein/?report=fasta&log$=seqview	NCBI_NR/					http://www.ncbi.nlm.nih.gov/Structure/cdd/cddsrv.cgi?uid=	NCBI_CDD/
229	gnl|To_proteome_3d|3d.g00229.t1	THAOC_00229		XP_002286119	http://www.ncbi.nlm.nih.gov/protein/XP_002286119?report=fasta&log$=seqview	NCBI_NR/XP_002286119	mitochondrial carrier protein [Thalassiosira pseudonana CCMP1335] gb|EED95760.1| mitochondrial carrier protein [Thalassiosira pseudonana CCMP1335]	4e-50			http://www.ncbi.nlm.nih.gov/Structure/cdd/cddsrv.cgi?uid=	NCBI_CDD/
230	gnl|To_proteome_3d|3d.g00230.t1	THAOC_00230			http://www.ncbi.nlm.nih.gov/protein/?report=fasta&log$=seqview	NCBI_NR/					http://www.ncbi.nlm.nih.gov/Structure/cdd/cddsrv.cgi?uid=	NCBI_CDD/
231	gnl|To_proteome_3d|3d.g00231.t1	THAOC_00231		XP_002296109	http://www.ncbi.nlm.nih.gov/protein/XP_002296109?report=fasta&log$=seqview	NCBI_NR/XP_002296109	glucosidase II alpha subunit [Thalassiosira pseudonana CCMP1335] gb|ACI64826.1| glucosidase II alpha subunit [Thalassiosira pseudonana CCMP1335]	8e-47			http://www.ncbi.nlm.nih.gov/Structure/cdd/cddsrv.cgi?uid=	NCBI_CDD/
232	gnl|To_proteome_3d|3d.g00232.t1	THAOC_00232		XP_002295828	http://www.ncbi.nlm.nih.gov/protein/XP_002295828?report=fasta&log$=seqview	NCBI_NR/XP_002295828	predicted protein [Thalassiosira pseudonana CCMP1335] gb|ACI64545.1| predicted protein [Thalassiosira pseudonana CCMP1335]	9e-16			http://www.ncbi.nlm.nih.gov/Structure/cdd/cddsrv.cgi?uid=	NCBI_CDD/
233	gnl|To_proteome_3d|3d.g00233.t1	THAOC_00233			http://www.ncbi.nlm.nih.gov/protein/?report=fasta&log$=seqview	NCBI_NR/					http://www.ncbi.nlm.nih.gov/Structure/cdd/cddsrv.cgi?uid=	NCBI_CDD/
234	gnl|To_proteome_3d|3d.g00234.t1	THAOC_00234			http://www.ncbi.nlm.nih.gov/protein/?report=fasta&log$=seqview	NCBI_NR/					http://www.ncbi.nlm.nih.gov/Structure/cdd/cddsrv.cgi?uid=	NCBI_CDD/
235	gnl|To_proteome_3d|3d.g00235.t1	THAOC_00235		XP_002292940	http://www.ncbi.nlm.nih.gov/protein/XP_002292940?report=fasta&log$=seqview	NCBI_NR/XP_002292940	predicted protein [Thalassiosira pseudonana CCMP1335] gb|EED89401.1| predicted protein [Thalassiosira pseudonana CCMP1335]	2e-06			http://www.ncbi.nlm.nih.gov/Structure/cdd/cddsrv.cgi?uid=	NCBI_CDD/
236	gnl|To_proteome_3d|3d.g00236.t1	THAOC_00236			http://www.ncbi.nlm.nih.gov/protein/?report=fasta&log$=seqview	NCBI_NR/					http://www.ncbi.nlm.nih.gov/Structure/cdd/cddsrv.cgi?uid=	NCBI_CDD/
237	gnl|To_proteome_3d|3d.g00237.t1	THAOC_00237			http://www.ncbi.nlm.nih.gov/protein/?report=fasta&log$=seqview	NCBI_NR/					http://www.ncbi.nlm.nih.gov/Structure/cdd/cddsrv.cgi?uid=	NCBI_CDD/
238	gnl|To_proteome_3d|3d.g00238.t1	THAOC_00238			http://www.ncbi.nlm.nih.gov/protein/?report=fasta&log$=seqview	NCBI_NR/					http://www.ncbi.nlm.nih.gov/Structure/cdd/cddsrv.cgi?uid=	NCBI_CDD/
239	gnl|To_proteome_3d|3d.g00239.t1	THAOC_00239		XP_002294887	http://www.ncbi.nlm.nih.gov/protein/XP_002294887?report=fasta&log$=seqview	NCBI_NR/XP_002294887	predicted protein [Thalassiosira pseudonana CCMP1335] gb|EED87667.1| predicted protein [Thalassiosira pseudonana CCMP1335]	4e-20			http://www.ncbi.nlm.nih.gov/Structure/cdd/cddsrv.cgi?uid=	NCBI_CDD/
240	gnl|To_proteome_3d|3d.g00240.t1	THAOC_00240		XP_002288300	http://www.ncbi.nlm.nih.gov/protein/XP_002288300?report=fasta&log$=seqview	NCBI_NR/XP_002288300	formate/nitrite transporter family member [Thalassiosira pseudonana CCMP1335] gb|EED93736.1| formate/nitrite transporter family member [Thalassiosira pseudonana CCMP1335]	1e-76		144717	http://www.ncbi.nlm.nih.gov/Structure/cdd/cddsrv.cgi?uid=144717	NCBI_CDD/144717	pfam01226, Form_Nir_trans, Formate/nitrite transporter.	1e-37
241	gnl|To_proteome_3d|3d.g00241.t1	THAOC_00241		XP_002288301	http://www.ncbi.nlm.nih.gov/protein/XP_002288301?report=fasta&log$=seqview	NCBI_NR/XP_002288301	predicted protein [Thalassiosira pseudonana CCMP1335] gb|EED93737.1| predicted protein [Thalassiosira pseudonana CCMP1335]	0.0004			http://www.ncbi.nlm.nih.gov/Structure/cdd/cddsrv.cgi?uid=	NCBI_CDD/
242	gnl|To_proteome_3d|3d.g00242.t1	THAOC_00242		XP_002167608	http://www.ncbi.nlm.nih.gov/protein/XP_002167608?report=fasta&log$=seqview	NCBI_NR/XP_002167608	PREDICTED: hypothetical protein [Hydra magnipapillata]	3e-15			http://www.ncbi.nlm.nih.gov/Structure/cdd/cddsrv.cgi?uid=	NCBI_CDD/
243	gnl|To_proteome_3d|3d.g00243.t1	THAOC_00243		ZP_00349593	http://www.ncbi.nlm.nih.gov/protein/ZP_00349593?report=fasta&log$=seqview	NCBI_NR/ZP_00349593	COG0790: FOG: TPR repeat, SEL1 subfamily [Haemophilus influenzae R2846]	1e-17		31133	http://www.ncbi.nlm.nih.gov/Structure/cdd/cddsrv.cgi?uid=31133	NCBI_CDD/31133	COG0790, COG0790, FOG: TPR repeat, SEL1 subfamily [General function prediction only].	1e-08
244	gnl|To_proteome_3d|3d.g00244.t1	THAOC_00244			http://www.ncbi.nlm.nih.gov/protein/?report=fasta&log$=seqview	NCBI_NR/					http://www.ncbi.nlm.nih.gov/Structure/cdd/cddsrv.cgi?uid=	NCBI_CDD/
245	gnl|To_proteome_3d|3d.g00245.t1	THAOC_00245		AAC34904	http://www.ncbi.nlm.nih.gov/protein/AAC34904?report=fasta&log$=seqview	NCBI_NR/AAC34904	reverse transcriptase [Limulus polyphemus]	1e-08			http://www.ncbi.nlm.nih.gov/Structure/cdd/cddsrv.cgi?uid=	NCBI_CDD/
246	gnl|To_proteome_3d|3d.g00246.t1	THAOC_00246		XP_002295117	http://www.ncbi.nlm.nih.gov/protein/XP_002295117?report=fasta&log$=seqview	NCBI_NR/XP_002295117	predicted protein [Thalassiosira pseudonana CCMP1335] gb|EED87421.1| predicted protein [Thalassiosira pseudonana CCMP1335]	4e-80			http://www.ncbi.nlm.nih.gov/Structure/cdd/cddsrv.cgi?uid=	NCBI_CDD/
247	gnl|To_proteome_3d|3d.g00247.t1	THAOC_00247			http://www.ncbi.nlm.nih.gov/protein/?report=fasta&log$=seqview	NCBI_NR/					http://www.ncbi.nlm.nih.gov/Structure/cdd/cddsrv.cgi?uid=	NCBI_CDD/
248	gnl|To_proteome_3d|3d.g00248.t1	THAOC_00248			http://www.ncbi.nlm.nih.gov/protein/?report=fasta&log$=seqview	NCBI_NR/					http://www.ncbi.nlm.nih.gov/Structure/cdd/cddsrv.cgi?uid=	NCBI_CDD/
249	gnl|To_proteome_3d|3d.g00249.t1	THAOC_00249		ZP_00349593	http://www.ncbi.nlm.nih.gov/protein/ZP_00349593?report=fasta&log$=seqview	NCBI_NR/ZP_00349593	COG0790: FOG: TPR repeat, SEL1 subfamily [Haemophilus influenzae R2846]	1e-12		31133	http://www.ncbi.nlm.nih.gov/Structure/cdd/cddsrv.cgi?uid=31133	NCBI_CDD/31133	COG0790, COG0790, FOG: TPR repeat, SEL1 subfamily [General function prediction only].	7e-07
250	gnl|To_proteome_3d|3d.g00250.t1	THAOC_00250		XP_002290326	http://www.ncbi.nlm.nih.gov/protein/XP_002290326?report=fasta&log$=seqview	NCBI_NR/XP_002290326	gamma-glutamyltransferase [Thalassiosira pseudonana CCMP1335] gb|EED92078.1| gamma-glutamyltransferase [Thalassiosira pseudonana CCMP1335]	1e-118		177836	http://www.ncbi.nlm.nih.gov/Structure/cdd/cddsrv.cgi?uid=177836	NCBI_CDD/177836	PLN02180, PLN02180, gamma-glutamyl transpeptidase 4.	5e-66
251	gnl|To_proteome_3d|3d.g00251.t1	THAOC_00251		XP_002288545	http://www.ncbi.nlm.nih.gov/protein/XP_002288545?report=fasta&log$=seqview	NCBI_NR/XP_002288545	predicted protein [Thalassiosira pseudonana CCMP1335] gb|EED93981.1| predicted protein [Thalassiosira pseudonana CCMP1335]	9e-87		149560	http://www.ncbi.nlm.nih.gov/Structure/cdd/cddsrv.cgi?uid=149560	NCBI_CDD/149560	pfam08547, CIA30, Complex I intermediate-associated protein 30 (CIA30). This protein is associated with mitochondrial Complex I intermediate-associated protein 30 (CIA30) in human and mouse. The family is also present in Schizosaccharomyces pombe which does not contain the NADH dehydrogenase component of complex I, or many of the other essential subunits. This means it is possible that this famil…	8e-05
252	gnl|To_proteome_3d|3d.g00252.t1	THAOC_00252		XP_002290996	http://www.ncbi.nlm.nih.gov/protein/XP_002290996?report=fasta&log$=seqview	NCBI_NR/XP_002290996	predicted protein [Thalassiosira pseudonana CCMP1335] gb|EED91103.1| predicted protein [Thalassiosira pseudonana CCMP1335]	7e-26			http://www.ncbi.nlm.nih.gov/Structure/cdd/cddsrv.cgi?uid=	NCBI_CDD/
253	gnl|To_proteome_3d|3d.g00253.t1	THAOC_00253			http://www.ncbi.nlm.nih.gov/protein/?report=fasta&log$=seqview	NCBI_NR/					http://www.ncbi.nlm.nih.gov/Structure/cdd/cddsrv.cgi?uid=	NCBI_CDD/
254	gnl|To_proteome_3d|3d.g00254.t1	THAOC_00254			http://www.ncbi.nlm.nih.gov/protein/?report=fasta&log$=seqview	NCBI_NR/					http://www.ncbi.nlm.nih.gov/Structure/cdd/cddsrv.cgi?uid=	NCBI_CDD/
255	gnl|To_proteome_3d|3d.g00255.t1	THAOC_00255			http://www.ncbi.nlm.nih.gov/protein/?report=fasta&log$=seqview	NCBI_NR/					http://www.ncbi.nlm.nih.gov/Structure/cdd/cddsrv.cgi?uid=	NCBI_CDD/
256	gnl|To_proteome_3d|3d.g00256.t1	THAOC_00256		XP_002183038	http://www.ncbi.nlm.nih.gov/protein/XP_002183038?report=fasta&log$=seqview	NCBI_NR/XP_002183038	predicted protein [Phaeodactylum tricornutum CCAP 1055/1] gb|EEC45256.1| predicted protein [Phaeodactylum tricornutum CCAP 1055/1]	7e-41		33687	http://www.ncbi.nlm.nih.gov/Structure/cdd/cddsrv.cgi?uid=33687	NCBI_CDD/33687	COG3899, COG3899, Predicted ATPase [General function prediction only].	6e-18
257	gnl|To_proteome_3d|3d.g00257.t1	THAOC_00257			http://www.ncbi.nlm.nih.gov/protein/?report=fasta&log$=seqview	NCBI_NR/					http://www.ncbi.nlm.nih.gov/Structure/cdd/cddsrv.cgi?uid=	NCBI_CDD/
258	gnl|To_proteome_3d|3d.g00258.t1	THAOC_00258			http://www.ncbi.nlm.nih.gov/protein/?report=fasta&log$=seqview	NCBI_NR/					http://www.ncbi.nlm.nih.gov/Structure/cdd/cddsrv.cgi?uid=	NCBI_CDD/
259	gnl|To_proteome_3d|3d.g00259.t1	THAOC_00259			http://www.ncbi.nlm.nih.gov/protein/?report=fasta&log$=seqview	NCBI_NR/					http://www.ncbi.nlm.nih.gov/Structure/cdd/cddsrv.cgi?uid=	NCBI_CDD/
260	gnl|To_proteome_3d|3d.g00260.t1	THAOC_00260		XP_002404980	http://www.ncbi.nlm.nih.gov/protein/XP_002404980?report=fasta&log$=seqview	NCBI_NR/XP_002404980	splicing factor 3A, putative [Ixodes scapularis] gb|EEC15116.1| splicing factor 3A, putative [Ixodes scapularis]	1e-46		152366	http://www.ncbi.nlm.nih.gov/Structure/cdd/cddsrv.cgi?uid=152366	NCBI_CDD/152366	pfam11931, DUF3449, Domain of unknown function (DUF3449). This presumed domain is functionally uncharacterized. This domain is found in eukaryotes. This domain is typically between 181 to 207 amino acids in length. This domain has two conserved sequence motifs: PIP and CEICG.	2e-42
261	gnl|To_proteome_3d|3d.g00261.t1	THAOC_00261		XP_002177457	http://www.ncbi.nlm.nih.gov/protein/XP_002177457?report=fasta&log$=seqview	NCBI_NR/XP_002177457	predicted protein [Phaeodactylum tricornutum CCAP 1055/1] gb|EEC51920.1| predicted protein [Phaeodactylum tricornutum CCAP 1055/1]	1e-112		34836	http://www.ncbi.nlm.nih.gov/Structure/cdd/cddsrv.cgi?uid=34836	NCBI_CDD/34836	COG5239, CCR4, mRNA deadenylase, exonuclease subunit and related nucleases [RNA processing and modification].	0.001
262	gnl|To_proteome_3d|3d.g00262.t1	THAOC_00262			http://www.ncbi.nlm.nih.gov/protein/?report=fasta&log$=seqview	NCBI_NR/					http://www.ncbi.nlm.nih.gov/Structure/cdd/cddsrv.cgi?uid=	NCBI_CDD/
263	gnl|To_proteome_3d|3d.g00263.t1	THAOC_00263			http://www.ncbi.nlm.nih.gov/protein/?report=fasta&log$=seqview	NCBI_NR/					http://www.ncbi.nlm.nih.gov/Structure/cdd/cddsrv.cgi?uid=	NCBI_CDD/
264	gnl|To_proteome_3d|3d.g00264.t1	THAOC_00264		XP_002291644	http://www.ncbi.nlm.nih.gov/protein/XP_002291644?report=fasta&log$=seqview	NCBI_NR/XP_002291644	predicted protein [Thalassiosira pseudonana CCMP1335] gb|EED91751.1| predicted protein [Thalassiosira pseudonana CCMP1335]	9e-29		144187	http://www.ncbi.nlm.nih.gov/Structure/cdd/cddsrv.cgi?uid=144187	NCBI_CDD/144187	pfam00498, FHA, FHA domain. The FHA (Forkhead-associated) domain is a phosphopeptide binding motif.	1e-07
265	gnl|To_proteome_3d|3d.g00265.t1	THAOC_00265			http://www.ncbi.nlm.nih.gov/protein/?report=fasta&log$=seqview	NCBI_NR/					http://www.ncbi.nlm.nih.gov/Structure/cdd/cddsrv.cgi?uid=	NCBI_CDD/
266	gnl|To_proteome_3d|3d.g00266.t1	THAOC_00266			http://www.ncbi.nlm.nih.gov/protein/?report=fasta&log$=seqview	NCBI_NR/					http://www.ncbi.nlm.nih.gov/Structure/cdd/cddsrv.cgi?uid=	NCBI_CDD/
267	gnl|To_proteome_3d|3d.g00267.t1	THAOC_00267			http://www.ncbi.nlm.nih.gov/protein/?report=fasta&log$=seqview	NCBI_NR/					http://www.ncbi.nlm.nih.gov/Structure/cdd/cddsrv.cgi?uid=	NCBI_CDD/
268	gnl|To_proteome_3d|3d.g00268.t1	THAOC_00268		XP_002295755	http://www.ncbi.nlm.nih.gov/protein/XP_002295755?report=fasta&log$=seqview	NCBI_NR/XP_002295755	calmodulin [Thalassiosira pseudonana CCMP1335] gb|ACI64472.1| calmodulin [Thalassiosira pseudonana CCMP1335]	1e-78		185504	http://www.ncbi.nlm.nih.gov/Structure/cdd/cddsrv.cgi?uid=185504	NCBI_CDD/185504	PTZ00184, PTZ00184, calmodulin; Provisional.	2e-78
269	gnl|To_proteome_3d|3d.g00269.t1	THAOC_00269		XP_002296103	http://www.ncbi.nlm.nih.gov/protein/XP_002296103?report=fasta&log$=seqview	NCBI_NR/XP_002296103	phosphomannomutase-like protein [Thalassiosira pseudonana CCMP1335] gb|ACI64820.1| phosphomannomutase-like protein [Thalassiosira pseudonana CCMP1335]	0		185482	http://www.ncbi.nlm.nih.gov/Structure/cdd/cddsrv.cgi?uid=185482	NCBI_CDD/185482	PTZ00150, PTZ00150, phosphoglucomutase-2-like protein; Provisional.	1e-127
270	gnl|To_proteome_3d|3d.g00270.t1	THAOC_00270		XP_002295756	http://www.ncbi.nlm.nih.gov/protein/XP_002295756?report=fasta&log$=seqview	NCBI_NR/XP_002295756	predicted protein [Thalassiosira pseudonana CCMP1335] gb|ACI64473.1| predicted protein [Thalassiosira pseudonana CCMP1335]	2e-65		148356	http://www.ncbi.nlm.nih.gov/Structure/cdd/cddsrv.cgi?uid=148356	NCBI_CDD/148356	pfam06703, SPC25, Microsomal signal peptidase 25 kDa subunit (SPC25). This family consists of several microsomal signal peptidase 25 kDa subunit proteins. Translocation of polypeptide chains across the endoplasmic reticulum (ER) membrane is triggered by signal sequences. Subsequently, signal recognition particle interacts with its membrane receptor and the ribosome-bound nascent chain is targeted…	1e-07
271	gnl|To_proteome_3d|3d.g00271.t1	THAOC_00271		XP_002295858	http://www.ncbi.nlm.nih.gov/protein/XP_002295858?report=fasta&log$=seqview	NCBI_NR/XP_002295858	predicted protein [Thalassiosira pseudonana CCMP1335] gb|ACI64575.1| predicted protein [Thalassiosira pseudonana CCMP1335]	1e-52		30601	http://www.ncbi.nlm.nih.gov/Structure/cdd/cddsrv.cgi?uid=30601	NCBI_CDD/30601	COG0252, AnsB, L-asparaginase/archaeal Glu-tRNAGln amidotransferase subunit D [Amino acid transport and metabolism / Translation, ribosomal structure and biogenesis].	5e-07
272	gnl|To_proteome_3d|3d.g00272.t1	THAOC_00272			http://www.ncbi.nlm.nih.gov/protein/?report=fasta&log$=seqview	NCBI_NR/					http://www.ncbi.nlm.nih.gov/Structure/cdd/cddsrv.cgi?uid=	NCBI_CDD/
273	gnl|To_proteome_3d|3d.g00273.t1	THAOC_00273			http://www.ncbi.nlm.nih.gov/protein/?report=fasta&log$=seqview	NCBI_NR/					http://www.ncbi.nlm.nih.gov/Structure/cdd/cddsrv.cgi?uid=	NCBI_CDD/
274	gnl|To_proteome_3d|3d.g00274.t1	THAOC_00274			http://www.ncbi.nlm.nih.gov/protein/?report=fasta&log$=seqview	NCBI_NR/					http://www.ncbi.nlm.nih.gov/Structure/cdd/cddsrv.cgi?uid=	NCBI_CDD/
275	gnl|To_proteome_3d|3d.g00275.t1	THAOC_00275		XP_002177880	http://www.ncbi.nlm.nih.gov/protein/XP_002177880?report=fasta&log$=seqview	NCBI_NR/XP_002177880	predicted protein [Phaeodactylum tricornutum CCAP 1055/1] gb|EEC50694.1| predicted protein [Phaeodactylum tricornutum CCAP 1055/1]	6e-63			http://www.ncbi.nlm.nih.gov/Structure/cdd/cddsrv.cgi?uid=	NCBI_CDD/
276	gnl|To_proteome_3d|3d.g00276.t1	THAOC_00276		XP_002290059	http://www.ncbi.nlm.nih.gov/protein/XP_002290059?report=fasta&log$=seqview	NCBI_NR/XP_002290059	phospoenolpyruvate carboxylase [Thalassiosira pseudonana CCMP1335] gb|EED91811.1| phospoenolpyruvate carboxylase [Thalassiosira pseudonana CCMP1335]	0		178790	http://www.ncbi.nlm.nih.gov/Structure/cdd/cddsrv.cgi?uid=178790	NCBI_CDD/178790	PRK00009, PRK00009, phosphoenolpyruvate carboxylase; Reviewed.	1e-142
277	gnl|To_proteome_3d|3d.g00277.t1	THAOC_00277		XP_002290059	http://www.ncbi.nlm.nih.gov/protein/XP_002290059?report=fasta&log$=seqview	NCBI_NR/XP_002290059	phospoenolpyruvate carboxylase [Thalassiosira pseudonana CCMP1335] gb|EED91811.1| phospoenolpyruvate carboxylase [Thalassiosira pseudonana CCMP1335]	1e-51		32499	http://www.ncbi.nlm.nih.gov/Structure/cdd/cddsrv.cgi?uid=32499	NCBI_CDD/32499	COG2352, Ppc, Phosphoenolpyruvate carboxylase [Energy production and conversion].	8e-26
278	gnl|To_proteome_3d|3d.g00278.t1	THAOC_00278		XP_002290313	http://www.ncbi.nlm.nih.gov/protein/XP_002290313?report=fasta&log$=seqview	NCBI_NR/XP_002290313	predicted protein [Thalassiosira pseudonana CCMP1335] gb|EED92065.1| predicted protein [Thalassiosira pseudonana CCMP1335]	0		162032	http://www.ncbi.nlm.nih.gov/Structure/cdd/cddsrv.cgi?uid=162032	NCBI_CDD/162032	TIGR00769, AAA, ADP/ATP carrier protein family. These proteins are members of the ATP:ADP Antiporter (AAA) Family (TC 2.A.12), which consists of nucleotide transporters that have 12 GES predicted transmembrane regions. One protein from Rickettsia prowazekii functions to take up ATP from the eukaryotic cell cytoplasm into the bacterium in exchange for ADP. Five AAA family paralogues are encoded wi…	2e-11
279	gnl|To_proteome_3d|3d.g00279.t1	THAOC_00279		XP_002290751	http://www.ncbi.nlm.nih.gov/protein/XP_002290751?report=fasta&log$=seqview	NCBI_NR/XP_002290751	predicted protein [Thalassiosira pseudonana CCMP1335] gb|EED92503.1| predicted protein [Thalassiosira pseudonana CCMP1335]	1e-31		143939	http://www.ncbi.nlm.nih.gov/Structure/cdd/cddsrv.cgi?uid=143939	NCBI_CDD/143939	pfam00173, Cyt-b5, Cytochrome b5-like Heme/Steroid binding domain. This family includes heme binding domains from a diverse range of proteins. This family also includes proteins that bind to steroids. The family includes progesterone receptors. Many members of this subfamily are membrane anchored by an N-terminal transmembrane alpha helix. This family also includes a domain in some chitin synthas…	1e-14
280	gnl|To_proteome_3d|3d.g00280.t1	THAOC_00280		CBJ31143	http://www.ncbi.nlm.nih.gov/protein/CBJ31143?report=fasta&log$=seqview	NCBI_NR/CBJ31143	conserved unknown protein [Ectocarpus siliculosus]	2e-27		147137	http://www.ncbi.nlm.nih.gov/Structure/cdd/cddsrv.cgi?uid=147137	NCBI_CDD/147137	pfam04827, Plant_tran, Plant transposon protein. This family contains plant transposases which are putative members of the PIF / Ping-Pong family.	3e-14
281	gnl|To_proteome_3d|3d.g00281.t1	THAOC_00281			http://www.ncbi.nlm.nih.gov/protein/?report=fasta&log$=seqview	NCBI_NR/					http://www.ncbi.nlm.nih.gov/Structure/cdd/cddsrv.cgi?uid=	NCBI_CDD/
282	gnl|To_proteome_3d|3d.g00282.t1	THAOC_00282		XP_001747551	http://www.ncbi.nlm.nih.gov/protein/XP_001747551?report=fasta&log$=seqview	NCBI_NR/XP_001747551	hypothetical protein [Monosiga brevicollis MX1] gb|EDQ87631.1| predicted protein [Monosiga brevicollis MX1]	8e-16			http://www.ncbi.nlm.nih.gov/Structure/cdd/cddsrv.cgi?uid=	NCBI_CDD/
283	gnl|To_proteome_3d|3d.g00283.t1	THAOC_00283		XP_002294172	http://www.ncbi.nlm.nih.gov/protein/XP_002294172?report=fasta&log$=seqview	NCBI_NR/XP_002294172	predicted protein [Thalassiosira pseudonana CCMP1335] gb|EED88527.1| predicted protein [Thalassiosira pseudonana CCMP1335]	6e-35			http://www.ncbi.nlm.nih.gov/Structure/cdd/cddsrv.cgi?uid=	NCBI_CDD/
284	gnl|To_proteome_3d|3d.g00284.t1	THAOC_00284		XP_002288513	http://www.ncbi.nlm.nih.gov/protein/XP_002288513?report=fasta&log$=seqview	NCBI_NR/XP_002288513	ubiquitin activating enzyme 1 [Thalassiosira pseudonana CCMP1335] gb|EED93949.1| ubiquitin activating enzyme 1 [Thalassiosira pseudonana CCMP1335]	7e-19		130475	http://www.ncbi.nlm.nih.gov/Structure/cdd/cddsrv.cgi?uid=130475	NCBI_CDD/130475	TIGR01408, Ube1, ubiquitin-activating enzyme E1. This model represents the full length, over a thousand amino acids, of a multicopy family of eukaryotic proteins, many of which are designated ubiquitin-activating enzyme E1. Members have two copies of the ThiF family domain (pfam00899), a repeat found in ubiquitin-activating proteins (pfam02134), and other regions.	7e-06
285	gnl|To_proteome_3d|3d.g00285.t1	THAOC_00285		ZP_02188147	http://www.ncbi.nlm.nih.gov/protein/ZP_02188147?report=fasta&log$=seqview	NCBI_NR/ZP_02188147	Sel1 domain protein repeat-containing protein [alpha proteobacterium BAL199] gb|EDP64864.1| Sel1 domain protein repeat-containing protein [alpha proteobacterium BAL199]	3e-12		31133	http://www.ncbi.nlm.nih.gov/Structure/cdd/cddsrv.cgi?uid=31133	NCBI_CDD/31133	COG0790, COG0790, FOG: TPR repeat, SEL1 subfamily [General function prediction only].	7e-08
286	gnl|To_proteome_3d|3d.g00286.t1	THAOC_00286			http://www.ncbi.nlm.nih.gov/protein/?report=fasta&log$=seqview	NCBI_NR/					http://www.ncbi.nlm.nih.gov/Structure/cdd/cddsrv.cgi?uid=	NCBI_CDD/
287	gnl|To_proteome_3d|3d.g00287.t1	THAOC_00287			http://www.ncbi.nlm.nih.gov/protein/?report=fasta&log$=seqview	NCBI_NR/					http://www.ncbi.nlm.nih.gov/Structure/cdd/cddsrv.cgi?uid=	NCBI_CDD/
288	gnl|To_proteome_3d|3d.g00288.t1	THAOC_00288			http://www.ncbi.nlm.nih.gov/protein/?report=fasta&log$=seqview	NCBI_NR/					http://www.ncbi.nlm.nih.gov/Structure/cdd/cddsrv.cgi?uid=	NCBI_CDD/
289	gnl|To_proteome_3d|3d.g00289.t1	THAOC_00289		XP_002295487	http://www.ncbi.nlm.nih.gov/protein/XP_002295487?report=fasta&log$=seqview	NCBI_NR/XP_002295487	predicted protein [Thalassiosira pseudonana CCMP1335] gb|ACI64204.1| predicted protein [Thalassiosira pseudonana CCMP1335]	1e-70			http://www.ncbi.nlm.nih.gov/Structure/cdd/cddsrv.cgi?uid=	NCBI_CDD/
290	gnl|To_proteome_3d|3d.g00290.t1	THAOC_00290		XP_002290484	http://www.ncbi.nlm.nih.gov/protein/XP_002290484?report=fasta&log$=seqview	NCBI_NR/XP_002290484	ribonucleoside reductase [Thalassiosira pseudonana CCMP1335] gb|EED92236.1| ribonucleoside reductase [Thalassiosira pseudonana CCMP1335]	5e-25		178056	http://www.ncbi.nlm.nih.gov/Structure/cdd/cddsrv.cgi?uid=178056	NCBI_CDD/178056	PLN02437, PLN02437, ribonucleoside--diphosphate reductase large subunit.	6e-19
291	gnl|To_proteome_3d|3d.g00291.t1	THAOC_00291		XP_002290485	http://www.ncbi.nlm.nih.gov/protein/XP_002290485?report=fasta&log$=seqview	NCBI_NR/XP_002290485	predicted protein [Thalassiosira pseudonana CCMP1335] gb|EED92237.1| predicted protein [Thalassiosira pseudonana CCMP1335]	4e-88		176530	http://www.ncbi.nlm.nih.gov/Structure/cdd/cddsrv.cgi?uid=176530	NCBI_CDD/176530	cd08588, PI-PLCc_At5g67130_like, Catalytic domain of Arabidopsis thaliana PI-PLC X domain-containing protein At5g67130 and its uncharacterized homologs. This subfamily corresponds to the catalytic domain present in Arabidopsis thaliana PI-PLC X domain-containing protein At5g67130 and its uncharacterized homologs. Members in this family show high sequence similarity to bacterial phosphatidylinosit…	1e-12
292	gnl|To_proteome_3d|3d.g00292.t1	THAOC_00292		XP_002290491	http://www.ncbi.nlm.nih.gov/protein/XP_002290491?report=fasta&log$=seqview	NCBI_NR/XP_002290491	predicted protein [Thalassiosira pseudonana CCMP1335] gb|EED92243.1| predicted protein [Thalassiosira pseudonana CCMP1335]	9e-89		176530	http://www.ncbi.nlm.nih.gov/Structure/cdd/cddsrv.cgi?uid=176530	NCBI_CDD/176530	cd08588, PI-PLCc_At5g67130_like, Catalytic domain of Arabidopsis thaliana PI-PLC X domain-containing protein At5g67130 and its uncharacterized homologs. This subfamily corresponds to the catalytic domain present in Arabidopsis thaliana PI-PLC X domain-containing protein At5g67130 and its uncharacterized homologs. Members in this family show high sequence similarity to bacterial phosphatidylinosit…	9e-23
293	gnl|To_proteome_3d|3d.g00293.t1	THAOC_00293			http://www.ncbi.nlm.nih.gov/protein/?report=fasta&log$=seqview	NCBI_NR/					http://www.ncbi.nlm.nih.gov/Structure/cdd/cddsrv.cgi?uid=	NCBI_CDD/
294	gnl|To_proteome_3d|3d.g00294.t1	THAOC_00294			http://www.ncbi.nlm.nih.gov/protein/?report=fasta&log$=seqview	NCBI_NR/					http://www.ncbi.nlm.nih.gov/Structure/cdd/cddsrv.cgi?uid=	NCBI_CDD/
295	gnl|To_proteome_3d|3d.g00295.t1	THAOC_00295			http://www.ncbi.nlm.nih.gov/protein/?report=fasta&log$=seqview	NCBI_NR/					http://www.ncbi.nlm.nih.gov/Structure/cdd/cddsrv.cgi?uid=	NCBI_CDD/
296	gnl|To_proteome_3d|3d.g00296.t1	THAOC_00296		YP_001958273	http://www.ncbi.nlm.nih.gov/protein/YP_001958273?report=fasta&log$=seqview	NCBI_NR/YP_001958273	hypothetical protein Aasi_1217 [Candidatus Amoebophilus asiaticus 5a2] gb|ACE06544.1| hypothetical protein Aasi_1217 [Candidatus Amoebophilus asiaticus 5a2]	3e-12		31133	http://www.ncbi.nlm.nih.gov/Structure/cdd/cddsrv.cgi?uid=31133	NCBI_CDD/31133	COG0790, COG0790, FOG: TPR repeat, SEL1 subfamily [General function prediction only].	7e-08
297	gnl|To_proteome_3d|3d.g00297.t1	THAOC_00297		ZP_00514342	http://www.ncbi.nlm.nih.gov/protein/ZP_00514342?report=fasta&log$=seqview	NCBI_NR/ZP_00514342	Methyltransferase FkbM [Crocosphaera watsonii WH 8501] gb|EAM52180.1| Methyltransferase FkbM [Crocosphaera watsonii WH 8501]	8e-07			http://www.ncbi.nlm.nih.gov/Structure/cdd/cddsrv.cgi?uid=	NCBI_CDD/
298	gnl|To_proteome_3d|3d.g00298.t1	THAOC_00298		XP_002287071	http://www.ncbi.nlm.nih.gov/protein/XP_002287071?report=fasta&log$=seqview	NCBI_NR/XP_002287071	predicted protein [Thalassiosira pseudonana CCMP1335] gb|EED96712.1| predicted protein [Thalassiosira pseudonana CCMP1335]	1e-22			http://www.ncbi.nlm.nih.gov/Structure/cdd/cddsrv.cgi?uid=	NCBI_CDD/
299	gnl|To_proteome_3d|3d.g00299.t1	THAOC_00299			http://www.ncbi.nlm.nih.gov/protein/?report=fasta&log$=seqview	NCBI_NR/					http://www.ncbi.nlm.nih.gov/Structure/cdd/cddsrv.cgi?uid=	NCBI_CDD/
300	gnl|To_proteome_3d|3d.g00300.t1	THAOC_00300			http://www.ncbi.nlm.nih.gov/protein/?report=fasta&log$=seqview	NCBI_NR/					http://www.ncbi.nlm.nih.gov/Structure/cdd/cddsrv.cgi?uid=	NCBI_CDD/
301	gnl|To_proteome_3d|3d.g00301.t1	THAOC_00301			http://www.ncbi.nlm.nih.gov/protein/?report=fasta&log$=seqview	NCBI_NR/					http://www.ncbi.nlm.nih.gov/Structure/cdd/cddsrv.cgi?uid=	NCBI_CDD/
302	gnl|To_proteome_3d|3d.g00302.t1	THAOC_00302			http://www.ncbi.nlm.nih.gov/protein/?report=fasta&log$=seqview	NCBI_NR/					http://www.ncbi.nlm.nih.gov/Structure/cdd/cddsrv.cgi?uid=	NCBI_CDD/
303	gnl|To_proteome_3d|3d.g00303.t1	THAOC_00303			http://www.ncbi.nlm.nih.gov/protein/?report=fasta&log$=seqview	NCBI_NR/					http://www.ncbi.nlm.nih.gov/Structure/cdd/cddsrv.cgi?uid=	NCBI_CDD/
304	gnl|To_proteome_3d|3d.g00304.t1	THAOC_00304		XP_002291499	http://www.ncbi.nlm.nih.gov/protein/XP_002291499?report=fasta&log$=seqview	NCBI_NR/XP_002291499	predicted protein [Thalassiosira pseudonana CCMP1335] gb|EED91606.1| predicted protein [Thalassiosira pseudonana CCMP1335]	2e-47		177898	http://www.ncbi.nlm.nih.gov/Structure/cdd/cddsrv.cgi?uid=177898	NCBI_CDD/177898	PLN02256, PLN02256, arogenate dehydrogenase.	7e-32
305	gnl|To_proteome_3d|3d.g00305.t1	THAOC_00305		XP_002291499	http://www.ncbi.nlm.nih.gov/protein/XP_002291499?report=fasta&log$=seqview	NCBI_NR/XP_002291499	predicted protein [Thalassiosira pseudonana CCMP1335] gb|EED91606.1| predicted protein [Thalassiosira pseudonana CCMP1335]	2e-81		177898	http://www.ncbi.nlm.nih.gov/Structure/cdd/cddsrv.cgi?uid=177898	NCBI_CDD/177898	PLN02256, PLN02256, arogenate dehydrogenase.	4e-34
306	gnl|To_proteome_3d|3d.g00306.t1	THAOC_00306		YP_263663	http://www.ncbi.nlm.nih.gov/protein/YP_263663?report=fasta&log$=seqview	NCBI_NR/YP_263663	hypothetical protein Psyc_0360 [Psychrobacter arcticus 273-4] gb|AAZ18229.1| conserved hypothetcial protein [Psychrobacter arcticus 273-4]	1e-08		31133	http://www.ncbi.nlm.nih.gov/Structure/cdd/cddsrv.cgi?uid=31133	NCBI_CDD/31133	COG0790, COG0790, FOG: TPR repeat, SEL1 subfamily [General function prediction only].	0.0001
307	gnl|To_proteome_3d|3d.g00307.t1	THAOC_00307		XP_002296650	http://www.ncbi.nlm.nih.gov/protein/XP_002296650?report=fasta&log$=seqview	NCBI_NR/XP_002296650	predicted protein [Thalassiosira pseudonana CCMP1335] gb|EED87045.1| predicted protein [Thalassiosira pseudonana CCMP1335]	2e-34			http://www.ncbi.nlm.nih.gov/Structure/cdd/cddsrv.cgi?uid=	NCBI_CDD/
308	gnl|To_proteome_3d|3d.g00308.t1	THAOC_00308		XP_002180525	http://www.ncbi.nlm.nih.gov/protein/XP_002180525?report=fasta&log$=seqview	NCBI_NR/XP_002180525	small ubiquitin-like modifier [Phaeodactylum tricornutum CCAP 1055/1] gb|EEC47933.1| small ubiquitin-like modifier [Phaeodactylum tricornutum CCAP 1055/1]	3e-18		176359	http://www.ncbi.nlm.nih.gov/Structure/cdd/cddsrv.cgi?uid=176359	NCBI_CDD/176359	cd01763, Sumo, Small ubiquitin-related modifier (SUMO). Small ubiquitin-related modifier (SUMO) proteins are conjugated to numerous intracellular targets and serve to modulate protein interaction, localization, activity or stability. SUMO (also known as "Smt3" and "sentrin" in other organisms) is linked to several different pathways, including nucleocytoplasmic transport. Attachment of SUMO to ta…	3e-10
309	gnl|To_proteome_3d|3d.g00309.t1	THAOC_00309			http://www.ncbi.nlm.nih.gov/protein/?report=fasta&log$=seqview	NCBI_NR/					http://www.ncbi.nlm.nih.gov/Structure/cdd/cddsrv.cgi?uid=	NCBI_CDD/
310	gnl|To_proteome_3d|3d.g00310.t1	THAOC_00310			http://www.ncbi.nlm.nih.gov/protein/?report=fasta&log$=seqview	NCBI_NR/					http://www.ncbi.nlm.nih.gov/Structure/cdd/cddsrv.cgi?uid=	NCBI_CDD/
311	gnl|To_proteome_3d|3d.g00311.t1	THAOC_00311			http://www.ncbi.nlm.nih.gov/protein/?report=fasta&log$=seqview	NCBI_NR/					http://www.ncbi.nlm.nih.gov/Structure/cdd/cddsrv.cgi?uid=	NCBI_CDD/
312	gnl|To_proteome_3d|3d.g00312.t1	THAOC_00312		XP_002679116	http://www.ncbi.nlm.nih.gov/protein/XP_002679116?report=fasta&log$=seqview	NCBI_NR/XP_002679116	Sel1 repeat domain-containing protein [Naegleria gruberi] gb|EFC46372.1| Sel1 repeat domain-containing protein [Naegleria gruberi]	6e-06			http://www.ncbi.nlm.nih.gov/Structure/cdd/cddsrv.cgi?uid=	NCBI_CDD/
313	gnl|To_proteome_3d|3d.g00313.t1	THAOC_00313		XP_002295725	http://www.ncbi.nlm.nih.gov/protein/XP_002295725?report=fasta&log$=seqview	NCBI_NR/XP_002295725	predicted protein [Thalassiosira pseudonana CCMP1335] gb|ACI64442.1| predicted protein [Thalassiosira pseudonana CCMP1335]	2e-26			http://www.ncbi.nlm.nih.gov/Structure/cdd/cddsrv.cgi?uid=	NCBI_CDD/
314	gnl|To_proteome_3d|3d.g00314.t1	THAOC_00314		XP_002288033	http://www.ncbi.nlm.nih.gov/protein/XP_002288033?report=fasta&log$=seqview	NCBI_NR/XP_002288033	hypothetical protein THAPSDRAFT_268362 [Thalassiosira pseudonana CCMP1335] gb|EED95476.1| hypothetical protein THAPSDRAFT_268362 [Thalassiosira pseudonana CCMP1335]	4e-24			http://www.ncbi.nlm.nih.gov/Structure/cdd/cddsrv.cgi?uid=	NCBI_CDD/
315	gnl|To_proteome_3d|3d.g00315.t1	THAOC_00315		XP_001636187	http://www.ncbi.nlm.nih.gov/protein/XP_001636187?report=fasta&log$=seqview	NCBI_NR/XP_001636187	predicted protein [Nematostella vectensis] gb|EDO44124.1| predicted protein [Nematostella vectensis]	2e-11		31133	http://www.ncbi.nlm.nih.gov/Structure/cdd/cddsrv.cgi?uid=31133	NCBI_CDD/31133	COG0790, COG0790, FOG: TPR repeat, SEL1 subfamily [General function prediction only].	4e-06
316	gnl|To_proteome_3d|3d.g00316.t1	THAOC_00316		ZP_01999175	http://www.ncbi.nlm.nih.gov/protein/ZP_01999175?report=fasta&log$=seqview	NCBI_NR/ZP_01999175	helicase domain protein [Beggiatoa sp. PS] gb|EDN70824.1| helicase domain protein [Beggiatoa sp. PS]	2e-58		146213	http://www.ncbi.nlm.nih.gov/Structure/cdd/cddsrv.cgi?uid=146213	NCBI_CDD/146213	pfam03457, HA, Helicase associated domain. This short domain is found in multiple copies in bacterial helicase proteins. The domain is predicted to contain 3 alpha helices. The function of this domain may be to bind nucleic acid.	9e-08
317	gnl|To_proteome_3d|3d.g00317.t1	THAOC_00317			http://www.ncbi.nlm.nih.gov/protein/?report=fasta&log$=seqview	NCBI_NR/					http://www.ncbi.nlm.nih.gov/Structure/cdd/cddsrv.cgi?uid=	NCBI_CDD/
318	gnl|To_proteome_3d|3d.g00318.t1	THAOC_00318		XP_002293269	http://www.ncbi.nlm.nih.gov/protein/XP_002293269?report=fasta&log$=seqview	NCBI_NR/XP_002293269	predicted protein [Thalassiosira pseudonana CCMP1335] gb|EED89730.1| predicted protein [Thalassiosira pseudonana CCMP1335]	5e-11			http://www.ncbi.nlm.nih.gov/Structure/cdd/cddsrv.cgi?uid=	NCBI_CDD/
319	gnl|To_proteome_3d|3d.g00319.t1	THAOC_00319		XP_002293884	http://www.ncbi.nlm.nih.gov/protein/XP_002293884?report=fasta&log$=seqview	NCBI_NR/XP_002293884	predicted protein [Thalassiosira pseudonana CCMP1335] gb|EED88893.1| predicted protein [Thalassiosira pseudonana CCMP1335]	4e-34		145398	http://www.ncbi.nlm.nih.gov/Structure/cdd/cddsrv.cgi?uid=145398	NCBI_CDD/145398	pfam02214, K_tetra, K+ channel tetramerisation domain. The N-terminal, cytoplasmic tetramerisation domain (T1) of voltage-gated K+ channels encodes molecular determinants for subfamily-specific assembly of alpha-subunits into functional tetrameric channels. It is distantly related to the BTB/POZ domain pfam00651.	2e-05
320	gnl|To_proteome_3d|3d.g00320.t1	THAOC_00320			http://www.ncbi.nlm.nih.gov/protein/?report=fasta&log$=seqview	NCBI_NR/					http://www.ncbi.nlm.nih.gov/Structure/cdd/cddsrv.cgi?uid=	NCBI_CDD/
321	gnl|To_proteome_3d|3d.g00321.t1	THAOC_00321		XP_002288541	http://www.ncbi.nlm.nih.gov/protein/XP_002288541?report=fasta&log$=seqview	NCBI_NR/XP_002288541	predicted protein [Thalassiosira pseudonana CCMP1335] gb|EED93977.1| predicted protein [Thalassiosira pseudonana CCMP1335]	8e-94		30589	http://www.ncbi.nlm.nih.gov/Structure/cdd/cddsrv.cgi?uid=30589	NCBI_CDD/30589	COG0240, GpsA, Glycerol-3-phosphate dehydrogenase [Energy production and conversion].	1e-35
322	gnl|To_proteome_3d|3d.g00322.t1	THAOC_00322			http://www.ncbi.nlm.nih.gov/protein/?report=fasta&log$=seqview	NCBI_NR/					http://www.ncbi.nlm.nih.gov/Structure/cdd/cddsrv.cgi?uid=	NCBI_CDD/
323	gnl|To_proteome_3d|3d.g00323.t1	THAOC_00323			http://www.ncbi.nlm.nih.gov/protein/?report=fasta&log$=seqview	NCBI_NR/					http://www.ncbi.nlm.nih.gov/Structure/cdd/cddsrv.cgi?uid=	NCBI_CDD/
324	gnl|To_proteome_3d|3d.g00324.t1	THAOC_00324			http://www.ncbi.nlm.nih.gov/protein/?report=fasta&log$=seqview	NCBI_NR/					http://www.ncbi.nlm.nih.gov/Structure/cdd/cddsrv.cgi?uid=	NCBI_CDD/
325	gnl|To_proteome_3d|3d.g00325.t1	THAOC_00325		XP_002288112	http://www.ncbi.nlm.nih.gov/protein/XP_002288112?report=fasta&log$=seqview	NCBI_NR/XP_002288112	predicted protein [Thalassiosira pseudonana CCMP1335] gb|EED95555.1| predicted protein [Thalassiosira pseudonana CCMP1335]	5e-08			http://www.ncbi.nlm.nih.gov/Structure/cdd/cddsrv.cgi?uid=	NCBI_CDD/
326	gnl|To_proteome_3d|3d.g00326.t1	THAOC_00326			http://www.ncbi.nlm.nih.gov/protein/?report=fasta&log$=seqview	NCBI_NR/					http://www.ncbi.nlm.nih.gov/Structure/cdd/cddsrv.cgi?uid=	NCBI_CDD/
327	gnl|To_proteome_3d|3d.g00327.t1	THAOC_00327		XP_002293604	http://www.ncbi.nlm.nih.gov/protein/XP_002293604?report=fasta&log$=seqview	NCBI_NR/XP_002293604	cytochrome P450 [Thalassiosira pseudonana CCMP1335] gb|EED89340.1| cytochrome P450 [Thalassiosira pseudonana CCMP1335]	9e-40		178339	http://www.ncbi.nlm.nih.gov/Structure/cdd/cddsrv.cgi?uid=178339	NCBI_CDD/178339	PLN02738, PLN02738, carotene beta-ring hydroxylase.	3e-20
328	gnl|To_proteome_3d|3d.g00328.t1	THAOC_00328			http://www.ncbi.nlm.nih.gov/protein/?report=fasta&log$=seqview	NCBI_NR/					http://www.ncbi.nlm.nih.gov/Structure/cdd/cddsrv.cgi?uid=	NCBI_CDD/
329	gnl|To_proteome_3d|3d.g00329.t1	THAOC_00329			http://www.ncbi.nlm.nih.gov/protein/?report=fasta&log$=seqview	NCBI_NR/					http://www.ncbi.nlm.nih.gov/Structure/cdd/cddsrv.cgi?uid=	NCBI_CDD/
330	gnl|To_proteome_3d|3d.g00330.t1	THAOC_00330		XP_002295889	http://www.ncbi.nlm.nih.gov/protein/XP_002295889?report=fasta&log$=seqview	NCBI_NR/XP_002295889	cytoplasmic dynein heavy chain-like protein [Thalassiosira pseudonana CCMP1335] gb|ACI64606.1| cytoplasmic dynein heavy chain-like protein [Thalassiosira pseudonana CCMP1335]	7e-81		149445	http://www.ncbi.nlm.nih.gov/Structure/cdd/cddsrv.cgi?uid=149445	NCBI_CDD/149445	pfam08385, DHC_N1, Dynein heavy chain, N-terminal region 1. Dynein heavy chains interact with other heavy chains to form dimers, and with intermediate chain-light chain complexes to form a basal cargo binding unit. The region featured in this family includes the sequences implicated in mediating these interactions. It is thought to be flexible and not to adopt a rigid conformation.	4e-05
331	gnl|To_proteome_3d|3d.g00331.t1	THAOC_00331		XP_002293838	http://www.ncbi.nlm.nih.gov/protein/XP_002293838?report=fasta&log$=seqview	NCBI_NR/XP_002293838	predicted protein [Thalassiosira pseudonana CCMP1335] gb|EED88847.1| predicted protein [Thalassiosira pseudonana CCMP1335]	3e-20			http://www.ncbi.nlm.nih.gov/Structure/cdd/cddsrv.cgi?uid=	NCBI_CDD/
332	gnl|To_proteome_3d|3d.g00332.t1	THAOC_00332			http://www.ncbi.nlm.nih.gov/protein/?report=fasta&log$=seqview	NCBI_NR/					http://www.ncbi.nlm.nih.gov/Structure/cdd/cddsrv.cgi?uid=	NCBI_CDD/
333	gnl|To_proteome_3d|3d.g00333.t1	THAOC_00333			http://www.ncbi.nlm.nih.gov/protein/?report=fasta&log$=seqview	NCBI_NR/					http://www.ncbi.nlm.nih.gov/Structure/cdd/cddsrv.cgi?uid=	NCBI_CDD/
334	gnl|To_proteome_3d|3d.g00334.t1	THAOC_00334			http://www.ncbi.nlm.nih.gov/protein/?report=fasta&log$=seqview	NCBI_NR/					http://www.ncbi.nlm.nih.gov/Structure/cdd/cddsrv.cgi?uid=	NCBI_CDD/
335	gnl|To_proteome_3d|3d.g00335.t1	THAOC_00335			http://www.ncbi.nlm.nih.gov/protein/?report=fasta&log$=seqview	NCBI_NR/					http://www.ncbi.nlm.nih.gov/Structure/cdd/cddsrv.cgi?uid=	NCBI_CDD/
336	gnl|To_proteome_3d|3d.g00336.t1	THAOC_00336			http://www.ncbi.nlm.nih.gov/protein/?report=fasta&log$=seqview	NCBI_NR/					http://www.ncbi.nlm.nih.gov/Structure/cdd/cddsrv.cgi?uid=	NCBI_CDD/
337	gnl|To_proteome_3d|3d.g00337.t1	THAOC_00337			http://www.ncbi.nlm.nih.gov/protein/?report=fasta&log$=seqview	NCBI_NR/					http://www.ncbi.nlm.nih.gov/Structure/cdd/cddsrv.cgi?uid=	NCBI_CDD/
338	gnl|To_proteome_3d|3d.g00338.t1	THAOC_00338		XP_002289657	http://www.ncbi.nlm.nih.gov/protein/XP_002289657?report=fasta&log$=seqview	NCBI_NR/XP_002289657	predicted protein [Thalassiosira pseudonana CCMP1335] gb|EED93194.1| predicted protein [Thalassiosira pseudonana CCMP1335]	6e-41			http://www.ncbi.nlm.nih.gov/Structure/cdd/cddsrv.cgi?uid=	NCBI_CDD/
339	gnl|To_proteome_3d|3d.g00339.t1	THAOC_00339			http://www.ncbi.nlm.nih.gov/protein/?report=fasta&log$=seqview	NCBI_NR/					http://www.ncbi.nlm.nih.gov/Structure/cdd/cddsrv.cgi?uid=	NCBI_CDD/
340	gnl|To_proteome_3d|3d.g00340.t1	THAOC_00340			http://www.ncbi.nlm.nih.gov/protein/?report=fasta&log$=seqview	NCBI_NR/					http://www.ncbi.nlm.nih.gov/Structure/cdd/cddsrv.cgi?uid=	NCBI_CDD/
341	gnl|To_proteome_3d|3d.g00341.t1	THAOC_00341			http://www.ncbi.nlm.nih.gov/protein/?report=fasta&log$=seqview	NCBI_NR/					http://www.ncbi.nlm.nih.gov/Structure/cdd/cddsrv.cgi?uid=	NCBI_CDD/
342	gnl|To_proteome_3d|3d.g00342.t1	THAOC_00342			http://www.ncbi.nlm.nih.gov/protein/?report=fasta&log$=seqview	NCBI_NR/					http://www.ncbi.nlm.nih.gov/Structure/cdd/cddsrv.cgi?uid=	NCBI_CDD/
343	gnl|To_proteome_3d|3d.g00343.t1	THAOC_00343			http://www.ncbi.nlm.nih.gov/protein/?report=fasta&log$=seqview	NCBI_NR/					http://www.ncbi.nlm.nih.gov/Structure/cdd/cddsrv.cgi?uid=	NCBI_CDD/
344	gnl|To_proteome_3d|3d.g00344.t1	THAOC_00344			http://www.ncbi.nlm.nih.gov/protein/?report=fasta&log$=seqview	NCBI_NR/					http://www.ncbi.nlm.nih.gov/Structure/cdd/cddsrv.cgi?uid=	NCBI_CDD/
345	gnl|To_proteome_3d|3d.g00345.t1	THAOC_00345		XP_002289103	http://www.ncbi.nlm.nih.gov/protein/XP_002289103?report=fasta&log$=seqview	NCBI_NR/XP_002289103	predicted protein [Thalassiosira pseudonana CCMP1335] gb|EED94539.1| predicted protein [Thalassiosira pseudonana CCMP1335]	0		58548	http://www.ncbi.nlm.nih.gov/Structure/cdd/cddsrv.cgi?uid=58548	NCBI_CDD/58548	cd03478, Rieske_AIFL_N, AIFL (apoptosis-inducing factor like) family, N-terminal Rieske domain; members of this family show similarity to human AIFL, containing an N-terminal Rieske domain and a C-terminal pyridine nucleotide-disulfide oxidoreductase domain (Pyr_redox). The Rieske domain is a [2Fe-2S] cluster binding domain involved in electron transfer. AIFL shares 35% homology with human AIF (a…	5e-06
346	gnl|To_proteome_3d|3d.g00346.t1	THAOC_00346		XP_002295889	http://www.ncbi.nlm.nih.gov/protein/XP_002295889?report=fasta&log$=seqview	NCBI_NR/XP_002295889	cytoplasmic dynein heavy chain-like protein [Thalassiosira pseudonana CCMP1335] gb|ACI64606.1| cytoplasmic dynein heavy chain-like protein [Thalassiosira pseudonana CCMP1335]	2e-39		149445	http://www.ncbi.nlm.nih.gov/Structure/cdd/cddsrv.cgi?uid=149445	NCBI_CDD/149445	pfam08385, DHC_N1, Dynein heavy chain, N-terminal region 1. Dynein heavy chains interact with other heavy chains to form dimers, and with intermediate chain-light chain complexes to form a basal cargo binding unit. The region featured in this family includes the sequences implicated in mediating these interactions. It is thought to be flexible and not to adopt a rigid conformation.	5e-09
347	gnl|To_proteome_3d|3d.g00347.t1	THAOC_00347			http://www.ncbi.nlm.nih.gov/protein/?report=fasta&log$=seqview	NCBI_NR/					http://www.ncbi.nlm.nih.gov/Structure/cdd/cddsrv.cgi?uid=	NCBI_CDD/
348	gnl|To_proteome_3d|3d.g00348.t1	THAOC_00348			http://www.ncbi.nlm.nih.gov/protein/?report=fasta&log$=seqview	NCBI_NR/					http://www.ncbi.nlm.nih.gov/Structure/cdd/cddsrv.cgi?uid=	NCBI_CDD/
349	gnl|To_proteome_3d|3d.g00349.t1	THAOC_00349		XP_002293721	http://www.ncbi.nlm.nih.gov/protein/XP_002293721?report=fasta&log$=seqview	NCBI_NR/XP_002293721	predicted protein [Thalassiosira pseudonana CCMP1335] gb|EED88730.1| predicted protein [Thalassiosira pseudonana CCMP1335]	3e-44			http://www.ncbi.nlm.nih.gov/Structure/cdd/cddsrv.cgi?uid=	NCBI_CDD/
350	gnl|To_proteome_3d|3d.g00350.t1	THAOC_00350			http://www.ncbi.nlm.nih.gov/protein/?report=fasta&log$=seqview	NCBI_NR/					http://www.ncbi.nlm.nih.gov/Structure/cdd/cddsrv.cgi?uid=	NCBI_CDD/
351	gnl|To_proteome_3d|3d.g00351.t1	THAOC_00351		XP_002293722	http://www.ncbi.nlm.nih.gov/protein/XP_002293722?report=fasta&log$=seqview	NCBI_NR/XP_002293722	predicted protein [Thalassiosira pseudonana CCMP1335] gb|EED88731.1| predicted protein [Thalassiosira pseudonana CCMP1335]	1e-113		178696	http://www.ncbi.nlm.nih.gov/Structure/cdd/cddsrv.cgi?uid=178696	NCBI_CDD/178696	PLN03151, PLN03151, cation/calcium exchanger; Provisional.	2e-16
352	gnl|To_proteome_3d|3d.g00352.t1	THAOC_00352		XP_002290692	http://www.ncbi.nlm.nih.gov/protein/XP_002290692?report=fasta&log$=seqview	NCBI_NR/XP_002290692	cln3-like protein [Thalassiosira pseudonana CCMP1335] gb|EED92444.1| cln3-like protein [Thalassiosira pseudonana CCMP1335]	4e-64		111391	http://www.ncbi.nlm.nih.gov/Structure/cdd/cddsrv.cgi?uid=111391	NCBI_CDD/111391	pfam02487, CLN3, CLN3 protein. This is a family of proteins from the CLN3 gene. A missense mutation of glutamic acid (E) to lysine (K) at position 295 in the human protein has been implicated in Juvenile neuronal ceroid lipofuscinosis (Batten disease).	2e-14
353	gnl|To_proteome_3d|3d.g00353.t1	THAOC_00353			http://www.ncbi.nlm.nih.gov/protein/?report=fasta&log$=seqview	NCBI_NR/					http://www.ncbi.nlm.nih.gov/Structure/cdd/cddsrv.cgi?uid=	NCBI_CDD/
354	gnl|To_proteome_3d|3d.g00354.t1	THAOC_00354		XP_002296580	http://www.ncbi.nlm.nih.gov/protein/XP_002296580?report=fasta&log$=seqview	NCBI_NR/XP_002296580	predicted protein [Thalassiosira pseudonana CCMP1335] gb|EED87276.1| predicted protein [Thalassiosira pseudonana CCMP1335]	1e-166		33687	http://www.ncbi.nlm.nih.gov/Structure/cdd/cddsrv.cgi?uid=33687	NCBI_CDD/33687	COG3899, COG3899, Predicted ATPase [General function prediction only].	2e-46
355	gnl|To_proteome_3d|3d.g00355.t1	THAOC_00355			http://www.ncbi.nlm.nih.gov/protein/?report=fasta&log$=seqview	NCBI_NR/					http://www.ncbi.nlm.nih.gov/Structure/cdd/cddsrv.cgi?uid=	NCBI_CDD/
356	gnl|To_proteome_3d|3d.g00356.t1	THAOC_00356		XP_002286746	http://www.ncbi.nlm.nih.gov/protein/XP_002286746?report=fasta&log$=seqview	NCBI_NR/XP_002286746	hypothetical protein THAPSDRAFT_1326 [Thalassiosira pseudonana CCMP1335] gb|EED96387.1| hypothetical protein THAPSDRAFT_1326 [Thalassiosira pseudonana CCMP1335]	9e-45		161827	http://www.ncbi.nlm.nih.gov/Structure/cdd/cddsrv.cgi?uid=161827	NCBI_CDD/161827	TIGR00339, sopT, ATP sulphurylase. Members of this family also include the dissimilatory sulfate adenylyltransferase (sat) of the sulfate reducer Archaeoglobus fulgidus.	6e-17
357	gnl|To_proteome_3d|3d.g00357.t1	THAOC_00357		XP_002180789	http://www.ncbi.nlm.nih.gov/protein/XP_002180789?report=fasta&log$=seqview	NCBI_NR/XP_002180789	predicted protein [Phaeodactylum tricornutum CCAP 1055/1] gb|EEC47441.1| predicted protein [Phaeodactylum tricornutum CCAP 1055/1]	5e-53		30891	http://www.ncbi.nlm.nih.gov/Structure/cdd/cddsrv.cgi?uid=30891	NCBI_CDD/30891	COG0545, FkpA, FKBP-type peptidyl-prolyl cis-trans isomerases 1 [Posttranslational modification, protein turnover, chaperones].	1e-08
358	gnl|To_proteome_3d|3d.g00358.t1	THAOC_00358			http://www.ncbi.nlm.nih.gov/protein/?report=fasta&log$=seqview	NCBI_NR/					http://www.ncbi.nlm.nih.gov/Structure/cdd/cddsrv.cgi?uid=	NCBI_CDD/
359	gnl|To_proteome_3d|3d.g00359.t1	THAOC_00359			http://www.ncbi.nlm.nih.gov/protein/?report=fasta&log$=seqview	NCBI_NR/					http://www.ncbi.nlm.nih.gov/Structure/cdd/cddsrv.cgi?uid=	NCBI_CDD/
360	gnl|To_proteome_3d|3d.g00360.t1	THAOC_00360		XP_002509155	http://www.ncbi.nlm.nih.gov/protein/XP_002509155?report=fasta&log$=seqview	NCBI_NR/XP_002509155	predicted protein [Micromonas sp. RCC299] gb|ACO70413.1| predicted protein [Micromonas sp. RCC299]	2e-21			http://www.ncbi.nlm.nih.gov/Structure/cdd/cddsrv.cgi?uid=	NCBI_CDD/
361	gnl|To_proteome_3d|3d.g00361.t1	THAOC_00361		XP_002287776	http://www.ncbi.nlm.nih.gov/protein/XP_002287776?report=fasta&log$=seqview	NCBI_NR/XP_002287776	hypothetical protein THAPSDRAFT_268238 [Thalassiosira pseudonana CCMP1335] gb|EED95219.1| hypothetical protein THAPSDRAFT_268238 [Thalassiosira pseudonana CCMP1335]	1e-43		144651	http://www.ncbi.nlm.nih.gov/Structure/cdd/cddsrv.cgi?uid=144651	NCBI_CDD/144651	pfam01134, GIDA, Glucose inhibited division protein A.	2e-26
362	gnl|To_proteome_3d|3d.g00362.t1	THAOC_00362			http://www.ncbi.nlm.nih.gov/protein/?report=fasta&log$=seqview	NCBI_NR/					http://www.ncbi.nlm.nih.gov/Structure/cdd/cddsrv.cgi?uid=	NCBI_CDD/
363	gnl|To_proteome_3d|3d.g00363.t1	THAOC_00363		XP_002296759	http://www.ncbi.nlm.nih.gov/protein/XP_002296759?report=fasta&log$=seqview	NCBI_NR/XP_002296759	predicted protein [Thalassiosira pseudonana CCMP1335] gb|EED86960.1| predicted protein [Thalassiosira pseudonana CCMP1335]	0			http://www.ncbi.nlm.nih.gov/Structure/cdd/cddsrv.cgi?uid=	NCBI_CDD/
364	gnl|To_proteome_3d|3d.g00364.t1	THAOC_00364		XP_002295794	http://www.ncbi.nlm.nih.gov/protein/XP_002295794?report=fasta&log$=seqview	NCBI_NR/XP_002295794	predicted protein [Thalassiosira pseudonana CCMP1335] gb|ACI64511.1| predicted protein [Thalassiosira pseudonana CCMP1335]	0			http://www.ncbi.nlm.nih.gov/Structure/cdd/cddsrv.cgi?uid=	NCBI_CDD/
365	gnl|To_proteome_3d|3d.g00365.t1	THAOC_00365			http://www.ncbi.nlm.nih.gov/protein/?report=fasta&log$=seqview	NCBI_NR/					http://www.ncbi.nlm.nih.gov/Structure/cdd/cddsrv.cgi?uid=	NCBI_CDD/
366	gnl|To_proteome_3d|3d.g00366.t1	THAOC_00366		CAF99287	http://www.ncbi.nlm.nih.gov/protein/CAF99287?report=fasta&log$=seqview	NCBI_NR/CAF99287	unnamed protein product [Tetraodon nigroviridis]	0.0003		128481	http://www.ncbi.nlm.nih.gov/Structure/cdd/cddsrv.cgi?uid=128481	NCBI_CDD/128481	smart00184, RING, Ring finger. E3 ubiquitin-protein ligase activity is intrinsic to the RING domain of c-Cbl and is likely to be a general function of this domain; Various RING fingers exhibit binding activity towards E2 ubiquitin-conjugating enzymes (Ubc' s).	4e-06
367	gnl|To_proteome_3d|3d.g00367.t1	THAOC_00367			http://www.ncbi.nlm.nih.gov/protein/?report=fasta&log$=seqview	NCBI_NR/					http://www.ncbi.nlm.nih.gov/Structure/cdd/cddsrv.cgi?uid=	NCBI_CDD/
368	gnl|To_proteome_3d|3d.g00368.t1	THAOC_00368			http://www.ncbi.nlm.nih.gov/protein/?report=fasta&log$=seqview	NCBI_NR/					http://www.ncbi.nlm.nih.gov/Structure/cdd/cddsrv.cgi?uid=	NCBI_CDD/
369	gnl|To_proteome_3d|3d.g00369.t1	THAOC_00369			http://www.ncbi.nlm.nih.gov/protein/?report=fasta&log$=seqview	NCBI_NR/					http://www.ncbi.nlm.nih.gov/Structure/cdd/cddsrv.cgi?uid=	NCBI_CDD/
370	gnl|To_proteome_3d|3d.g00370.t1	THAOC_00370		XP_002295165	http://www.ncbi.nlm.nih.gov/protein/XP_002295165?report=fasta&log$=seqview	NCBI_NR/XP_002295165	predicted protein [Thalassiosira pseudonana CCMP1335] gb|EED87469.1| predicted protein [Thalassiosira pseudonana CCMP1335]	0		162962	http://www.ncbi.nlm.nih.gov/Structure/cdd/cddsrv.cgi?uid=162962	NCBI_CDD/162962	TIGR02651, RNase_Z, ribonuclease Z. Processing of the 3-prime end of tRNA precursors may be the result of endonuclease or exonuclease activity, and differs in different species. Member of this family are ribonuclease Z, a tRNA 3-prime endonuclease that processes tRNAs to prepare for addition of CCA. In species where all tRNA sequences already have the CCA tail, such as E. coli, the need for such …	8e-25
371	gnl|To_proteome_3d|3d.g00371.t1	THAOC_00371		XP_002295241	http://www.ncbi.nlm.nih.gov/protein/XP_002295241?report=fasta&log$=seqview	NCBI_NR/XP_002295241	predicted protein [Thalassiosira pseudonana CCMP1335] gb|EED87545.1| predicted protein [Thalassiosira pseudonana CCMP1335]	8e-70		30812	http://www.ncbi.nlm.nih.gov/Structure/cdd/cddsrv.cgi?uid=30812	NCBI_CDD/30812	COG0464, SpoVK, ATPases of the AAA+ class [Posttranslational modification, protein turnover, chaperones].	9e-30
372	gnl|To_proteome_3d|3d.g00372.t1	THAOC_00372		YP_001008447	http://www.ncbi.nlm.nih.gov/protein/YP_001008447?report=fasta&log$=seqview	NCBI_NR/YP_001008447	hypothetical protein A9601_00521 [Prochlorococcus marinus str. AS9601] gb|ABM69340.1| Hypothetical protein A9601_00521 [Prochlorococcus marinus str. AS9601]	4e-26			http://www.ncbi.nlm.nih.gov/Structure/cdd/cddsrv.cgi?uid=	NCBI_CDD/
373	gnl|To_proteome_3d|3d.g00373.t1	THAOC_00373		XP_002294475	http://www.ncbi.nlm.nih.gov/protein/XP_002294475?report=fasta&log$=seqview	NCBI_NR/XP_002294475	predicted protein [Thalassiosira pseudonana CCMP1335] gb|EED88309.1| predicted protein [Thalassiosira pseudonana CCMP1335]	4e-20			http://www.ncbi.nlm.nih.gov/Structure/cdd/cddsrv.cgi?uid=	NCBI_CDD/
374	gnl|To_proteome_3d|3d.g00374.t1	THAOC_00374			http://www.ncbi.nlm.nih.gov/protein/?report=fasta&log$=seqview	NCBI_NR/					http://www.ncbi.nlm.nih.gov/Structure/cdd/cddsrv.cgi?uid=	NCBI_CDD/
375	gnl|To_proteome_3d|3d.g00375.t1	THAOC_00375		XP_002295055	http://www.ncbi.nlm.nih.gov/protein/XP_002295055?report=fasta&log$=seqview	NCBI_NR/XP_002295055	predicted protein [Thalassiosira pseudonana CCMP1335] gb|EED87835.1| predicted protein [Thalassiosira pseudonana CCMP1335]	5e-10			http://www.ncbi.nlm.nih.gov/Structure/cdd/cddsrv.cgi?uid=	NCBI_CDD/
376	gnl|To_proteome_3d|3d.g00376.t1	THAOC_00376			http://www.ncbi.nlm.nih.gov/protein/?report=fasta&log$=seqview	NCBI_NR/					http://www.ncbi.nlm.nih.gov/Structure/cdd/cddsrv.cgi?uid=	NCBI_CDD/
377	gnl|To_proteome_3d|3d.g00377.t1	THAOC_00377			http://www.ncbi.nlm.nih.gov/protein/?report=fasta&log$=seqview	NCBI_NR/					http://www.ncbi.nlm.nih.gov/Structure/cdd/cddsrv.cgi?uid=	NCBI_CDD/
378	gnl|To_proteome_3d|3d.g00378.t1	THAOC_00378			http://www.ncbi.nlm.nih.gov/protein/?report=fasta&log$=seqview	NCBI_NR/					http://www.ncbi.nlm.nih.gov/Structure/cdd/cddsrv.cgi?uid=	NCBI_CDD/
379	gnl|To_proteome_3d|3d.g00379.t1	THAOC_00379		XP_002288084	http://www.ncbi.nlm.nih.gov/protein/XP_002288084?report=fasta&log$=seqview	NCBI_NR/XP_002288084	predicted protein [Thalassiosira pseudonana CCMP1335] gb|EED95527.1| predicted protein [Thalassiosira pseudonana CCMP1335]	5e-37			http://www.ncbi.nlm.nih.gov/Structure/cdd/cddsrv.cgi?uid=	NCBI_CDD/
380	gnl|To_proteome_3d|3d.g00380.t1	THAOC_00380		AAP06009	http://www.ncbi.nlm.nih.gov/protein/AAP06009?report=fasta&log$=seqview	NCBI_NR/AAP06009	similar to GenBank Accession Number Q9D832 DnaJ homolog subfamily B member 4 [Schistosoma japonicum]	1e-14		184607	http://www.ncbi.nlm.nih.gov/Structure/cdd/cddsrv.cgi?uid=184607	NCBI_CDD/184607	PRK14291, PRK14291, chaperone protein DnaJ; Provisional.	8e-14
381	gnl|To_proteome_3d|3d.g00381.t1	THAOC_00381		ZP_02036625	http://www.ncbi.nlm.nih.gov/protein/ZP_02036625?report=fasta&log$=seqview	NCBI_NR/ZP_02036625	hypothetical protein BACCAP_02235 [Bacteroides capillosus ATCC 29799] gb|EDM99962.1| hypothetical protein BACCAP_02235 [Bacteroides capillosus ATCC 29799]	9e-10		31133	http://www.ncbi.nlm.nih.gov/Structure/cdd/cddsrv.cgi?uid=31133	NCBI_CDD/31133	COG0790, COG0790, FOG: TPR repeat, SEL1 subfamily [General function prediction only].	0.0002
382	gnl|To_proteome_3d|3d.g00382.t1	THAOC_00382		XP_002297104	http://www.ncbi.nlm.nih.gov/protein/XP_002297104?report=fasta&log$=seqview	NCBI_NR/XP_002297104	predicted protein [Thalassiosira pseudonana CCMP1335] gb|EED86572.1| predicted protein [Thalassiosira pseudonana CCMP1335]	1e-137			http://www.ncbi.nlm.nih.gov/Structure/cdd/cddsrv.cgi?uid=	NCBI_CDD/
383	gnl|To_proteome_3d|3d.g00383.t1	THAOC_00383		XP_002178200	http://www.ncbi.nlm.nih.gov/protein/XP_002178200?report=fasta&log$=seqview	NCBI_NR/XP_002178200	predicted protein [Phaeodactylum tricornutum CCAP 1055/1] gb|EEC49865.1| predicted protein [Phaeodactylum tricornutum CCAP 1055/1]	1e-108		128433	http://www.ncbi.nlm.nih.gov/Structure/cdd/cddsrv.cgi?uid=128433	NCBI_CDD/128433	smart00128, IPPc, Inositol polyphosphate phosphatase, catalytic domain homologues. Mg(2+)-dependent/Li(+)-sensitive enzymes.	1e-31
384	gnl|To_proteome_3d|3d.g00384.t1	THAOC_00384			http://www.ncbi.nlm.nih.gov/protein/?report=fasta&log$=seqview	NCBI_NR/					http://www.ncbi.nlm.nih.gov/Structure/cdd/cddsrv.cgi?uid=	NCBI_CDD/
385	gnl|To_proteome_3d|3d.g00385.t1	THAOC_00385		XP_002289546	http://www.ncbi.nlm.nih.gov/protein/XP_002289546?report=fasta&log$=seqview	NCBI_NR/XP_002289546	predicted protein [Thalassiosira pseudonana CCMP1335] gb|EED93083.1| predicted protein [Thalassiosira pseudonana CCMP1335]	2e-32			http://www.ncbi.nlm.nih.gov/Structure/cdd/cddsrv.cgi?uid=	NCBI_CDD/
386	gnl|To_proteome_3d|3d.g00386.t1	THAOC_00386		XP_002297441	http://www.ncbi.nlm.nih.gov/protein/XP_002297441?report=fasta&log$=seqview	NCBI_NR/XP_002297441	predicted protein [Thalassiosira pseudonana CCMP1335] gb|EED86258.1| predicted protein [Thalassiosira pseudonana CCMP1335]	2e-13			http://www.ncbi.nlm.nih.gov/Structure/cdd/cddsrv.cgi?uid=	NCBI_CDD/
387	gnl|To_proteome_3d|3d.g00387.t1	THAOC_00387		XP_002289547	http://www.ncbi.nlm.nih.gov/protein/XP_002289547?report=fasta&log$=seqview	NCBI_NR/XP_002289547	hypothetical protein THAPSDRAFT_262335 [Thalassiosira pseudonana CCMP1335] gb|EED93084.1| hypothetical protein THAPSDRAFT_262335 [Thalassiosira pseudonana CCMP1335]	1e-123		131799	http://www.ncbi.nlm.nih.gov/Structure/cdd/cddsrv.cgi?uid=131799	NCBI_CDD/131799	TIGR02752, MenG_heptapren, 2-heptaprenyl-1,4-naphthoquinone methyltransferase. MenG is a generic term for a methyltransferase that catalyzes the last step in menaquinone biosynthesis; the exact enzymatic activity differs for different MenG because the menaquinone differ in their prenoid side chains in different species. Members of this MenG protein family are 2-heptaprenyl-1,4-naphthoquinone meth…	1e-06
388	gnl|To_proteome_3d|3d.g00388.t1	THAOC_00388		XP_002290003	http://www.ncbi.nlm.nih.gov/protein/XP_002290003?report=fasta&log$=seqview	NCBI_NR/XP_002290003	predicted protein [Thalassiosira pseudonana CCMP1335] gb|EED93540.1| predicted protein [Thalassiosira pseudonana CCMP1335]	0		181692	http://www.ncbi.nlm.nih.gov/Structure/cdd/cddsrv.cgi?uid=181692	NCBI_CDD/181692	PRK09197, PRK09197, fructose-bisphosphate aldolase; Provisional.	1e-129
389	gnl|To_proteome_3d|3d.g00389.t1	THAOC_00389			http://www.ncbi.nlm.nih.gov/protein/?report=fasta&log$=seqview	NCBI_NR/					http://www.ncbi.nlm.nih.gov/Structure/cdd/cddsrv.cgi?uid=	NCBI_CDD/
390	gnl|To_proteome_3d|3d.g00390.t1	THAOC_00390			http://www.ncbi.nlm.nih.gov/protein/?report=fasta&log$=seqview	NCBI_NR/					http://www.ncbi.nlm.nih.gov/Structure/cdd/cddsrv.cgi?uid=	NCBI_CDD/
391	gnl|To_proteome_3d|3d.g00391.t1	THAOC_00391		CBJ33211	http://www.ncbi.nlm.nih.gov/protein/CBJ33211?report=fasta&log$=seqview	NCBI_NR/CBJ33211	conserved unknown protein [Ectocarpus siliculosus]	3e-50			http://www.ncbi.nlm.nih.gov/Structure/cdd/cddsrv.cgi?uid=	NCBI_CDD/
392	gnl|To_proteome_3d|3d.g00392.t1	THAOC_00392			http://www.ncbi.nlm.nih.gov/protein/?report=fasta&log$=seqview	NCBI_NR/					http://www.ncbi.nlm.nih.gov/Structure/cdd/cddsrv.cgi?uid=	NCBI_CDD/
393	gnl|To_proteome_3d|3d.g00393.t1	THAOC_00393		XP_002293026	http://www.ncbi.nlm.nih.gov/protein/XP_002293026?report=fasta&log$=seqview	NCBI_NR/XP_002293026	predicted protein [Thalassiosira pseudonana CCMP1335] gb|EED89487.1| predicted protein [Thalassiosira pseudonana CCMP1335]	4e-26			http://www.ncbi.nlm.nih.gov/Structure/cdd/cddsrv.cgi?uid=	NCBI_CDD/
394	gnl|To_proteome_3d|3d.g00394.t1	THAOC_00394			http://www.ncbi.nlm.nih.gov/protein/?report=fasta&log$=seqview	NCBI_NR/					http://www.ncbi.nlm.nih.gov/Structure/cdd/cddsrv.cgi?uid=	NCBI_CDD/
395	gnl|To_proteome_3d|3d.g00395.t1	THAOC_00395		XP_002291123	http://www.ncbi.nlm.nih.gov/protein/XP_002291123?report=fasta&log$=seqview	NCBI_NR/XP_002291123	predicted protein [Thalassiosira pseudonana CCMP1335] gb|EED91230.1| predicted protein [Thalassiosira pseudonana CCMP1335]	5e-44			http://www.ncbi.nlm.nih.gov/Structure/cdd/cddsrv.cgi?uid=	NCBI_CDD/
396	gnl|To_proteome_3d|3d.g00396.t1	THAOC_00396		XP_002286287	http://www.ncbi.nlm.nih.gov/protein/XP_002286287?report=fasta&log$=seqview	NCBI_NR/XP_002286287	predicted protein [Thalassiosira pseudonana CCMP1335] gb|EED95928.1| predicted protein [Thalassiosira pseudonana CCMP1335]	1e-47			http://www.ncbi.nlm.nih.gov/Structure/cdd/cddsrv.cgi?uid=	NCBI_CDD/
397	gnl|To_proteome_3d|3d.g00397.t1	THAOC_00397		XP_002297005	http://www.ncbi.nlm.nih.gov/protein/XP_002297005?report=fasta&log$=seqview	NCBI_NR/XP_002297005	predicted protein [Thalassiosira pseudonana CCMP1335] gb|EED86733.1| predicted protein [Thalassiosira pseudonana CCMP1335]	1e-30			http://www.ncbi.nlm.nih.gov/Structure/cdd/cddsrv.cgi?uid=	NCBI_CDD/
398	gnl|To_proteome_3d|3d.g00398.t1	THAOC_00398			http://www.ncbi.nlm.nih.gov/protein/?report=fasta&log$=seqview	NCBI_NR/					http://www.ncbi.nlm.nih.gov/Structure/cdd/cddsrv.cgi?uid=	NCBI_CDD/
399	gnl|To_proteome_3d|3d.g00399.t1	THAOC_00399		XP_002465214	http://www.ncbi.nlm.nih.gov/protein/XP_002465214?report=fasta&log$=seqview	NCBI_NR/XP_002465214	hypothetical protein SORBIDRAFT_01g034210 [Sorghum bicolor] gb|EER92212.1| hypothetical protein SORBIDRAFT_01g034210 [Sorghum bicolor]	9e-08			http://www.ncbi.nlm.nih.gov/Structure/cdd/cddsrv.cgi?uid=	NCBI_CDD/
400	gnl|To_proteome_3d|3d.g00400.t1	THAOC_00400		XP_002296954	http://www.ncbi.nlm.nih.gov/protein/XP_002296954?report=fasta&log$=seqview	NCBI_NR/XP_002296954	predicted protein [Thalassiosira pseudonana CCMP1335] gb|EED86682.1| predicted protein [Thalassiosira pseudonana CCMP1335]	3e-30			http://www.ncbi.nlm.nih.gov/Structure/cdd/cddsrv.cgi?uid=	NCBI_CDD/
401	gnl|To_proteome_3d|3d.g00401.t1	THAOC_00401			http://www.ncbi.nlm.nih.gov/protein/?report=fasta&log$=seqview	NCBI_NR/					http://www.ncbi.nlm.nih.gov/Structure/cdd/cddsrv.cgi?uid=	NCBI_CDD/
402	gnl|To_proteome_3d|3d.g00402.t1	THAOC_00402			http://www.ncbi.nlm.nih.gov/protein/?report=fasta&log$=seqview	NCBI_NR/					http://www.ncbi.nlm.nih.gov/Structure/cdd/cddsrv.cgi?uid=	NCBI_CDD/
403	gnl|To_proteome_3d|3d.g00403.t1	THAOC_00403		XP_002291696	http://www.ncbi.nlm.nih.gov/protein/XP_002291696?report=fasta&log$=seqview	NCBI_NR/XP_002291696	predicted protein [Thalassiosira pseudonana CCMP1335] gb|EED90547.1| predicted protein [Thalassiosira pseudonana CCMP1335]	3e-88		29152	http://www.ncbi.nlm.nih.gov/Structure/cdd/cddsrv.cgi?uid=29152	NCBI_CDD/29152	cd00190, Tryp_SPc, Trypsin-like serine protease; Many of these are synthesized as inactive precursor zymogens that are cleaved during limited proteolysis to generate their active forms. Alignment contains also inactive enzymes that have substitutions of the catalytic triad residues..	4e-34
404	gnl|To_proteome_3d|3d.g00404.t1	THAOC_00404			http://www.ncbi.nlm.nih.gov/protein/?report=fasta&log$=seqview	NCBI_NR/					http://www.ncbi.nlm.nih.gov/Structure/cdd/cddsrv.cgi?uid=	NCBI_CDD/
405	gnl|To_proteome_3d|3d.g00405.t1	THAOC_00405		XP_002176477	http://www.ncbi.nlm.nih.gov/protein/XP_002176477?report=fasta&log$=seqview	NCBI_NR/XP_002176477	predicted protein [Phaeodactylum tricornutum CCAP 1055/1] gb|EEC42536.1| predicted protein [Phaeodactylum tricornutum CCAP 1055/1]	2e-18			http://www.ncbi.nlm.nih.gov/Structure/cdd/cddsrv.cgi?uid=	NCBI_CDD/
406	gnl|To_proteome_3d|3d.g00406.t1	THAOC_00406		XP_002177880	http://www.ncbi.nlm.nih.gov/protein/XP_002177880?report=fasta&log$=seqview	NCBI_NR/XP_002177880	predicted protein [Phaeodactylum tricornutum CCAP 1055/1] gb|EEC50694.1| predicted protein [Phaeodactylum tricornutum CCAP 1055/1]	3e-28			http://www.ncbi.nlm.nih.gov/Structure/cdd/cddsrv.cgi?uid=	NCBI_CDD/
407	gnl|To_proteome_3d|3d.g00407.t1	THAOC_00407		XP_002296040	http://www.ncbi.nlm.nih.gov/protein/XP_002296040?report=fasta&log$=seqview	NCBI_NR/XP_002296040	predicted protein [Thalassiosira pseudonana CCMP1335] gb|ACI64757.1| predicted protein [Thalassiosira pseudonana CCMP1335]	1e-44		34681	http://www.ncbi.nlm.nih.gov/Structure/cdd/cddsrv.cgi?uid=34681	NCBI_CDD/34681	COG5077, COG5077, Ubiquitin carboxyl-terminal hydrolase [Posttranslational modification, protein turnover, chaperones].	8e-05
408	gnl|To_proteome_3d|3d.g00408.t1	THAOC_00408			http://www.ncbi.nlm.nih.gov/protein/?report=fasta&log$=seqview	NCBI_NR/					http://www.ncbi.nlm.nih.gov/Structure/cdd/cddsrv.cgi?uid=	NCBI_CDD/
409	gnl|To_proteome_3d|3d.g00409.t1	THAOC_00409			http://www.ncbi.nlm.nih.gov/protein/?report=fasta&log$=seqview	NCBI_NR/					http://www.ncbi.nlm.nih.gov/Structure/cdd/cddsrv.cgi?uid=	NCBI_CDD/
410	gnl|To_proteome_3d|3d.g00410.t1	THAOC_00410		P45798	http://www.ncbi.nlm.nih.gov/protein/P45798?report=fasta&log$=seqview	NCBI_NR/P45798	RecName: Full=Beta-glucanase; AltName: Full=Endo-beta-1,3-1,4 glucanase; AltName: Full=1,3-1,4-beta-D-glucan 4-glucanohydrolase; AltName: Full=Lichenase; Flags: Precursor gb|AAA60459.1| beta-glucanase [Rhodothermus marinus]	2e-55		185693	http://www.ncbi.nlm.nih.gov/Structure/cdd/cddsrv.cgi?uid=185693	NCBI_CDD/185693	cd08023, GH16_laminarinase_like, Laminarinase, member of the glycosyl hydrolase family 16. Laminarinase, also known as glucan endo-1,3-beta-D-glucosidase, is a glycosyl hydrolase family 16 member that hydrolyzes 1,3-beta-D-glucosidic linkages in 1,3-beta-D-glucans such as laminarins, curdlans, paramylons, and pachymans, with very limited action on mixed-link (1,3-1,4-)-beta-D-glucans.	6e-49
411	gnl|To_proteome_3d|3d.g00411.t1	THAOC_00411		XP_002290218	http://www.ncbi.nlm.nih.gov/protein/XP_002290218?report=fasta&log$=seqview	NCBI_NR/XP_002290218	predicted protein [Thalassiosira pseudonana CCMP1335] gb|EED91970.1| predicted protein [Thalassiosira pseudonana CCMP1335]	1e-50			http://www.ncbi.nlm.nih.gov/Structure/cdd/cddsrv.cgi?uid=	NCBI_CDD/
412	gnl|To_proteome_3d|3d.g00412.t1	THAOC_00412			http://www.ncbi.nlm.nih.gov/protein/?report=fasta&log$=seqview	NCBI_NR/					http://www.ncbi.nlm.nih.gov/Structure/cdd/cddsrv.cgi?uid=	NCBI_CDD/
413	gnl|To_proteome_3d|3d.g00413.t1	THAOC_00413		YP_002378863	http://www.ncbi.nlm.nih.gov/protein/YP_002378863?report=fasta&log$=seqview	NCBI_NR/YP_002378863	cyclic nucleotide-binding protein [Cyanothece sp. PCC 7424] gb|ACK71995.1| cyclic nucleotide-binding protein [Cyanothece sp. PCC 7424]	1e-29			http://www.ncbi.nlm.nih.gov/Structure/cdd/cddsrv.cgi?uid=	NCBI_CDD/
414	gnl|To_proteome_3d|3d.g00414.t1	THAOC_00414		XP_002183358	http://www.ncbi.nlm.nih.gov/protein/XP_002183358?report=fasta&log$=seqview	NCBI_NR/XP_002183358	predicted protein [Phaeodactylum tricornutum CCAP 1055/1] gb|EEC45058.1| predicted protein [Phaeodactylum tricornutum CCAP 1055/1]	5e-08			http://www.ncbi.nlm.nih.gov/Structure/cdd/cddsrv.cgi?uid=	NCBI_CDD/
415	gnl|To_proteome_3d|3d.g00415.t1	THAOC_00415		ABZ79376	http://www.ncbi.nlm.nih.gov/protein/ABZ79376?report=fasta&log$=seqview	NCBI_NR/ABZ79376	TRIM5/CypA fusion protein [Macaca nemestrina]	3e-07		128481	http://www.ncbi.nlm.nih.gov/Structure/cdd/cddsrv.cgi?uid=128481	NCBI_CDD/128481	smart00184, RING, Ring finger. E3 ubiquitin-protein ligase activity is intrinsic to the RING domain of c-Cbl and is likely to be a general function of this domain; Various RING fingers exhibit binding activity towards E2 ubiquitin-conjugating enzymes (Ubc' s).	1e-06
416	gnl|To_proteome_3d|3d.g00416.t1	THAOC_00416			http://www.ncbi.nlm.nih.gov/protein/?report=fasta&log$=seqview	NCBI_NR/					http://www.ncbi.nlm.nih.gov/Structure/cdd/cddsrv.cgi?uid=	NCBI_CDD/
417	gnl|To_proteome_3d|3d.g00417.t1	THAOC_00417			http://www.ncbi.nlm.nih.gov/protein/?report=fasta&log$=seqview	NCBI_NR/					http://www.ncbi.nlm.nih.gov/Structure/cdd/cddsrv.cgi?uid=	NCBI_CDD/
418	gnl|To_proteome_3d|3d.g00418.t1	THAOC_00418			http://www.ncbi.nlm.nih.gov/protein/?report=fasta&log$=seqview	NCBI_NR/					http://www.ncbi.nlm.nih.gov/Structure/cdd/cddsrv.cgi?uid=	NCBI_CDD/
419	gnl|To_proteome_3d|3d.g00419.t1	THAOC_00419		XP_002297455	http://www.ncbi.nlm.nih.gov/protein/XP_002297455?report=fasta&log$=seqview	NCBI_NR/XP_002297455	predicted protein [Thalassiosira pseudonana CCMP1335] gb|EED86272.1| predicted protein [Thalassiosira pseudonana CCMP1335]	3e-08			http://www.ncbi.nlm.nih.gov/Structure/cdd/cddsrv.cgi?uid=	NCBI_CDD/
420	gnl|To_proteome_3d|3d.g00420.t1	THAOC_00420			http://www.ncbi.nlm.nih.gov/protein/?report=fasta&log$=seqview	NCBI_NR/					http://www.ncbi.nlm.nih.gov/Structure/cdd/cddsrv.cgi?uid=	NCBI_CDD/
421	gnl|To_proteome_3d|3d.g00421.t1	THAOC_00421			http://www.ncbi.nlm.nih.gov/protein/?report=fasta&log$=seqview	NCBI_NR/					http://www.ncbi.nlm.nih.gov/Structure/cdd/cddsrv.cgi?uid=	NCBI_CDD/
422	gnl|To_proteome_3d|3d.g00422.t1	THAOC_00422			http://www.ncbi.nlm.nih.gov/protein/?report=fasta&log$=seqview	NCBI_NR/					http://www.ncbi.nlm.nih.gov/Structure/cdd/cddsrv.cgi?uid=	NCBI_CDD/
423	gnl|To_proteome_3d|3d.g00423.t1	THAOC_00423			http://www.ncbi.nlm.nih.gov/protein/?report=fasta&log$=seqview	NCBI_NR/					http://www.ncbi.nlm.nih.gov/Structure/cdd/cddsrv.cgi?uid=	NCBI_CDD/
424	gnl|To_proteome_3d|3d.g00424.t1	THAOC_00424		YP_161872	http://www.ncbi.nlm.nih.gov/protein/YP_161872?report=fasta&log$=seqview	NCBI_NR/YP_161872	Sel1 domain protein repeat-containing protein [Zymomonas mobilis subsp. mobilis ZM4] gb|AAV88761.1| Sel1 domain protein repeat-containing protein [Zymomonas mobilis subsp. mobilis ZM4]	3e-09			http://www.ncbi.nlm.nih.gov/Structure/cdd/cddsrv.cgi?uid=	NCBI_CDD/
425	gnl|To_proteome_3d|3d.g00425.t1	THAOC_00425		XP_002286478	http://www.ncbi.nlm.nih.gov/protein/XP_002286478?report=fasta&log$=seqview	NCBI_NR/XP_002286478	predicted protein [Thalassiosira pseudonana CCMP1335] gb|EED96119.1| predicted protein [Thalassiosira pseudonana CCMP1335]	7e-60			http://www.ncbi.nlm.nih.gov/Structure/cdd/cddsrv.cgi?uid=	NCBI_CDD/
426	gnl|To_proteome_3d|3d.g00426.t1	THAOC_00426			http://www.ncbi.nlm.nih.gov/protein/?report=fasta&log$=seqview	NCBI_NR/					http://www.ncbi.nlm.nih.gov/Structure/cdd/cddsrv.cgi?uid=	NCBI_CDD/
427	gnl|To_proteome_3d|3d.g00427.t1	THAOC_00427			http://www.ncbi.nlm.nih.gov/protein/?report=fasta&log$=seqview	NCBI_NR/					http://www.ncbi.nlm.nih.gov/Structure/cdd/cddsrv.cgi?uid=	NCBI_CDD/
428	gnl|To_proteome_3d|3d.g00428.t1	THAOC_00428		XP_810644	http://www.ncbi.nlm.nih.gov/protein/XP_810644?report=fasta&log$=seqview	NCBI_NR/XP_810644	hypothetical protein [Trypanosoma cruzi strain CL Brener] gb|EAN88793.1| hypothetical protein, conserved [Trypanosoma cruzi]	7e-07			http://www.ncbi.nlm.nih.gov/Structure/cdd/cddsrv.cgi?uid=	NCBI_CDD/
429	gnl|To_proteome_3d|3d.g00429.t1	THAOC_00429			http://www.ncbi.nlm.nih.gov/protein/?report=fasta&log$=seqview	NCBI_NR/					http://www.ncbi.nlm.nih.gov/Structure/cdd/cddsrv.cgi?uid=	NCBI_CDD/
430	gnl|To_proteome_3d|3d.g00430.t1	THAOC_00430		XP_001327783	http://www.ncbi.nlm.nih.gov/protein/XP_001327783?report=fasta&log$=seqview	NCBI_NR/XP_001327783	surface antigen BspA-like [Trichomonas vaginalis G3] gb|EAY15560.1| surface antigen BspA-like [Trichomonas vaginalis G3]	1e-35			http://www.ncbi.nlm.nih.gov/Structure/cdd/cddsrv.cgi?uid=	NCBI_CDD/
431	gnl|To_proteome_3d|3d.g00431.t1	THAOC_00431			http://www.ncbi.nlm.nih.gov/protein/?report=fasta&log$=seqview	NCBI_NR/					http://www.ncbi.nlm.nih.gov/Structure/cdd/cddsrv.cgi?uid=	NCBI_CDD/
432	gnl|To_proteome_3d|3d.g00432.t1	THAOC_00432			http://www.ncbi.nlm.nih.gov/protein/?report=fasta&log$=seqview	NCBI_NR/					http://www.ncbi.nlm.nih.gov/Structure/cdd/cddsrv.cgi?uid=	NCBI_CDD/
433	gnl|To_proteome_3d|3d.g00433.t1	THAOC_00433			http://www.ncbi.nlm.nih.gov/protein/?report=fasta&log$=seqview	NCBI_NR/					http://www.ncbi.nlm.nih.gov/Structure/cdd/cddsrv.cgi?uid=	NCBI_CDD/
434	gnl|To_proteome_3d|3d.g00434.t1	THAOC_00434			http://www.ncbi.nlm.nih.gov/protein/?report=fasta&log$=seqview	NCBI_NR/					http://www.ncbi.nlm.nih.gov/Structure/cdd/cddsrv.cgi?uid=	NCBI_CDD/
435	gnl|To_proteome_3d|3d.g00435.t1	THAOC_00435		XP_002182889	http://www.ncbi.nlm.nih.gov/protein/XP_002182889?report=fasta&log$=seqview	NCBI_NR/XP_002182889	predicted protein [Phaeodactylum tricornutum CCAP 1055/1] gb|EEC45625.1| predicted protein [Phaeodactylum tricornutum CCAP 1055/1]	1e-155		146521	http://www.ncbi.nlm.nih.gov/Structure/cdd/cddsrv.cgi?uid=146521	NCBI_CDD/146521	pfam03935, SKN1, Beta-glucan synthesis-associated protein (SKN1). This family consists of the beta-glucan synthesis-associated proteins KRE6 and SKN1. Beta1,6-Glucan is a key component of the yeast cell wall, interconnecting cell wall proteins, beta1,3-glucan, and chitin. It has been postulated that the synthesis of beta1,6-glucan begins in the endoplasmic reticulum with the formation of protein-…	4e-34
436	gnl|To_proteome_3d|3d.g00436.t1	THAOC_00436		XP_002182889	http://www.ncbi.nlm.nih.gov/protein/XP_002182889?report=fasta&log$=seqview	NCBI_NR/XP_002182889	predicted protein [Phaeodactylum tricornutum CCAP 1055/1] gb|EEC45625.1| predicted protein [Phaeodactylum tricornutum CCAP 1055/1]	8e-18			http://www.ncbi.nlm.nih.gov/Structure/cdd/cddsrv.cgi?uid=	NCBI_CDD/
437	gnl|To_proteome_3d|3d.g00437.t1	THAOC_00437			http://www.ncbi.nlm.nih.gov/protein/?report=fasta&log$=seqview	NCBI_NR/					http://www.ncbi.nlm.nih.gov/Structure/cdd/cddsrv.cgi?uid=	NCBI_CDD/
438	gnl|To_proteome_3d|3d.g00438.t1	THAOC_00438		XP_002603850	http://www.ncbi.nlm.nih.gov/protein/XP_002603850?report=fasta&log$=seqview	NCBI_NR/XP_002603850	hypothetical protein BRAFLDRAFT_129677 [Branchiostoma floridae] gb|EEN59861.1| hypothetical protein BRAFLDRAFT_129677 [Branchiostoma floridae]	0.0001			http://www.ncbi.nlm.nih.gov/Structure/cdd/cddsrv.cgi?uid=	NCBI_CDD/
439	gnl|To_proteome_3d|3d.g00439.t1	THAOC_00439		XP_002180882	http://www.ncbi.nlm.nih.gov/protein/XP_002180882?report=fasta&log$=seqview	NCBI_NR/XP_002180882	predicted protein [Phaeodactylum tricornutum CCAP 1055/1] gb|EEC47534.1| predicted protein [Phaeodactylum tricornutum CCAP 1055/1]	5e-30			http://www.ncbi.nlm.nih.gov/Structure/cdd/cddsrv.cgi?uid=	NCBI_CDD/
440	gnl|To_proteome_3d|3d.g00440.t1	THAOC_00440		XP_002485224	http://www.ncbi.nlm.nih.gov/protein/XP_002485224?report=fasta&log$=seqview	NCBI_NR/XP_002485224	conserved hypothetical protein [Talaromyces stipitatus ATCC 10500] gb|EED15271.1| conserved hypothetical protein [Talaromyces stipitatus ATCC 10500]	4e-07		128481	http://www.ncbi.nlm.nih.gov/Structure/cdd/cddsrv.cgi?uid=128481	NCBI_CDD/128481	smart00184, RING, Ring finger. E3 ubiquitin-protein ligase activity is intrinsic to the RING domain of c-Cbl and is likely to be a general function of this domain; Various RING fingers exhibit binding activity towards E2 ubiquitin-conjugating enzymes (Ubc' s).	2e-06
441	gnl|To_proteome_3d|3d.g00441.t1	THAOC_00441		XP_002288821	http://www.ncbi.nlm.nih.gov/protein/XP_002288821?report=fasta&log$=seqview	NCBI_NR/XP_002288821	predicted protein [Thalassiosira pseudonana CCMP1335] gb|EED94257.1| predicted protein [Thalassiosira pseudonana CCMP1335]	1e-48		34805	http://www.ncbi.nlm.nih.gov/Structure/cdd/cddsrv.cgi?uid=34805	NCBI_CDD/34805	COG5208, HAP5, CCAAT-binding factor, subunit C [Transcription].	2e-27
442	gnl|To_proteome_3d|3d.g00442.t1	THAOC_00442			http://www.ncbi.nlm.nih.gov/protein/?report=fasta&log$=seqview	NCBI_NR/					http://www.ncbi.nlm.nih.gov/Structure/cdd/cddsrv.cgi?uid=	NCBI_CDD/
443	gnl|To_proteome_3d|3d.g00443.t1	THAOC_00443		ZP_02948444	http://www.ncbi.nlm.nih.gov/protein/ZP_02948444?report=fasta&log$=seqview	NCBI_NR/ZP_02948444	Sel1 repeat family [Clostridium butyricum 5521] ref|ZP_04528932.1| Sel1 repeat family protein [Clostridium butyricum E4 str. BoNT E BL5262] gb|EDT76579.1| Sel1 repeat family [Clostridium butyricum 5521] gb|EEP54852.1| Sel1 repeat family protein [Clostridium butyricum E4 str. BoNT E BL5262]	9e-11		31133	http://www.ncbi.nlm.nih.gov/Structure/cdd/cddsrv.cgi?uid=31133	NCBI_CDD/31133	COG0790, COG0790, FOG: TPR repeat, SEL1 subfamily [General function prediction only].	1e-06
444	gnl|To_proteome_3d|3d.g00444.t1	THAOC_00444			http://www.ncbi.nlm.nih.gov/protein/?report=fasta&log$=seqview	NCBI_NR/					http://www.ncbi.nlm.nih.gov/Structure/cdd/cddsrv.cgi?uid=	NCBI_CDD/
445	gnl|To_proteome_3d|3d.g00445.t1	THAOC_00445		YP_001957498	http://www.ncbi.nlm.nih.gov/protein/YP_001957498?report=fasta&log$=seqview	NCBI_NR/YP_001957498	hypothetical protein Aasi_0340 [Candidatus Amoebophilus asiaticus 5a2] gb|ACE05769.1| hypothetical protein Aasi_0340 [Candidatus Amoebophilus asiaticus 5a2]	2e-12		31133	http://www.ncbi.nlm.nih.gov/Structure/cdd/cddsrv.cgi?uid=31133	NCBI_CDD/31133	COG0790, COG0790, FOG: TPR repeat, SEL1 subfamily [General function prediction only].	6e-09
446	gnl|To_proteome_3d|3d.g00446.t1	THAOC_00446			http://www.ncbi.nlm.nih.gov/protein/?report=fasta&log$=seqview	NCBI_NR/					http://www.ncbi.nlm.nih.gov/Structure/cdd/cddsrv.cgi?uid=	NCBI_CDD/
447	gnl|To_proteome_3d|3d.g00447.t1	THAOC_00447		XP_002289719	http://www.ncbi.nlm.nih.gov/protein/XP_002289719?report=fasta&log$=seqview	NCBI_NR/XP_002289719	hypothetical protein THAPSDRAFT_33389 [Thalassiosira pseudonana CCMP1335] gb|EED93256.1| hypothetical protein THAPSDRAFT_33389 [Thalassiosira pseudonana CCMP1335]	3e-83		173671	http://www.ncbi.nlm.nih.gov/Structure/cdd/cddsrv.cgi?uid=173671	NCBI_CDD/173671	cd05580, STKc_PKA, Catalytic domain of the Protein Serine/Threonine Kinase, cAMP-dependent protein kinase. Serine/Threonine Kinases (STKs), cAMP-dependent protein kinase (PKA) subfamily, catalytic (c) subunit. STKs catalyze the transfer of the gamma-phosphoryl group from ATP to serine/threonine residues on protein substrates. The PKA subfamily is part of a larger superfamily that includes the cat…	2e-51
448	gnl|To_proteome_3d|3d.g00448.t1	THAOC_00448			http://www.ncbi.nlm.nih.gov/protein/?report=fasta&log$=seqview	NCBI_NR/					http://www.ncbi.nlm.nih.gov/Structure/cdd/cddsrv.cgi?uid=	NCBI_CDD/
449	gnl|To_proteome_3d|3d.g00449.t1	THAOC_00449		ZP_04589433	http://www.ncbi.nlm.nih.gov/protein/ZP_04589433?report=fasta&log$=seqview	NCBI_NR/ZP_04589433	major facilitator transporter [Pseudomonas syringae pv. oryzae str. 1_6] ref|ZP_04593181.1| major facilitator transporter [Pseudomonas syringae pv. oryzae str. 1_6]	4e-39			http://www.ncbi.nlm.nih.gov/Structure/cdd/cddsrv.cgi?uid=	NCBI_CDD/
450	gnl|To_proteome_3d|3d.g00450.t1	THAOC_00450			http://www.ncbi.nlm.nih.gov/protein/?report=fasta&log$=seqview	NCBI_NR/					http://www.ncbi.nlm.nih.gov/Structure/cdd/cddsrv.cgi?uid=	NCBI_CDD/
451	gnl|To_proteome_3d|3d.g00451.t1	THAOC_00451		ZP_04662422	http://www.ncbi.nlm.nih.gov/protein/ZP_04662422?report=fasta&log$=seqview	NCBI_NR/ZP_04662422	TPR repeat-containing SEL1 subfamily protein [Acinetobacter baumannii AB900]	1e-12		145090	http://www.ncbi.nlm.nih.gov/Structure/cdd/cddsrv.cgi?uid=145090	NCBI_CDD/145090	pfam01753, zf-MYND, MYND finger.	0.0002
452	gnl|To_proteome_3d|3d.g00452.t1	THAOC_00452			http://www.ncbi.nlm.nih.gov/protein/?report=fasta&log$=seqview	NCBI_NR/					http://www.ncbi.nlm.nih.gov/Structure/cdd/cddsrv.cgi?uid=	NCBI_CDD/
453	gnl|To_proteome_3d|3d.g00453.t1	THAOC_00453		XP_002286970	http://www.ncbi.nlm.nih.gov/protein/XP_002286970?report=fasta&log$=seqview	NCBI_NR/XP_002286970	predicted protein [Thalassiosira pseudonana CCMP1335] gb|EED96611.1| predicted protein [Thalassiosira pseudonana CCMP1335]	5e-39			http://www.ncbi.nlm.nih.gov/Structure/cdd/cddsrv.cgi?uid=	NCBI_CDD/
454	gnl|To_proteome_3d|3d.g00454.t1	THAOC_00454		XP_002293541	http://www.ncbi.nlm.nih.gov/protein/XP_002293541?report=fasta&log$=seqview	NCBI_NR/XP_002293541	predicted protein [Thalassiosira pseudonana CCMP1335] gb|EED89277.1| predicted protein [Thalassiosira pseudonana CCMP1335]	1e-21			http://www.ncbi.nlm.nih.gov/Structure/cdd/cddsrv.cgi?uid=	NCBI_CDD/
455	gnl|To_proteome_3d|3d.g00455.t1	THAOC_00455		XP_002294511	http://www.ncbi.nlm.nih.gov/protein/XP_002294511?report=fasta&log$=seqview	NCBI_NR/XP_002294511	predicted protein [Thalassiosira pseudonana CCMP1335] gb|EED88345.1| predicted protein [Thalassiosira pseudonana CCMP1335]	1e-128			http://www.ncbi.nlm.nih.gov/Structure/cdd/cddsrv.cgi?uid=	NCBI_CDD/
456	gnl|To_proteome_3d|3d.g00456.t1	THAOC_00456			http://www.ncbi.nlm.nih.gov/protein/?report=fasta&log$=seqview	NCBI_NR/					http://www.ncbi.nlm.nih.gov/Structure/cdd/cddsrv.cgi?uid=	NCBI_CDD/
457	gnl|To_proteome_3d|3d.g00457.t1	THAOC_00457		XP_002294997	http://www.ncbi.nlm.nih.gov/protein/XP_002294997?report=fasta&log$=seqview	NCBI_NR/XP_002294997	predicted protein [Thalassiosira pseudonana CCMP1335] gb|EED87777.1| predicted protein [Thalassiosira pseudonana CCMP1335]	2e-60			http://www.ncbi.nlm.nih.gov/Structure/cdd/cddsrv.cgi?uid=	NCBI_CDD/
458	gnl|To_proteome_3d|3d.g00458.t1	THAOC_00458		XP_002291274	http://www.ncbi.nlm.nih.gov/protein/XP_002291274?report=fasta&log$=seqview	NCBI_NR/XP_002291274	predicted protein [Thalassiosira pseudonana CCMP1335] gb|EED91381.1| predicted protein [Thalassiosira pseudonana CCMP1335]	2e-14		30911	http://www.ncbi.nlm.nih.gov/Structure/cdd/cddsrv.cgi?uid=30911	NCBI_CDD/30911	COG0565, LasT, rRNA methylase [Translation, ribosomal structure and biogenesis].	4e-10
459	gnl|To_proteome_3d|3d.g00459.t1	THAOC_00459			http://www.ncbi.nlm.nih.gov/protein/?report=fasta&log$=seqview	NCBI_NR/					http://www.ncbi.nlm.nih.gov/Structure/cdd/cddsrv.cgi?uid=	NCBI_CDD/
460	gnl|To_proteome_3d|3d.g00460.t1	THAOC_00460			http://www.ncbi.nlm.nih.gov/protein/?report=fasta&log$=seqview	NCBI_NR/					http://www.ncbi.nlm.nih.gov/Structure/cdd/cddsrv.cgi?uid=	NCBI_CDD/
461	gnl|To_proteome_3d|3d.g00461.t1	THAOC_00461		XP_002287438	http://www.ncbi.nlm.nih.gov/protein/XP_002287438?report=fasta&log$=seqview	NCBI_NR/XP_002287438	coatomer protein subunit delta [Thalassiosira pseudonana CCMP1335] gb|EED94881.1| coatomer protein subunit delta [Thalassiosira pseudonana CCMP1335]	8e-84			http://www.ncbi.nlm.nih.gov/Structure/cdd/cddsrv.cgi?uid=	NCBI_CDD/
462	gnl|To_proteome_3d|3d.g00462.t1	THAOC_00462			http://www.ncbi.nlm.nih.gov/protein/?report=fasta&log$=seqview	NCBI_NR/					http://www.ncbi.nlm.nih.gov/Structure/cdd/cddsrv.cgi?uid=	NCBI_CDD/
463	gnl|To_proteome_3d|3d.g00463.t1	THAOC_00463		XP_002289953	http://www.ncbi.nlm.nih.gov/protein/XP_002289953?report=fasta&log$=seqview	NCBI_NR/XP_002289953	predicted protein [Thalassiosira pseudonana CCMP1335] gb|EED93490.1| predicted protein [Thalassiosira pseudonana CCMP1335]	5e-14			http://www.ncbi.nlm.nih.gov/Structure/cdd/cddsrv.cgi?uid=	NCBI_CDD/
464	gnl|To_proteome_3d|3d.g00464.t1	THAOC_00464			http://www.ncbi.nlm.nih.gov/protein/?report=fasta&log$=seqview	NCBI_NR/					http://www.ncbi.nlm.nih.gov/Structure/cdd/cddsrv.cgi?uid=	NCBI_CDD/
465	gnl|To_proteome_3d|3d.g00465.t1	THAOC_00465		XP_002288791	http://www.ncbi.nlm.nih.gov/protein/XP_002288791?report=fasta&log$=seqview	NCBI_NR/XP_002288791	hydroxypyruvate reductase-like protein [Thalassiosira pseudonana CCMP1335] gb|EED94227.1| hydroxypyruvate reductase-like protein [Thalassiosira pseudonana CCMP1335]	1e-95		32526	http://www.ncbi.nlm.nih.gov/Structure/cdd/cddsrv.cgi?uid=32526	NCBI_CDD/32526	COG2379, GckA, Putative glycerate kinase [Carbohydrate transport and metabolism].	2e-50
466	gnl|To_proteome_3d|3d.g00466.t1	THAOC_00466			http://www.ncbi.nlm.nih.gov/protein/?report=fasta&log$=seqview	NCBI_NR/					http://www.ncbi.nlm.nih.gov/Structure/cdd/cddsrv.cgi?uid=	NCBI_CDD/
467	gnl|To_proteome_3d|3d.g00467.t1	THAOC_00467			http://www.ncbi.nlm.nih.gov/protein/?report=fasta&log$=seqview	NCBI_NR/					http://www.ncbi.nlm.nih.gov/Structure/cdd/cddsrv.cgi?uid=	NCBI_CDD/
468	gnl|To_proteome_3d|3d.g00468.t1	THAOC_00468			http://www.ncbi.nlm.nih.gov/protein/?report=fasta&log$=seqview	NCBI_NR/					http://www.ncbi.nlm.nih.gov/Structure/cdd/cddsrv.cgi?uid=	NCBI_CDD/
469	gnl|To_proteome_3d|3d.g00469.t1	THAOC_00469			http://www.ncbi.nlm.nih.gov/protein/?report=fasta&log$=seqview	NCBI_NR/					http://www.ncbi.nlm.nih.gov/Structure/cdd/cddsrv.cgi?uid=	NCBI_CDD/
470	gnl|To_proteome_3d|3d.g00470.t1	THAOC_00470		ZP_04549022	http://www.ncbi.nlm.nih.gov/protein/ZP_04549022?report=fasta&log$=seqview	NCBI_NR/ZP_04549022	conserved hypothetical protein [Bacteroides sp. 2_2_4] gb|EEO58039.1| conserved hypothetical protein [Bacteroides sp. 2_2_4]	2e-21		152659	http://www.ncbi.nlm.nih.gov/Structure/cdd/cddsrv.cgi?uid=152659	NCBI_CDD/152659	pfam12224, Amidoligase_2, Putative amidoligase enzyme. This family of proteins are likely to act as amidoligase enzymes Protein in this family are found in conserved gene neighborhoods encoding a glutamine amidotransferase-like thiol peptidase (in proteobacteria) or an Aig2 family cyclotransferase protein (in firmicutes).	5e-11
471	gnl|To_proteome_3d|3d.g00471.t1	THAOC_00471		CBL28826	http://www.ncbi.nlm.nih.gov/protein/CBL28826?report=fasta&log$=seqview	NCBI_NR/CBL28826	FOG: TPR repeat, SEL1 subfamily [Synergistetes bacterium SGP1]	5e-13		31133	http://www.ncbi.nlm.nih.gov/Structure/cdd/cddsrv.cgi?uid=31133	NCBI_CDD/31133	COG0790, COG0790, FOG: TPR repeat, SEL1 subfamily [General function prediction only].	3e-09
472	gnl|To_proteome_3d|3d.g00472.t1	THAOC_00472		YP_001958273	http://www.ncbi.nlm.nih.gov/protein/YP_001958273?report=fasta&log$=seqview	NCBI_NR/YP_001958273	hypothetical protein Aasi_1217 [Candidatus Amoebophilus asiaticus 5a2] gb|ACE06544.1| hypothetical protein Aasi_1217 [Candidatus Amoebophilus asiaticus 5a2]	8e-16		31133	http://www.ncbi.nlm.nih.gov/Structure/cdd/cddsrv.cgi?uid=31133	NCBI_CDD/31133	COG0790, COG0790, FOG: TPR repeat, SEL1 subfamily [General function prediction only].	5e-06
473	gnl|To_proteome_3d|3d.g00473.t1	THAOC_00473		YP_212142	http://www.ncbi.nlm.nih.gov/protein/YP_212142?report=fasta&log$=seqview	NCBI_NR/YP_212142	bifunctional cobalamin biosynthesis protein [Bacteroides fragilis NCTC 9343] ref|ZP_04843132.1| bifunctional cobalamin biosynthesis protein [Bacteroides sp. 3_2_5] emb|CAH08218.1| bifunctional cobalamin biosynthesis protein [Bacteroides fragilis NCTC 9343] gb|EES86363.1| bifunctional cobalamin biosynthesis protein [Bacteroides sp. 3_2_5] emb|CBW22987.1| bifunctional cobalamin biosynthesis protein…	7e-05			http://www.ncbi.nlm.nih.gov/Structure/cdd/cddsrv.cgi?uid=	NCBI_CDD/
474	gnl|To_proteome_3d|3d.g00474.t1	THAOC_00474		CBK21831	http://www.ncbi.nlm.nih.gov/protein/CBK21831?report=fasta&log$=seqview	NCBI_NR/CBK21831	unnamed protein product [Blastocystis hominis]	5e-06			http://www.ncbi.nlm.nih.gov/Structure/cdd/cddsrv.cgi?uid=	NCBI_CDD/
475	gnl|To_proteome_3d|3d.g00475.t1	THAOC_00475			http://www.ncbi.nlm.nih.gov/protein/?report=fasta&log$=seqview	NCBI_NR/					http://www.ncbi.nlm.nih.gov/Structure/cdd/cddsrv.cgi?uid=	NCBI_CDD/
476	gnl|To_proteome_3d|3d.g00476.t1	THAOC_00476		XP_002289011	http://www.ncbi.nlm.nih.gov/protein/XP_002289011?report=fasta&log$=seqview	NCBI_NR/XP_002289011	predicted protein [Thalassiosira pseudonana CCMP1335] gb|EED94447.1| predicted protein [Thalassiosira pseudonana CCMP1335]	3e-96			http://www.ncbi.nlm.nih.gov/Structure/cdd/cddsrv.cgi?uid=	NCBI_CDD/
477	gnl|To_proteome_3d|3d.g00477.t1	THAOC_00477		XP_002295847	http://www.ncbi.nlm.nih.gov/protein/XP_002295847?report=fasta&log$=seqview	NCBI_NR/XP_002295847	ArfGEF [Thalassiosira pseudonana CCMP1335] gb|ACI64564.1| ArfGEF [Thalassiosira pseudonana CCMP1335]	0		178625	http://www.ncbi.nlm.nih.gov/Structure/cdd/cddsrv.cgi?uid=178625	NCBI_CDD/178625	PLN03076, PLN03076, ARF guanine nucleotide exchange factor (ARF-GEF); Provisional.	2e-61
478	gnl|To_proteome_3d|3d.g00478.t1	THAOC_00478		XP_002180845	http://www.ncbi.nlm.nih.gov/protein/XP_002180845?report=fasta&log$=seqview	NCBI_NR/XP_002180845	predicted protein [Phaeodactylum tricornutum CCAP 1055/1] gb|EEC47497.1| predicted protein [Phaeodactylum tricornutum CCAP 1055/1]	1e-147		178625	http://www.ncbi.nlm.nih.gov/Structure/cdd/cddsrv.cgi?uid=178625	NCBI_CDD/178625	PLN03076, PLN03076, ARF guanine nucleotide exchange factor (ARF-GEF); Provisional.	9e-46
479	gnl|To_proteome_3d|3d.g00479.t1	THAOC_00479			http://www.ncbi.nlm.nih.gov/protein/?report=fasta&log$=seqview	NCBI_NR/					http://www.ncbi.nlm.nih.gov/Structure/cdd/cddsrv.cgi?uid=	NCBI_CDD/
480	gnl|To_proteome_3d|3d.g00480.t1	THAOC_00480		ZP_04602953	http://www.ncbi.nlm.nih.gov/protein/ZP_04602953?report=fasta&log$=seqview	NCBI_NR/ZP_04602953	hypothetical protein GCWU000324_02435 [Kingella oralis ATCC 51147] gb|EEP68183.1| hypothetical protein GCWU000324_02435 [Kingella oralis ATCC 51147]	5e-12		31133	http://www.ncbi.nlm.nih.gov/Structure/cdd/cddsrv.cgi?uid=31133	NCBI_CDD/31133	COG0790, COG0790, FOG: TPR repeat, SEL1 subfamily [General function prediction only].	1e-06
481	gnl|To_proteome_3d|3d.g00481.t1	THAOC_00481		XP_002297455	http://www.ncbi.nlm.nih.gov/protein/XP_002297455?report=fasta&log$=seqview	NCBI_NR/XP_002297455	predicted protein [Thalassiosira pseudonana CCMP1335] gb|EED86272.1| predicted protein [Thalassiosira pseudonana CCMP1335]	4e-81			http://www.ncbi.nlm.nih.gov/Structure/cdd/cddsrv.cgi?uid=	NCBI_CDD/
482	gnl|To_proteome_3d|3d.g00482.t1	THAOC_00482			http://www.ncbi.nlm.nih.gov/protein/?report=fasta&log$=seqview	NCBI_NR/					http://www.ncbi.nlm.nih.gov/Structure/cdd/cddsrv.cgi?uid=	NCBI_CDD/
483	gnl|To_proteome_3d|3d.g00483.t1	THAOC_00483		XP_002290091	http://www.ncbi.nlm.nih.gov/protein/XP_002290091?report=fasta&log$=seqview	NCBI_NR/XP_002290091	predicted protein [Thalassiosira pseudonana CCMP1335] gb|EED91843.1| predicted protein [Thalassiosira pseudonana CCMP1335]	5e-27			http://www.ncbi.nlm.nih.gov/Structure/cdd/cddsrv.cgi?uid=	NCBI_CDD/
484	gnl|To_proteome_3d|3d.g00484.t1	THAOC_00484		XP_002286962	http://www.ncbi.nlm.nih.gov/protein/XP_002286962?report=fasta&log$=seqview	NCBI_NR/XP_002286962	predicted protein [Thalassiosira pseudonana CCMP1335] gb|EED96603.1| predicted protein [Thalassiosira pseudonana CCMP1335]	6e-13			http://www.ncbi.nlm.nih.gov/Structure/cdd/cddsrv.cgi?uid=	NCBI_CDD/
485	gnl|To_proteome_3d|3d.g00485.t1	THAOC_00485			http://www.ncbi.nlm.nih.gov/protein/?report=fasta&log$=seqview	NCBI_NR/					http://www.ncbi.nlm.nih.gov/Structure/cdd/cddsrv.cgi?uid=	NCBI_CDD/
486	gnl|To_proteome_3d|3d.g00486.t1	THAOC_00486		XP_002178755	http://www.ncbi.nlm.nih.gov/protein/XP_002178755?report=fasta&log$=seqview	NCBI_NR/XP_002178755	predicted protein [Phaeodactylum tricornutum CCAP 1055/1] gb|EEC49453.1| predicted protein [Phaeodactylum tricornutum CCAP 1055/1]	6e-12			http://www.ncbi.nlm.nih.gov/Structure/cdd/cddsrv.cgi?uid=	NCBI_CDD/
487	gnl|To_proteome_3d|3d.g00487.t1	THAOC_00487		XP_002293192	http://www.ncbi.nlm.nih.gov/protein/XP_002293192?report=fasta&log$=seqview	NCBI_NR/XP_002293192	predicted protein [Thalassiosira pseudonana CCMP1335] gb|EED89653.1| predicted protein [Thalassiosira pseudonana CCMP1335]	4e-19			http://www.ncbi.nlm.nih.gov/Structure/cdd/cddsrv.cgi?uid=	NCBI_CDD/
488	gnl|To_proteome_3d|3d.g00488.t1	THAOC_00488		XP_002176230	http://www.ncbi.nlm.nih.gov/protein/XP_002176230?report=fasta&log$=seqview	NCBI_NR/XP_002176230	predicted protein [Phaeodactylum tricornutum CCAP 1055/1] gb|EEC42783.1| predicted protein [Phaeodactylum tricornutum CCAP 1055/1]	7e-31		146164	http://www.ncbi.nlm.nih.gov/Structure/cdd/cddsrv.cgi?uid=146164	NCBI_CDD/146164	pfam03382, DUF285, Mycoplasma protein of unknown function, DUF285.	2e-24
489	gnl|To_proteome_3d|3d.g00489.t1	THAOC_00489			http://www.ncbi.nlm.nih.gov/protein/?report=fasta&log$=seqview	NCBI_NR/					http://www.ncbi.nlm.nih.gov/Structure/cdd/cddsrv.cgi?uid=	NCBI_CDD/
490	gnl|To_proteome_3d|3d.g00490.t1	THAOC_00490		XP_002289083	http://www.ncbi.nlm.nih.gov/protein/XP_002289083?report=fasta&log$=seqview	NCBI_NR/XP_002289083	predicted protein [Thalassiosira pseudonana CCMP1335] gb|EED94519.1| predicted protein [Thalassiosira pseudonana CCMP1335]	2e-15			http://www.ncbi.nlm.nih.gov/Structure/cdd/cddsrv.cgi?uid=	NCBI_CDD/
491	gnl|To_proteome_3d|3d.g00491.t1	THAOC_00491			http://www.ncbi.nlm.nih.gov/protein/?report=fasta&log$=seqview	NCBI_NR/					http://www.ncbi.nlm.nih.gov/Structure/cdd/cddsrv.cgi?uid=	NCBI_CDD/
492	gnl|To_proteome_3d|3d.g00492.t1	THAOC_00492		XP_002293937	http://www.ncbi.nlm.nih.gov/protein/XP_002293937?report=fasta&log$=seqview	NCBI_NR/XP_002293937	predicted protein [Thalassiosira pseudonana CCMP1335] gb|EED88946.1| predicted protein [Thalassiosira pseudonana CCMP1335]	2e-44			http://www.ncbi.nlm.nih.gov/Structure/cdd/cddsrv.cgi?uid=	NCBI_CDD/
493	gnl|To_proteome_3d|3d.g00493.t1	THAOC_00493		XP_002293935	http://www.ncbi.nlm.nih.gov/protein/XP_002293935?report=fasta&log$=seqview	NCBI_NR/XP_002293935	predicted protein [Thalassiosira pseudonana CCMP1335] gb|EED88944.1| predicted protein [Thalassiosira pseudonana CCMP1335]	1e-153		162246	http://www.ncbi.nlm.nih.gov/Structure/cdd/cddsrv.cgi?uid=162246	NCBI_CDD/162246	TIGR01197, nramp, NRAMP (natural resistance-associated macrophage protein) metal ion transporters. This model describes the Nramp metal ion transporter family. Historically, in mammals these proteins have been functionally characterized as proteins involved in the host pathogen resistance, hence the name - NRAMP. At least two isoforms Nramp1 and Nramp2 have been identified. However the exact mech…	2e-59
494	gnl|To_proteome_3d|3d.g00494.t1	THAOC_00494		XP_002293755	http://www.ncbi.nlm.nih.gov/protein/XP_002293755?report=fasta&log$=seqview	NCBI_NR/XP_002293755	predicted protein [Thalassiosira pseudonana CCMP1335] gb|EED88764.1| predicted protein [Thalassiosira pseudonana CCMP1335]	7e-48			http://www.ncbi.nlm.nih.gov/Structure/cdd/cddsrv.cgi?uid=	NCBI_CDD/
495	gnl|To_proteome_3d|3d.g00495.t1	THAOC_00495			http://www.ncbi.nlm.nih.gov/protein/?report=fasta&log$=seqview	NCBI_NR/					http://www.ncbi.nlm.nih.gov/Structure/cdd/cddsrv.cgi?uid=	NCBI_CDD/
496	gnl|To_proteome_3d|3d.g00496.t1	THAOC_00496		XP_002289741	http://www.ncbi.nlm.nih.gov/protein/XP_002289741?report=fasta&log$=seqview	NCBI_NR/XP_002289741	hypothetical protein THAPSDRAFT_27836 [Thalassiosira pseudonana CCMP1335] gb|EED93278.1| hypothetical protein THAPSDRAFT_27836 [Thalassiosira pseudonana CCMP1335]	0		111980	http://www.ncbi.nlm.nih.gov/Structure/cdd/cddsrv.cgi?uid=111980	NCBI_CDD/111980	pfam03142, Chitin_synth_2, Chitin synthase. Members of this family are fungal chitin synthase EC:2.4.1.16 enzymes. They catalyse chitin synthesis as follows: UDP-N-acetyl-D-glucosamine + {(1,4)-(N-acetyl-beta-D-glucosaminyl)}(N) <=> UDP + {(1,4)-(N-acetyl-beta-D-glucosaminyl)}(N+1).	1e-105
497	gnl|To_proteome_3d|3d.g00497.t1	THAOC_00497			http://www.ncbi.nlm.nih.gov/protein/?report=fasta&log$=seqview	NCBI_NR/					http://www.ncbi.nlm.nih.gov/Structure/cdd/cddsrv.cgi?uid=	NCBI_CDD/
498	gnl|To_proteome_3d|3d.g00498.t1	THAOC_00498			http://www.ncbi.nlm.nih.gov/protein/?report=fasta&log$=seqview	NCBI_NR/					http://www.ncbi.nlm.nih.gov/Structure/cdd/cddsrv.cgi?uid=	NCBI_CDD/
499	gnl|To_proteome_3d|3d.g00499.t1	THAOC_00499			http://www.ncbi.nlm.nih.gov/protein/?report=fasta&log$=seqview	NCBI_NR/					http://www.ncbi.nlm.nih.gov/Structure/cdd/cddsrv.cgi?uid=	NCBI_CDD/
500	gnl|To_proteome_3d|3d.g00500.t1	THAOC_00500		YP_001275089	http://www.ncbi.nlm.nih.gov/protein/YP_001275089?report=fasta&log$=seqview	NCBI_NR/YP_001275089	UBA/THIF-type NAD/FAD binding protein [Roseiflexus sp. RS-1] gb|ABQ89139.1| UBA/THIF-type NAD/FAD binding protein [Roseiflexus sp. RS-1]	2e-08		128726	http://www.ncbi.nlm.nih.gov/Structure/cdd/cddsrv.cgi?uid=128726	NCBI_CDD/128726	smart00450, RHOD, Rhodanese Homology Domain. An alpha beta fold found duplicated in the Rhodanese protein. The the Cysteine containing enzymatically active version of the domain is also found in the CDC25 class of protein phosphatases and a variety of proteins such as sulfide dehydrogenases and stress proteins such as Senesence specific protein 1 in plants, PspE and GlpE in bacteria and cyanide a…	2e-05
501	gnl|To_proteome_3d|3d.g00501.t1	THAOC_00501			http://www.ncbi.nlm.nih.gov/protein/?report=fasta&log$=seqview	NCBI_NR/					http://www.ncbi.nlm.nih.gov/Structure/cdd/cddsrv.cgi?uid=	NCBI_CDD/
502	gnl|To_proteome_3d|3d.g00502.t1	THAOC_00502		XP_002296516	http://www.ncbi.nlm.nih.gov/protein/XP_002296516?report=fasta&log$=seqview	NCBI_NR/XP_002296516	diaminopimelate epimerase [Thalassiosira pseudonana CCMP1335] gb|EED87212.1| diaminopimelate epimerase [Thalassiosira pseudonana CCMP1335]	1e-112		178151	http://www.ncbi.nlm.nih.gov/Structure/cdd/cddsrv.cgi?uid=178151	NCBI_CDD/178151	PLN02536, PLN02536, diaminopimelate epimerase.	7e-67
503	gnl|To_proteome_3d|3d.g00503.t1	THAOC_00503			http://www.ncbi.nlm.nih.gov/protein/?report=fasta&log$=seqview	NCBI_NR/					http://www.ncbi.nlm.nih.gov/Structure/cdd/cddsrv.cgi?uid=	NCBI_CDD/
504	gnl|To_proteome_3d|3d.g00504.t1	THAOC_00504			http://www.ncbi.nlm.nih.gov/protein/?report=fasta&log$=seqview	NCBI_NR/					http://www.ncbi.nlm.nih.gov/Structure/cdd/cddsrv.cgi?uid=	NCBI_CDD/
505	gnl|To_proteome_3d|3d.g00505.t1	THAOC_00505		XP_002184440	http://www.ncbi.nlm.nih.gov/protein/XP_002184440?report=fasta&log$=seqview	NCBI_NR/XP_002184440	predicted protein [Phaeodactylum tricornutum CCAP 1055/1] gb|EEC44189.1| predicted protein [Phaeodactylum tricornutum CCAP 1055/1]	2e-51			http://www.ncbi.nlm.nih.gov/Structure/cdd/cddsrv.cgi?uid=	NCBI_CDD/
506	gnl|To_proteome_3d|3d.g00506.t1	THAOC_00506		XP_002291653	http://www.ncbi.nlm.nih.gov/protein/XP_002291653?report=fasta&log$=seqview	NCBI_NR/XP_002291653	predicted protein [Thalassiosira pseudonana CCMP1335] gb|EED91760.1| predicted protein [Thalassiosira pseudonana CCMP1335]	1e-85			http://www.ncbi.nlm.nih.gov/Structure/cdd/cddsrv.cgi?uid=	NCBI_CDD/
507	gnl|To_proteome_3d|3d.g00507.t1	THAOC_00507		XP_002292173	http://www.ncbi.nlm.nih.gov/protein/XP_002292173?report=fasta&log$=seqview	NCBI_NR/XP_002292173	predicted protein [Thalassiosira pseudonana CCMP1335] gb|EED90148.1| predicted protein [Thalassiosira pseudonana CCMP1335]	1e-59			http://www.ncbi.nlm.nih.gov/Structure/cdd/cddsrv.cgi?uid=	NCBI_CDD/
508	gnl|To_proteome_3d|3d.g00508.t1	THAOC_00508		XP_002290726	http://www.ncbi.nlm.nih.gov/protein/XP_002290726?report=fasta&log$=seqview	NCBI_NR/XP_002290726	predicted protein [Thalassiosira pseudonana CCMP1335] gb|EED92478.1| predicted protein [Thalassiosira pseudonana CCMP1335]	0		162063	http://www.ncbi.nlm.nih.gov/Structure/cdd/cddsrv.cgi?uid=162063	NCBI_CDD/162063	TIGR00840, b_cpa1, sodium/hydrogen exchanger 3. This model is specific for the eukaryotic members members of this family.	4e-30
509	gnl|To_proteome_3d|3d.g00509.t1	THAOC_00509		XP_002290293	http://www.ncbi.nlm.nih.gov/protein/XP_002290293?report=fasta&log$=seqview	NCBI_NR/XP_002290293	predicted protein [Thalassiosira pseudonana CCMP1335] gb|EED92045.1| predicted protein [Thalassiosira pseudonana CCMP1335]	0.0007			http://www.ncbi.nlm.nih.gov/Structure/cdd/cddsrv.cgi?uid=	NCBI_CDD/
510	gnl|To_proteome_3d|3d.g00510.t1	THAOC_00510			http://www.ncbi.nlm.nih.gov/protein/?report=fasta&log$=seqview	NCBI_NR/					http://www.ncbi.nlm.nih.gov/Structure/cdd/cddsrv.cgi?uid=	NCBI_CDD/
511	gnl|To_proteome_3d|3d.g00511.t1	THAOC_00511			http://www.ncbi.nlm.nih.gov/protein/?report=fasta&log$=seqview	NCBI_NR/					http://www.ncbi.nlm.nih.gov/Structure/cdd/cddsrv.cgi?uid=	NCBI_CDD/
512	gnl|To_proteome_3d|3d.g00512.t1	THAOC_00512		XP_002288646	http://www.ncbi.nlm.nih.gov/protein/XP_002288646?report=fasta&log$=seqview	NCBI_NR/XP_002288646	predicted protein [Thalassiosira pseudonana CCMP1335] gb|EED94082.1| predicted protein [Thalassiosira pseudonana CCMP1335]	5e-07			http://www.ncbi.nlm.nih.gov/Structure/cdd/cddsrv.cgi?uid=	NCBI_CDD/
513	gnl|To_proteome_3d|3d.g00513.t1	THAOC_00513		XP_002288580	http://www.ncbi.nlm.nih.gov/protein/XP_002288580?report=fasta&log$=seqview	NCBI_NR/XP_002288580	probable papain cysteine protease [Thalassiosira pseudonana CCMP1335] gb|EED94016.1| probable papain cysteine protease [Thalassiosira pseudonana CCMP1335]	7e-14		30296	http://www.ncbi.nlm.nih.gov/Structure/cdd/cddsrv.cgi?uid=30296	NCBI_CDD/30296	cd02698, Peptidase_C1A_CathepsinX, Cathepsin X; the only papain-like lysosomal cysteine peptidase exhibiting carboxymonopeptidase activity. It can also act as a carboxydipeptidase, like cathepsin B, but has been shown to preferentially cleave substrates through a monopeptidyl carboxypeptidase pathway. The propeptide region of cathepsin X, the shortest among papain-like peptidases, is covalently a…	7e-05
514	gnl|To_proteome_3d|3d.g00514.t1	THAOC_00514			http://www.ncbi.nlm.nih.gov/protein/?report=fasta&log$=seqview	NCBI_NR/					http://www.ncbi.nlm.nih.gov/Structure/cdd/cddsrv.cgi?uid=	NCBI_CDD/
515	gnl|To_proteome_3d|3d.g00515.t1	THAOC_00515			http://www.ncbi.nlm.nih.gov/protein/?report=fasta&log$=seqview	NCBI_NR/					http://www.ncbi.nlm.nih.gov/Structure/cdd/cddsrv.cgi?uid=	NCBI_CDD/
516	gnl|To_proteome_3d|3d.g00516.t1	THAOC_00516		XP_002292438	http://www.ncbi.nlm.nih.gov/protein/XP_002292438?report=fasta&log$=seqview	NCBI_NR/XP_002292438	predicted protein [Thalassiosira pseudonana CCMP1335] gb|EED90413.1| predicted protein [Thalassiosira pseudonana CCMP1335]	2e-25			http://www.ncbi.nlm.nih.gov/Structure/cdd/cddsrv.cgi?uid=	NCBI_CDD/
517	gnl|To_proteome_3d|3d.g00517.t1	THAOC_00517			http://www.ncbi.nlm.nih.gov/protein/?report=fasta&log$=seqview	NCBI_NR/					http://www.ncbi.nlm.nih.gov/Structure/cdd/cddsrv.cgi?uid=	NCBI_CDD/
518	gnl|To_proteome_3d|3d.g00518.t1	THAOC_00518		XP_002292438	http://www.ncbi.nlm.nih.gov/protein/XP_002292438?report=fasta&log$=seqview	NCBI_NR/XP_002292438	predicted protein [Thalassiosira pseudonana CCMP1335] gb|EED90413.1| predicted protein [Thalassiosira pseudonana CCMP1335]	4e-48			http://www.ncbi.nlm.nih.gov/Structure/cdd/cddsrv.cgi?uid=	NCBI_CDD/
519	gnl|To_proteome_3d|3d.g00519.t1	THAOC_00519			http://www.ncbi.nlm.nih.gov/protein/?report=fasta&log$=seqview	NCBI_NR/					http://www.ncbi.nlm.nih.gov/Structure/cdd/cddsrv.cgi?uid=	NCBI_CDD/
520	gnl|To_proteome_3d|3d.g00520.t1	THAOC_00520		XP_002291049	http://www.ncbi.nlm.nih.gov/protein/XP_002291049?report=fasta&log$=seqview	NCBI_NR/XP_002291049	hypothetical protein THAPSDRAFT_269063 [Thalassiosira pseudonana CCMP1335] gb|EED91156.1| hypothetical protein THAPSDRAFT_269063 [Thalassiosira pseudonana CCMP1335]	3e-93		73247	http://www.ncbi.nlm.nih.gov/Structure/cdd/cddsrv.cgi?uid=73247	NCBI_CDD/73247	cd01115, SLC13_permease, Permease SLC13 (solute carrier 13). The sodium/dicarboxylate cotransporter NaDC-1 has been shown to translocate Krebs cycle intermediates such as succinate, citrate, and alpha-ketoglutarate across plasma membranes rabbit, human, and rat kidney. It is related to renal and intestinal Na+/sulfate cotransporters and a few putative bacterial permeases. The SLC13-type proteins …	2e-10
521	gnl|To_proteome_3d|3d.g00521.t1	THAOC_00521		XP_002296360	http://www.ncbi.nlm.nih.gov/protein/XP_002296360?report=fasta&log$=seqview	NCBI_NR/XP_002296360	acyl-CoA dehydrogenase-like protein [Thalassiosira pseudonana CCMP1335] gb|ACI65077.1| acyl-CoA dehydrogenase-like protein [Thalassiosira pseudonana CCMP1335]	2e-86		183849	http://www.ncbi.nlm.nih.gov/Structure/cdd/cddsrv.cgi?uid=183849	NCBI_CDD/183849	PRK13026, PRK13026, acyl-CoA dehydrogenase; Reviewed.	7e-39
522	gnl|To_proteome_3d|3d.g00522.t1	THAOC_00522		XP_002677680	http://www.ncbi.nlm.nih.gov/protein/XP_002677680?report=fasta&log$=seqview	NCBI_NR/XP_002677680	predicted protein [Naegleria gruberi] gb|EFC44936.1| predicted protein [Naegleria gruberi]	7e-06			http://www.ncbi.nlm.nih.gov/Structure/cdd/cddsrv.cgi?uid=	NCBI_CDD/
523	gnl|To_proteome_3d|3d.g00523.t1	THAOC_00523		XP_002292114	http://www.ncbi.nlm.nih.gov/protein/XP_002292114?report=fasta&log$=seqview	NCBI_NR/XP_002292114	predicted protein [Thalassiosira pseudonana CCMP1335] gb|EED90965.1| predicted protein [Thalassiosira pseudonana CCMP1335]	2e-81		133155	http://www.ncbi.nlm.nih.gov/Structure/cdd/cddsrv.cgi?uid=133155	NCBI_CDD/133155	cd05488, Proteinase_A_fungi, Fungal Proteinase A , aspartic proteinase superfamily. Fungal Proteinase A, a proteolytic enzyme distributed among a variety of organisms, is a member of the aspartic proteinase superfamily. In Saccharomyces cerevisiae, targeted to the vacuole as a zymogen, activation of proteinases A at acidic pH can occur by two different pathways: a one-step process to release matu…	2e-39
524	gnl|To_proteome_3d|3d.g00524.t1	THAOC_00524			http://www.ncbi.nlm.nih.gov/protein/?report=fasta&log$=seqview	NCBI_NR/					http://www.ncbi.nlm.nih.gov/Structure/cdd/cddsrv.cgi?uid=	NCBI_CDD/
525	gnl|To_proteome_3d|3d.g00525.t1	THAOC_00525		XP_002293983	http://www.ncbi.nlm.nih.gov/protein/XP_002293983?report=fasta&log$=seqview	NCBI_NR/XP_002293983	predicted protein [Thalassiosira pseudonana CCMP1335] gb|EED88992.1| predicted protein [Thalassiosira pseudonana CCMP1335]	4e-80		177728	http://www.ncbi.nlm.nih.gov/Structure/cdd/cddsrv.cgi?uid=177728	NCBI_CDD/177728	PLN00113, PLN00113, leucine-rich repeat receptor-like protein kinase; Provisional.	4e-10
526	gnl|To_proteome_3d|3d.g00526.t1	THAOC_00526		XP_002293811	http://www.ncbi.nlm.nih.gov/protein/XP_002293811?report=fasta&log$=seqview	NCBI_NR/XP_002293811	DNA polymerase [Thalassiosira pseudonana CCMP1335] gb|EED88820.1| DNA polymerase [Thalassiosira pseudonana CCMP1335]	1e-102		99917	http://www.ncbi.nlm.nih.gov/Structure/cdd/cddsrv.cgi?uid=99917	NCBI_CDD/99917	cd05534, POLBc_zeta, DNA polymerase type-B zeta subfamily catalytic domain. DNA polymerase (Pol) zeta is a member of the eukaryotic B-family of DNA polymerases and distantly related to DNA Pol delta. Pol zeta plays a major role in translesion replication and the production of either spontaneous or induced mutations. Apart from its role in translesion replication, Pol zeta also appears to be invol…	2e-23
527	gnl|To_proteome_3d|3d.g00527.t1	THAOC_00527		XP_001007640	http://www.ncbi.nlm.nih.gov/protein/XP_001007640?report=fasta&log$=seqview	NCBI_NR/XP_001007640	hypothetical protein TTHERM_00059080 [Tetrahymena thermophila] gb|EAR87395.1| hypothetical protein TTHERM_00059080 [Tetrahymena thermophila SB210]	8e-24			http://www.ncbi.nlm.nih.gov/Structure/cdd/cddsrv.cgi?uid=	NCBI_CDD/
528	gnl|To_proteome_3d|3d.g00528.t1	THAOC_00528		XP_002294975	http://www.ncbi.nlm.nih.gov/protein/XP_002294975?report=fasta&log$=seqview	NCBI_NR/XP_002294975	rab-type small G protein [Thalassiosira pseudonana CCMP1335] gb|EED87755.1| rab-type small G protein [Thalassiosira pseudonana CCMP1335]	5e-60		133272	http://www.ncbi.nlm.nih.gov/Structure/cdd/cddsrv.cgi?uid=133272	NCBI_CDD/133272	cd01869, Rab1_Ypt1, Rab1/Ypt1 subfamily. Rab1 is found in every eukaryote and is a key regulatory component for the transport of vesicles from the ER to the Golgi apparatus. Studies on mutations of Ypt1, the yeast homolog of Rab1, showed that this protein is necessary for the budding of vesicles of the ER as well as for their transport to, and fusion with, the Golgi apparatus. GTPase activating p…	3e-34
529	gnl|To_proteome_3d|3d.g00529.t1	THAOC_00529		XP_002178953	http://www.ncbi.nlm.nih.gov/protein/XP_002178953?report=fasta&log$=seqview	NCBI_NR/XP_002178953	predicted protein [Phaeodactylum tricornutum CCAP 1055/1] gb|EEC49651.1| predicted protein [Phaeodactylum tricornutum CCAP 1055/1]	8e-08		133270	http://www.ncbi.nlm.nih.gov/Structure/cdd/cddsrv.cgi?uid=133270	NCBI_CDD/133270	cd01867, Rab8_Rab10_Rab13_like, Rab8/Sec4/Ypt2. Rab8/Sec4/Ypt2 are known or suspected to be involved in post-Golgi transport to the plasma membrane. It is likely that these Rabs have functions that are specific to the mammalian lineage and have no orthologs in plants. Rab8 modulates polarized membrane transport through reorganization of actin and microtubules, induces the formation of new surface…	3e-07
530	gnl|To_proteome_3d|3d.g00530.t1	THAOC_00530		XP_002294805	http://www.ncbi.nlm.nih.gov/protein/XP_002294805?report=fasta&log$=seqview	NCBI_NR/XP_002294805	predicted protein [Thalassiosira pseudonana CCMP1335] gb|EED87585.1| predicted protein [Thalassiosira pseudonana CCMP1335]	1e-135			http://www.ncbi.nlm.nih.gov/Structure/cdd/cddsrv.cgi?uid=	NCBI_CDD/
531	gnl|To_proteome_3d|3d.g00531.t1	THAOC_00531		XP_002294970	http://www.ncbi.nlm.nih.gov/protein/XP_002294970?report=fasta&log$=seqview	NCBI_NR/XP_002294970	predicted protein [Thalassiosira pseudonana CCMP1335] ref|XP_002296635.1| predicted protein [Thalassiosira pseudonana CCMP1335] gb|EED87331.1| predicted protein [Thalassiosira pseudonana CCMP1335] gb|EED87750.1| predicted protein [Thalassiosira pseudonana CCMP1335]	0		152457	http://www.ncbi.nlm.nih.gov/Structure/cdd/cddsrv.cgi?uid=152457	NCBI_CDD/152457	pfam12022, DUF3510, Domain of unknown function (DUF3510). This presumed domain is functionally uncharacterized. This domain is found in eukaryotes. This domain is about 130 amino acids in length. This domain is found associated with pfam06148.	2e-16
532	gnl|To_proteome_3d|3d.g00532.t1	THAOC_00532		YP_001291532	http://www.ncbi.nlm.nih.gov/protein/YP_001291532?report=fasta&log$=seqview	NCBI_NR/YP_001291532	Sel1 domain-containing protein [Haemophilus influenzae PittGG] gb|ABQ99148.1| Sel1 domain protein repeat-containing protein [Haemophilus influenzae PittGG]	4e-05			http://www.ncbi.nlm.nih.gov/Structure/cdd/cddsrv.cgi?uid=	NCBI_CDD/
533	gnl|To_proteome_3d|3d.g00533.t1	THAOC_00533		XP_002126222	http://www.ncbi.nlm.nih.gov/protein/XP_002126222?report=fasta&log$=seqview	NCBI_NR/XP_002126222	PREDICTED: similar to conserved hypothetical protein, partial [Ciona intestinalis]	3e-13			http://www.ncbi.nlm.nih.gov/Structure/cdd/cddsrv.cgi?uid=	NCBI_CDD/
534	gnl|To_proteome_3d|3d.g00534.t1	THAOC_00534			http://www.ncbi.nlm.nih.gov/protein/?report=fasta&log$=seqview	NCBI_NR/					http://www.ncbi.nlm.nih.gov/Structure/cdd/cddsrv.cgi?uid=	NCBI_CDD/
535	gnl|To_proteome_3d|3d.g00535.t1	THAOC_00535		XP_002290380	http://www.ncbi.nlm.nih.gov/protein/XP_002290380?report=fasta&log$=seqview	NCBI_NR/XP_002290380	predicted protein [Thalassiosira pseudonana CCMP1335] gb|EED92132.1| predicted protein [Thalassiosira pseudonana CCMP1335]	6e-10			http://www.ncbi.nlm.nih.gov/Structure/cdd/cddsrv.cgi?uid=	NCBI_CDD/
536	gnl|To_proteome_3d|3d.g00536.t1	THAOC_00536			http://www.ncbi.nlm.nih.gov/protein/?report=fasta&log$=seqview	NCBI_NR/					http://www.ncbi.nlm.nih.gov/Structure/cdd/cddsrv.cgi?uid=	NCBI_CDD/
537	gnl|To_proteome_3d|3d.g00537.t1	THAOC_00537			http://www.ncbi.nlm.nih.gov/protein/?report=fasta&log$=seqview	NCBI_NR/					http://www.ncbi.nlm.nih.gov/Structure/cdd/cddsrv.cgi?uid=	NCBI_CDD/
538	gnl|To_proteome_3d|3d.g00538.t1	THAOC_00538			http://www.ncbi.nlm.nih.gov/protein/?report=fasta&log$=seqview	NCBI_NR/					http://www.ncbi.nlm.nih.gov/Structure/cdd/cddsrv.cgi?uid=	NCBI_CDD/
539	gnl|To_proteome_3d|3d.g00539.t1	THAOC_00539			http://www.ncbi.nlm.nih.gov/protein/?report=fasta&log$=seqview	NCBI_NR/					http://www.ncbi.nlm.nih.gov/Structure/cdd/cddsrv.cgi?uid=	NCBI_CDD/
540	gnl|To_proteome_3d|3d.g00540.t1	THAOC_00540			http://www.ncbi.nlm.nih.gov/protein/?report=fasta&log$=seqview	NCBI_NR/					http://www.ncbi.nlm.nih.gov/Structure/cdd/cddsrv.cgi?uid=	NCBI_CDD/
541	gnl|To_proteome_3d|3d.g00541.t1	THAOC_00541		ACA60905	http://www.ncbi.nlm.nih.gov/protein/ACA60905?report=fasta&log$=seqview	NCBI_NR/ACA60905	gag-pol polyprotein [Thalassiosira pseudonana]	1e-166		149018	http://www.ncbi.nlm.nih.gov/Structure/cdd/cddsrv.cgi?uid=149018	NCBI_CDD/149018	pfam07727, RVT_2, Reverse transcriptase (RNA-dependent DNA polymerase). A reverse transcriptase gene is usually indicative of a mobile element such as a retrotransposon or retrovirus. Reverse transcriptases occur in a variety of mobile elements, including retrotransposons, retroviruses, group II introns, bacterial msDNAs, hepadnaviruses, and caulimoviruses. This Pfam entry includes reverse transc…	2e-16
542	gnl|To_proteome_3d|3d.g00542.t1	THAOC_00542		XP_002294626	http://www.ncbi.nlm.nih.gov/protein/XP_002294626?report=fasta&log$=seqview	NCBI_NR/XP_002294626	predicted protein [Thalassiosira pseudonana CCMP1335] gb|EED87986.1| predicted protein [Thalassiosira pseudonana CCMP1335]	3e-72			http://www.ncbi.nlm.nih.gov/Structure/cdd/cddsrv.cgi?uid=	NCBI_CDD/
543	gnl|To_proteome_3d|3d.g00543.t1	THAOC_00543		XP_002293128	http://www.ncbi.nlm.nih.gov/protein/XP_002293128?report=fasta&log$=seqview	NCBI_NR/XP_002293128	predicted protein [Thalassiosira pseudonana CCMP1335] gb|EED89589.1| predicted protein [Thalassiosira pseudonana CCMP1335]	1e-175			http://www.ncbi.nlm.nih.gov/Structure/cdd/cddsrv.cgi?uid=	NCBI_CDD/
544	gnl|To_proteome_3d|3d.g00544.t1	THAOC_00544		XP_002286863	http://www.ncbi.nlm.nih.gov/protein/XP_002286863?report=fasta&log$=seqview	NCBI_NR/XP_002286863	o-methyltransferase [Thalassiosira pseudonana CCMP1335] gb|EED96504.1| o-methyltransferase [Thalassiosira pseudonana CCMP1335]	1e-39		144476	http://www.ncbi.nlm.nih.gov/Structure/cdd/cddsrv.cgi?uid=144476	NCBI_CDD/144476	pfam00891, Methyltransf_2, O-methyltransferase. This family includes a range of O-methyltransferases. These enzymes utilize S-adenosyl methionine.	7e-14
545	gnl|To_proteome_3d|3d.g00545.t1	THAOC_00545			http://www.ncbi.nlm.nih.gov/protein/?report=fasta&log$=seqview	NCBI_NR/					http://www.ncbi.nlm.nih.gov/Structure/cdd/cddsrv.cgi?uid=	NCBI_CDD/
546	gnl|To_proteome_3d|3d.g00546.t1	THAOC_00546			http://www.ncbi.nlm.nih.gov/protein/?report=fasta&log$=seqview	NCBI_NR/					http://www.ncbi.nlm.nih.gov/Structure/cdd/cddsrv.cgi?uid=	NCBI_CDD/
547	gnl|To_proteome_3d|3d.g00547.t1	THAOC_00547			http://www.ncbi.nlm.nih.gov/protein/?report=fasta&log$=seqview	NCBI_NR/					http://www.ncbi.nlm.nih.gov/Structure/cdd/cddsrv.cgi?uid=	NCBI_CDD/
548	gnl|To_proteome_3d|3d.g00548.t1	THAOC_00548			http://www.ncbi.nlm.nih.gov/protein/?report=fasta&log$=seqview	NCBI_NR/					http://www.ncbi.nlm.nih.gov/Structure/cdd/cddsrv.cgi?uid=	NCBI_CDD/
549	gnl|To_proteome_3d|3d.g00549.t1	THAOC_00549		XP_002287769	http://www.ncbi.nlm.nih.gov/protein/XP_002287769?report=fasta&log$=seqview	NCBI_NR/XP_002287769	predicted protein [Thalassiosira pseudonana CCMP1335] gb|EED95212.1| predicted protein [Thalassiosira pseudonana CCMP1335]	4e-71			http://www.ncbi.nlm.nih.gov/Structure/cdd/cddsrv.cgi?uid=	NCBI_CDD/
550	gnl|To_proteome_3d|3d.g00550.t1	THAOC_00550		XP_002287768	http://www.ncbi.nlm.nih.gov/protein/XP_002287768?report=fasta&log$=seqview	NCBI_NR/XP_002287768	fucoxanthin chlorophyll a/c protein [Thalassiosira pseudonana CCMP1335] gb|EED95211.1| fucoxanthin chlorophyll a/c protein [Thalassiosira pseudonana CCMP1335]	1e-105		177710	http://www.ncbi.nlm.nih.gov/Structure/cdd/cddsrv.cgi?uid=177710	NCBI_CDD/177710	PLN00089, PLN00089, fucoxanthin-chlorophyll a/c binding protein; Provisional.	7e-19
551	gnl|To_proteome_3d|3d.g00551.t1	THAOC_00551		ZP_00349593	http://www.ncbi.nlm.nih.gov/protein/ZP_00349593?report=fasta&log$=seqview	NCBI_NR/ZP_00349593	COG0790: FOG: TPR repeat, SEL1 subfamily [Haemophilus influenzae R2846]	3e-11		31133	http://www.ncbi.nlm.nih.gov/Structure/cdd/cddsrv.cgi?uid=31133	NCBI_CDD/31133	COG0790, COG0790, FOG: TPR repeat, SEL1 subfamily [General function prediction only].	1e-08
552	gnl|To_proteome_3d|3d.g00552.t1	THAOC_00552			http://www.ncbi.nlm.nih.gov/protein/?report=fasta&log$=seqview	NCBI_NR/					http://www.ncbi.nlm.nih.gov/Structure/cdd/cddsrv.cgi?uid=	NCBI_CDD/
553	gnl|To_proteome_3d|3d.g00553.t1	THAOC_00553			http://www.ncbi.nlm.nih.gov/protein/?report=fasta&log$=seqview	NCBI_NR/					http://www.ncbi.nlm.nih.gov/Structure/cdd/cddsrv.cgi?uid=	NCBI_CDD/
554	gnl|To_proteome_3d|3d.g00554.t1	THAOC_00554		XP_002286140	http://www.ncbi.nlm.nih.gov/protein/XP_002286140?report=fasta&log$=seqview	NCBI_NR/XP_002286140	predicted protein [Thalassiosira pseudonana CCMP1335] gb|EED95781.1| predicted protein [Thalassiosira pseudonana CCMP1335]	0			http://www.ncbi.nlm.nih.gov/Structure/cdd/cddsrv.cgi?uid=	NCBI_CDD/
555	gnl|To_proteome_3d|3d.g00555.t1	THAOC_00555		XP_002286719	http://www.ncbi.nlm.nih.gov/protein/XP_002286719?report=fasta&log$=seqview	NCBI_NR/XP_002286719	predicted protein [Thalassiosira pseudonana CCMP1335] gb|EED96360.1| predicted protein [Thalassiosira pseudonana CCMP1335]	0		178859	http://www.ncbi.nlm.nih.gov/Structure/cdd/cddsrv.cgi?uid=178859	NCBI_CDD/178859	PRK00094, gpsA, NAD(P)H-dependent glycerol-3-phosphate dehydrogenase; Validated.	9e-69
556	gnl|To_proteome_3d|3d.g00556.t1	THAOC_00556			http://www.ncbi.nlm.nih.gov/protein/?report=fasta&log$=seqview	NCBI_NR/					http://www.ncbi.nlm.nih.gov/Structure/cdd/cddsrv.cgi?uid=	NCBI_CDD/
557	gnl|To_proteome_3d|3d.g00557.t1	THAOC_00557		XP_002289766	http://www.ncbi.nlm.nih.gov/protein/XP_002289766?report=fasta&log$=seqview	NCBI_NR/XP_002289766	predicted protein [Thalassiosira pseudonana CCMP1335] gb|EED93303.1| predicted protein [Thalassiosira pseudonana CCMP1335]	7e-67		128679	http://www.ncbi.nlm.nih.gov/Structure/cdd/cddsrv.cgi?uid=128679	NCBI_CDD/128679	smart00398, HMG, high mobility group.	0.0001
558	gnl|To_proteome_3d|3d.g00558.t1	THAOC_00558		ZP_02188147	http://www.ncbi.nlm.nih.gov/protein/ZP_02188147?report=fasta&log$=seqview	NCBI_NR/ZP_02188147	Sel1 domain protein repeat-containing protein [alpha proteobacterium BAL199] gb|EDP64864.1| Sel1 domain protein repeat-containing protein [alpha proteobacterium BAL199]	3e-13		31133	http://www.ncbi.nlm.nih.gov/Structure/cdd/cddsrv.cgi?uid=31133	NCBI_CDD/31133	COG0790, COG0790, FOG: TPR repeat, SEL1 subfamily [General function prediction only].	3e-05
559	gnl|To_proteome_3d|3d.g00559.t1	THAOC_00559			http://www.ncbi.nlm.nih.gov/protein/?report=fasta&log$=seqview	NCBI_NR/					http://www.ncbi.nlm.nih.gov/Structure/cdd/cddsrv.cgi?uid=	NCBI_CDD/
560	gnl|To_proteome_3d|3d.g00560.t1	THAOC_00560		XP_002176552	http://www.ncbi.nlm.nih.gov/protein/XP_002176552?report=fasta&log$=seqview	NCBI_NR/XP_002176552	predicted protein [Phaeodactylum tricornutum CCAP 1055/1] gb|EEC51015.1| predicted protein [Phaeodactylum tricornutum CCAP 1055/1]	8e-09			http://www.ncbi.nlm.nih.gov/Structure/cdd/cddsrv.cgi?uid=	NCBI_CDD/
561	gnl|To_proteome_3d|3d.g00561.t1	THAOC_00561		XP_002286664	http://www.ncbi.nlm.nih.gov/protein/XP_002286664?report=fasta&log$=seqview	NCBI_NR/XP_002286664	predicted protein [Thalassiosira pseudonana CCMP1335] gb|EED96305.1| predicted protein [Thalassiosira pseudonana CCMP1335]	2e-89			http://www.ncbi.nlm.nih.gov/Structure/cdd/cddsrv.cgi?uid=	NCBI_CDD/
562	gnl|To_proteome_3d|3d.g00562.t1	THAOC_00562		ZP_01999175	http://www.ncbi.nlm.nih.gov/protein/ZP_01999175?report=fasta&log$=seqview	NCBI_NR/ZP_01999175	helicase domain protein [Beggiatoa sp. PS] gb|EDN70824.1| helicase domain protein [Beggiatoa sp. PS]	5e-52		146213	http://www.ncbi.nlm.nih.gov/Structure/cdd/cddsrv.cgi?uid=146213	NCBI_CDD/146213	pfam03457, HA, Helicase associated domain. This short domain is found in multiple copies in bacterial helicase proteins. The domain is predicted to contain 3 alpha helices. The function of this domain may be to bind nucleic acid.	5e-11
563	gnl|To_proteome_3d|3d.g00563.t1	THAOC_00563			http://www.ncbi.nlm.nih.gov/protein/?report=fasta&log$=seqview	NCBI_NR/					http://www.ncbi.nlm.nih.gov/Structure/cdd/cddsrv.cgi?uid=	NCBI_CDD/
564	gnl|To_proteome_3d|3d.g00564.t1	THAOC_00564		XP_002677680	http://www.ncbi.nlm.nih.gov/protein/XP_002677680?report=fasta&log$=seqview	NCBI_NR/XP_002677680	predicted protein [Naegleria gruberi] gb|EFC44936.1| predicted protein [Naegleria gruberi]	2e-06			http://www.ncbi.nlm.nih.gov/Structure/cdd/cddsrv.cgi?uid=	NCBI_CDD/
565	gnl|To_proteome_3d|3d.g00565.t1	THAOC_00565			http://www.ncbi.nlm.nih.gov/protein/?report=fasta&log$=seqview	NCBI_NR/					http://www.ncbi.nlm.nih.gov/Structure/cdd/cddsrv.cgi?uid=	NCBI_CDD/
566	gnl|To_proteome_3d|3d.g00566.t1	THAOC_00566			http://www.ncbi.nlm.nih.gov/protein/?report=fasta&log$=seqview	NCBI_NR/					http://www.ncbi.nlm.nih.gov/Structure/cdd/cddsrv.cgi?uid=	NCBI_CDD/
567	gnl|To_proteome_3d|3d.g00567.t1	THAOC_00567			http://www.ncbi.nlm.nih.gov/protein/?report=fasta&log$=seqview	NCBI_NR/					http://www.ncbi.nlm.nih.gov/Structure/cdd/cddsrv.cgi?uid=	NCBI_CDD/
568	gnl|To_proteome_3d|3d.g00568.t1	THAOC_00568		XP_002297337	http://www.ncbi.nlm.nih.gov/protein/XP_002297337?report=fasta&log$=seqview	NCBI_NR/XP_002297337	predicted protein [Thalassiosira pseudonana CCMP1335] gb|EED86365.1| predicted protein [Thalassiosira pseudonana CCMP1335]	1e-47			http://www.ncbi.nlm.nih.gov/Structure/cdd/cddsrv.cgi?uid=	NCBI_CDD/
569	gnl|To_proteome_3d|3d.g00569.t1	THAOC_00569		XP_002674613	http://www.ncbi.nlm.nih.gov/protein/XP_002674613?report=fasta&log$=seqview	NCBI_NR/XP_002674613	predicted protein [Naegleria gruberi] gb|EFC41869.1| predicted protein [Naegleria gruberi]	3e-05			http://www.ncbi.nlm.nih.gov/Structure/cdd/cddsrv.cgi?uid=	NCBI_CDD/
570	gnl|To_proteome_3d|3d.g00570.t1	THAOC_00570			http://www.ncbi.nlm.nih.gov/protein/?report=fasta&log$=seqview	NCBI_NR/					http://www.ncbi.nlm.nih.gov/Structure/cdd/cddsrv.cgi?uid=	NCBI_CDD/
571	gnl|To_proteome_3d|3d.g00571.t1	THAOC_00571			http://www.ncbi.nlm.nih.gov/protein/?report=fasta&log$=seqview	NCBI_NR/					http://www.ncbi.nlm.nih.gov/Structure/cdd/cddsrv.cgi?uid=	NCBI_CDD/
572	gnl|To_proteome_3d|3d.g00572.t1	THAOC_00572			http://www.ncbi.nlm.nih.gov/protein/?report=fasta&log$=seqview	NCBI_NR/					http://www.ncbi.nlm.nih.gov/Structure/cdd/cddsrv.cgi?uid=	NCBI_CDD/
573	gnl|To_proteome_3d|3d.g00573.t1	THAOC_00573			http://www.ncbi.nlm.nih.gov/protein/?report=fasta&log$=seqview	NCBI_NR/					http://www.ncbi.nlm.nih.gov/Structure/cdd/cddsrv.cgi?uid=	NCBI_CDD/
574	gnl|To_proteome_3d|3d.g00574.t1	THAOC_00574			http://www.ncbi.nlm.nih.gov/protein/?report=fasta&log$=seqview	NCBI_NR/					http://www.ncbi.nlm.nih.gov/Structure/cdd/cddsrv.cgi?uid=	NCBI_CDD/
575	gnl|To_proteome_3d|3d.g00575.t1	THAOC_00575		ACA60909	http://www.ncbi.nlm.nih.gov/protein/ACA60909?report=fasta&log$=seqview	NCBI_NR/ACA60909	pol protein [Phaeodactylum tricornutum]	1e-97		149018	http://www.ncbi.nlm.nih.gov/Structure/cdd/cddsrv.cgi?uid=149018	NCBI_CDD/149018	pfam07727, RVT_2, Reverse transcriptase (RNA-dependent DNA polymerase). A reverse transcriptase gene is usually indicative of a mobile element such as a retrotransposon or retrovirus. Reverse transcriptases occur in a variety of mobile elements, including retrotransposons, retroviruses, group II introns, bacterial msDNAs, hepadnaviruses, and caulimoviruses. This Pfam entry includes reverse transc…	5e-35
576	gnl|To_proteome_3d|3d.g00576.t1	THAOC_00576			http://www.ncbi.nlm.nih.gov/protein/?report=fasta&log$=seqview	NCBI_NR/					http://www.ncbi.nlm.nih.gov/Structure/cdd/cddsrv.cgi?uid=	NCBI_CDD/
577	gnl|To_proteome_3d|3d.g00577.t1	THAOC_00577		XP_002612822	http://www.ncbi.nlm.nih.gov/protein/XP_002612822?report=fasta&log$=seqview	NCBI_NR/XP_002612822	hypothetical protein BRAFLDRAFT_67230 [Branchiostoma floridae] gb|EEN68831.1| hypothetical protein BRAFLDRAFT_67230 [Branchiostoma floridae]	5e-06		128481	http://www.ncbi.nlm.nih.gov/Structure/cdd/cddsrv.cgi?uid=128481	NCBI_CDD/128481	smart00184, RING, Ring finger. E3 ubiquitin-protein ligase activity is intrinsic to the RING domain of c-Cbl and is likely to be a general function of this domain; Various RING fingers exhibit binding activity towards E2 ubiquitin-conjugating enzymes (Ubc' s).	7e-06
578	gnl|To_proteome_3d|3d.g00578.t1	THAOC_00578		XP_002295222	http://www.ncbi.nlm.nih.gov/protein/XP_002295222?report=fasta&log$=seqview	NCBI_NR/XP_002295222	predicted protein [Thalassiosira pseudonana CCMP1335] gb|EED87526.1| predicted protein [Thalassiosira pseudonana CCMP1335]	4e-66			http://www.ncbi.nlm.nih.gov/Structure/cdd/cddsrv.cgi?uid=	NCBI_CDD/
579	gnl|To_proteome_3d|3d.g00579.t1	THAOC_00579		XP_002290347	http://www.ncbi.nlm.nih.gov/protein/XP_002290347?report=fasta&log$=seqview	NCBI_NR/XP_002290347	predicted protein [Thalassiosira pseudonana CCMP1335] gb|EED92099.1| predicted protein [Thalassiosira pseudonana CCMP1335]	9e-41		150424	http://www.ncbi.nlm.nih.gov/Structure/cdd/cddsrv.cgi?uid=150424	NCBI_CDD/150424	pfam09749, HVSL, Uncharacterized conserved protein. This entry is of proteins of approximately 300 residues conserved from plants to humans. It contains two conserved motifs, HxSL and FHVSL. The function is unknown.	1e-05
580	gnl|To_proteome_3d|3d.g00580.t1	THAOC_00580			http://www.ncbi.nlm.nih.gov/protein/?report=fasta&log$=seqview	NCBI_NR/					http://www.ncbi.nlm.nih.gov/Structure/cdd/cddsrv.cgi?uid=	NCBI_CDD/
581	gnl|To_proteome_3d|3d.g00581.t1	THAOC_00581			http://www.ncbi.nlm.nih.gov/protein/?report=fasta&log$=seqview	NCBI_NR/					http://www.ncbi.nlm.nih.gov/Structure/cdd/cddsrv.cgi?uid=	NCBI_CDD/
582	gnl|To_proteome_3d|3d.g00582.t1	THAOC_00582			http://www.ncbi.nlm.nih.gov/protein/?report=fasta&log$=seqview	NCBI_NR/					http://www.ncbi.nlm.nih.gov/Structure/cdd/cddsrv.cgi?uid=	NCBI_CDD/
583	gnl|To_proteome_3d|3d.g00583.t1	THAOC_00583			http://www.ncbi.nlm.nih.gov/protein/?report=fasta&log$=seqview	NCBI_NR/					http://www.ncbi.nlm.nih.gov/Structure/cdd/cddsrv.cgi?uid=	NCBI_CDD/
584	gnl|To_proteome_3d|3d.g00584.t1	THAOC_00584			http://www.ncbi.nlm.nih.gov/protein/?report=fasta&log$=seqview	NCBI_NR/					http://www.ncbi.nlm.nih.gov/Structure/cdd/cddsrv.cgi?uid=	NCBI_CDD/
585	gnl|To_proteome_3d|3d.g00585.t1	THAOC_00585			http://www.ncbi.nlm.nih.gov/protein/?report=fasta&log$=seqview	NCBI_NR/					http://www.ncbi.nlm.nih.gov/Structure/cdd/cddsrv.cgi?uid=	NCBI_CDD/
586	gnl|To_proteome_3d|3d.g00586.t1	THAOC_00586			http://www.ncbi.nlm.nih.gov/protein/?report=fasta&log$=seqview	NCBI_NR/					http://www.ncbi.nlm.nih.gov/Structure/cdd/cddsrv.cgi?uid=	NCBI_CDD/
587	gnl|To_proteome_3d|3d.g00587.t1	THAOC_00587		XP_765804	http://www.ncbi.nlm.nih.gov/protein/XP_765804?report=fasta&log$=seqview	NCBI_NR/XP_765804	hypothetical protein [Theileria parva strain Muguga] gb|EAN33521.1| MYND finger domain protein, putative [Theileria parva]	2e-05			http://www.ncbi.nlm.nih.gov/Structure/cdd/cddsrv.cgi?uid=	NCBI_CDD/
588	gnl|To_proteome_3d|3d.g00588.t1	THAOC_00588			http://www.ncbi.nlm.nih.gov/protein/?report=fasta&log$=seqview	NCBI_NR/					http://www.ncbi.nlm.nih.gov/Structure/cdd/cddsrv.cgi?uid=	NCBI_CDD/
589	gnl|To_proteome_3d|3d.g00589.t1	THAOC_00589			http://www.ncbi.nlm.nih.gov/protein/?report=fasta&log$=seqview	NCBI_NR/					http://www.ncbi.nlm.nih.gov/Structure/cdd/cddsrv.cgi?uid=	NCBI_CDD/
590	gnl|To_proteome_3d|3d.g00590.t1	THAOC_00590			http://www.ncbi.nlm.nih.gov/protein/?report=fasta&log$=seqview	NCBI_NR/					http://www.ncbi.nlm.nih.gov/Structure/cdd/cddsrv.cgi?uid=	NCBI_CDD/
591	gnl|To_proteome_3d|3d.g00591.t1	THAOC_00591			http://www.ncbi.nlm.nih.gov/protein/?report=fasta&log$=seqview	NCBI_NR/					http://www.ncbi.nlm.nih.gov/Structure/cdd/cddsrv.cgi?uid=	NCBI_CDD/
592	gnl|To_proteome_3d|3d.g00592.t1	THAOC_00592		XP_002286791	http://www.ncbi.nlm.nih.gov/protein/XP_002286791?report=fasta&log$=seqview	NCBI_NR/XP_002286791	predicted protein [Thalassiosira pseudonana CCMP1335] gb|EED96432.1| predicted protein [Thalassiosira pseudonana CCMP1335]	3e-39		182824	http://www.ncbi.nlm.nih.gov/Structure/cdd/cddsrv.cgi?uid=182824	NCBI_CDD/182824	PRK10903, PRK10903, peptidyl-prolyl cis-trans isomerase A (rotamase A); Provisional.	3e-11
593	gnl|To_proteome_3d|3d.g00593.t1	THAOC_00593			http://www.ncbi.nlm.nih.gov/protein/?report=fasta&log$=seqview	NCBI_NR/					http://www.ncbi.nlm.nih.gov/Structure/cdd/cddsrv.cgi?uid=	NCBI_CDD/
594	gnl|To_proteome_3d|3d.g00594.t1	THAOC_00594			http://www.ncbi.nlm.nih.gov/protein/?report=fasta&log$=seqview	NCBI_NR/					http://www.ncbi.nlm.nih.gov/Structure/cdd/cddsrv.cgi?uid=	NCBI_CDD/
595	gnl|To_proteome_3d|3d.g00595.t1	THAOC_00595			http://www.ncbi.nlm.nih.gov/protein/?report=fasta&log$=seqview	NCBI_NR/					http://www.ncbi.nlm.nih.gov/Structure/cdd/cddsrv.cgi?uid=	NCBI_CDD/
596	gnl|To_proteome_3d|3d.g00596.t1	THAOC_00596			http://www.ncbi.nlm.nih.gov/protein/?report=fasta&log$=seqview	NCBI_NR/					http://www.ncbi.nlm.nih.gov/Structure/cdd/cddsrv.cgi?uid=	NCBI_CDD/
597	gnl|To_proteome_3d|3d.g00597.t1	THAOC_00597			http://www.ncbi.nlm.nih.gov/protein/?report=fasta&log$=seqview	NCBI_NR/					http://www.ncbi.nlm.nih.gov/Structure/cdd/cddsrv.cgi?uid=	NCBI_CDD/
598	gnl|To_proteome_3d|3d.g00598.t1	THAOC_00598		XP_002296958	http://www.ncbi.nlm.nih.gov/protein/XP_002296958?report=fasta&log$=seqview	NCBI_NR/XP_002296958	predicted protein [Thalassiosira pseudonana CCMP1335] gb|EED86686.1| predicted protein [Thalassiosira pseudonana CCMP1335]	9e-07			http://www.ncbi.nlm.nih.gov/Structure/cdd/cddsrv.cgi?uid=	NCBI_CDD/
599	gnl|To_proteome_3d|3d.g00599.t1	THAOC_00599		XP_002292072	http://www.ncbi.nlm.nih.gov/protein/XP_002292072?report=fasta&log$=seqview	NCBI_NR/XP_002292072	predicted protein [Thalassiosira pseudonana CCMP1335] gb|EED90923.1| predicted protein [Thalassiosira pseudonana CCMP1335]	4e-50		34769	http://www.ncbi.nlm.nih.gov/Structure/cdd/cddsrv.cgi?uid=34769	NCBI_CDD/34769	COG5169, HSF1, Heat shock transcription factor [Transcription].	2e-11
600	gnl|To_proteome_3d|3d.g00600.t1	THAOC_00600		XP_002897029	http://www.ncbi.nlm.nih.gov/protein/XP_002897029?report=fasta&log$=seqview	NCBI_NR/XP_002897029	flagella associated protein [Phytophthora infestans T30-4] gb|EEY66510.1| flagella associated protein [Phytophthora infestans T30-4]	3e-16			http://www.ncbi.nlm.nih.gov/Structure/cdd/cddsrv.cgi?uid=	NCBI_CDD/
601	gnl|To_proteome_3d|3d.g00601.t1	THAOC_00601		XP_002896389	http://www.ncbi.nlm.nih.gov/protein/XP_002896389?report=fasta&log$=seqview	NCBI_NR/XP_002896389	CCR4-NOT transcription complex subunit, putative [Phytophthora infestans T30-4] gb|EEY67624.1| CCR4-NOT transcription complex subunit, putative [Phytophthora infestans T30-4]	0		146601	http://www.ncbi.nlm.nih.gov/Structure/cdd/cddsrv.cgi?uid=146601	NCBI_CDD/146601	pfam04054, Not1, CCR4-Not complex component, Not1. The Ccr4-Not complex is a global regulator of transcription that affects genes positively and negatively and is thought to regulate transcription factor TFIID.	4e-81
602	gnl|To_proteome_3d|3d.g00602.t1	THAOC_00602			http://www.ncbi.nlm.nih.gov/protein/?report=fasta&log$=seqview	NCBI_NR/					http://www.ncbi.nlm.nih.gov/Structure/cdd/cddsrv.cgi?uid=	NCBI_CDD/
603	gnl|To_proteome_3d|3d.g00603.t1	THAOC_00603		YP_001291532	http://www.ncbi.nlm.nih.gov/protein/YP_001291532?report=fasta&log$=seqview	NCBI_NR/YP_001291532	Sel1 domain-containing protein [Haemophilus influenzae PittGG] gb|ABQ99148.1| Sel1 domain protein repeat-containing protein [Haemophilus influenzae PittGG]	6e-12		31133	http://www.ncbi.nlm.nih.gov/Structure/cdd/cddsrv.cgi?uid=31133	NCBI_CDD/31133	COG0790, COG0790, FOG: TPR repeat, SEL1 subfamily [General function prediction only].	1e-05
604	gnl|To_proteome_3d|3d.g00604.t1	THAOC_00604			http://www.ncbi.nlm.nih.gov/protein/?report=fasta&log$=seqview	NCBI_NR/					http://www.ncbi.nlm.nih.gov/Structure/cdd/cddsrv.cgi?uid=	NCBI_CDD/
605	gnl|To_proteome_3d|3d.g00605.t1	THAOC_00605			http://www.ncbi.nlm.nih.gov/protein/?report=fasta&log$=seqview	NCBI_NR/					http://www.ncbi.nlm.nih.gov/Structure/cdd/cddsrv.cgi?uid=	NCBI_CDD/
606	gnl|To_proteome_3d|3d.g00606.t1	THAOC_00606		YP_001290840	http://www.ncbi.nlm.nih.gov/protein/YP_001290840?report=fasta&log$=seqview	NCBI_NR/YP_001290840	Sel1 domain-containing protein [Haemophilus influenzae PittEE] gb|ABQ98457.1| Sel1 domain protein repeat-containing protein [Haemophilus influenzae PittEE]	2e-13		31133	http://www.ncbi.nlm.nih.gov/Structure/cdd/cddsrv.cgi?uid=31133	NCBI_CDD/31133	COG0790, COG0790, FOG: TPR repeat, SEL1 subfamily [General function prediction only].	2e-08
607	gnl|To_proteome_3d|3d.g00607.t1	THAOC_00607		XP_002176626	http://www.ncbi.nlm.nih.gov/protein/XP_002176626?report=fasta&log$=seqview	NCBI_NR/XP_002176626	predicted protein [Phaeodactylum tricornutum CCAP 1055/1] gb|EEC51089.1| predicted protein [Phaeodactylum tricornutum CCAP 1055/1]	1e-103		117026	http://www.ncbi.nlm.nih.gov/Structure/cdd/cddsrv.cgi?uid=117026	NCBI_CDD/117026	pfam08449, UAA, UAA transporter family. This family includes transporters with a specificity for UDP-N-acetylglucosamine.	3e-07
608	gnl|To_proteome_3d|3d.g00608.t1	THAOC_00608			http://www.ncbi.nlm.nih.gov/protein/?report=fasta&log$=seqview	NCBI_NR/					http://www.ncbi.nlm.nih.gov/Structure/cdd/cddsrv.cgi?uid=	NCBI_CDD/
609	gnl|To_proteome_3d|3d.g00609.t1	THAOC_00609		XP_002286957	http://www.ncbi.nlm.nih.gov/protein/XP_002286957?report=fasta&log$=seqview	NCBI_NR/XP_002286957	predicted protein [Thalassiosira pseudonana CCMP1335] gb|EED96598.1| predicted protein [Thalassiosira pseudonana CCMP1335]	3e-11		177681	http://www.ncbi.nlm.nih.gov/Structure/cdd/cddsrv.cgi?uid=177681	NCBI_CDD/177681	PLN00049, PLN00049, carboxyl-terminal processing protease; Provisional.	2e-06
610	gnl|To_proteome_3d|3d.g00610.t1	THAOC_00610			http://www.ncbi.nlm.nih.gov/protein/?report=fasta&log$=seqview	NCBI_NR/					http://www.ncbi.nlm.nih.gov/Structure/cdd/cddsrv.cgi?uid=	NCBI_CDD/
611	gnl|To_proteome_3d|3d.g00611.t1	THAOC_00611			http://www.ncbi.nlm.nih.gov/protein/?report=fasta&log$=seqview	NCBI_NR/					http://www.ncbi.nlm.nih.gov/Structure/cdd/cddsrv.cgi?uid=	NCBI_CDD/
612	gnl|To_proteome_3d|3d.g00612.t1	THAOC_00612		XP_002180584	http://www.ncbi.nlm.nih.gov/protein/XP_002180584?report=fasta&log$=seqview	NCBI_NR/XP_002180584	predicted protein [Phaeodactylum tricornutum CCAP 1055/1] gb|EEC47992.1| predicted protein [Phaeodactylum tricornutum CCAP 1055/1]	7e-06			http://www.ncbi.nlm.nih.gov/Structure/cdd/cddsrv.cgi?uid=	NCBI_CDD/
613	gnl|To_proteome_3d|3d.g00613.t1	THAOC_00613		YP_001105488	http://www.ncbi.nlm.nih.gov/protein/YP_001105488?report=fasta&log$=seqview	NCBI_NR/YP_001105488	hypothetical protein SACE_3288 [Saccharopolyspora erythraea NRRL 2338] ref|ZP_06564111.1| hypothetical protein SeryN2_16588 [Saccharopolyspora erythraea NRRL 2338] emb|CAM02563.1| hypothetical protein [Saccharopolyspora erythraea NRRL 2338]	1e-12			http://www.ncbi.nlm.nih.gov/Structure/cdd/cddsrv.cgi?uid=	NCBI_CDD/
614	gnl|To_proteome_3d|3d.g00614.t1	THAOC_00614		XP_002295110	http://www.ncbi.nlm.nih.gov/protein/XP_002295110?report=fasta&log$=seqview	NCBI_NR/XP_002295110	predicted protein [Thalassiosira pseudonana CCMP1335] gb|EED87890.1| predicted protein [Thalassiosira pseudonana CCMP1335]	1e-40			http://www.ncbi.nlm.nih.gov/Structure/cdd/cddsrv.cgi?uid=	NCBI_CDD/
615	gnl|To_proteome_3d|3d.g00615.t1	THAOC_00615			http://www.ncbi.nlm.nih.gov/protein/?report=fasta&log$=seqview	NCBI_NR/					http://www.ncbi.nlm.nih.gov/Structure/cdd/cddsrv.cgi?uid=	NCBI_CDD/
616	gnl|To_proteome_3d|3d.g00616.t1	THAOC_00616			http://www.ncbi.nlm.nih.gov/protein/?report=fasta&log$=seqview	NCBI_NR/					http://www.ncbi.nlm.nih.gov/Structure/cdd/cddsrv.cgi?uid=	NCBI_CDD/
617	gnl|To_proteome_3d|3d.g00617.t1	THAOC_00617			http://www.ncbi.nlm.nih.gov/protein/?report=fasta&log$=seqview	NCBI_NR/					http://www.ncbi.nlm.nih.gov/Structure/cdd/cddsrv.cgi?uid=	NCBI_CDD/
618	gnl|To_proteome_3d|3d.g00618.t1	THAOC_00618		YP_008610	http://www.ncbi.nlm.nih.gov/protein/YP_008610?report=fasta&log$=seqview	NCBI_NR/YP_008610	hypothetical protein pc1611 [Candidatus Protochlamydia amoebophila UWE25] emb|CAF24335.1| conserved hypothetical protein [Candidatus Protochlamydia amoebophila UWE25]	5e-09			http://www.ncbi.nlm.nih.gov/Structure/cdd/cddsrv.cgi?uid=	NCBI_CDD/
619	gnl|To_proteome_3d|3d.g00619.t1	THAOC_00619			http://www.ncbi.nlm.nih.gov/protein/?report=fasta&log$=seqview	NCBI_NR/					http://www.ncbi.nlm.nih.gov/Structure/cdd/cddsrv.cgi?uid=	NCBI_CDD/
620	gnl|To_proteome_3d|3d.g00620.t1	THAOC_00620		XP_002843412	http://www.ncbi.nlm.nih.gov/protein/XP_002843412?report=fasta&log$=seqview	NCBI_NR/XP_002843412	RING finger domain-containing protein [Arthroderma otae CBS 113480] gb|EEQ34376.1| RING finger domain-containing protein [Microsporum canis CBS 113480]	1e-07		35133	http://www.ncbi.nlm.nih.gov/Structure/cdd/cddsrv.cgi?uid=35133	NCBI_CDD/35133	COG5574, PEX10, RING-finger-containing E3 ubiquitin ligase [Posttranslational modification, protein turnover, chaperones].	4e-06
621	gnl|To_proteome_3d|3d.g00621.t1	THAOC_00621		XP_002294874	http://www.ncbi.nlm.nih.gov/protein/XP_002294874?report=fasta&log$=seqview	NCBI_NR/XP_002294874	mismatch repair protein MutS [Thalassiosira pseudonana CCMP1335] gb|EED87654.1| mismatch repair protein MutS [Thalassiosira pseudonana CCMP1335]	1e-50		162188	http://www.ncbi.nlm.nih.gov/Structure/cdd/cddsrv.cgi?uid=162188	NCBI_CDD/162188	TIGR01070, mutS1, DNA mismatch repair protein MutS.	2e-06
622	gnl|To_proteome_3d|3d.g00622.t1	THAOC_00622			http://www.ncbi.nlm.nih.gov/protein/?report=fasta&log$=seqview	NCBI_NR/					http://www.ncbi.nlm.nih.gov/Structure/cdd/cddsrv.cgi?uid=	NCBI_CDD/
623	gnl|To_proteome_3d|3d.g00623.t1	THAOC_00623			http://www.ncbi.nlm.nih.gov/protein/?report=fasta&log$=seqview	NCBI_NR/					http://www.ncbi.nlm.nih.gov/Structure/cdd/cddsrv.cgi?uid=	NCBI_CDD/
624	gnl|To_proteome_3d|3d.g00624.t1	THAOC_00624		XP_002285982	http://www.ncbi.nlm.nih.gov/protein/XP_002285982?report=fasta&log$=seqview	NCBI_NR/XP_002285982	predicted protein [Thalassiosira pseudonana CCMP1335] gb|EED95623.1| predicted protein [Thalassiosira pseudonana CCMP1335]	1e-125			http://www.ncbi.nlm.nih.gov/Structure/cdd/cddsrv.cgi?uid=	NCBI_CDD/
625	gnl|To_proteome_3d|3d.g00625.t1	THAOC_00625		XP_002286568	http://www.ncbi.nlm.nih.gov/protein/XP_002286568?report=fasta&log$=seqview	NCBI_NR/XP_002286568	predicted protein [Thalassiosira pseudonana CCMP1335] gb|EED96209.1| predicted protein [Thalassiosira pseudonana CCMP1335]	1e-108			http://www.ncbi.nlm.nih.gov/Structure/cdd/cddsrv.cgi?uid=	NCBI_CDD/
626	gnl|To_proteome_3d|3d.g00626.t1	THAOC_00626		XP_002286566	http://www.ncbi.nlm.nih.gov/protein/XP_002286566?report=fasta&log$=seqview	NCBI_NR/XP_002286566	predicted protein [Thalassiosira pseudonana CCMP1335] gb|EED96207.1| predicted protein [Thalassiosira pseudonana CCMP1335]	4e-80		181539	http://www.ncbi.nlm.nih.gov/Structure/cdd/cddsrv.cgi?uid=181539	NCBI_CDD/181539	PRK08722, PRK08722, 3-oxoacyl-(acyl carrier protein) synthase II; Reviewed.	3e-05
627	gnl|To_proteome_3d|3d.g00627.t1	THAOC_00627		XP_002291411	http://www.ncbi.nlm.nih.gov/protein/XP_002291411?report=fasta&log$=seqview	NCBI_NR/XP_002291411	predicted protein [Thalassiosira pseudonana CCMP1335] gb|EED91518.1| predicted protein [Thalassiosira pseudonana CCMP1335]	4e-15			http://www.ncbi.nlm.nih.gov/Structure/cdd/cddsrv.cgi?uid=	NCBI_CDD/
628	gnl|To_proteome_3d|3d.g00628.t1	THAOC_00628		XP_002291414	http://www.ncbi.nlm.nih.gov/protein/XP_002291414?report=fasta&log$=seqview	NCBI_NR/XP_002291414	26S proteasome ATPase regulatory subunit [Thalassiosira pseudonana CCMP1335] gb|EED91521.1| 26S proteasome ATPase regulatory subunit [Thalassiosira pseudonana CCMP1335]	0		31415	http://www.ncbi.nlm.nih.gov/Structure/cdd/cddsrv.cgi?uid=31415	NCBI_CDD/31415	COG1222, RPT1, ATP-dependent 26S proteasome regulatory subunit [Posttranslational modification, protein turnover, chaperones].	1e-98
629	gnl|To_proteome_3d|3d.g00629.t1	THAOC_00629			http://www.ncbi.nlm.nih.gov/protein/?report=fasta&log$=seqview	NCBI_NR/					http://www.ncbi.nlm.nih.gov/Structure/cdd/cddsrv.cgi?uid=	NCBI_CDD/
630	gnl|To_proteome_3d|3d.g00630.t1	THAOC_00630			http://www.ncbi.nlm.nih.gov/protein/?report=fasta&log$=seqview	NCBI_NR/					http://www.ncbi.nlm.nih.gov/Structure/cdd/cddsrv.cgi?uid=	NCBI_CDD/
631	gnl|To_proteome_3d|3d.g00631.t1	THAOC_00631		ZP_02003215	http://www.ncbi.nlm.nih.gov/protein/ZP_02003215?report=fasta&log$=seqview	NCBI_NR/ZP_02003215	membrane protein containing DUF1625 [Beggiatoa sp. PS] gb|EDN66785.1| membrane protein containing DUF1625 [Beggiatoa sp. PS]	5e-38		149061	http://www.ncbi.nlm.nih.gov/Structure/cdd/cddsrv.cgi?uid=149061	NCBI_CDD/149061	pfam07787, DUF1625, Protein of unknown function (DUF1625). Sequences making up this family are derived from hypothetical proteins expressed by both prokaryotic and eukaryotic species. The region in question is approximately 250 residues long.	5e-26
632	gnl|To_proteome_3d|3d.g00632.t1	THAOC_00632			http://www.ncbi.nlm.nih.gov/protein/?report=fasta&log$=seqview	NCBI_NR/					http://www.ncbi.nlm.nih.gov/Structure/cdd/cddsrv.cgi?uid=	NCBI_CDD/
633	gnl|To_proteome_3d|3d.g00633.t1	THAOC_00633			http://www.ncbi.nlm.nih.gov/protein/?report=fasta&log$=seqview	NCBI_NR/					http://www.ncbi.nlm.nih.gov/Structure/cdd/cddsrv.cgi?uid=	NCBI_CDD/
634	gnl|To_proteome_3d|3d.g00634.t1	THAOC_00634			http://www.ncbi.nlm.nih.gov/protein/?report=fasta&log$=seqview	NCBI_NR/					http://www.ncbi.nlm.nih.gov/Structure/cdd/cddsrv.cgi?uid=	NCBI_CDD/
635	gnl|To_proteome_3d|3d.g00635.t1	THAOC_00635			http://www.ncbi.nlm.nih.gov/protein/?report=fasta&log$=seqview	NCBI_NR/					http://www.ncbi.nlm.nih.gov/Structure/cdd/cddsrv.cgi?uid=	NCBI_CDD/
636	gnl|To_proteome_3d|3d.g00636.t1	THAOC_00636			http://www.ncbi.nlm.nih.gov/protein/?report=fasta&log$=seqview	NCBI_NR/					http://www.ncbi.nlm.nih.gov/Structure/cdd/cddsrv.cgi?uid=	NCBI_CDD/
637	gnl|To_proteome_3d|3d.g00637.t1	THAOC_00637			http://www.ncbi.nlm.nih.gov/protein/?report=fasta&log$=seqview	NCBI_NR/					http://www.ncbi.nlm.nih.gov/Structure/cdd/cddsrv.cgi?uid=	NCBI_CDD/
638	gnl|To_proteome_3d|3d.g00638.t1	THAOC_00638			http://www.ncbi.nlm.nih.gov/protein/?report=fasta&log$=seqview	NCBI_NR/					http://www.ncbi.nlm.nih.gov/Structure/cdd/cddsrv.cgi?uid=	NCBI_CDD/
639	gnl|To_proteome_3d|3d.g00639.t1	THAOC_00639			http://www.ncbi.nlm.nih.gov/protein/?report=fasta&log$=seqview	NCBI_NR/					http://www.ncbi.nlm.nih.gov/Structure/cdd/cddsrv.cgi?uid=	NCBI_CDD/
640	gnl|To_proteome_3d|3d.g00640.t1	THAOC_00640			http://www.ncbi.nlm.nih.gov/protein/?report=fasta&log$=seqview	NCBI_NR/					http://www.ncbi.nlm.nih.gov/Structure/cdd/cddsrv.cgi?uid=	NCBI_CDD/
641	gnl|To_proteome_3d|3d.g00641.t1	THAOC_00641		XP_002287882	http://www.ncbi.nlm.nih.gov/protein/XP_002287882?report=fasta&log$=seqview	NCBI_NR/XP_002287882	predicted protein [Thalassiosira pseudonana CCMP1335] gb|EED95325.1| predicted protein [Thalassiosira pseudonana CCMP1335]	5e-67			http://www.ncbi.nlm.nih.gov/Structure/cdd/cddsrv.cgi?uid=	NCBI_CDD/
642	gnl|To_proteome_3d|3d.g00642.t1	THAOC_00642			http://www.ncbi.nlm.nih.gov/protein/?report=fasta&log$=seqview	NCBI_NR/					http://www.ncbi.nlm.nih.gov/Structure/cdd/cddsrv.cgi?uid=	NCBI_CDD/
643	gnl|To_proteome_3d|3d.g00643.t1	THAOC_00643			http://www.ncbi.nlm.nih.gov/protein/?report=fasta&log$=seqview	NCBI_NR/					http://www.ncbi.nlm.nih.gov/Structure/cdd/cddsrv.cgi?uid=	NCBI_CDD/
644	gnl|To_proteome_3d|3d.g00644.t1	THAOC_00644		XP_002294712	http://www.ncbi.nlm.nih.gov/protein/XP_002294712?report=fasta&log$=seqview	NCBI_NR/XP_002294712	predicted protein [Thalassiosira pseudonana CCMP1335] gb|EED88072.1| predicted protein [Thalassiosira pseudonana CCMP1335]	2e-07			http://www.ncbi.nlm.nih.gov/Structure/cdd/cddsrv.cgi?uid=	NCBI_CDD/
645	gnl|To_proteome_3d|3d.g00645.t1	THAOC_00645		XP_002176477	http://www.ncbi.nlm.nih.gov/protein/XP_002176477?report=fasta&log$=seqview	NCBI_NR/XP_002176477	predicted protein [Phaeodactylum tricornutum CCAP 1055/1] gb|EEC42536.1| predicted protein [Phaeodactylum tricornutum CCAP 1055/1]	5e-22			http://www.ncbi.nlm.nih.gov/Structure/cdd/cddsrv.cgi?uid=	NCBI_CDD/
646	gnl|To_proteome_3d|3d.g00646.t1	THAOC_00646		YP_001958273	http://www.ncbi.nlm.nih.gov/protein/YP_001958273?report=fasta&log$=seqview	NCBI_NR/YP_001958273	hypothetical protein Aasi_1217 [Candidatus Amoebophilus asiaticus 5a2] gb|ACE06544.1| hypothetical protein Aasi_1217 [Candidatus Amoebophilus asiaticus 5a2]	1e-12		31133	http://www.ncbi.nlm.nih.gov/Structure/cdd/cddsrv.cgi?uid=31133	NCBI_CDD/31133	COG0790, COG0790, FOG: TPR repeat, SEL1 subfamily [General function prediction only].	2e-06
647	gnl|To_proteome_3d|3d.g00647.t1	THAOC_00647		XP_002179739	http://www.ncbi.nlm.nih.gov/protein/XP_002179739?report=fasta&log$=seqview	NCBI_NR/XP_002179739	predicted protein [Phaeodactylum tricornutum CCAP 1055/1] gb|EEC48725.1| predicted protein [Phaeodactylum tricornutum CCAP 1055/1]	5e-46		161845	http://www.ncbi.nlm.nih.gov/Structure/cdd/cddsrv.cgi?uid=161845	NCBI_CDD/161845	TIGR00376, TIGR00376, DNA helicase, putative. The gene product may represent a DNA helicase. Eukaryotic members of this family have been characterized as binding certain single-stranded G-rich DNA sequences (GGGGT and GGGCT). A number of related proteins are characterized as helicases.	7e-20
648	gnl|To_proteome_3d|3d.g00648.t1	THAOC_00648			http://www.ncbi.nlm.nih.gov/protein/?report=fasta&log$=seqview	NCBI_NR/					http://www.ncbi.nlm.nih.gov/Structure/cdd/cddsrv.cgi?uid=	NCBI_CDD/
649	gnl|To_proteome_3d|3d.g00649.t1	THAOC_00649			http://www.ncbi.nlm.nih.gov/protein/?report=fasta&log$=seqview	NCBI_NR/					http://www.ncbi.nlm.nih.gov/Structure/cdd/cddsrv.cgi?uid=	NCBI_CDD/
650	gnl|To_proteome_3d|3d.g00650.t1	THAOC_00650			http://www.ncbi.nlm.nih.gov/protein/?report=fasta&log$=seqview	NCBI_NR/					http://www.ncbi.nlm.nih.gov/Structure/cdd/cddsrv.cgi?uid=	NCBI_CDD/
651	gnl|To_proteome_3d|3d.g00651.t1	THAOC_00651		XP_002178508	http://www.ncbi.nlm.nih.gov/protein/XP_002178508?report=fasta&log$=seqview	NCBI_NR/XP_002178508	predicted protein [Phaeodactylum tricornutum CCAP 1055/1] gb|EEC50173.1| predicted protein [Phaeodactylum tricornutum CCAP 1055/1]	4e-12			http://www.ncbi.nlm.nih.gov/Structure/cdd/cddsrv.cgi?uid=	NCBI_CDD/
652	gnl|To_proteome_3d|3d.g00652.t1	THAOC_00652			http://www.ncbi.nlm.nih.gov/protein/?report=fasta&log$=seqview	NCBI_NR/					http://www.ncbi.nlm.nih.gov/Structure/cdd/cddsrv.cgi?uid=	NCBI_CDD/
653	gnl|To_proteome_3d|3d.g00653.t1	THAOC_00653			http://www.ncbi.nlm.nih.gov/protein/?report=fasta&log$=seqview	NCBI_NR/					http://www.ncbi.nlm.nih.gov/Structure/cdd/cddsrv.cgi?uid=	NCBI_CDD/
654	gnl|To_proteome_3d|3d.g00654.t1	THAOC_00654		XP_533576	http://www.ncbi.nlm.nih.gov/protein/XP_533576?report=fasta&log$=seqview	NCBI_NR/XP_533576	PREDICTED: similar to NACHT, LRR and PYD containing protein 5 [Canis familiaris]	1e-09			http://www.ncbi.nlm.nih.gov/Structure/cdd/cddsrv.cgi?uid=	NCBI_CDD/
655	gnl|To_proteome_3d|3d.g00655.t1	THAOC_00655		XP_002287518	http://www.ncbi.nlm.nih.gov/protein/XP_002287518?report=fasta&log$=seqview	NCBI_NR/XP_002287518	predicted protein [Thalassiosira pseudonana CCMP1335] gb|EED94961.1| predicted protein [Thalassiosira pseudonana CCMP1335]	6e-27			http://www.ncbi.nlm.nih.gov/Structure/cdd/cddsrv.cgi?uid=	NCBI_CDD/
656	gnl|To_proteome_3d|3d.g00656.t1	THAOC_00656		XP_002289497	http://www.ncbi.nlm.nih.gov/protein/XP_002289497?report=fasta&log$=seqview	NCBI_NR/XP_002289497	predicted protein [Thalassiosira pseudonana CCMP1335] gb|EED93034.1| predicted protein [Thalassiosira pseudonana CCMP1335]	9e-81			http://www.ncbi.nlm.nih.gov/Structure/cdd/cddsrv.cgi?uid=	NCBI_CDD/
657	gnl|To_proteome_3d|3d.g00657.t1	THAOC_00657		XP_002289953	http://www.ncbi.nlm.nih.gov/protein/XP_002289953?report=fasta&log$=seqview	NCBI_NR/XP_002289953	predicted protein [Thalassiosira pseudonana CCMP1335] gb|EED93490.1| predicted protein [Thalassiosira pseudonana CCMP1335]	0			http://www.ncbi.nlm.nih.gov/Structure/cdd/cddsrv.cgi?uid=	NCBI_CDD/
658	gnl|To_proteome_3d|3d.g00658.t1	THAOC_00658		ZP_01629254	http://www.ncbi.nlm.nih.gov/protein/ZP_01629254?report=fasta&log$=seqview	NCBI_NR/ZP_01629254	putative calcium binding hemolysin protein [Nodularia spumigena CCY9414] gb|EAW46074.1| putative calcium binding hemolysin protein [Nodularia spumigena CCY9414]	2e-31			http://www.ncbi.nlm.nih.gov/Structure/cdd/cddsrv.cgi?uid=	NCBI_CDD/
659	gnl|To_proteome_3d|3d.g00659.t1	THAOC_00659		XP_002295495	http://www.ncbi.nlm.nih.gov/protein/XP_002295495?report=fasta&log$=seqview	NCBI_NR/XP_002295495	predicted protein [Thalassiosira pseudonana CCMP1335] gb|ACI64212.1| predicted protein [Thalassiosira pseudonana CCMP1335]	1e-116		109297	http://www.ncbi.nlm.nih.gov/Structure/cdd/cddsrv.cgi?uid=109297	NCBI_CDD/109297	pfam00233, PDEase_I, 3'5'-cyclic nucleotide phosphodiesterase.	1e-35
660	gnl|To_proteome_3d|3d.g00660.t1	THAOC_00660		XP_002291182	http://www.ncbi.nlm.nih.gov/protein/XP_002291182?report=fasta&log$=seqview	NCBI_NR/XP_002291182	predicted protein [Thalassiosira pseudonana CCMP1335] gb|EED91289.1| predicted protein [Thalassiosira pseudonana CCMP1335]	3e-51		34722	http://www.ncbi.nlm.nih.gov/Structure/cdd/cddsrv.cgi?uid=34722	NCBI_CDD/34722	COG5120, GOT1, Membrane protein involved in Golgi transport [Intracellular trafficking and secretion].	2e-10
661	gnl|To_proteome_3d|3d.g00661.t1	THAOC_00661			http://www.ncbi.nlm.nih.gov/protein/?report=fasta&log$=seqview	NCBI_NR/					http://www.ncbi.nlm.nih.gov/Structure/cdd/cddsrv.cgi?uid=	NCBI_CDD/
662	gnl|To_proteome_3d|3d.g00662.t1	THAOC_00662			http://www.ncbi.nlm.nih.gov/protein/?report=fasta&log$=seqview	NCBI_NR/					http://www.ncbi.nlm.nih.gov/Structure/cdd/cddsrv.cgi?uid=	NCBI_CDD/
663	gnl|To_proteome_3d|3d.g00663.t1	THAOC_00663			http://www.ncbi.nlm.nih.gov/protein/?report=fasta&log$=seqview	NCBI_NR/					http://www.ncbi.nlm.nih.gov/Structure/cdd/cddsrv.cgi?uid=	NCBI_CDD/
664	gnl|To_proteome_3d|3d.g00664.t1	THAOC_00664			http://www.ncbi.nlm.nih.gov/protein/?report=fasta&log$=seqview	NCBI_NR/					http://www.ncbi.nlm.nih.gov/Structure/cdd/cddsrv.cgi?uid=	NCBI_CDD/
665	gnl|To_proteome_3d|3d.g00665.t1	THAOC_00665			http://www.ncbi.nlm.nih.gov/protein/?report=fasta&log$=seqview	NCBI_NR/					http://www.ncbi.nlm.nih.gov/Structure/cdd/cddsrv.cgi?uid=	NCBI_CDD/
666	gnl|To_proteome_3d|3d.g00666.t1	THAOC_00666			http://www.ncbi.nlm.nih.gov/protein/?report=fasta&log$=seqview	NCBI_NR/					http://www.ncbi.nlm.nih.gov/Structure/cdd/cddsrv.cgi?uid=	NCBI_CDD/
667	gnl|To_proteome_3d|3d.g00667.t1	THAOC_00667		XP_002296040	http://www.ncbi.nlm.nih.gov/protein/XP_002296040?report=fasta&log$=seqview	NCBI_NR/XP_002296040	predicted protein [Thalassiosira pseudonana CCMP1335] gb|ACI64757.1| predicted protein [Thalassiosira pseudonana CCMP1335]	7e-41		144302	http://www.ncbi.nlm.nih.gov/Structure/cdd/cddsrv.cgi?uid=144302	NCBI_CDD/144302	pfam00651, BTB, BTB/POZ domain. The BTB (for BR-C, ttk and bab) or POZ (for Pox virus and Zinc finger) domain is present near the N-terminus of a fraction of zinc finger (pfam00096) proteins and in proteins that contain the pfam01344 motif such as Kelch and a family of pox virus proteins. The BTB/POZ domain mediates homomeric dimerization and in some instances heteromeric dimerization. The struct…	4e-06
668	gnl|To_proteome_3d|3d.g00668.t1	THAOC_00668			http://www.ncbi.nlm.nih.gov/protein/?report=fasta&log$=seqview	NCBI_NR/					http://www.ncbi.nlm.nih.gov/Structure/cdd/cddsrv.cgi?uid=	NCBI_CDD/
669	gnl|To_proteome_3d|3d.g00669.t1	THAOC_00669		XP_002290969	http://www.ncbi.nlm.nih.gov/protein/XP_002290969?report=fasta&log$=seqview	NCBI_NR/XP_002290969	fumarate reductase flavoprotein subunit [Thalassiosira pseudonana CCMP1335] gb|EED91076.1| fumarate reductase flavoprotein subunit [Thalassiosira pseudonana CCMP1335]	0		140327	http://www.ncbi.nlm.nih.gov/Structure/cdd/cddsrv.cgi?uid=140327	NCBI_CDD/140327	PTZ00306, PTZ00306, NADH-dependent fumarate reductase; Provisional.	3e-69
670	gnl|To_proteome_3d|3d.g00670.t1	THAOC_00670		XP_002287750	http://www.ncbi.nlm.nih.gov/protein/XP_002287750?report=fasta&log$=seqview	NCBI_NR/XP_002287750	predicted protein [Thalassiosira pseudonana CCMP1335] gb|EED95193.1| predicted protein [Thalassiosira pseudonana CCMP1335]	0.0002			http://www.ncbi.nlm.nih.gov/Structure/cdd/cddsrv.cgi?uid=	NCBI_CDD/
671	gnl|To_proteome_3d|3d.g00671.t1	THAOC_00671		YP_001958273	http://www.ncbi.nlm.nih.gov/protein/YP_001958273?report=fasta&log$=seqview	NCBI_NR/YP_001958273	hypothetical protein Aasi_1217 [Candidatus Amoebophilus asiaticus 5a2] gb|ACE06544.1| hypothetical protein Aasi_1217 [Candidatus Amoebophilus asiaticus 5a2]	8e-13		31133	http://www.ncbi.nlm.nih.gov/Structure/cdd/cddsrv.cgi?uid=31133	NCBI_CDD/31133	COG0790, COG0790, FOG: TPR repeat, SEL1 subfamily [General function prediction only].	3e-07
672	gnl|To_proteome_3d|3d.g00672.t1	THAOC_00672		XP_002289564	http://www.ncbi.nlm.nih.gov/protein/XP_002289564?report=fasta&log$=seqview	NCBI_NR/XP_002289564	ammonium transporter [Thalassiosira pseudonana CCMP1335] gb|EED93101.1| ammonium transporter [Thalassiosira pseudonana CCMP1335]	1e-140		144488	http://www.ncbi.nlm.nih.gov/Structure/cdd/cddsrv.cgi?uid=144488	NCBI_CDD/144488	pfam00909, Ammonium_transp, Ammonium Transporter Family.	2e-60
673	gnl|To_proteome_3d|3d.g00673.t1	THAOC_00673		XP_002291394	http://www.ncbi.nlm.nih.gov/protein/XP_002291394?report=fasta&log$=seqview	NCBI_NR/XP_002291394	prefoldin protein [Thalassiosira pseudonana CCMP1335] gb|EED91501.1| prefoldin protein [Thalassiosira pseudonana CCMP1335]	7e-54		29840	http://www.ncbi.nlm.nih.gov/Structure/cdd/cddsrv.cgi?uid=29840	NCBI_CDD/29840	cd00584, Prefoldin_alpha, Prefoldin alpha subunit; Prefoldin is a hexameric molecular chaperone complex, found in both eukaryotes and archaea, that binds and stabilizes newly synthesized polypeptides allowing them to fold correctly. The complex contains two alpha and four beta subunits, the two subunits being evolutionarily related. In archaea, there is usually only one gene for each subunit whil…	6e-05
674	gnl|To_proteome_3d|3d.g00674.t1	THAOC_00674		XP_002287598	http://www.ncbi.nlm.nih.gov/protein/XP_002287598?report=fasta&log$=seqview	NCBI_NR/XP_002287598	predicted protein [Thalassiosira pseudonana CCMP1335] gb|EED95041.1| predicted protein [Thalassiosira pseudonana CCMP1335]	9e-15			http://www.ncbi.nlm.nih.gov/Structure/cdd/cddsrv.cgi?uid=	NCBI_CDD/
675	gnl|To_proteome_3d|3d.g00675.t1	THAOC_00675			http://www.ncbi.nlm.nih.gov/protein/?report=fasta&log$=seqview	NCBI_NR/					http://www.ncbi.nlm.nih.gov/Structure/cdd/cddsrv.cgi?uid=	NCBI_CDD/
676	gnl|To_proteome_3d|3d.g00676.t1	THAOC_00676			http://www.ncbi.nlm.nih.gov/protein/?report=fasta&log$=seqview	NCBI_NR/					http://www.ncbi.nlm.nih.gov/Structure/cdd/cddsrv.cgi?uid=	NCBI_CDD/
677	gnl|To_proteome_3d|3d.g00677.t1	THAOC_00677			http://www.ncbi.nlm.nih.gov/protein/?report=fasta&log$=seqview	NCBI_NR/					http://www.ncbi.nlm.nih.gov/Structure/cdd/cddsrv.cgi?uid=	NCBI_CDD/
678	gnl|To_proteome_3d|3d.g00678.t1	THAOC_00678			http://www.ncbi.nlm.nih.gov/protein/?report=fasta&log$=seqview	NCBI_NR/					http://www.ncbi.nlm.nih.gov/Structure/cdd/cddsrv.cgi?uid=	NCBI_CDD/
679	gnl|To_proteome_3d|3d.g00679.t1	THAOC_00679		XP_002294225	http://www.ncbi.nlm.nih.gov/protein/XP_002294225?report=fasta&log$=seqview	NCBI_NR/XP_002294225	predicted protein [Thalassiosira pseudonana CCMP1335] gb|EED88580.1| predicted protein [Thalassiosira pseudonana CCMP1335]	1e-112			http://www.ncbi.nlm.nih.gov/Structure/cdd/cddsrv.cgi?uid=	NCBI_CDD/
680	gnl|To_proteome_3d|3d.g00680.t1	THAOC_00680		XP_002288148	http://www.ncbi.nlm.nih.gov/protein/XP_002288148?report=fasta&log$=seqview	NCBI_NR/XP_002288148	probable cysteinyl-trna synthetase [Thalassiosira pseudonana CCMP1335] gb|EED93584.1| probable cysteinyl-trna synthetase [Thalassiosira pseudonana CCMP1335]	0		30564	http://www.ncbi.nlm.nih.gov/Structure/cdd/cddsrv.cgi?uid=30564	NCBI_CDD/30564	COG0215, CysS, Cysteinyl-tRNA synthetase [Translation, ribosomal structure and biogenesis].	4e-90
681	gnl|To_proteome_3d|3d.g00681.t1	THAOC_00681			http://www.ncbi.nlm.nih.gov/protein/?report=fasta&log$=seqview	NCBI_NR/					http://www.ncbi.nlm.nih.gov/Structure/cdd/cddsrv.cgi?uid=	NCBI_CDD/
682	gnl|To_proteome_3d|3d.g00682.t1	THAOC_00682			http://www.ncbi.nlm.nih.gov/protein/?report=fasta&log$=seqview	NCBI_NR/					http://www.ncbi.nlm.nih.gov/Structure/cdd/cddsrv.cgi?uid=	NCBI_CDD/
683	gnl|To_proteome_3d|3d.g00683.t1	THAOC_00683		XP_002290914	http://www.ncbi.nlm.nih.gov/protein/XP_002290914?report=fasta&log$=seqview	NCBI_NR/XP_002290914	predicted protein [Thalassiosira pseudonana CCMP1335] gb|EED91021.1| predicted protein [Thalassiosira pseudonana CCMP1335]	3e-87			http://www.ncbi.nlm.nih.gov/Structure/cdd/cddsrv.cgi?uid=	NCBI_CDD/
684	gnl|To_proteome_3d|3d.g00684.t1	THAOC_00684		XP_002291299	http://www.ncbi.nlm.nih.gov/protein/XP_002291299?report=fasta&log$=seqview	NCBI_NR/XP_002291299	predicted protein [Thalassiosira pseudonana CCMP1335] gb|EED91406.1| predicted protein [Thalassiosira pseudonana CCMP1335]	4e-41			http://www.ncbi.nlm.nih.gov/Structure/cdd/cddsrv.cgi?uid=	NCBI_CDD/
685	gnl|To_proteome_3d|3d.g00685.t1	THAOC_00685			http://www.ncbi.nlm.nih.gov/protein/?report=fasta&log$=seqview	NCBI_NR/					http://www.ncbi.nlm.nih.gov/Structure/cdd/cddsrv.cgi?uid=	NCBI_CDD/
686	gnl|To_proteome_3d|3d.g00686.t1	THAOC_00686			http://www.ncbi.nlm.nih.gov/protein/?report=fasta&log$=seqview	NCBI_NR/					http://www.ncbi.nlm.nih.gov/Structure/cdd/cddsrv.cgi?uid=	NCBI_CDD/
687	gnl|To_proteome_3d|3d.g00687.t1	THAOC_00687			http://www.ncbi.nlm.nih.gov/protein/?report=fasta&log$=seqview	NCBI_NR/					http://www.ncbi.nlm.nih.gov/Structure/cdd/cddsrv.cgi?uid=	NCBI_CDD/
688	gnl|To_proteome_3d|3d.g00688.t1	THAOC_00688		XP_002287987	http://www.ncbi.nlm.nih.gov/protein/XP_002287987?report=fasta&log$=seqview	NCBI_NR/XP_002287987	predicted protein [Thalassiosira pseudonana CCMP1335] gb|EED95430.1| predicted protein [Thalassiosira pseudonana CCMP1335]	1e-163		146992	http://www.ncbi.nlm.nih.gov/Structure/cdd/cddsrv.cgi?uid=146992	NCBI_CDD/146992	pfam04615, Utp14, Utp14 protein. This protein is found to be part of a large ribonucleoprotein complex containing the U3 snoRNA. Depletion of the Utp proteins impedes production of the 18S rRNA, indicating that they are part of the active pre-rRNA processing complex. This large RNP complex has been termed the small subunit (SSU) processome.	3e-25
689	gnl|To_proteome_3d|3d.g00689.t1	THAOC_00689		EEH53438	http://www.ncbi.nlm.nih.gov/protein/EEH53438?report=fasta&log$=seqview	NCBI_NR/EEH53438	predicted protein [Micromonas pusilla CCMP1545]	7e-41		33394	http://www.ncbi.nlm.nih.gov/Structure/cdd/cddsrv.cgi?uid=33394	NCBI_CDD/33394	COG3594, NolL, Fucose 4-O-acetylase and related acetyltransferases [Carbohydrate transport and metabolism].	9e-07
690	gnl|To_proteome_3d|3d.g00690.t1	THAOC_00690		XP_002289694	http://www.ncbi.nlm.nih.gov/protein/XP_002289694?report=fasta&log$=seqview	NCBI_NR/XP_002289694	predicted protein [Thalassiosira pseudonana CCMP1335] gb|EED93231.1| predicted protein [Thalassiosira pseudonana CCMP1335]	1e-145		149085	http://www.ncbi.nlm.nih.gov/Structure/cdd/cddsrv.cgi?uid=149085	NCBI_CDD/149085	pfam07819, PGAP1, PGAP1-like protein. The sequences found in this family are similar to PGAP1. This is an endoplasmic reticulum membrane protein with a catalytic serine containing motif that is conserved in a number of lipases. PGAP1 functions as a GPI inositol-deacylase; this deacylation is important for the efficient transport of GPI-anchored proteins from the endoplasmic reticulum to the Golgi…	6e-19
691	gnl|To_proteome_3d|3d.g00691.t1	THAOC_00691		XP_002289693	http://www.ncbi.nlm.nih.gov/protein/XP_002289693?report=fasta&log$=seqview	NCBI_NR/XP_002289693	predicted protein [Thalassiosira pseudonana CCMP1335] gb|EED93230.1| predicted protein [Thalassiosira pseudonana CCMP1335]	2e-28			http://www.ncbi.nlm.nih.gov/Structure/cdd/cddsrv.cgi?uid=	NCBI_CDD/
692	gnl|To_proteome_3d|3d.g00692.t1	THAOC_00692		ACA60909	http://www.ncbi.nlm.nih.gov/protein/ACA60909?report=fasta&log$=seqview	NCBI_NR/ACA60909	pol protein [Phaeodactylum tricornutum]	3e-10			http://www.ncbi.nlm.nih.gov/Structure/cdd/cddsrv.cgi?uid=	NCBI_CDD/
693	gnl|To_proteome_3d|3d.g00693.t1	THAOC_00693		XP_002286150	http://www.ncbi.nlm.nih.gov/protein/XP_002286150?report=fasta&log$=seqview	NCBI_NR/XP_002286150	predicted protein [Thalassiosira pseudonana CCMP1335] gb|EED95791.1| predicted protein [Thalassiosira pseudonana CCMP1335]	2e-18		34825	http://www.ncbi.nlm.nih.gov/Structure/cdd/cddsrv.cgi?uid=34825	NCBI_CDD/34825	COG5228, POP2, mRNA deadenylase subunit [RNA processing and modification].	4e-12
694	gnl|To_proteome_3d|3d.g00694.t1	THAOC_00694			http://www.ncbi.nlm.nih.gov/protein/?report=fasta&log$=seqview	NCBI_NR/					http://www.ncbi.nlm.nih.gov/Structure/cdd/cddsrv.cgi?uid=	NCBI_CDD/
695	gnl|To_proteome_3d|3d.g00695.t1	THAOC_00695		XP_002292604	http://www.ncbi.nlm.nih.gov/protein/XP_002292604?report=fasta&log$=seqview	NCBI_NR/XP_002292604	predicted protein [Thalassiosira pseudonana CCMP1335] gb|EED89800.1| predicted protein [Thalassiosira pseudonana CCMP1335]	0		117210	http://www.ncbi.nlm.nih.gov/Structure/cdd/cddsrv.cgi?uid=117210	NCBI_CDD/117210	pfam08637, NCA2, ATP synthase regulation protein NCA2. NCA2 has been shown to be required for the regulation of ATP synthase subunits Atp6p and Atp8p in Saccharomyces cerevisiae.	3e-06
696	gnl|To_proteome_3d|3d.g00696.t1	THAOC_00696		XP_002291371	http://www.ncbi.nlm.nih.gov/protein/XP_002291371?report=fasta&log$=seqview	NCBI_NR/XP_002291371	predicted protein [Thalassiosira pseudonana CCMP1335] gb|EED91478.1| predicted protein [Thalassiosira pseudonana CCMP1335]	8e-06			http://www.ncbi.nlm.nih.gov/Structure/cdd/cddsrv.cgi?uid=	NCBI_CDD/
697	gnl|To_proteome_3d|3d.g00697.t1	THAOC_00697		XP_002185995	http://www.ncbi.nlm.nih.gov/protein/XP_002185995?report=fasta&log$=seqview	NCBI_NR/XP_002185995	predicted protein [Phaeodactylum tricornutum CCAP 1055/1] gb|ACI65465.1| predicted protein [Phaeodactylum tricornutum CCAP 1055/1]	2e-23			http://www.ncbi.nlm.nih.gov/Structure/cdd/cddsrv.cgi?uid=	NCBI_CDD/
698	gnl|To_proteome_3d|3d.g00698.t1	THAOC_00698			http://www.ncbi.nlm.nih.gov/protein/?report=fasta&log$=seqview	NCBI_NR/					http://www.ncbi.nlm.nih.gov/Structure/cdd/cddsrv.cgi?uid=	NCBI_CDD/
699	gnl|To_proteome_3d|3d.g00699.t1	THAOC_00699			http://www.ncbi.nlm.nih.gov/protein/?report=fasta&log$=seqview	NCBI_NR/					http://www.ncbi.nlm.nih.gov/Structure/cdd/cddsrv.cgi?uid=	NCBI_CDD/
700	gnl|To_proteome_3d|3d.g00700.t1	THAOC_00700		YP_001957991	http://www.ncbi.nlm.nih.gov/protein/YP_001957991?report=fasta&log$=seqview	NCBI_NR/YP_001957991	hypothetical protein Aasi_0895 [Candidatus Amoebophilus asiaticus 5a2] gb|ACE06262.1| hypothetical protein Aasi_0895 [Candidatus Amoebophilus asiaticus 5a2]	2e-11		31133	http://www.ncbi.nlm.nih.gov/Structure/cdd/cddsrv.cgi?uid=31133	NCBI_CDD/31133	COG0790, COG0790, FOG: TPR repeat, SEL1 subfamily [General function prediction only].	2e-05
701	gnl|To_proteome_3d|3d.g00701.t1	THAOC_00701		YP_001957498	http://www.ncbi.nlm.nih.gov/protein/YP_001957498?report=fasta&log$=seqview	NCBI_NR/YP_001957498	hypothetical protein Aasi_0340 [Candidatus Amoebophilus asiaticus 5a2] gb|ACE05769.1| hypothetical protein Aasi_0340 [Candidatus Amoebophilus asiaticus 5a2]	6e-11		31133	http://www.ncbi.nlm.nih.gov/Structure/cdd/cddsrv.cgi?uid=31133	NCBI_CDD/31133	COG0790, COG0790, FOG: TPR repeat, SEL1 subfamily [General function prediction only].	8e-07
702	gnl|To_proteome_3d|3d.g00702.t1	THAOC_00702			http://www.ncbi.nlm.nih.gov/protein/?report=fasta&log$=seqview	NCBI_NR/					http://www.ncbi.nlm.nih.gov/Structure/cdd/cddsrv.cgi?uid=	NCBI_CDD/
703	gnl|To_proteome_3d|3d.g00703.t1	THAOC_00703		XP_002293873	http://www.ncbi.nlm.nih.gov/protein/XP_002293873?report=fasta&log$=seqview	NCBI_NR/XP_002293873	predicted protein [Thalassiosira pseudonana CCMP1335] gb|EED88882.1| predicted protein [Thalassiosira pseudonana CCMP1335]	1e-107			http://www.ncbi.nlm.nih.gov/Structure/cdd/cddsrv.cgi?uid=	NCBI_CDD/
704	gnl|To_proteome_3d|3d.g00704.t1	THAOC_00704		XP_002285986	http://www.ncbi.nlm.nih.gov/protein/XP_002285986?report=fasta&log$=seqview	NCBI_NR/XP_002285986	predicted protein [Thalassiosira pseudonana CCMP1335] gb|EED95627.1| predicted protein [Thalassiosira pseudonana CCMP1335]	3e-06		147155	http://www.ncbi.nlm.nih.gov/Structure/cdd/cddsrv.cgi?uid=147155	NCBI_CDD/147155	pfam04851, ResIII, Type III restriction enzyme, res subunit.	1e-07
705	gnl|To_proteome_3d|3d.g00705.t1	THAOC_00705		XP_002285994	http://www.ncbi.nlm.nih.gov/protein/XP_002285994?report=fasta&log$=seqview	NCBI_NR/XP_002285994	predicted protein [Thalassiosira pseudonana CCMP1335] gb|EED95635.1| predicted protein [Thalassiosira pseudonana CCMP1335]	1e-179			http://www.ncbi.nlm.nih.gov/Structure/cdd/cddsrv.cgi?uid=	NCBI_CDD/
706	gnl|To_proteome_3d|3d.g00706.t1	THAOC_00706		XP_002292485	http://www.ncbi.nlm.nih.gov/protein/XP_002292485?report=fasta&log$=seqview	NCBI_NR/XP_002292485	heterotrimeric G protein alpha subunit 1 [Thalassiosira pseudonana CCMP1335] gb|EED90460.1| heterotrimeric G protein alpha subunit 1 [Thalassiosira pseudonana CCMP1335]	3e-90		144191	http://www.ncbi.nlm.nih.gov/Structure/cdd/cddsrv.cgi?uid=144191	NCBI_CDD/144191	pfam00503, G-alpha, G-protein alpha subunit. G proteins couple receptors of extracellular signals to intracellular signaling pathways. The G protein alpha subunit binds guanyl nucleotide and is a weak GTPase.	1e-47
707	gnl|To_proteome_3d|3d.g00707.t1	THAOC_00707		XP_002185296	http://www.ncbi.nlm.nih.gov/protein/XP_002185296?report=fasta&log$=seqview	NCBI_NR/XP_002185296	predicted protein [Phaeodactylum tricornutum CCAP 1055/1] gb|EEC43165.1| predicted protein [Phaeodactylum tricornutum CCAP 1055/1]	2e-05			http://www.ncbi.nlm.nih.gov/Structure/cdd/cddsrv.cgi?uid=	NCBI_CDD/
708	gnl|To_proteome_3d|3d.g00708.t1	THAOC_00708			http://www.ncbi.nlm.nih.gov/protein/?report=fasta&log$=seqview	NCBI_NR/					http://www.ncbi.nlm.nih.gov/Structure/cdd/cddsrv.cgi?uid=	NCBI_CDD/
709	gnl|To_proteome_3d|3d.g00709.t1	THAOC_00709		XP_001309662	http://www.ncbi.nlm.nih.gov/protein/XP_001309662?report=fasta&log$=seqview	NCBI_NR/XP_001309662	hypothetical protein [Trichomonas vaginalis G3] gb|EAX96732.1| Leucine Rich Repeat family protein [Trichomonas vaginalis G3]	0.0006			http://www.ncbi.nlm.nih.gov/Structure/cdd/cddsrv.cgi?uid=	NCBI_CDD/
710	gnl|To_proteome_3d|3d.g00710.t1	THAOC_00710			http://www.ncbi.nlm.nih.gov/protein/?report=fasta&log$=seqview	NCBI_NR/					http://www.ncbi.nlm.nih.gov/Structure/cdd/cddsrv.cgi?uid=	NCBI_CDD/
711	gnl|To_proteome_3d|3d.g00711.t1	THAOC_00711			http://www.ncbi.nlm.nih.gov/protein/?report=fasta&log$=seqview	NCBI_NR/					http://www.ncbi.nlm.nih.gov/Structure/cdd/cddsrv.cgi?uid=	NCBI_CDD/
712	gnl|To_proteome_3d|3d.g00712.t1	THAOC_00712			http://www.ncbi.nlm.nih.gov/protein/?report=fasta&log$=seqview	NCBI_NR/					http://www.ncbi.nlm.nih.gov/Structure/cdd/cddsrv.cgi?uid=	NCBI_CDD/
713	gnl|To_proteome_3d|3d.g00713.t1	THAOC_00713		ZP_02188147	http://www.ncbi.nlm.nih.gov/protein/ZP_02188147?report=fasta&log$=seqview	NCBI_NR/ZP_02188147	Sel1 domain protein repeat-containing protein [alpha proteobacterium BAL199] gb|EDP64864.1| Sel1 domain protein repeat-containing protein [alpha proteobacterium BAL199]	2e-12		31133	http://www.ncbi.nlm.nih.gov/Structure/cdd/cddsrv.cgi?uid=31133	NCBI_CDD/31133	COG0790, COG0790, FOG: TPR repeat, SEL1 subfamily [General function prediction only].	6e-05
714	gnl|To_proteome_3d|3d.g00714.t1	THAOC_00714			http://www.ncbi.nlm.nih.gov/protein/?report=fasta&log$=seqview	NCBI_NR/					http://www.ncbi.nlm.nih.gov/Structure/cdd/cddsrv.cgi?uid=	NCBI_CDD/
715	gnl|To_proteome_3d|3d.g00715.t1	THAOC_00715			http://www.ncbi.nlm.nih.gov/protein/?report=fasta&log$=seqview	NCBI_NR/					http://www.ncbi.nlm.nih.gov/Structure/cdd/cddsrv.cgi?uid=	NCBI_CDD/
716	gnl|To_proteome_3d|3d.g00716.t1	THAOC_00716			http://www.ncbi.nlm.nih.gov/protein/?report=fasta&log$=seqview	NCBI_NR/					http://www.ncbi.nlm.nih.gov/Structure/cdd/cddsrv.cgi?uid=	NCBI_CDD/
717	gnl|To_proteome_3d|3d.g00717.t1	THAOC_00717			http://www.ncbi.nlm.nih.gov/protein/?report=fasta&log$=seqview	NCBI_NR/					http://www.ncbi.nlm.nih.gov/Structure/cdd/cddsrv.cgi?uid=	NCBI_CDD/
718	gnl|To_proteome_3d|3d.g00718.t1	THAOC_00718			http://www.ncbi.nlm.nih.gov/protein/?report=fasta&log$=seqview	NCBI_NR/					http://www.ncbi.nlm.nih.gov/Structure/cdd/cddsrv.cgi?uid=	NCBI_CDD/
719	gnl|To_proteome_3d|3d.g00719.t1	THAOC_00719		ABY89802	http://www.ncbi.nlm.nih.gov/protein/ABY89802?report=fasta&log$=seqview	NCBI_NR/ABY89802	DnaJ homolog, subfamily B, member 2 isoform b (predicted) [Callithrix jacchus]	7e-08		184602	http://www.ncbi.nlm.nih.gov/Structure/cdd/cddsrv.cgi?uid=184602	NCBI_CDD/184602	PRK14280, PRK14280, chaperone protein DnaJ; Provisional.	3e-06
720	gnl|To_proteome_3d|3d.g00720.t1	THAOC_00720		XP_002291852	http://www.ncbi.nlm.nih.gov/protein/XP_002291852?report=fasta&log$=seqview	NCBI_NR/XP_002291852	predicted protein [Thalassiosira pseudonana CCMP1335] gb|EED90703.1| predicted protein [Thalassiosira pseudonana CCMP1335]	1e-138		179588	http://www.ncbi.nlm.nih.gov/Structure/cdd/cddsrv.cgi?uid=179588	NCBI_CDD/179588	PRK03522, rumB, 23S rRNA methyluridine methyltransferase; Reviewed.	3e-09
721	gnl|To_proteome_3d|3d.g00721.t1	THAOC_00721			http://www.ncbi.nlm.nih.gov/protein/?report=fasta&log$=seqview	NCBI_NR/					http://www.ncbi.nlm.nih.gov/Structure/cdd/cddsrv.cgi?uid=	NCBI_CDD/
722	gnl|To_proteome_3d|3d.g00722.t1	THAOC_00722			http://www.ncbi.nlm.nih.gov/protein/?report=fasta&log$=seqview	NCBI_NR/					http://www.ncbi.nlm.nih.gov/Structure/cdd/cddsrv.cgi?uid=	NCBI_CDD/
723	gnl|To_proteome_3d|3d.g00723.t1	THAOC_00723		XP_002293089	http://www.ncbi.nlm.nih.gov/protein/XP_002293089?report=fasta&log$=seqview	NCBI_NR/XP_002293089	predicted protein [Thalassiosira pseudonana CCMP1335] gb|EED89550.1| predicted protein [Thalassiosira pseudonana CCMP1335]	5e-15			http://www.ncbi.nlm.nih.gov/Structure/cdd/cddsrv.cgi?uid=	NCBI_CDD/
724	gnl|To_proteome_3d|3d.g00724.t1	THAOC_00724			http://www.ncbi.nlm.nih.gov/protein/?report=fasta&log$=seqview	NCBI_NR/					http://www.ncbi.nlm.nih.gov/Structure/cdd/cddsrv.cgi?uid=	NCBI_CDD/
725	gnl|To_proteome_3d|3d.g00725.t1	THAOC_00725			http://www.ncbi.nlm.nih.gov/protein/?report=fasta&log$=seqview	NCBI_NR/					http://www.ncbi.nlm.nih.gov/Structure/cdd/cddsrv.cgi?uid=	NCBI_CDD/
726	gnl|To_proteome_3d|3d.g00726.t1	THAOC_00726		XP_002288607	http://www.ncbi.nlm.nih.gov/protein/XP_002288607?report=fasta&log$=seqview	NCBI_NR/XP_002288607	hypothetical protein THAPSDRAFT_261973 [Thalassiosira pseudonana CCMP1335] gb|EED94043.1| hypothetical protein THAPSDRAFT_261973 [Thalassiosira pseudonana CCMP1335]	0		173671	http://www.ncbi.nlm.nih.gov/Structure/cdd/cddsrv.cgi?uid=173671	NCBI_CDD/173671	cd05580, STKc_PKA, Catalytic domain of the Protein Serine/Threonine Kinase, cAMP-dependent protein kinase. Serine/Threonine Kinases (STKs), cAMP-dependent protein kinase (PKA) subfamily, catalytic (c) subunit. STKs catalyze the transfer of the gamma-phosphoryl group from ATP to serine/threonine residues on protein substrates. The PKA subfamily is part of a larger superfamily that includes the cat…	1e-76
727	gnl|To_proteome_3d|3d.g00727.t1	THAOC_00727		XP_002286214	http://www.ncbi.nlm.nih.gov/protein/XP_002286214?report=fasta&log$=seqview	NCBI_NR/XP_002286214	predicted protein [Thalassiosira pseudonana CCMP1335] gb|EED95855.1| predicted protein [Thalassiosira pseudonana CCMP1335]	1e-73		145922	http://www.ncbi.nlm.nih.gov/Structure/cdd/cddsrv.cgi?uid=145922	NCBI_CDD/145922	pfam03031, NIF, NLI interacting factor-like phosphatase. This family contains a number of NLI interacting factor isoforms and also an N-terminal regions of RNA polymerase II CTC phosphatase and FCP1 serine phosphatase. This region has been identified as the minimal phosphatase domain.	5e-20
728	gnl|To_proteome_3d|3d.g00728.t1	THAOC_00728			http://www.ncbi.nlm.nih.gov/protein/?report=fasta&log$=seqview	NCBI_NR/					http://www.ncbi.nlm.nih.gov/Structure/cdd/cddsrv.cgi?uid=	NCBI_CDD/
729	gnl|To_proteome_3d|3d.g00729.t1	THAOC_00729			http://www.ncbi.nlm.nih.gov/protein/?report=fasta&log$=seqview	NCBI_NR/					http://www.ncbi.nlm.nih.gov/Structure/cdd/cddsrv.cgi?uid=	NCBI_CDD/
730	gnl|To_proteome_3d|3d.g00730.t1	THAOC_00730		ZP_02036625	http://www.ncbi.nlm.nih.gov/protein/ZP_02036625?report=fasta&log$=seqview	NCBI_NR/ZP_02036625	hypothetical protein BACCAP_02235 [Bacteroides capillosus ATCC 29799] gb|EDM99962.1| hypothetical protein BACCAP_02235 [Bacteroides capillosus ATCC 29799]	1e-11		31133	http://www.ncbi.nlm.nih.gov/Structure/cdd/cddsrv.cgi?uid=31133	NCBI_CDD/31133	COG0790, COG0790, FOG: TPR repeat, SEL1 subfamily [General function prediction only].	2e-05
731	gnl|To_proteome_3d|3d.g00731.t1	THAOC_00731			http://www.ncbi.nlm.nih.gov/protein/?report=fasta&log$=seqview	NCBI_NR/					http://www.ncbi.nlm.nih.gov/Structure/cdd/cddsrv.cgi?uid=	NCBI_CDD/
732	gnl|To_proteome_3d|3d.g00732.t1	THAOC_00732			http://www.ncbi.nlm.nih.gov/protein/?report=fasta&log$=seqview	NCBI_NR/					http://www.ncbi.nlm.nih.gov/Structure/cdd/cddsrv.cgi?uid=	NCBI_CDD/
733	gnl|To_proteome_3d|3d.g00733.t1	THAOC_00733		XP_002296504	http://www.ncbi.nlm.nih.gov/protein/XP_002296504?report=fasta&log$=seqview	NCBI_NR/XP_002296504	predicted protein [Thalassiosira pseudonana CCMP1335] gb|EED87200.1| predicted protein [Thalassiosira pseudonana CCMP1335]	1e-34			http://www.ncbi.nlm.nih.gov/Structure/cdd/cddsrv.cgi?uid=	NCBI_CDD/
734	gnl|To_proteome_3d|3d.g00734.t1	THAOC_00734		YP_002515136	http://www.ncbi.nlm.nih.gov/protein/YP_002515136?report=fasta&log$=seqview	NCBI_NR/YP_002515136	Xylose isomerase domain protein TIM barrel [Thioalkalivibrio sp. HL-EbGR7] gb|ACL74149.1| Xylose isomerase domain protein TIM barrel [Thioalkalivibrio sp. HL-EbGR7]	2e-27			http://www.ncbi.nlm.nih.gov/Structure/cdd/cddsrv.cgi?uid=	NCBI_CDD/
735	gnl|To_proteome_3d|3d.g00735.t1	THAOC_00735		XP_002288376	http://www.ncbi.nlm.nih.gov/protein/XP_002288376?report=fasta&log$=seqview	NCBI_NR/XP_002288376	predicted protein [Thalassiosira pseudonana CCMP1335] gb|EED93812.1| predicted protein [Thalassiosira pseudonana CCMP1335]	0			http://www.ncbi.nlm.nih.gov/Structure/cdd/cddsrv.cgi?uid=	NCBI_CDD/
736	gnl|To_proteome_3d|3d.g00736.t1	THAOC_00736		XP_002294824	http://www.ncbi.nlm.nih.gov/protein/XP_002294824?report=fasta&log$=seqview	NCBI_NR/XP_002294824	predicted protein [Thalassiosira pseudonana CCMP1335] gb|EED87604.1| predicted protein [Thalassiosira pseudonana CCMP1335]	2e-63		144445	http://www.ncbi.nlm.nih.gov/Structure/cdd/cddsrv.cgi?uid=144445	NCBI_CDD/144445	pfam00852, Glyco_transf_10, Glycosyltransferase family 10 (fucosyltransferase). This family of Fucosyltransferases are the enzymes transferring fucose from GDP-Fucose to GlcNAc in an alpha1,3 linkage. This family is know as glycosyltransferase family 10.	3e-09
737	gnl|To_proteome_3d|3d.g00737.t1	THAOC_00737		XP_002293438	http://www.ncbi.nlm.nih.gov/protein/XP_002293438?report=fasta&log$=seqview	NCBI_NR/XP_002293438	predicted protein [Thalassiosira pseudonana CCMP1335] gb|EED89174.1| predicted protein [Thalassiosira pseudonana CCMP1335]	9e-37			http://www.ncbi.nlm.nih.gov/Structure/cdd/cddsrv.cgi?uid=	NCBI_CDD/
738	gnl|To_proteome_3d|3d.g00738.t1	THAOC_00738			http://www.ncbi.nlm.nih.gov/protein/?report=fasta&log$=seqview	NCBI_NR/					http://www.ncbi.nlm.nih.gov/Structure/cdd/cddsrv.cgi?uid=	NCBI_CDD/
739	gnl|To_proteome_3d|3d.g00739.t1	THAOC_00739			http://www.ncbi.nlm.nih.gov/protein/?report=fasta&log$=seqview	NCBI_NR/					http://www.ncbi.nlm.nih.gov/Structure/cdd/cddsrv.cgi?uid=	NCBI_CDD/
740	gnl|To_proteome_3d|3d.g00740.t1	THAOC_00740		ZP_02188147	http://www.ncbi.nlm.nih.gov/protein/ZP_02188147?report=fasta&log$=seqview	NCBI_NR/ZP_02188147	Sel1 domain protein repeat-containing protein [alpha proteobacterium BAL199] gb|EDP64864.1| Sel1 domain protein repeat-containing protein [alpha proteobacterium BAL199]	4e-11		31133	http://www.ncbi.nlm.nih.gov/Structure/cdd/cddsrv.cgi?uid=31133	NCBI_CDD/31133	COG0790, COG0790, FOG: TPR repeat, SEL1 subfamily [General function prediction only].	2e-05
741	gnl|To_proteome_3d|3d.g00741.t1	THAOC_00741			http://www.ncbi.nlm.nih.gov/protein/?report=fasta&log$=seqview	NCBI_NR/					http://www.ncbi.nlm.nih.gov/Structure/cdd/cddsrv.cgi?uid=	NCBI_CDD/
742	gnl|To_proteome_3d|3d.g00742.t1	THAOC_00742			http://www.ncbi.nlm.nih.gov/protein/?report=fasta&log$=seqview	NCBI_NR/					http://www.ncbi.nlm.nih.gov/Structure/cdd/cddsrv.cgi?uid=	NCBI_CDD/
743	gnl|To_proteome_3d|3d.g00743.t1	THAOC_00743			http://www.ncbi.nlm.nih.gov/protein/?report=fasta&log$=seqview	NCBI_NR/					http://www.ncbi.nlm.nih.gov/Structure/cdd/cddsrv.cgi?uid=	NCBI_CDD/
744	gnl|To_proteome_3d|3d.g00744.t1	THAOC_00744			http://www.ncbi.nlm.nih.gov/protein/?report=fasta&log$=seqview	NCBI_NR/					http://www.ncbi.nlm.nih.gov/Structure/cdd/cddsrv.cgi?uid=	NCBI_CDD/
745	gnl|To_proteome_3d|3d.g00745.t1	THAOC_00745		ZP_04602953	http://www.ncbi.nlm.nih.gov/protein/ZP_04602953?report=fasta&log$=seqview	NCBI_NR/ZP_04602953	hypothetical protein GCWU000324_02435 [Kingella oralis ATCC 51147] gb|EEP68183.1| hypothetical protein GCWU000324_02435 [Kingella oralis ATCC 51147]	4e-16		31133	http://www.ncbi.nlm.nih.gov/Structure/cdd/cddsrv.cgi?uid=31133	NCBI_CDD/31133	COG0790, COG0790, FOG: TPR repeat, SEL1 subfamily [General function prediction only].	2e-10
746	gnl|To_proteome_3d|3d.g00746.t1	THAOC_00746		XP_002294232	http://www.ncbi.nlm.nih.gov/protein/XP_002294232?report=fasta&log$=seqview	NCBI_NR/XP_002294232	predicted protein [Thalassiosira pseudonana CCMP1335] gb|EED88587.1| predicted protein [Thalassiosira pseudonana CCMP1335]	1e-16			http://www.ncbi.nlm.nih.gov/Structure/cdd/cddsrv.cgi?uid=	NCBI_CDD/
747	gnl|To_proteome_3d|3d.g00747.t1	THAOC_00747		XP_002295487	http://www.ncbi.nlm.nih.gov/protein/XP_002295487?report=fasta&log$=seqview	NCBI_NR/XP_002295487	predicted protein [Thalassiosira pseudonana CCMP1335] gb|ACI64204.1| predicted protein [Thalassiosira pseudonana CCMP1335]	3e-34			http://www.ncbi.nlm.nih.gov/Structure/cdd/cddsrv.cgi?uid=	NCBI_CDD/
748	gnl|To_proteome_3d|3d.g00748.t1	THAOC_00748			http://www.ncbi.nlm.nih.gov/protein/?report=fasta&log$=seqview	NCBI_NR/					http://www.ncbi.nlm.nih.gov/Structure/cdd/cddsrv.cgi?uid=	NCBI_CDD/
749	gnl|To_proteome_3d|3d.g00749.t1	THAOC_00749			http://www.ncbi.nlm.nih.gov/protein/?report=fasta&log$=seqview	NCBI_NR/					http://www.ncbi.nlm.nih.gov/Structure/cdd/cddsrv.cgi?uid=	NCBI_CDD/
750	gnl|To_proteome_3d|3d.g00750.t1	THAOC_00750			http://www.ncbi.nlm.nih.gov/protein/?report=fasta&log$=seqview	NCBI_NR/					http://www.ncbi.nlm.nih.gov/Structure/cdd/cddsrv.cgi?uid=	NCBI_CDD/
751	gnl|To_proteome_3d|3d.g00751.t1	THAOC_00751		XP_002290676	http://www.ncbi.nlm.nih.gov/protein/XP_002290676?report=fasta&log$=seqview	NCBI_NR/XP_002290676	predicted protein [Thalassiosira pseudonana CCMP1335] gb|EED92428.1| predicted protein [Thalassiosira pseudonana CCMP1335]	0		178757	http://www.ncbi.nlm.nih.gov/Structure/cdd/cddsrv.cgi?uid=178757	NCBI_CDD/178757	PLN03218, PLN03218, maturation of RBCL 1; Provisional.	1e-05
752	gnl|To_proteome_3d|3d.g00752.t1	THAOC_00752			http://www.ncbi.nlm.nih.gov/protein/?report=fasta&log$=seqview	NCBI_NR/					http://www.ncbi.nlm.nih.gov/Structure/cdd/cddsrv.cgi?uid=	NCBI_CDD/
753	gnl|To_proteome_3d|3d.g00753.t1	THAOC_00753		XP_002290336	http://www.ncbi.nlm.nih.gov/protein/XP_002290336?report=fasta&log$=seqview	NCBI_NR/XP_002290336	predicted protein [Thalassiosira pseudonana CCMP1335] gb|EED92088.1| predicted protein [Thalassiosira pseudonana CCMP1335]	1e-119		181382	http://www.ncbi.nlm.nih.gov/Structure/cdd/cddsrv.cgi?uid=181382	NCBI_CDD/181382	PRK08317, PRK08317, hypothetical protein; Provisional.	3e-07
754	gnl|To_proteome_3d|3d.g00754.t1	THAOC_00754			http://www.ncbi.nlm.nih.gov/protein/?report=fasta&log$=seqview	NCBI_NR/					http://www.ncbi.nlm.nih.gov/Structure/cdd/cddsrv.cgi?uid=	NCBI_CDD/
755	gnl|To_proteome_3d|3d.g00755.t1	THAOC_00755			http://www.ncbi.nlm.nih.gov/protein/?report=fasta&log$=seqview	NCBI_NR/					http://www.ncbi.nlm.nih.gov/Structure/cdd/cddsrv.cgi?uid=	NCBI_CDD/
756	gnl|To_proteome_3d|3d.g00756.t1	THAOC_00756		XP_002294934	http://www.ncbi.nlm.nih.gov/protein/XP_002294934?report=fasta&log$=seqview	NCBI_NR/XP_002294934	predicted protein [Thalassiosira pseudonana CCMP1335] gb|EED87714.1| predicted protein [Thalassiosira pseudonana CCMP1335]	1e-31			http://www.ncbi.nlm.nih.gov/Structure/cdd/cddsrv.cgi?uid=	NCBI_CDD/
757	gnl|To_proteome_3d|3d.g00757.t1	THAOC_00757		XP_002286840	http://www.ncbi.nlm.nih.gov/protein/XP_002286840?report=fasta&log$=seqview	NCBI_NR/XP_002286840	predicted protein [Thalassiosira pseudonana CCMP1335] gb|EED96481.1| predicted protein [Thalassiosira pseudonana CCMP1335]	1e-155			http://www.ncbi.nlm.nih.gov/Structure/cdd/cddsrv.cgi?uid=	NCBI_CDD/
758	gnl|To_proteome_3d|3d.g00758.t1	THAOC_00758		XP_002181729	http://www.ncbi.nlm.nih.gov/protein/XP_002181729?report=fasta&log$=seqview	NCBI_NR/XP_002181729	predicted protein [Phaeodactylum tricornutum CCAP 1055/1] gb|EEC46943.1| predicted protein [Phaeodactylum tricornutum CCAP 1055/1]	1e-39		144039	http://www.ncbi.nlm.nih.gov/Structure/cdd/cddsrv.cgi?uid=144039	NCBI_CDD/144039	pfam00300, PGAM, Phosphoglycerate mutase family. Y019_MYCTU and YK23_YEAST are not included in the Prosite entry. However these sequences are significantly similar and contain identical active site residues.	8e-15
759	gnl|To_proteome_3d|3d.g00759.t1	THAOC_00759			http://www.ncbi.nlm.nih.gov/protein/?report=fasta&log$=seqview	NCBI_NR/					http://www.ncbi.nlm.nih.gov/Structure/cdd/cddsrv.cgi?uid=	NCBI_CDD/
760	gnl|To_proteome_3d|3d.g00760.t1	THAOC_00760		XP_002939372	http://www.ncbi.nlm.nih.gov/protein/XP_002939372?report=fasta&log$=seqview	NCBI_NR/XP_002939372	PREDICTED: copia protein-like [Xenopus (Silurana) tropicalis]	2e-10			http://www.ncbi.nlm.nih.gov/Structure/cdd/cddsrv.cgi?uid=	NCBI_CDD/
761	gnl|To_proteome_3d|3d.g00761.t1	THAOC_00761			http://www.ncbi.nlm.nih.gov/protein/?report=fasta&log$=seqview	NCBI_NR/					http://www.ncbi.nlm.nih.gov/Structure/cdd/cddsrv.cgi?uid=	NCBI_CDD/
762	gnl|To_proteome_3d|3d.g00762.t1	THAOC_00762		XP_002290975	http://www.ncbi.nlm.nih.gov/protein/XP_002290975?report=fasta&log$=seqview	NCBI_NR/XP_002290975	predicted protein [Thalassiosira pseudonana CCMP1335] gb|EED91082.1| predicted protein [Thalassiosira pseudonana CCMP1335]	4e-83			http://www.ncbi.nlm.nih.gov/Structure/cdd/cddsrv.cgi?uid=	NCBI_CDD/
763	gnl|To_proteome_3d|3d.g00763.t1	THAOC_00763		XP_002290975	http://www.ncbi.nlm.nih.gov/protein/XP_002290975?report=fasta&log$=seqview	NCBI_NR/XP_002290975	predicted protein [Thalassiosira pseudonana CCMP1335] gb|EED91082.1| predicted protein [Thalassiosira pseudonana CCMP1335]	3e-78		185453	http://www.ncbi.nlm.nih.gov/Structure/cdd/cddsrv.cgi?uid=185453	NCBI_CDD/185453	PTZ00110, PTZ00110, helicase; Provisional.	4e-26
764	gnl|To_proteome_3d|3d.g00764.t1	THAOC_00764		XP_002290975	http://www.ncbi.nlm.nih.gov/protein/XP_002290975?report=fasta&log$=seqview	NCBI_NR/XP_002290975	predicted protein [Thalassiosira pseudonana CCMP1335] gb|EED91082.1| predicted protein [Thalassiosira pseudonana CCMP1335]	1e-77		28928	http://www.ncbi.nlm.nih.gov/Structure/cdd/cddsrv.cgi?uid=28928	NCBI_CDD/28928	cd00268, DEADc, DEAD-box helicases. A diverse family of proteins involved in ATP-dependent RNA unwinding, needed in a variety of cellular processes including splicing, ribosome biogenesis and RNA degradation. The name derives from the sequence of the Walker B motif (motif II). This domain contains the ATP- binding region..	3e-28
765	gnl|To_proteome_3d|3d.g00765.t1	THAOC_00765		ACA60903	http://www.ncbi.nlm.nih.gov/protein/ACA60903?report=fasta&log$=seqview	NCBI_NR/ACA60903	pol protein [Thalassiosira pseudonana]	0		149018	http://www.ncbi.nlm.nih.gov/Structure/cdd/cddsrv.cgi?uid=149018	NCBI_CDD/149018	pfam07727, RVT_2, Reverse transcriptase (RNA-dependent DNA polymerase). A reverse transcriptase gene is usually indicative of a mobile element such as a retrotransposon or retrovirus. Reverse transcriptases occur in a variety of mobile elements, including retrotransposons, retroviruses, group II introns, bacterial msDNAs, hepadnaviruses, and caulimoviruses. This Pfam entry includes reverse transc…	1e-33
766	gnl|To_proteome_3d|3d.g00766.t1	THAOC_00766			http://www.ncbi.nlm.nih.gov/protein/?report=fasta&log$=seqview	NCBI_NR/					http://www.ncbi.nlm.nih.gov/Structure/cdd/cddsrv.cgi?uid=	NCBI_CDD/
767	gnl|To_proteome_3d|3d.g00767.t1	THAOC_00767		XP_002297132	http://www.ncbi.nlm.nih.gov/protein/XP_002297132?report=fasta&log$=seqview	NCBI_NR/XP_002297132	hypothetical protein THAPSDRAFT_264623 [Thalassiosira pseudonana CCMP1335] gb|EED86600.1| hypothetical protein THAPSDRAFT_264623 [Thalassiosira pseudonana CCMP1335]	4e-93		162267	http://www.ncbi.nlm.nih.gov/Structure/cdd/cddsrv.cgi?uid=162267	NCBI_CDD/162267	TIGR01243, CDC48, AAA family ATPase, CDC48 subfamily. This subfamily of the AAA family ATPases includes two members each from three archaeal species. It also includes yeast CDC48 (cell division control protein 48) and the human ortholog, transitional endoplasmic reticulum ATPase (valosin-containing protein). These proteins in eukaryotes are involved in the budding and transfer of membrane from th…	2e-28
768	gnl|To_proteome_3d|3d.g00768.t1	THAOC_00768			http://www.ncbi.nlm.nih.gov/protein/?report=fasta&log$=seqview	NCBI_NR/					http://www.ncbi.nlm.nih.gov/Structure/cdd/cddsrv.cgi?uid=	NCBI_CDD/
769	gnl|To_proteome_3d|3d.g00769.t1	THAOC_00769			http://www.ncbi.nlm.nih.gov/protein/?report=fasta&log$=seqview	NCBI_NR/					http://www.ncbi.nlm.nih.gov/Structure/cdd/cddsrv.cgi?uid=	NCBI_CDD/
770	gnl|To_proteome_3d|3d.g00770.t1	THAOC_00770			http://www.ncbi.nlm.nih.gov/protein/?report=fasta&log$=seqview	NCBI_NR/					http://www.ncbi.nlm.nih.gov/Structure/cdd/cddsrv.cgi?uid=	NCBI_CDD/
771	gnl|To_proteome_3d|3d.g00771.t1	THAOC_00771			http://www.ncbi.nlm.nih.gov/protein/?report=fasta&log$=seqview	NCBI_NR/					http://www.ncbi.nlm.nih.gov/Structure/cdd/cddsrv.cgi?uid=	NCBI_CDD/
772	gnl|To_proteome_3d|3d.g00772.t1	THAOC_00772		XP_002293651	http://www.ncbi.nlm.nih.gov/protein/XP_002293651?report=fasta&log$=seqview	NCBI_NR/XP_002293651	predicted protein [Thalassiosira pseudonana CCMP1335] gb|EED89387.1| predicted protein [Thalassiosira pseudonana CCMP1335]	2e-44		33687	http://www.ncbi.nlm.nih.gov/Structure/cdd/cddsrv.cgi?uid=33687	NCBI_CDD/33687	COG3899, COG3899, Predicted ATPase [General function prediction only].	1e-19
773	gnl|To_proteome_3d|3d.g00773.t1	THAOC_00773			http://www.ncbi.nlm.nih.gov/protein/?report=fasta&log$=seqview	NCBI_NR/					http://www.ncbi.nlm.nih.gov/Structure/cdd/cddsrv.cgi?uid=	NCBI_CDD/
774	gnl|To_proteome_3d|3d.g00774.t1	THAOC_00774		XP_002288305	http://www.ncbi.nlm.nih.gov/protein/XP_002288305?report=fasta&log$=seqview	NCBI_NR/XP_002288305	atp-dependent RNA helicase [Thalassiosira pseudonana CCMP1335] gb|EED93741.1| atp-dependent RNA helicase [Thalassiosira pseudonana CCMP1335]	0		185609	http://www.ncbi.nlm.nih.gov/Structure/cdd/cddsrv.cgi?uid=185609	NCBI_CDD/185609	PTZ00424, PTZ00424, helicase 45; Provisional.	9e-72
775	gnl|To_proteome_3d|3d.g00775.t1	THAOC_00775		XP_002286552	http://www.ncbi.nlm.nih.gov/protein/XP_002286552?report=fasta&log$=seqview	NCBI_NR/XP_002286552	predicted protein [Thalassiosira pseudonana CCMP1335] gb|EED96193.1| predicted protein [Thalassiosira pseudonana CCMP1335]	2e-46		162363	http://www.ncbi.nlm.nih.gov/Structure/cdd/cddsrv.cgi?uid=162363	NCBI_CDD/162363	TIGR01444, fkbM_fam, methyltransferase, FkbM family. Members of this family are characterized by two well-conserved short regions separated by a variable in both sequence and length. The first of the two regions is found in a large number of proteins outside this subfamily, a number of which have been characterized as methyltransferases. One member of the present family, FkbM, was shown to be req…	3e-05
776	gnl|To_proteome_3d|3d.g00776.t1	THAOC_00776		XP_002182343	http://www.ncbi.nlm.nih.gov/protein/XP_002182343?report=fasta&log$=seqview	NCBI_NR/XP_002182343	predicted protein [Phaeodactylum tricornutum CCAP 1055/1] gb|EEC46244.1| predicted protein [Phaeodactylum tricornutum CCAP 1055/1]	4e-14		178839	http://www.ncbi.nlm.nih.gov/Structure/cdd/cddsrv.cgi?uid=178839	NCBI_CDD/178839	PRK00071, nadD, nicotinic acid mononucleotide adenylyltransferase; Provisional.	2e-05
777	gnl|To_proteome_3d|3d.g00777.t1	THAOC_00777			http://www.ncbi.nlm.nih.gov/protein/?report=fasta&log$=seqview	NCBI_NR/					http://www.ncbi.nlm.nih.gov/Structure/cdd/cddsrv.cgi?uid=	NCBI_CDD/
778	gnl|To_proteome_3d|3d.g00778.t1	THAOC_00778		EAW89334	http://www.ncbi.nlm.nih.gov/protein/EAW89334?report=fasta&log$=seqview	NCBI_NR/EAW89334	tripartite motif-containing 65, isoform CRA_b [Homo sapiens]	0.0001		128481	http://www.ncbi.nlm.nih.gov/Structure/cdd/cddsrv.cgi?uid=128481	NCBI_CDD/128481	smart00184, RING, Ring finger. E3 ubiquitin-protein ligase activity is intrinsic to the RING domain of c-Cbl and is likely to be a general function of this domain; Various RING fingers exhibit binding activity towards E2 ubiquitin-conjugating enzymes (Ubc' s).	0.0001
779	gnl|To_proteome_3d|3d.g00779.t1	THAOC_00779		XP_002296381	http://www.ncbi.nlm.nih.gov/protein/XP_002296381?report=fasta&log$=seqview	NCBI_NR/XP_002296381	predicted protein [Thalassiosira pseudonana CCMP1335] gb|EED87077.1| predicted protein [Thalassiosira pseudonana CCMP1335]	7e-58			http://www.ncbi.nlm.nih.gov/Structure/cdd/cddsrv.cgi?uid=	NCBI_CDD/
780	gnl|To_proteome_3d|3d.g00780.t1	THAOC_00780			http://www.ncbi.nlm.nih.gov/protein/?report=fasta&log$=seqview	NCBI_NR/					http://www.ncbi.nlm.nih.gov/Structure/cdd/cddsrv.cgi?uid=	NCBI_CDD/
781	gnl|To_proteome_3d|3d.g00781.t1	THAOC_00781		XP_002932098	http://www.ncbi.nlm.nih.gov/protein/XP_002932098?report=fasta&log$=seqview	NCBI_NR/XP_002932098	PREDICTED: copia protein-like [Xenopus (Silurana) tropicalis]	4e-31			http://www.ncbi.nlm.nih.gov/Structure/cdd/cddsrv.cgi?uid=	NCBI_CDD/
782	gnl|To_proteome_3d|3d.g00782.t1	THAOC_00782			http://www.ncbi.nlm.nih.gov/protein/?report=fasta&log$=seqview	NCBI_NR/					http://www.ncbi.nlm.nih.gov/Structure/cdd/cddsrv.cgi?uid=	NCBI_CDD/
783	gnl|To_proteome_3d|3d.g00783.t1	THAOC_00783			http://www.ncbi.nlm.nih.gov/protein/?report=fasta&log$=seqview	NCBI_NR/					http://www.ncbi.nlm.nih.gov/Structure/cdd/cddsrv.cgi?uid=	NCBI_CDD/
784	gnl|To_proteome_3d|3d.g00784.t1	THAOC_00784		YP_001290840	http://www.ncbi.nlm.nih.gov/protein/YP_001290840?report=fasta&log$=seqview	NCBI_NR/YP_001290840	Sel1 domain-containing protein [Haemophilus influenzae PittEE] gb|ABQ98457.1| Sel1 domain protein repeat-containing protein [Haemophilus influenzae PittEE]	2e-17		31133	http://www.ncbi.nlm.nih.gov/Structure/cdd/cddsrv.cgi?uid=31133	NCBI_CDD/31133	COG0790, COG0790, FOG: TPR repeat, SEL1 subfamily [General function prediction only].	6e-07
785	gnl|To_proteome_3d|3d.g00785.t1	THAOC_00785			http://www.ncbi.nlm.nih.gov/protein/?report=fasta&log$=seqview	NCBI_NR/					http://www.ncbi.nlm.nih.gov/Structure/cdd/cddsrv.cgi?uid=	NCBI_CDD/
786	gnl|To_proteome_3d|3d.g00786.t1	THAOC_00786			http://www.ncbi.nlm.nih.gov/protein/?report=fasta&log$=seqview	NCBI_NR/					http://www.ncbi.nlm.nih.gov/Structure/cdd/cddsrv.cgi?uid=	NCBI_CDD/
787	gnl|To_proteome_3d|3d.g00787.t1	THAOC_00787			http://www.ncbi.nlm.nih.gov/protein/?report=fasta&log$=seqview	NCBI_NR/					http://www.ncbi.nlm.nih.gov/Structure/cdd/cddsrv.cgi?uid=	NCBI_CDD/
788	gnl|To_proteome_3d|3d.g00788.t1	THAOC_00788			http://www.ncbi.nlm.nih.gov/protein/?report=fasta&log$=seqview	NCBI_NR/					http://www.ncbi.nlm.nih.gov/Structure/cdd/cddsrv.cgi?uid=	NCBI_CDD/
789	gnl|To_proteome_3d|3d.g00789.t1	THAOC_00789		XP_002295133	http://www.ncbi.nlm.nih.gov/protein/XP_002295133?report=fasta&log$=seqview	NCBI_NR/XP_002295133	predicted protein [Thalassiosira pseudonana CCMP1335] gb|EED87437.1| predicted protein [Thalassiosira pseudonana CCMP1335]	0.0003			http://www.ncbi.nlm.nih.gov/Structure/cdd/cddsrv.cgi?uid=	NCBI_CDD/
790	gnl|To_proteome_3d|3d.g00790.t1	THAOC_00790		YP_003302763	http://www.ncbi.nlm.nih.gov/protein/YP_003302763?report=fasta&log$=seqview	NCBI_NR/YP_003302763	hypothetical protein MHO_2260 [Mycoplasma hominis] emb|CAX37360.1| Conserved hypothetical protein, predictedlipoprotein [Mycoplasma hominis]	1e-16			http://www.ncbi.nlm.nih.gov/Structure/cdd/cddsrv.cgi?uid=	NCBI_CDD/
791	gnl|To_proteome_3d|3d.g00791.t1	THAOC_00791			http://www.ncbi.nlm.nih.gov/protein/?report=fasta&log$=seqview	NCBI_NR/					http://www.ncbi.nlm.nih.gov/Structure/cdd/cddsrv.cgi?uid=	NCBI_CDD/
792	gnl|To_proteome_3d|3d.g00792.t1	THAOC_00792			http://www.ncbi.nlm.nih.gov/protein/?report=fasta&log$=seqview	NCBI_NR/					http://www.ncbi.nlm.nih.gov/Structure/cdd/cddsrv.cgi?uid=	NCBI_CDD/
793	gnl|To_proteome_3d|3d.g00793.t1	THAOC_00793			http://www.ncbi.nlm.nih.gov/protein/?report=fasta&log$=seqview	NCBI_NR/					http://www.ncbi.nlm.nih.gov/Structure/cdd/cddsrv.cgi?uid=	NCBI_CDD/
794	gnl|To_proteome_3d|3d.g00794.t1	THAOC_00794		XP_002185779	http://www.ncbi.nlm.nih.gov/protein/XP_002185779?report=fasta&log$=seqview	NCBI_NR/XP_002185779	predicted protein [Phaeodactylum tricornutum CCAP 1055/1] gb|ACI65249.1| predicted protein [Phaeodactylum tricornutum CCAP 1055/1]	0.0002			http://www.ncbi.nlm.nih.gov/Structure/cdd/cddsrv.cgi?uid=	NCBI_CDD/
795	gnl|To_proteome_3d|3d.g00795.t1	THAOC_00795			http://www.ncbi.nlm.nih.gov/protein/?report=fasta&log$=seqview	NCBI_NR/					http://www.ncbi.nlm.nih.gov/Structure/cdd/cddsrv.cgi?uid=	NCBI_CDD/
796	gnl|To_proteome_3d|3d.g00796.t1	THAOC_00796		XP_002288298	http://www.ncbi.nlm.nih.gov/protein/XP_002288298?report=fasta&log$=seqview	NCBI_NR/XP_002288298	predicted protein [Thalassiosira pseudonana CCMP1335] gb|EED93734.1| predicted protein [Thalassiosira pseudonana CCMP1335]	4e-27		148581	http://www.ncbi.nlm.nih.gov/Structure/cdd/cddsrv.cgi?uid=148581	NCBI_CDD/148581	pfam07047, OPA3, Optic atrophy 3 protein (OPA3). This family consists of several optic atrophy 3 (OPA3) proteins. OPA3 deficiency causes type III 3-methylglutaconic aciduria (MGA) in humans. This disease manifests with early bilateral optic atrophy, spasticity, extrapyramidal dysfunction, ataxia, and cognitive deficits, but normal longevity.	2e-06
797	gnl|To_proteome_3d|3d.g00797.t1	THAOC_00797			http://www.ncbi.nlm.nih.gov/protein/?report=fasta&log$=seqview	NCBI_NR/					http://www.ncbi.nlm.nih.gov/Structure/cdd/cddsrv.cgi?uid=	NCBI_CDD/
798	gnl|To_proteome_3d|3d.g00798.t1	THAOC_00798			http://www.ncbi.nlm.nih.gov/protein/?report=fasta&log$=seqview	NCBI_NR/					http://www.ncbi.nlm.nih.gov/Structure/cdd/cddsrv.cgi?uid=	NCBI_CDD/
799	gnl|To_proteome_3d|3d.g00799.t1	THAOC_00799			http://www.ncbi.nlm.nih.gov/protein/?report=fasta&log$=seqview	NCBI_NR/					http://www.ncbi.nlm.nih.gov/Structure/cdd/cddsrv.cgi?uid=	NCBI_CDD/
800	gnl|To_proteome_3d|3d.g00800.t1	THAOC_00800			http://www.ncbi.nlm.nih.gov/protein/?report=fasta&log$=seqview	NCBI_NR/					http://www.ncbi.nlm.nih.gov/Structure/cdd/cddsrv.cgi?uid=	NCBI_CDD/
801	gnl|To_proteome_3d|3d.g00801.t1	THAOC_00801		ACA60889	http://www.ncbi.nlm.nih.gov/protein/ACA60889?report=fasta&log$=seqview	NCBI_NR/ACA60889	pol protein [Thalassiosira pseudonana]	4e-28			http://www.ncbi.nlm.nih.gov/Structure/cdd/cddsrv.cgi?uid=	NCBI_CDD/
802	gnl|To_proteome_3d|3d.g00802.t1	THAOC_00802		YP_001290840	http://www.ncbi.nlm.nih.gov/protein/YP_001290840?report=fasta&log$=seqview	NCBI_NR/YP_001290840	Sel1 domain-containing protein [Haemophilus influenzae PittEE] gb|ABQ98457.1| Sel1 domain protein repeat-containing protein [Haemophilus influenzae PittEE]	1e-08			http://www.ncbi.nlm.nih.gov/Structure/cdd/cddsrv.cgi?uid=	NCBI_CDD/
803	gnl|To_proteome_3d|3d.g00803.t1	THAOC_00803			http://www.ncbi.nlm.nih.gov/protein/?report=fasta&log$=seqview	NCBI_NR/					http://www.ncbi.nlm.nih.gov/Structure/cdd/cddsrv.cgi?uid=	NCBI_CDD/
804	gnl|To_proteome_3d|3d.g00804.t1	THAOC_00804		NP_820135	http://www.ncbi.nlm.nih.gov/protein/NP_820135?report=fasta&log$=seqview	NCBI_NR/NP_820135	enhanced entry protein enhC, tetratricopeptide repeat family [Coxiella burnetii RSA 493] gb|AAO90649.1| enhanced entry protein enhC, tetratricopeptide repeat family [Coxiella burnetii RSA 493]	8e-11		145090	http://www.ncbi.nlm.nih.gov/Structure/cdd/cddsrv.cgi?uid=145090	NCBI_CDD/145090	pfam01753, zf-MYND, MYND finger.	0.0007
805	gnl|To_proteome_3d|3d.g00805.t1	THAOC_00805			http://www.ncbi.nlm.nih.gov/protein/?report=fasta&log$=seqview	NCBI_NR/					http://www.ncbi.nlm.nih.gov/Structure/cdd/cddsrv.cgi?uid=	NCBI_CDD/
806	gnl|To_proteome_3d|3d.g00806.t1	THAOC_00806			http://www.ncbi.nlm.nih.gov/protein/?report=fasta&log$=seqview	NCBI_NR/					http://www.ncbi.nlm.nih.gov/Structure/cdd/cddsrv.cgi?uid=	NCBI_CDD/
807	gnl|To_proteome_3d|3d.g00807.t1	THAOC_00807		YP_003071983	http://www.ncbi.nlm.nih.gov/protein/YP_003071983?report=fasta&log$=seqview	NCBI_NR/YP_003071983	putative 5'-nucleotidase [Teredinibacter turnerae T7901] gb|ACR14118.1| putative 5'-nucleotidase [Teredinibacter turnerae T7901]	1e-113		130593	http://www.ncbi.nlm.nih.gov/Structure/cdd/cddsrv.cgi?uid=130593	NCBI_CDD/130593	TIGR01530, nadN, NAD pyrophosphatase/5'-nucleotidase NadN. This model describes NadN of Haemophilus influenzae and a small number of close homologs in pathogenic, Gram-negative bacteria. NadN is a periplasmic enzyme that cleaves NAD (nicotinamide adenine dinucleotide) to NMN (nicotinamide mononucleotide) and AMP. The NMN must be converted by a 5'-nucleotidase to nicotinamide riboside for import. …	2e-76
808	gnl|To_proteome_3d|3d.g00808.t1	THAOC_00808		XP_002293303	http://www.ncbi.nlm.nih.gov/protein/XP_002293303?report=fasta&log$=seqview	NCBI_NR/XP_002293303	eukaryotic translation initiation factor 6 [Thalassiosira pseudonana CCMP1335] gb|EED89039.1| eukaryotic translation initiation factor 6 [Thalassiosira pseudonana CCMP1335]	1e-122		185471	http://www.ncbi.nlm.nih.gov/Structure/cdd/cddsrv.cgi?uid=185471	NCBI_CDD/185471	PTZ00136, PTZ00136, eukaryotic translation initiation factor 6-like protein; Provisional.	3e-96
809	gnl|To_proteome_3d|3d.g00809.t1	THAOC_00809		XP_002289205	http://www.ncbi.nlm.nih.gov/protein/XP_002289205?report=fasta&log$=seqview	NCBI_NR/XP_002289205	dolichyl-phosphate beta-mannosyltransferase [Thalassiosira pseudonana CCMP1335] gb|EED92742.1| dolichyl-phosphate beta-mannosyltransferase [Thalassiosira pseudonana CCMP1335]	1e-106		178327	http://www.ncbi.nlm.nih.gov/Structure/cdd/cddsrv.cgi?uid=178327	NCBI_CDD/178327	PLN02726, PLN02726, dolichyl-phosphate beta-D-mannosyltransferase.	4e-64
810	gnl|To_proteome_3d|3d.g00810.t1	THAOC_00810		XP_002293304	http://www.ncbi.nlm.nih.gov/protein/XP_002293304?report=fasta&log$=seqview	NCBI_NR/XP_002293304	predicted protein [Thalassiosira pseudonana CCMP1335] gb|EED89040.1| predicted protein [Thalassiosira pseudonana CCMP1335]	2e-23			http://www.ncbi.nlm.nih.gov/Structure/cdd/cddsrv.cgi?uid=	NCBI_CDD/
811	gnl|To_proteome_3d|3d.g00811.t1	THAOC_00811			http://www.ncbi.nlm.nih.gov/protein/?report=fasta&log$=seqview	NCBI_NR/					http://www.ncbi.nlm.nih.gov/Structure/cdd/cddsrv.cgi?uid=	NCBI_CDD/
812	gnl|To_proteome_3d|3d.g00812.t1	THAOC_00812		BAG51737	http://www.ncbi.nlm.nih.gov/protein/BAG51737?report=fasta&log$=seqview	NCBI_NR/BAG51737	unnamed protein product [Homo sapiens]	5e-07		128481	http://www.ncbi.nlm.nih.gov/Structure/cdd/cddsrv.cgi?uid=128481	NCBI_CDD/128481	smart00184, RING, Ring finger. E3 ubiquitin-protein ligase activity is intrinsic to the RING domain of c-Cbl and is likely to be a general function of this domain; Various RING fingers exhibit binding activity towards E2 ubiquitin-conjugating enzymes (Ubc' s).	7e-06
813	gnl|To_proteome_3d|3d.g00813.t1	THAOC_00813			http://www.ncbi.nlm.nih.gov/protein/?report=fasta&log$=seqview	NCBI_NR/					http://www.ncbi.nlm.nih.gov/Structure/cdd/cddsrv.cgi?uid=	NCBI_CDD/
814	gnl|To_proteome_3d|3d.g00814.t1	THAOC_00814		XP_002296793	http://www.ncbi.nlm.nih.gov/protein/XP_002296793?report=fasta&log$=seqview	NCBI_NR/XP_002296793	UDP galactopyranose mutase [Thalassiosira pseudonana CCMP1335] gb|EED86994.1| UDP galactopyranose mutase [Thalassiosira pseudonana CCMP1335]	1e-165		30908	http://www.ncbi.nlm.nih.gov/Structure/cdd/cddsrv.cgi?uid=30908	NCBI_CDD/30908	COG0562, Glf, UDP-galactopyranose mutase [Cell envelope biogenesis, outer membrane].	1e-79
815	gnl|To_proteome_3d|3d.g00815.t1	THAOC_00815		EFA80044	http://www.ncbi.nlm.nih.gov/protein/EFA80044?report=fasta&log$=seqview	NCBI_NR/EFA80044	hypothetical protein PPL_06865 [Polysphondylium pallidum PN500]	3e-22		162962	http://www.ncbi.nlm.nih.gov/Structure/cdd/cddsrv.cgi?uid=162962	NCBI_CDD/162962	TIGR02651, RNase_Z, ribonuclease Z. Processing of the 3-prime end of tRNA precursors may be the result of endonuclease or exonuclease activity, and differs in different species. Member of this family are ribonuclease Z, a tRNA 3-prime endonuclease that processes tRNAs to prepare for addition of CCA. In species where all tRNA sequences already have the CCA tail, such as E. coli, the need for such …	2e-07
816	gnl|To_proteome_3d|3d.g00816.t1	THAOC_00816		XP_002296807	http://www.ncbi.nlm.nih.gov/protein/XP_002296807?report=fasta&log$=seqview	NCBI_NR/XP_002296807	predicted protein [Thalassiosira pseudonana CCMP1335] gb|EED87008.1| predicted protein [Thalassiosira pseudonana CCMP1335]	4e-69		33119	http://www.ncbi.nlm.nih.gov/Structure/cdd/cddsrv.cgi?uid=33119	NCBI_CDD/33119	COG3310, COG3310, Uncharacterized protein conserved in bacteria [Function unknown].	5e-19
817	gnl|To_proteome_3d|3d.g00817.t1	THAOC_00817			http://www.ncbi.nlm.nih.gov/protein/?report=fasta&log$=seqview	NCBI_NR/					http://www.ncbi.nlm.nih.gov/Structure/cdd/cddsrv.cgi?uid=	NCBI_CDD/
818	gnl|To_proteome_3d|3d.g00818.t1	THAOC_00818		XP_002292543	http://www.ncbi.nlm.nih.gov/protein/XP_002292543?report=fasta&log$=seqview	NCBI_NR/XP_002292543	predicted protein [Thalassiosira pseudonana CCMP1335] gb|EED90518.1| predicted protein [Thalassiosira pseudonana CCMP1335]	6e-12		29015	http://www.ncbi.nlm.nih.gov/Structure/cdd/cddsrv.cgi?uid=29015	NCBI_CDD/29015	cd00116, LRR_RI, Leucine-rich repeats (LRRs), ribonuclease inhibitor (RI)-like subfamily. LRRs are 20-29 residue sequence motifs present in many proteins that participate in protein-protein interactions and have different functions and cellular locations. LRRs correspond to structural units consisting of a beta strand (LxxLxLxxN/CxL conserved pattern) and an alpha helix. This alignment contains 1…	0.0005
819	gnl|To_proteome_3d|3d.g00819.t1	THAOC_00819			http://www.ncbi.nlm.nih.gov/protein/?report=fasta&log$=seqview	NCBI_NR/					http://www.ncbi.nlm.nih.gov/Structure/cdd/cddsrv.cgi?uid=	NCBI_CDD/
820	gnl|To_proteome_3d|3d.g00820.t1	THAOC_00820		XP_001702011	http://www.ncbi.nlm.nih.gov/protein/XP_001702011?report=fasta&log$=seqview	NCBI_NR/XP_001702011	predicted protein [Chlamydomonas reinhardtii] gb|EDO97286.1| predicted protein [Chlamydomonas reinhardtii]	1e-07			http://www.ncbi.nlm.nih.gov/Structure/cdd/cddsrv.cgi?uid=	NCBI_CDD/
821	gnl|To_proteome_3d|3d.g00821.t1	THAOC_00821			http://www.ncbi.nlm.nih.gov/protein/?report=fasta&log$=seqview	NCBI_NR/					http://www.ncbi.nlm.nih.gov/Structure/cdd/cddsrv.cgi?uid=	NCBI_CDD/
822	gnl|To_proteome_3d|3d.g00822.t1	THAOC_00822		ACA60914	http://www.ncbi.nlm.nih.gov/protein/ACA60914?report=fasta&log$=seqview	NCBI_NR/ACA60914	pol protein [Thalassiosira pseudonana]	3e-27		73154	http://www.ncbi.nlm.nih.gov/Structure/cdd/cddsrv.cgi?uid=73154	NCBI_CDD/73154	cd01647, RT_LTR, RT_LTR: Reverse transcriptases (RTs) from retrotransposons and retroviruses which have long terminal repeats (LTRs) in their DNA copies but not in their RNA template. RT catalyzes DNA replication from an RNA template, and is responsible for the replication of retroelements. An RT gene is usually indicative of a mobile element such as a retrotransposon or retrovirus. RTs are prese…	5e-10
823	gnl|To_proteome_3d|3d.g00823.t1	THAOC_00823			http://www.ncbi.nlm.nih.gov/protein/?report=fasta&log$=seqview	NCBI_NR/					http://www.ncbi.nlm.nih.gov/Structure/cdd/cddsrv.cgi?uid=	NCBI_CDD/
824	gnl|To_proteome_3d|3d.g00824.t1	THAOC_00824		YP_003594348	http://www.ncbi.nlm.nih.gov/protein/YP_003594348?report=fasta&log$=seqview	NCBI_NR/YP_003594348	prolyl 4-hydroxylase subunit alpha [Caulobacter segnis ATCC 21756] gb|ADG11730.1| Prolyl 4-hydroxylase alpha subunit [Caulobacter segnis ATCC 21756]	0.0002			http://www.ncbi.nlm.nih.gov/Structure/cdd/cddsrv.cgi?uid=	NCBI_CDD/
825	gnl|To_proteome_3d|3d.g00825.t1	THAOC_00825			http://www.ncbi.nlm.nih.gov/protein/?report=fasta&log$=seqview	NCBI_NR/					http://www.ncbi.nlm.nih.gov/Structure/cdd/cddsrv.cgi?uid=	NCBI_CDD/
826	gnl|To_proteome_3d|3d.g00826.t1	THAOC_00826		NP_968077	http://www.ncbi.nlm.nih.gov/protein/NP_968077?report=fasta&log$=seqview	NCBI_NR/NP_968077	ankyrin domain-containing protein [Bdellovibrio bacteriovorus HD100] emb|CAE79070.1| ankyrin domain protein [Bdellovibrio bacteriovorus HD100]	0.0007			http://www.ncbi.nlm.nih.gov/Structure/cdd/cddsrv.cgi?uid=	NCBI_CDD/
827	gnl|To_proteome_3d|3d.g00827.t1	THAOC_00827			http://www.ncbi.nlm.nih.gov/protein/?report=fasta&log$=seqview	NCBI_NR/					http://www.ncbi.nlm.nih.gov/Structure/cdd/cddsrv.cgi?uid=	NCBI_CDD/
828	gnl|To_proteome_3d|3d.g00828.t1	THAOC_00828		XP_002296988	http://www.ncbi.nlm.nih.gov/protein/XP_002296988?report=fasta&log$=seqview	NCBI_NR/XP_002296988	predicted protein [Thalassiosira pseudonana CCMP1335] gb|EED86716.1| predicted protein [Thalassiosira pseudonana CCMP1335]	1e-123		117026	http://www.ncbi.nlm.nih.gov/Structure/cdd/cddsrv.cgi?uid=117026	NCBI_CDD/117026	pfam08449, UAA, UAA transporter family. This family includes transporters with a specificity for UDP-N-acetylglucosamine.	4e-20
829	gnl|To_proteome_3d|3d.g00829.t1	THAOC_00829			http://www.ncbi.nlm.nih.gov/protein/?report=fasta&log$=seqview	NCBI_NR/					http://www.ncbi.nlm.nih.gov/Structure/cdd/cddsrv.cgi?uid=	NCBI_CDD/
830	gnl|To_proteome_3d|3d.g00830.t1	THAOC_00830		XP_002177049	http://www.ncbi.nlm.nih.gov/protein/XP_002177049?report=fasta&log$=seqview	NCBI_NR/XP_002177049	predicted protein [Phaeodactylum tricornutum CCAP 1055/1] gb|EEC51512.1| predicted protein [Phaeodactylum tricornutum CCAP 1055/1]	5e-11			http://www.ncbi.nlm.nih.gov/Structure/cdd/cddsrv.cgi?uid=	NCBI_CDD/
831	gnl|To_proteome_3d|3d.g00831.t1	THAOC_00831			http://www.ncbi.nlm.nih.gov/protein/?report=fasta&log$=seqview	NCBI_NR/					http://www.ncbi.nlm.nih.gov/Structure/cdd/cddsrv.cgi?uid=	NCBI_CDD/
832	gnl|To_proteome_3d|3d.g00832.t1	THAOC_00832		XP_002294949	http://www.ncbi.nlm.nih.gov/protein/XP_002294949?report=fasta&log$=seqview	NCBI_NR/XP_002294949	predicted protein [Thalassiosira pseudonana CCMP1335] gb|EED87729.1| predicted protein [Thalassiosira pseudonana CCMP1335]	1e-126			http://www.ncbi.nlm.nih.gov/Structure/cdd/cddsrv.cgi?uid=	NCBI_CDD/
833	gnl|To_proteome_3d|3d.g00833.t1	THAOC_00833		XP_002295102	http://www.ncbi.nlm.nih.gov/protein/XP_002295102?report=fasta&log$=seqview	NCBI_NR/XP_002295102	predicted protein [Thalassiosira pseudonana CCMP1335] gb|EED87882.1| predicted protein [Thalassiosira pseudonana CCMP1335]	4e-59		99847	http://www.ncbi.nlm.nih.gov/Structure/cdd/cddsrv.cgi?uid=99847	NCBI_CDD/99847	cd06144, REX4_like, DEDDh 3'-5' exonuclease domain of RNA exonuclease 4, XPMC2, Interferon Stimulated Gene product of 20 kDa, and similar proteins. This subfamily is composed of RNA exonuclease 4 (REX4 or Rex4p), XPMC2, Interferon (IFN) Stimulated Gene product of 20 kDa (ISG20), and similar proteins. REX4 is involved in pre-rRNA processing. It controls the ratio between the two forms of 5.8S rRNA…	9e-37
834	gnl|To_proteome_3d|3d.g00834.t1	THAOC_00834		XP_002613396	http://www.ncbi.nlm.nih.gov/protein/XP_002613396?report=fasta&log$=seqview	NCBI_NR/XP_002613396	hypothetical protein BRAFLDRAFT_68404 [Branchiostoma floridae] gb|EEN69405.1| hypothetical protein BRAFLDRAFT_68404 [Branchiostoma floridae]	0.0001			http://www.ncbi.nlm.nih.gov/Structure/cdd/cddsrv.cgi?uid=	NCBI_CDD/
835	gnl|To_proteome_3d|3d.g00835.t1	THAOC_00835		XP_002181822	http://www.ncbi.nlm.nih.gov/protein/XP_002181822?report=fasta&log$=seqview	NCBI_NR/XP_002181822	predicted protein [Phaeodactylum tricornutum CCAP 1055/1] ref|XP_002185602.1| predicted protein [Phaeodactylum tricornutum CCAP 1055/1] gb|EEC42900.1| predicted protein [Phaeodactylum tricornutum CCAP 1055/1] gb|EEC47036.1| predicted protein [Phaeodactylum tricornutum CCAP 1055/1]	6e-29			http://www.ncbi.nlm.nih.gov/Structure/cdd/cddsrv.cgi?uid=	NCBI_CDD/
836	gnl|To_proteome_3d|3d.g00836.t1	THAOC_00836			http://www.ncbi.nlm.nih.gov/protein/?report=fasta&log$=seqview	NCBI_NR/					http://www.ncbi.nlm.nih.gov/Structure/cdd/cddsrv.cgi?uid=	NCBI_CDD/
837	gnl|To_proteome_3d|3d.g00837.t1	THAOC_00837			http://www.ncbi.nlm.nih.gov/protein/?report=fasta&log$=seqview	NCBI_NR/					http://www.ncbi.nlm.nih.gov/Structure/cdd/cddsrv.cgi?uid=	NCBI_CDD/
838	gnl|To_proteome_3d|3d.g00838.t1	THAOC_00838			http://www.ncbi.nlm.nih.gov/protein/?report=fasta&log$=seqview	NCBI_NR/					http://www.ncbi.nlm.nih.gov/Structure/cdd/cddsrv.cgi?uid=	NCBI_CDD/
839	gnl|To_proteome_3d|3d.g00839.t1	THAOC_00839			http://www.ncbi.nlm.nih.gov/protein/?report=fasta&log$=seqview	NCBI_NR/					http://www.ncbi.nlm.nih.gov/Structure/cdd/cddsrv.cgi?uid=	NCBI_CDD/
840	gnl|To_proteome_3d|3d.g00840.t1	THAOC_00840			http://www.ncbi.nlm.nih.gov/protein/?report=fasta&log$=seqview	NCBI_NR/					http://www.ncbi.nlm.nih.gov/Structure/cdd/cddsrv.cgi?uid=	NCBI_CDD/
841	gnl|To_proteome_3d|3d.g00841.t1	THAOC_00841		ZP_04662422	http://www.ncbi.nlm.nih.gov/protein/ZP_04662422?report=fasta&log$=seqview	NCBI_NR/ZP_04662422	TPR repeat-containing SEL1 subfamily protein [Acinetobacter baumannii AB900]	4e-10		31133	http://www.ncbi.nlm.nih.gov/Structure/cdd/cddsrv.cgi?uid=31133	NCBI_CDD/31133	COG0790, COG0790, FOG: TPR repeat, SEL1 subfamily [General function prediction only].	3e-05
842	gnl|To_proteome_3d|3d.g00842.t1	THAOC_00842		ZP_05030203	http://www.ncbi.nlm.nih.gov/protein/ZP_05030203?report=fasta&log$=seqview	NCBI_NR/ZP_05030203	PAS fold family [Microcoleus chthonoplastes PCC 7420] gb|EDX71667.1| PAS fold family [Microcoleus chthonoplastes PCC 7420]	2e-10			http://www.ncbi.nlm.nih.gov/Structure/cdd/cddsrv.cgi?uid=	NCBI_CDD/
843	gnl|To_proteome_3d|3d.g00843.t1	THAOC_00843			http://www.ncbi.nlm.nih.gov/protein/?report=fasta&log$=seqview	NCBI_NR/					http://www.ncbi.nlm.nih.gov/Structure/cdd/cddsrv.cgi?uid=	NCBI_CDD/
844	gnl|To_proteome_3d|3d.g00844.t1	THAOC_00844		YP_001957953	http://www.ncbi.nlm.nih.gov/protein/YP_001957953?report=fasta&log$=seqview	NCBI_NR/YP_001957953	hypothetical protein Aasi_0854 [Candidatus Amoebophilus asiaticus 5a2] gb|ACE06224.1| hypothetical protein Aasi_0854 [Candidatus Amoebophilus asiaticus 5a2]	1e-13		31133	http://www.ncbi.nlm.nih.gov/Structure/cdd/cddsrv.cgi?uid=31133	NCBI_CDD/31133	COG0790, COG0790, FOG: TPR repeat, SEL1 subfamily [General function prediction only].	4e-07
845	gnl|To_proteome_3d|3d.g00845.t1	THAOC_00845		ZP_01692006	http://www.ncbi.nlm.nih.gov/protein/ZP_01692006?report=fasta&log$=seqview	NCBI_NR/ZP_01692006	probable FAD-dependent monooxygenase, putative [Microscilla marina ATCC 23134] gb|EAY27057.1| probable FAD-dependent monooxygenase, putative [Microscilla marina ATCC 23134]	1e-16		180449	http://www.ncbi.nlm.nih.gov/Structure/cdd/cddsrv.cgi?uid=180449	NCBI_CDD/180449	PRK06183, mhpA, 3-(3-hydroxyphenyl)propionate hydroxylase; Validated.	2e-14
846	gnl|To_proteome_3d|3d.g00846.t1	THAOC_00846		XP_002292453	http://www.ncbi.nlm.nih.gov/protein/XP_002292453?report=fasta&log$=seqview	NCBI_NR/XP_002292453	predicted protein [Thalassiosira pseudonana CCMP1335] gb|EED90428.1| predicted protein [Thalassiosira pseudonana CCMP1335]	3e-32			http://www.ncbi.nlm.nih.gov/Structure/cdd/cddsrv.cgi?uid=	NCBI_CDD/
847	gnl|To_proteome_3d|3d.g00847.t1	THAOC_00847			http://www.ncbi.nlm.nih.gov/protein/?report=fasta&log$=seqview	NCBI_NR/					http://www.ncbi.nlm.nih.gov/Structure/cdd/cddsrv.cgi?uid=	NCBI_CDD/
848	gnl|To_proteome_3d|3d.g00848.t1	THAOC_00848			http://www.ncbi.nlm.nih.gov/protein/?report=fasta&log$=seqview	NCBI_NR/					http://www.ncbi.nlm.nih.gov/Structure/cdd/cddsrv.cgi?uid=	NCBI_CDD/
849	gnl|To_proteome_3d|3d.g00849.t1	THAOC_00849		XP_002297099	http://www.ncbi.nlm.nih.gov/protein/XP_002297099?report=fasta&log$=seqview	NCBI_NR/XP_002297099	predicted protein [Thalassiosira pseudonana CCMP1335] gb|EED86567.1| predicted protein [Thalassiosira pseudonana CCMP1335]	4e-52		129290	http://www.ncbi.nlm.nih.gov/Structure/cdd/cddsrv.cgi?uid=129290	NCBI_CDD/129290	TIGR00186, rRNA_methyl_3, rRNA methylase, putative, group 3. this is part of the trmH (spoU) family of rRNA methylases.	5e-07
850	gnl|To_proteome_3d|3d.g00850.t1	THAOC_00850			http://www.ncbi.nlm.nih.gov/protein/?report=fasta&log$=seqview	NCBI_NR/					http://www.ncbi.nlm.nih.gov/Structure/cdd/cddsrv.cgi?uid=	NCBI_CDD/
851	gnl|To_proteome_3d|3d.g00851.t1	THAOC_00851		XP_002288087	http://www.ncbi.nlm.nih.gov/protein/XP_002288087?report=fasta&log$=seqview	NCBI_NR/XP_002288087	predicted protein [Thalassiosira pseudonana CCMP1335] gb|EED95530.1| predicted protein [Thalassiosira pseudonana CCMP1335]	9e-28		145919	http://www.ncbi.nlm.nih.gov/Structure/cdd/cddsrv.cgi?uid=145919	NCBI_CDD/145919	pfam03028, Dynein_heavy, Dynein heavy chain. This family represents the C-terminal region of dynein heavy chain. The chain also contains ATPase activity and microtubule binding ability and acts as a motor for the movement of organelles and vesicles along microtubules. Dynein is also involved in cilia and flagella movement. The dynein subunit consists of at least two heavy chains and a number of i…	1e-08
852	gnl|To_proteome_3d|3d.g00852.t1	THAOC_00852			http://www.ncbi.nlm.nih.gov/protein/?report=fasta&log$=seqview	NCBI_NR/					http://www.ncbi.nlm.nih.gov/Structure/cdd/cddsrv.cgi?uid=	NCBI_CDD/
853	gnl|To_proteome_3d|3d.g00853.t1	THAOC_00853		XP_002292461	http://www.ncbi.nlm.nih.gov/protein/XP_002292461?report=fasta&log$=seqview	NCBI_NR/XP_002292461	adenosine kinase [Thalassiosira pseudonana CCMP1335] gb|EED90436.1| adenosine kinase [Thalassiosira pseudonana CCMP1335]	1e-51		178163	http://www.ncbi.nlm.nih.gov/Structure/cdd/cddsrv.cgi?uid=178163	NCBI_CDD/178163	PLN02548, PLN02548, adenosine kinase.	2e-35
854	gnl|To_proteome_3d|3d.g00854.t1	THAOC_00854		XP_570973	http://www.ncbi.nlm.nih.gov/protein/XP_570973?report=fasta&log$=seqview	NCBI_NR/XP_570973	protoplast regeneration and killer toxin resistance gene [Cryptococcus neoformans var. neoformans JEC21] ref|XP_775556.1| hypothetical protein CNBE2700 [Cryptococcus neoformans var. neoformans B-3501A] gb|EAL20909.1| hypothetical protein CNBE2700 [Cryptococcus neoformans var. neoformans B-3501A] gb|AAW43666.1| chitin synthase regulator 2 [Cryptococcus neoformans var. neoformans JEC21]	2e-05			http://www.ncbi.nlm.nih.gov/Structure/cdd/cddsrv.cgi?uid=	NCBI_CDD/
855	gnl|To_proteome_3d|3d.g00855.t1	THAOC_00855			http://www.ncbi.nlm.nih.gov/protein/?report=fasta&log$=seqview	NCBI_NR/					http://www.ncbi.nlm.nih.gov/Structure/cdd/cddsrv.cgi?uid=	NCBI_CDD/
856	gnl|To_proteome_3d|3d.g00856.t1	THAOC_00856		XP_002287384	http://www.ncbi.nlm.nih.gov/protein/XP_002287384?report=fasta&log$=seqview	NCBI_NR/XP_002287384	predicted protein [Thalassiosira pseudonana CCMP1335] gb|EED94827.1| predicted protein [Thalassiosira pseudonana CCMP1335]	9e-85			http://www.ncbi.nlm.nih.gov/Structure/cdd/cddsrv.cgi?uid=	NCBI_CDD/
857	gnl|To_proteome_3d|3d.g00857.t1	THAOC_00857			http://www.ncbi.nlm.nih.gov/protein/?report=fasta&log$=seqview	NCBI_NR/					http://www.ncbi.nlm.nih.gov/Structure/cdd/cddsrv.cgi?uid=	NCBI_CDD/
858	gnl|To_proteome_3d|3d.g00858.t1	THAOC_00858			http://www.ncbi.nlm.nih.gov/protein/?report=fasta&log$=seqview	NCBI_NR/					http://www.ncbi.nlm.nih.gov/Structure/cdd/cddsrv.cgi?uid=	NCBI_CDD/
859	gnl|To_proteome_3d|3d.g00859.t1	THAOC_00859		XP_002291724	http://www.ncbi.nlm.nih.gov/protein/XP_002291724?report=fasta&log$=seqview	NCBI_NR/XP_002291724	predicted protein [Thalassiosira pseudonana CCMP1335] gb|EED90575.1| predicted protein [Thalassiosira pseudonana CCMP1335]	2e-36		146646	http://www.ncbi.nlm.nih.gov/Structure/cdd/cddsrv.cgi?uid=146646	NCBI_CDD/146646	pfam04117, Mpv17_PMP22, Mpv17 / PMP22 family. The 22-kDa peroxisomal membrane protein (PMP22) is a major component of peroxisomal membranes. PMP22 seems to be involved in pore forming activity and may contribute to the unspecific permeability of the organelle membrane. PMP22 is synthesized on free cytosolic ribosomes and then directed to the peroxisome membrane by specific targeting information. …	2e-05
860	gnl|To_proteome_3d|3d.g00860.t1	THAOC_00860			http://www.ncbi.nlm.nih.gov/protein/?report=fasta&log$=seqview	NCBI_NR/					http://www.ncbi.nlm.nih.gov/Structure/cdd/cddsrv.cgi?uid=	NCBI_CDD/
861	gnl|To_proteome_3d|3d.g00861.t1	THAOC_00861		YP_001483435	http://www.ncbi.nlm.nih.gov/protein/YP_001483435?report=fasta&log$=seqview	NCBI_NR/YP_001483435	FAD-dependent pyridine nucleotide-disulphide oxidoreductase [Prochlorococcus marinus str. MIT 9215] gb|ABV49849.1| FAD-dependent pyridine nucleotide-disulphide oxidoreductase [Prochlorococcus marinus str. MIT 9215]	1e-104		162288	http://www.ncbi.nlm.nih.gov/Structure/cdd/cddsrv.cgi?uid=162288	NCBI_CDD/162288	TIGR01292, TRX_reduct, thioredoxin-disulfide reductase. This model describes thioredoxin-disulfide reductase, a member of the pyridine nucleotide-disulphide oxidoreductases (PFAM:PF00070).	3e-64
862	gnl|To_proteome_3d|3d.g00862.t1	THAOC_00862		ZP_06982646	http://www.ncbi.nlm.nih.gov/protein/ZP_06982646?report=fasta&log$=seqview	NCBI_NR/ZP_06982646	cell surface protein [Bacteroidetes oral taxon 274 str. F0058] gb|EFI17111.1| cell surface protein [Bacteroidetes oral taxon 274 str. F0058]	5e-30			http://www.ncbi.nlm.nih.gov/Structure/cdd/cddsrv.cgi?uid=	NCBI_CDD/
863	gnl|To_proteome_3d|3d.g00863.t1	THAOC_00863		XP_002288852	http://www.ncbi.nlm.nih.gov/protein/XP_002288852?report=fasta&log$=seqview	NCBI_NR/XP_002288852	predicted protein [Thalassiosira pseudonana CCMP1335] gb|EED94288.1| predicted protein [Thalassiosira pseudonana CCMP1335]	3e-23			http://www.ncbi.nlm.nih.gov/Structure/cdd/cddsrv.cgi?uid=	NCBI_CDD/
864	gnl|To_proteome_3d|3d.g00864.t1	THAOC_00864		XP_002294475	http://www.ncbi.nlm.nih.gov/protein/XP_002294475?report=fasta&log$=seqview	NCBI_NR/XP_002294475	predicted protein [Thalassiosira pseudonana CCMP1335] gb|EED88309.1| predicted protein [Thalassiosira pseudonana CCMP1335]	2e-16			http://www.ncbi.nlm.nih.gov/Structure/cdd/cddsrv.cgi?uid=	NCBI_CDD/
865	gnl|To_proteome_3d|3d.g00865.t1	THAOC_00865			http://www.ncbi.nlm.nih.gov/protein/?report=fasta&log$=seqview	NCBI_NR/					http://www.ncbi.nlm.nih.gov/Structure/cdd/cddsrv.cgi?uid=	NCBI_CDD/
866	gnl|To_proteome_3d|3d.g00866.t1	THAOC_00866			http://www.ncbi.nlm.nih.gov/protein/?report=fasta&log$=seqview	NCBI_NR/					http://www.ncbi.nlm.nih.gov/Structure/cdd/cddsrv.cgi?uid=	NCBI_CDD/
867	gnl|To_proteome_3d|3d.g00867.t1	THAOC_00867		XP_002293877	http://www.ncbi.nlm.nih.gov/protein/XP_002293877?report=fasta&log$=seqview	NCBI_NR/XP_002293877	predicted protein [Thalassiosira pseudonana CCMP1335] gb|EED88886.1| predicted protein [Thalassiosira pseudonana CCMP1335]	1e-177		178757	http://www.ncbi.nlm.nih.gov/Structure/cdd/cddsrv.cgi?uid=178757	NCBI_CDD/178757	PLN03218, PLN03218, maturation of RBCL 1; Provisional.	9e-07
868	gnl|To_proteome_3d|3d.g00868.t1	THAOC_00868			http://www.ncbi.nlm.nih.gov/protein/?report=fasta&log$=seqview	NCBI_NR/					http://www.ncbi.nlm.nih.gov/Structure/cdd/cddsrv.cgi?uid=	NCBI_CDD/
869	gnl|To_proteome_3d|3d.g00869.t1	THAOC_00869			http://www.ncbi.nlm.nih.gov/protein/?report=fasta&log$=seqview	NCBI_NR/					http://www.ncbi.nlm.nih.gov/Structure/cdd/cddsrv.cgi?uid=	NCBI_CDD/
870	gnl|To_proteome_3d|3d.g00870.t1	THAOC_00870		CAL56038	http://www.ncbi.nlm.nih.gov/protein/CAL56038?report=fasta&log$=seqview	NCBI_NR/CAL56038	Major facilitator superfamily (ISS) [Ostreococcus tauri]	7e-28			http://www.ncbi.nlm.nih.gov/Structure/cdd/cddsrv.cgi?uid=	NCBI_CDD/
871	gnl|To_proteome_3d|3d.g00871.t1	THAOC_00871			http://www.ncbi.nlm.nih.gov/protein/?report=fasta&log$=seqview	NCBI_NR/				32085	http://www.ncbi.nlm.nih.gov/Structure/cdd/cddsrv.cgi?uid=32085	NCBI_CDD/32085	COG1901, COG1901, Uncharacterized conserved protein [Function unknown].	9e-06
872	gnl|To_proteome_3d|3d.g00872.t1	THAOC_00872			http://www.ncbi.nlm.nih.gov/protein/?report=fasta&log$=seqview	NCBI_NR/					http://www.ncbi.nlm.nih.gov/Structure/cdd/cddsrv.cgi?uid=	NCBI_CDD/
873	gnl|To_proteome_3d|3d.g00873.t1	THAOC_00873			http://www.ncbi.nlm.nih.gov/protein/?report=fasta&log$=seqview	NCBI_NR/					http://www.ncbi.nlm.nih.gov/Structure/cdd/cddsrv.cgi?uid=	NCBI_CDD/
874	gnl|To_proteome_3d|3d.g00874.t1	THAOC_00874		ZP_01629921	http://www.ncbi.nlm.nih.gov/protein/ZP_01629921?report=fasta&log$=seqview	NCBI_NR/ZP_01629921	hypothetical protein N9414_03955 [Nodularia spumigena CCY9414] gb|EAW45469.1| hypothetical protein N9414_03955 [Nodularia spumigena CCY9414]	1e-21			http://www.ncbi.nlm.nih.gov/Structure/cdd/cddsrv.cgi?uid=	NCBI_CDD/
875	gnl|To_proteome_3d|3d.g00875.t1	THAOC_00875			http://www.ncbi.nlm.nih.gov/protein/?report=fasta&log$=seqview	NCBI_NR/					http://www.ncbi.nlm.nih.gov/Structure/cdd/cddsrv.cgi?uid=	NCBI_CDD/
876	gnl|To_proteome_3d|3d.g00876.t1	THAOC_00876			http://www.ncbi.nlm.nih.gov/protein/?report=fasta&log$=seqview	NCBI_NR/					http://www.ncbi.nlm.nih.gov/Structure/cdd/cddsrv.cgi?uid=	NCBI_CDD/
877	gnl|To_proteome_3d|3d.g00877.t1	THAOC_00877			http://www.ncbi.nlm.nih.gov/protein/?report=fasta&log$=seqview	NCBI_NR/					http://www.ncbi.nlm.nih.gov/Structure/cdd/cddsrv.cgi?uid=	NCBI_CDD/
878	gnl|To_proteome_3d|3d.g00878.t1	THAOC_00878			http://www.ncbi.nlm.nih.gov/protein/?report=fasta&log$=seqview	NCBI_NR/					http://www.ncbi.nlm.nih.gov/Structure/cdd/cddsrv.cgi?uid=	NCBI_CDD/
879	gnl|To_proteome_3d|3d.g00879.t1	THAOC_00879			http://www.ncbi.nlm.nih.gov/protein/?report=fasta&log$=seqview	NCBI_NR/					http://www.ncbi.nlm.nih.gov/Structure/cdd/cddsrv.cgi?uid=	NCBI_CDD/
880	gnl|To_proteome_3d|3d.g00880.t1	THAOC_00880			http://www.ncbi.nlm.nih.gov/protein/?report=fasta&log$=seqview	NCBI_NR/					http://www.ncbi.nlm.nih.gov/Structure/cdd/cddsrv.cgi?uid=	NCBI_CDD/
881	gnl|To_proteome_3d|3d.g00881.t1	THAOC_00881			http://www.ncbi.nlm.nih.gov/protein/?report=fasta&log$=seqview	NCBI_NR/					http://www.ncbi.nlm.nih.gov/Structure/cdd/cddsrv.cgi?uid=	NCBI_CDD/
882	gnl|To_proteome_3d|3d.g00882.t1	THAOC_00882		P45798	http://www.ncbi.nlm.nih.gov/protein/P45798?report=fasta&log$=seqview	NCBI_NR/P45798	RecName: Full=Beta-glucanase; AltName: Full=Endo-beta-1,3-1,4 glucanase; AltName: Full=1,3-1,4-beta-D-glucan 4-glucanohydrolase; AltName: Full=Lichenase; Flags: Precursor gb|AAA60459.1| beta-glucanase [Rhodothermus marinus]	2e-52		185693	http://www.ncbi.nlm.nih.gov/Structure/cdd/cddsrv.cgi?uid=185693	NCBI_CDD/185693	cd08023, GH16_laminarinase_like, Laminarinase, member of the glycosyl hydrolase family 16. Laminarinase, also known as glucan endo-1,3-beta-D-glucosidase, is a glycosyl hydrolase family 16 member that hydrolyzes 1,3-beta-D-glucosidic linkages in 1,3-beta-D-glucans such as laminarins, curdlans, paramylons, and pachymans, with very limited action on mixed-link (1,3-1,4-)-beta-D-glucans.	2e-45
883	gnl|To_proteome_3d|3d.g00883.t1	THAOC_00883		XP_002288130	http://www.ncbi.nlm.nih.gov/protein/XP_002288130?report=fasta&log$=seqview	NCBI_NR/XP_002288130	predicted protein [Thalassiosira pseudonana CCMP1335] gb|EED95573.1| predicted protein [Thalassiosira pseudonana CCMP1335]	0.0002			http://www.ncbi.nlm.nih.gov/Structure/cdd/cddsrv.cgi?uid=	NCBI_CDD/
884	gnl|To_proteome_3d|3d.g00884.t1	THAOC_00884			http://www.ncbi.nlm.nih.gov/protein/?report=fasta&log$=seqview	NCBI_NR/					http://www.ncbi.nlm.nih.gov/Structure/cdd/cddsrv.cgi?uid=	NCBI_CDD/
885	gnl|To_proteome_3d|3d.g00885.t1	THAOC_00885		XP_002503430	http://www.ncbi.nlm.nih.gov/protein/XP_002503430?report=fasta&log$=seqview	NCBI_NR/XP_002503430	predicted protein [Micromonas sp. RCC299] gb|ACO64688.1| predicted protein [Micromonas sp. RCC299]	4e-07			http://www.ncbi.nlm.nih.gov/Structure/cdd/cddsrv.cgi?uid=	NCBI_CDD/
886	gnl|To_proteome_3d|3d.g00886.t1	THAOC_00886			http://www.ncbi.nlm.nih.gov/protein/?report=fasta&log$=seqview	NCBI_NR/					http://www.ncbi.nlm.nih.gov/Structure/cdd/cddsrv.cgi?uid=	NCBI_CDD/
887	gnl|To_proteome_3d|3d.g00887.t1	THAOC_00887		XP_002293004	http://www.ncbi.nlm.nih.gov/protein/XP_002293004?report=fasta&log$=seqview	NCBI_NR/XP_002293004	predicted protein [Thalassiosira pseudonana CCMP1335] gb|EED89465.1| predicted protein [Thalassiosira pseudonana CCMP1335]	4e-16			http://www.ncbi.nlm.nih.gov/Structure/cdd/cddsrv.cgi?uid=	NCBI_CDD/
888	gnl|To_proteome_3d|3d.g00888.t1	THAOC_00888		XP_002293005	http://www.ncbi.nlm.nih.gov/protein/XP_002293005?report=fasta&log$=seqview	NCBI_NR/XP_002293005	predicted protein [Thalassiosira pseudonana CCMP1335] gb|EED89466.1| predicted protein [Thalassiosira pseudonana CCMP1335]	4e-25		148574	http://www.ncbi.nlm.nih.gov/Structure/cdd/cddsrv.cgi?uid=148574	NCBI_CDD/148574	pfam07039, DUF1325, SGF29 tudor-like domain. This domain is found in the yeast protein SAGA-associated factor 29. This domain is related to members of the Tudor domain superfamily such as pfam05641. The SAGA complex is involved in RNA polymerase II-dependent transcriptional regulation. The membership of the tudor domain superfamily suggests this domain may bind to RNA.	2e-06
889	gnl|To_proteome_3d|3d.g00889.t1	THAOC_00889		XP_002293138	http://www.ncbi.nlm.nih.gov/protein/XP_002293138?report=fasta&log$=seqview	NCBI_NR/XP_002293138	predicted protein [Thalassiosira pseudonana CCMP1335] gb|EED89599.1| predicted protein [Thalassiosira pseudonana CCMP1335]	7e-50		29261	http://www.ncbi.nlm.nih.gov/Structure/cdd/cddsrv.cgi?uid=29261	NCBI_CDD/29261	cd00204, ANK, ankyrin repeats; ankyrin repeats mediate protein-protein interactions in very diverse families of proteins. The number of ANK repeats in a protein can range from 2 to over 20 (ankyrins, for example). ANK repeats may occur in combinations with other types of domains. The structural repeat unit contains two antiparallel helices and a beta-hairpin, repeats are stacked in a superhelical…	6e-08
890	gnl|To_proteome_3d|3d.g00890.t1	THAOC_00890		XP_002181805	http://www.ncbi.nlm.nih.gov/protein/XP_002181805?report=fasta&log$=seqview	NCBI_NR/XP_002181805	predicted protein [Phaeodactylum tricornutum CCAP 1055/1] gb|EEC47019.1| predicted protein [Phaeodactylum tricornutum CCAP 1055/1]	2e-84			http://www.ncbi.nlm.nih.gov/Structure/cdd/cddsrv.cgi?uid=	NCBI_CDD/
891	gnl|To_proteome_3d|3d.g00891.t1	THAOC_00891		XP_002293139	http://www.ncbi.nlm.nih.gov/protein/XP_002293139?report=fasta&log$=seqview	NCBI_NR/XP_002293139	predicted protein [Thalassiosira pseudonana CCMP1335] gb|EED89600.1| predicted protein [Thalassiosira pseudonana CCMP1335]	0		147394	http://www.ncbi.nlm.nih.gov/Structure/cdd/cddsrv.cgi?uid=147394	NCBI_CDD/147394	pfam05185, PRMT5, PRMT5 arginine-N-methyltransferase. The human homologue of yeast Skb1 (Shk1 kinase-binding protein 1) is PRMT5, an arginine-N-methyltransferase. These proteins appear to be key mitotic regulators. They play a role in Jak signalling in higher eukaryotes.	5e-63
892	gnl|To_proteome_3d|3d.g00892.t1	THAOC_00892			http://www.ncbi.nlm.nih.gov/protein/?report=fasta&log$=seqview	NCBI_NR/					http://www.ncbi.nlm.nih.gov/Structure/cdd/cddsrv.cgi?uid=	NCBI_CDD/
893	gnl|To_proteome_3d|3d.g00893.t1	THAOC_00893		XP_002502239	http://www.ncbi.nlm.nih.gov/protein/XP_002502239?report=fasta&log$=seqview	NCBI_NR/XP_002502239	predicted protein [Micromonas sp. RCC299] gb|ACO63497.1| predicted protein [Micromonas sp. RCC299]	5e-14		146164	http://www.ncbi.nlm.nih.gov/Structure/cdd/cddsrv.cgi?uid=146164	NCBI_CDD/146164	pfam03382, DUF285, Mycoplasma protein of unknown function, DUF285.	2e-14
894	gnl|To_proteome_3d|3d.g00894.t1	THAOC_00894			http://www.ncbi.nlm.nih.gov/protein/?report=fasta&log$=seqview	NCBI_NR/					http://www.ncbi.nlm.nih.gov/Structure/cdd/cddsrv.cgi?uid=	NCBI_CDD/
895	gnl|To_proteome_3d|3d.g00895.t1	THAOC_00895		XP_002293375	http://www.ncbi.nlm.nih.gov/protein/XP_002293375?report=fasta&log$=seqview	NCBI_NR/XP_002293375	predicted protein [Thalassiosira pseudonana CCMP1335] gb|EED89111.1| predicted protein [Thalassiosira pseudonana CCMP1335]	3e-36			http://www.ncbi.nlm.nih.gov/Structure/cdd/cddsrv.cgi?uid=	NCBI_CDD/
896	gnl|To_proteome_3d|3d.g00896.t1	THAOC_00896			http://www.ncbi.nlm.nih.gov/protein/?report=fasta&log$=seqview	NCBI_NR/					http://www.ncbi.nlm.nih.gov/Structure/cdd/cddsrv.cgi?uid=	NCBI_CDD/
897	gnl|To_proteome_3d|3d.g00897.t1	THAOC_00897		ZP_01462965	http://www.ncbi.nlm.nih.gov/protein/ZP_01462965?report=fasta&log$=seqview	NCBI_NR/ZP_01462965	hypothetical protein STIAU_3842 [Stigmatella aurantiaca DW4/3-1] gb|EAU66255.1| hypothetical protein STIAU_3842 [Stigmatella aurantiaca DW4/3-1]	2e-16			http://www.ncbi.nlm.nih.gov/Structure/cdd/cddsrv.cgi?uid=	NCBI_CDD/
898	gnl|To_proteome_3d|3d.g00898.t1	THAOC_00898		XP_002287970	http://www.ncbi.nlm.nih.gov/protein/XP_002287970?report=fasta&log$=seqview	NCBI_NR/XP_002287970	predicted protein [Thalassiosira pseudonana CCMP1335] gb|EED95413.1| predicted protein [Thalassiosira pseudonana CCMP1335]	1e-12			http://www.ncbi.nlm.nih.gov/Structure/cdd/cddsrv.cgi?uid=	NCBI_CDD/
899	gnl|To_proteome_3d|3d.g00899.t1	THAOC_00899			http://www.ncbi.nlm.nih.gov/protein/?report=fasta&log$=seqview	NCBI_NR/					http://www.ncbi.nlm.nih.gov/Structure/cdd/cddsrv.cgi?uid=	NCBI_CDD/
900	gnl|To_proteome_3d|3d.g00900.t1	THAOC_00900			http://www.ncbi.nlm.nih.gov/protein/?report=fasta&log$=seqview	NCBI_NR/					http://www.ncbi.nlm.nih.gov/Structure/cdd/cddsrv.cgi?uid=	NCBI_CDD/
901	gnl|To_proteome_3d|3d.g00901.t1	THAOC_00901			http://www.ncbi.nlm.nih.gov/protein/?report=fasta&log$=seqview	NCBI_NR/					http://www.ncbi.nlm.nih.gov/Structure/cdd/cddsrv.cgi?uid=	NCBI_CDD/
902	gnl|To_proteome_3d|3d.g00902.t1	THAOC_00902			http://www.ncbi.nlm.nih.gov/protein/?report=fasta&log$=seqview	NCBI_NR/					http://www.ncbi.nlm.nih.gov/Structure/cdd/cddsrv.cgi?uid=	NCBI_CDD/
903	gnl|To_proteome_3d|3d.g00903.t1	THAOC_00903			http://www.ncbi.nlm.nih.gov/protein/?report=fasta&log$=seqview	NCBI_NR/					http://www.ncbi.nlm.nih.gov/Structure/cdd/cddsrv.cgi?uid=	NCBI_CDD/
904	gnl|To_proteome_3d|3d.g00904.t1	THAOC_00904			http://www.ncbi.nlm.nih.gov/protein/?report=fasta&log$=seqview	NCBI_NR/					http://www.ncbi.nlm.nih.gov/Structure/cdd/cddsrv.cgi?uid=	NCBI_CDD/
905	gnl|To_proteome_3d|3d.g00905.t1	THAOC_00905			http://www.ncbi.nlm.nih.gov/protein/?report=fasta&log$=seqview	NCBI_NR/					http://www.ncbi.nlm.nih.gov/Structure/cdd/cddsrv.cgi?uid=	NCBI_CDD/
906	gnl|To_proteome_3d|3d.g00906.t1	THAOC_00906		XP_002295280	http://www.ncbi.nlm.nih.gov/protein/XP_002295280?report=fasta&log$=seqview	NCBI_NR/XP_002295280	predicted protein [Thalassiosira pseudonana CCMP1335] gb|EED87346.1| predicted protein [Thalassiosira pseudonana CCMP1335]	4e-59		178321	http://www.ncbi.nlm.nih.gov/Structure/cdd/cddsrv.cgi?uid=178321	NCBI_CDD/178321	PLN02719, PLN02719, triacylglycerol lipase.	0.0002
907	gnl|To_proteome_3d|3d.g00907.t1	THAOC_00907			http://www.ncbi.nlm.nih.gov/protein/?report=fasta&log$=seqview	NCBI_NR/					http://www.ncbi.nlm.nih.gov/Structure/cdd/cddsrv.cgi?uid=	NCBI_CDD/
908	gnl|To_proteome_3d|3d.g00908.t1	THAOC_00908			http://www.ncbi.nlm.nih.gov/protein/?report=fasta&log$=seqview	NCBI_NR/					http://www.ncbi.nlm.nih.gov/Structure/cdd/cddsrv.cgi?uid=	NCBI_CDD/
909	gnl|To_proteome_3d|3d.g00909.t1	THAOC_00909			http://www.ncbi.nlm.nih.gov/protein/?report=fasta&log$=seqview	NCBI_NR/					http://www.ncbi.nlm.nih.gov/Structure/cdd/cddsrv.cgi?uid=	NCBI_CDD/
910	gnl|To_proteome_3d|3d.g00910.t1	THAOC_00910			http://www.ncbi.nlm.nih.gov/protein/?report=fasta&log$=seqview	NCBI_NR/					http://www.ncbi.nlm.nih.gov/Structure/cdd/cddsrv.cgi?uid=	NCBI_CDD/
911	gnl|To_proteome_3d|3d.g00911.t1	THAOC_00911		YP_001958273	http://www.ncbi.nlm.nih.gov/protein/YP_001958273?report=fasta&log$=seqview	NCBI_NR/YP_001958273	hypothetical protein Aasi_1217 [Candidatus Amoebophilus asiaticus 5a2] gb|ACE06544.1| hypothetical protein Aasi_1217 [Candidatus Amoebophilus asiaticus 5a2]	2e-16		31133	http://www.ncbi.nlm.nih.gov/Structure/cdd/cddsrv.cgi?uid=31133	NCBI_CDD/31133	COG0790, COG0790, FOG: TPR repeat, SEL1 subfamily [General function prediction only].	0.0001
912	gnl|To_proteome_3d|3d.g00912.t1	THAOC_00912			http://www.ncbi.nlm.nih.gov/protein/?report=fasta&log$=seqview	NCBI_NR/					http://www.ncbi.nlm.nih.gov/Structure/cdd/cddsrv.cgi?uid=	NCBI_CDD/
913	gnl|To_proteome_3d|3d.g00913.t1	THAOC_00913			http://www.ncbi.nlm.nih.gov/protein/?report=fasta&log$=seqview	NCBI_NR/					http://www.ncbi.nlm.nih.gov/Structure/cdd/cddsrv.cgi?uid=	NCBI_CDD/
914	gnl|To_proteome_3d|3d.g00914.t1	THAOC_00914		XP_002292072	http://www.ncbi.nlm.nih.gov/protein/XP_002292072?report=fasta&log$=seqview	NCBI_NR/XP_002292072	predicted protein [Thalassiosira pseudonana CCMP1335] gb|EED90923.1| predicted protein [Thalassiosira pseudonana CCMP1335]	3e-48		144150	http://www.ncbi.nlm.nih.gov/Structure/cdd/cddsrv.cgi?uid=144150	NCBI_CDD/144150	pfam00447, HSF_DNA-bind, HSF-type DNA-binding.	5e-10
915	gnl|To_proteome_3d|3d.g00915.t1	THAOC_00915		XP_002293137	http://www.ncbi.nlm.nih.gov/protein/XP_002293137?report=fasta&log$=seqview	NCBI_NR/XP_002293137	hypothetical protein THAPSDRAFT_263866 [Thalassiosira pseudonana CCMP1335] gb|EED89598.1| hypothetical protein THAPSDRAFT_263866 [Thalassiosira pseudonana CCMP1335]	2e-79		58603	http://www.ncbi.nlm.nih.gov/Structure/cdd/cddsrv.cgi?uid=58603	NCBI_CDD/58603	cd04237, AAK_NAGS-ABP, AAK_NAGS-ABP: N-acetylglutamate (NAG) kinase-like domain of the NAG Synthase (NAGS) of the arginine-biosynthesis pathway (ABP) found in gamma- and beta-proteobacteria and higher plant chloroplasts. Domain architecture of these NAGS consisted of an N-terminal NAG kinase-like (ArgB) domain (this CD) and a C-terminal NAG synthase, acetyltransferase (ArgA) domain. Both bacteria…	6e-21
916	gnl|To_proteome_3d|3d.g00916.t1	THAOC_00916		XP_002293137	http://www.ncbi.nlm.nih.gov/protein/XP_002293137?report=fasta&log$=seqview	NCBI_NR/XP_002293137	hypothetical protein THAPSDRAFT_263866 [Thalassiosira pseudonana CCMP1335] gb|EED89598.1| hypothetical protein THAPSDRAFT_263866 [Thalassiosira pseudonana CCMP1335]	1e-27		179989	http://www.ncbi.nlm.nih.gov/Structure/cdd/cddsrv.cgi?uid=179989	NCBI_CDD/179989	PRK05279, PRK05279, N-acetylglutamate synthase; Validated.	1e-06
917	gnl|To_proteome_3d|3d.g00917.t1	THAOC_00917			http://www.ncbi.nlm.nih.gov/protein/?report=fasta&log$=seqview	NCBI_NR/					http://www.ncbi.nlm.nih.gov/Structure/cdd/cddsrv.cgi?uid=	NCBI_CDD/
918	gnl|To_proteome_3d|3d.g00918.t1	THAOC_00918			http://www.ncbi.nlm.nih.gov/protein/?report=fasta&log$=seqview	NCBI_NR/					http://www.ncbi.nlm.nih.gov/Structure/cdd/cddsrv.cgi?uid=	NCBI_CDD/
919	gnl|To_proteome_3d|3d.g00919.t1	THAOC_00919		XP_002297344	http://www.ncbi.nlm.nih.gov/protein/XP_002297344?report=fasta&log$=seqview	NCBI_NR/XP_002297344	predicted protein [Thalassiosira pseudonana CCMP1335] gb|EED86354.1| predicted protein [Thalassiosira pseudonana CCMP1335]	4e-29			http://www.ncbi.nlm.nih.gov/Structure/cdd/cddsrv.cgi?uid=	NCBI_CDD/
920	gnl|To_proteome_3d|3d.g00920.t1	THAOC_00920			http://www.ncbi.nlm.nih.gov/protein/?report=fasta&log$=seqview	NCBI_NR/					http://www.ncbi.nlm.nih.gov/Structure/cdd/cddsrv.cgi?uid=	NCBI_CDD/
921	gnl|To_proteome_3d|3d.g00921.t1	THAOC_00921			http://www.ncbi.nlm.nih.gov/protein/?report=fasta&log$=seqview	NCBI_NR/					http://www.ncbi.nlm.nih.gov/Structure/cdd/cddsrv.cgi?uid=	NCBI_CDD/
922	gnl|To_proteome_3d|3d.g00922.t1	THAOC_00922		XP_002289153	http://www.ncbi.nlm.nih.gov/protein/XP_002289153?report=fasta&log$=seqview	NCBI_NR/XP_002289153	hypothetical protein THAPSDRAFT_4114 [Thalassiosira pseudonana CCMP1335] gb|EED92690.1| hypothetical protein THAPSDRAFT_4114 [Thalassiosira pseudonana CCMP1335]	3e-12			http://www.ncbi.nlm.nih.gov/Structure/cdd/cddsrv.cgi?uid=	NCBI_CDD/
923	gnl|To_proteome_3d|3d.g00923.t1	THAOC_00923			http://www.ncbi.nlm.nih.gov/protein/?report=fasta&log$=seqview	NCBI_NR/					http://www.ncbi.nlm.nih.gov/Structure/cdd/cddsrv.cgi?uid=	NCBI_CDD/
924	gnl|To_proteome_3d|3d.g00924.t1	THAOC_00924			http://www.ncbi.nlm.nih.gov/protein/?report=fasta&log$=seqview	NCBI_NR/					http://www.ncbi.nlm.nih.gov/Structure/cdd/cddsrv.cgi?uid=	NCBI_CDD/
925	gnl|To_proteome_3d|3d.g00925.t1	THAOC_00925			http://www.ncbi.nlm.nih.gov/protein/?report=fasta&log$=seqview	NCBI_NR/					http://www.ncbi.nlm.nih.gov/Structure/cdd/cddsrv.cgi?uid=	NCBI_CDD/
926	gnl|To_proteome_3d|3d.g00926.t1	THAOC_00926		CAL58317	http://www.ncbi.nlm.nih.gov/protein/CAL58317?report=fasta&log$=seqview	NCBI_NR/CAL58317	quinoprotein (ISS) [Ostreococcus tauri]	6e-50			http://www.ncbi.nlm.nih.gov/Structure/cdd/cddsrv.cgi?uid=	NCBI_CDD/
927	gnl|To_proteome_3d|3d.g00927.t1	THAOC_00927			http://www.ncbi.nlm.nih.gov/protein/?report=fasta&log$=seqview	NCBI_NR/					http://www.ncbi.nlm.nih.gov/Structure/cdd/cddsrv.cgi?uid=	NCBI_CDD/
928	gnl|To_proteome_3d|3d.g00928.t1	THAOC_00928			http://www.ncbi.nlm.nih.gov/protein/?report=fasta&log$=seqview	NCBI_NR/					http://www.ncbi.nlm.nih.gov/Structure/cdd/cddsrv.cgi?uid=	NCBI_CDD/
929	gnl|To_proteome_3d|3d.g00929.t1	THAOC_00929			http://www.ncbi.nlm.nih.gov/protein/?report=fasta&log$=seqview	NCBI_NR/					http://www.ncbi.nlm.nih.gov/Structure/cdd/cddsrv.cgi?uid=	NCBI_CDD/
930	gnl|To_proteome_3d|3d.g00930.t1	THAOC_00930			http://www.ncbi.nlm.nih.gov/protein/?report=fasta&log$=seqview	NCBI_NR/					http://www.ncbi.nlm.nih.gov/Structure/cdd/cddsrv.cgi?uid=	NCBI_CDD/
931	gnl|To_proteome_3d|3d.g00931.t1	THAOC_00931		XP_002184477	http://www.ncbi.nlm.nih.gov/protein/XP_002184477?report=fasta&log$=seqview	NCBI_NR/XP_002184477	predicted protein [Phaeodactylum tricornutum CCAP 1055/1] gb|EEC43876.1| predicted protein [Phaeodactylum tricornutum CCAP 1055/1]	9e-81			http://www.ncbi.nlm.nih.gov/Structure/cdd/cddsrv.cgi?uid=	NCBI_CDD/
932	gnl|To_proteome_3d|3d.g00932.t1	THAOC_00932			http://www.ncbi.nlm.nih.gov/protein/?report=fasta&log$=seqview	NCBI_NR/					http://www.ncbi.nlm.nih.gov/Structure/cdd/cddsrv.cgi?uid=	NCBI_CDD/
933	gnl|To_proteome_3d|3d.g00933.t1	THAOC_00933			http://www.ncbi.nlm.nih.gov/protein/?report=fasta&log$=seqview	NCBI_NR/					http://www.ncbi.nlm.nih.gov/Structure/cdd/cddsrv.cgi?uid=	NCBI_CDD/
934	gnl|To_proteome_3d|3d.g00934.t1	THAOC_00934			http://www.ncbi.nlm.nih.gov/protein/?report=fasta&log$=seqview	NCBI_NR/					http://www.ncbi.nlm.nih.gov/Structure/cdd/cddsrv.cgi?uid=	NCBI_CDD/
935	gnl|To_proteome_3d|3d.g00935.t1	THAOC_00935			http://www.ncbi.nlm.nih.gov/protein/?report=fasta&log$=seqview	NCBI_NR/					http://www.ncbi.nlm.nih.gov/Structure/cdd/cddsrv.cgi?uid=	NCBI_CDD/
936	gnl|To_proteome_3d|3d.g00936.t1	THAOC_00936			http://www.ncbi.nlm.nih.gov/protein/?report=fasta&log$=seqview	NCBI_NR/					http://www.ncbi.nlm.nih.gov/Structure/cdd/cddsrv.cgi?uid=	NCBI_CDD/
937	gnl|To_proteome_3d|3d.g00937.t1	THAOC_00937		XP_002290995	http://www.ncbi.nlm.nih.gov/protein/XP_002290995?report=fasta&log$=seqview	NCBI_NR/XP_002290995	predicted protein [Thalassiosira pseudonana CCMP1335] gb|EED91102.1| predicted protein [Thalassiosira pseudonana CCMP1335]	0		114188	http://www.ncbi.nlm.nih.gov/Structure/cdd/cddsrv.cgi?uid=114188	NCBI_CDD/114188	pfam05450, Nicastrin, Nicastrin. Nicastrin and presenilin are two major components of the gamma-secretase complex, which executes the intramembrane proteolysis of type I integral membrane proteins such as the amyloid precursor protein (APP) and Notch. Nicastrin is synthesized in fibroblasts and neurons as an endoglycosidase-H-sensitive glycosylated precursor protein (immature nicastrin) and is th…	0.0002
938	gnl|To_proteome_3d|3d.g00938.t1	THAOC_00938		XP_002290987	http://www.ncbi.nlm.nih.gov/protein/XP_002290987?report=fasta&log$=seqview	NCBI_NR/XP_002290987	predicted protein [Thalassiosira pseudonana CCMP1335] gb|EED91094.1| predicted protein [Thalassiosira pseudonana CCMP1335]	1e-129			http://www.ncbi.nlm.nih.gov/Structure/cdd/cddsrv.cgi?uid=	NCBI_CDD/
939	gnl|To_proteome_3d|3d.g00939.t1	THAOC_00939		CBJ28930	http://www.ncbi.nlm.nih.gov/protein/CBJ28930?report=fasta&log$=seqview	NCBI_NR/CBJ28930	conserved unknown protein [Ectocarpus siliculosus]	2e-72		149601	http://www.ncbi.nlm.nih.gov/Structure/cdd/cddsrv.cgi?uid=149601	NCBI_CDD/149601	pfam08603, CAP_C, Adenylate cyclase associated (CAP) C terminal.	3e-33
940	gnl|To_proteome_3d|3d.g00940.t1	THAOC_00940		ZP_02036625	http://www.ncbi.nlm.nih.gov/protein/ZP_02036625?report=fasta&log$=seqview	NCBI_NR/ZP_02036625	hypothetical protein BACCAP_02235 [Bacteroides capillosus ATCC 29799] gb|EDM99962.1| hypothetical protein BACCAP_02235 [Bacteroides capillosus ATCC 29799]	2e-13		31133	http://www.ncbi.nlm.nih.gov/Structure/cdd/cddsrv.cgi?uid=31133	NCBI_CDD/31133	COG0790, COG0790, FOG: TPR repeat, SEL1 subfamily [General function prediction only].	5e-06
941	gnl|To_proteome_3d|3d.g00941.t1	THAOC_00941			http://www.ncbi.nlm.nih.gov/protein/?report=fasta&log$=seqview	NCBI_NR/					http://www.ncbi.nlm.nih.gov/Structure/cdd/cddsrv.cgi?uid=	NCBI_CDD/
942	gnl|To_proteome_3d|3d.g00942.t1	THAOC_00942			http://www.ncbi.nlm.nih.gov/protein/?report=fasta&log$=seqview	NCBI_NR/					http://www.ncbi.nlm.nih.gov/Structure/cdd/cddsrv.cgi?uid=	NCBI_CDD/
943	gnl|To_proteome_3d|3d.g00943.t1	THAOC_00943		XP_002291919	http://www.ncbi.nlm.nih.gov/protein/XP_002291919?report=fasta&log$=seqview	NCBI_NR/XP_002291919	predicted protein [Thalassiosira pseudonana CCMP1335] gb|EED90770.1| predicted protein [Thalassiosira pseudonana CCMP1335]	1e-106			http://www.ncbi.nlm.nih.gov/Structure/cdd/cddsrv.cgi?uid=	NCBI_CDD/
944	gnl|To_proteome_3d|3d.g00944.t1	THAOC_00944			http://www.ncbi.nlm.nih.gov/protein/?report=fasta&log$=seqview	NCBI_NR/					http://www.ncbi.nlm.nih.gov/Structure/cdd/cddsrv.cgi?uid=	NCBI_CDD/
945	gnl|To_proteome_3d|3d.g00945.t1	THAOC_00945		XP_002186281	http://www.ncbi.nlm.nih.gov/protein/XP_002186281?report=fasta&log$=seqview	NCBI_NR/XP_002186281	predicted protein [Phaeodactylum tricornutum CCAP 1055/1] gb|ACI65751.1| predicted protein [Phaeodactylum tricornutum CCAP 1055/1]	2e-15			http://www.ncbi.nlm.nih.gov/Structure/cdd/cddsrv.cgi?uid=	NCBI_CDD/
946	gnl|To_proteome_3d|3d.g00946.t1	THAOC_00946			http://www.ncbi.nlm.nih.gov/protein/?report=fasta&log$=seqview	NCBI_NR/					http://www.ncbi.nlm.nih.gov/Structure/cdd/cddsrv.cgi?uid=	NCBI_CDD/
947	gnl|To_proteome_3d|3d.g00947.t1	THAOC_00947			http://www.ncbi.nlm.nih.gov/protein/?report=fasta&log$=seqview	NCBI_NR/					http://www.ncbi.nlm.nih.gov/Structure/cdd/cddsrv.cgi?uid=	NCBI_CDD/
948	gnl|To_proteome_3d|3d.g00948.t1	THAOC_00948			http://www.ncbi.nlm.nih.gov/protein/?report=fasta&log$=seqview	NCBI_NR/					http://www.ncbi.nlm.nih.gov/Structure/cdd/cddsrv.cgi?uid=	NCBI_CDD/
949	gnl|To_proteome_3d|3d.g00949.t1	THAOC_00949			http://www.ncbi.nlm.nih.gov/protein/?report=fasta&log$=seqview	NCBI_NR/					http://www.ncbi.nlm.nih.gov/Structure/cdd/cddsrv.cgi?uid=	NCBI_CDD/
950	gnl|To_proteome_3d|3d.g00950.t1	THAOC_00950			http://www.ncbi.nlm.nih.gov/protein/?report=fasta&log$=seqview	NCBI_NR/					http://www.ncbi.nlm.nih.gov/Structure/cdd/cddsrv.cgi?uid=	NCBI_CDD/
951	gnl|To_proteome_3d|3d.g00951.t1	THAOC_00951			http://www.ncbi.nlm.nih.gov/protein/?report=fasta&log$=seqview	NCBI_NR/					http://www.ncbi.nlm.nih.gov/Structure/cdd/cddsrv.cgi?uid=	NCBI_CDD/
952	gnl|To_proteome_3d|3d.g00952.t1	THAOC_00952			http://www.ncbi.nlm.nih.gov/protein/?report=fasta&log$=seqview	NCBI_NR/					http://www.ncbi.nlm.nih.gov/Structure/cdd/cddsrv.cgi?uid=	NCBI_CDD/
953	gnl|To_proteome_3d|3d.g00953.t1	THAOC_00953			http://www.ncbi.nlm.nih.gov/protein/?report=fasta&log$=seqview	NCBI_NR/					http://www.ncbi.nlm.nih.gov/Structure/cdd/cddsrv.cgi?uid=	NCBI_CDD/
954	gnl|To_proteome_3d|3d.g00954.t1	THAOC_00954		XP_002294475	http://www.ncbi.nlm.nih.gov/protein/XP_002294475?report=fasta&log$=seqview	NCBI_NR/XP_002294475	predicted protein [Thalassiosira pseudonana CCMP1335] gb|EED88309.1| predicted protein [Thalassiosira pseudonana CCMP1335]	9e-08			http://www.ncbi.nlm.nih.gov/Structure/cdd/cddsrv.cgi?uid=	NCBI_CDD/
955	gnl|To_proteome_3d|3d.g00955.t1	THAOC_00955		XP_002499809	http://www.ncbi.nlm.nih.gov/protein/XP_002499809?report=fasta&log$=seqview	NCBI_NR/XP_002499809	predicted protein [Micromonas sp. RCC299] gb|ACO61067.1| predicted protein [Micromonas sp. RCC299]	3e-71			http://www.ncbi.nlm.nih.gov/Structure/cdd/cddsrv.cgi?uid=	NCBI_CDD/
956	gnl|To_proteome_3d|3d.g00956.t1	THAOC_00956			http://www.ncbi.nlm.nih.gov/protein/?report=fasta&log$=seqview	NCBI_NR/					http://www.ncbi.nlm.nih.gov/Structure/cdd/cddsrv.cgi?uid=	NCBI_CDD/
957	gnl|To_proteome_3d|3d.g00957.t1	THAOC_00957			http://www.ncbi.nlm.nih.gov/protein/?report=fasta&log$=seqview	NCBI_NR/					http://www.ncbi.nlm.nih.gov/Structure/cdd/cddsrv.cgi?uid=	NCBI_CDD/
958	gnl|To_proteome_3d|3d.g00958.t1	THAOC_00958		ZP_03395641	http://www.ncbi.nlm.nih.gov/protein/ZP_03395641?report=fasta&log$=seqview	NCBI_NR/ZP_03395641	oxidoreductase, zinc-binding [Pseudomonas syringae pv. tomato T1] gb|EEB61341.1| oxidoreductase, zinc-binding [Pseudomonas syringae pv. tomato T1]	7e-43		176190	http://www.ncbi.nlm.nih.gov/Structure/cdd/cddsrv.cgi?uid=176190	NCBI_CDD/176190	cd05288, PGDH, Prostaglandin dehydrogenases. Prostaglandins and related eicosanoids are metabolized by the oxidation of the 15(S)-hydroxyl group of the NAD+-dependent (type I 15-PGDH) 15-prostaglandin dehydrogenase (15-PGDH) followed by reduction by NADPH/NADH-dependent (type II 15-PGDH) delta-13 15-prostaglandin reductase (13-PGR) to 15-keto-13,14,-dihydroprostaglandins. 13-PGR is a bifunctional…	4e-39
959	gnl|To_proteome_3d|3d.g00959.t1	THAOC_00959			http://www.ncbi.nlm.nih.gov/protein/?report=fasta&log$=seqview	NCBI_NR/					http://www.ncbi.nlm.nih.gov/Structure/cdd/cddsrv.cgi?uid=	NCBI_CDD/
960	gnl|To_proteome_3d|3d.g00960.t1	THAOC_00960			http://www.ncbi.nlm.nih.gov/protein/?report=fasta&log$=seqview	NCBI_NR/					http://www.ncbi.nlm.nih.gov/Structure/cdd/cddsrv.cgi?uid=	NCBI_CDD/
961	gnl|To_proteome_3d|3d.g00961.t1	THAOC_00961			http://www.ncbi.nlm.nih.gov/protein/?report=fasta&log$=seqview	NCBI_NR/					http://www.ncbi.nlm.nih.gov/Structure/cdd/cddsrv.cgi?uid=	NCBI_CDD/
962	gnl|To_proteome_3d|3d.g00962.t1	THAOC_00962			http://www.ncbi.nlm.nih.gov/protein/?report=fasta&log$=seqview	NCBI_NR/					http://www.ncbi.nlm.nih.gov/Structure/cdd/cddsrv.cgi?uid=	NCBI_CDD/
963	gnl|To_proteome_3d|3d.g00963.t1	THAOC_00963			http://www.ncbi.nlm.nih.gov/protein/?report=fasta&log$=seqview	NCBI_NR/					http://www.ncbi.nlm.nih.gov/Structure/cdd/cddsrv.cgi?uid=	NCBI_CDD/
964	gnl|To_proteome_3d|3d.g00964.t1	THAOC_00964			http://www.ncbi.nlm.nih.gov/protein/?report=fasta&log$=seqview	NCBI_NR/					http://www.ncbi.nlm.nih.gov/Structure/cdd/cddsrv.cgi?uid=	NCBI_CDD/
965	gnl|To_proteome_3d|3d.g00965.t1	THAOC_00965		XP_002286908	http://www.ncbi.nlm.nih.gov/protein/XP_002286908?report=fasta&log$=seqview	NCBI_NR/XP_002286908	predicted protein [Thalassiosira pseudonana CCMP1335] gb|EED96549.1| predicted protein [Thalassiosira pseudonana CCMP1335]	6e-88		153252	http://www.ncbi.nlm.nih.gov/Structure/cdd/cddsrv.cgi?uid=153252	NCBI_CDD/153252	cd07990, LPLAT_LCLAT1-like, Lysophospholipid Acyltransferases (LPLATs) of Glycerophospholipid Biosynthesis: LCLAT1-like. Lysophospholipid acyltransferase (LPLAT) superfamily member: acyltransferases of de novo and remodeling pathways of glycerophospholipid biosynthesis which catalyze the incorporation of an acyl group from either acylCoAs or acyl-acyl carrier proteins (acylACPs) into acceptors su…	7e-09
966	gnl|To_proteome_3d|3d.g00966.t1	THAOC_00966		XP_002183993	http://www.ncbi.nlm.nih.gov/protein/XP_002183993?report=fasta&log$=seqview	NCBI_NR/XP_002183993	predicted protein [Phaeodactylum tricornutum CCAP 1055/1] gb|EEC44662.1| predicted protein [Phaeodactylum tricornutum CCAP 1055/1]	1e-19			http://www.ncbi.nlm.nih.gov/Structure/cdd/cddsrv.cgi?uid=	NCBI_CDD/
967	gnl|To_proteome_3d|3d.g00967.t1	THAOC_00967		YP_002990951	http://www.ncbi.nlm.nih.gov/protein/YP_002990951?report=fasta&log$=seqview	NCBI_NR/YP_002990951	sulfatase [Desulfovibrio salexigens DSM 2638] gb|ACS79412.1| sulfatase [Desulfovibrio salexigens DSM 2638]	5e-62		163253	http://www.ncbi.nlm.nih.gov/Structure/cdd/cddsrv.cgi?uid=163253	NCBI_CDD/163253	TIGR03417, chol_sulfatase, choline-sulfatase.	3e-25
968	gnl|To_proteome_3d|3d.g00968.t1	THAOC_00968			http://www.ncbi.nlm.nih.gov/protein/?report=fasta&log$=seqview	NCBI_NR/					http://www.ncbi.nlm.nih.gov/Structure/cdd/cddsrv.cgi?uid=	NCBI_CDD/
969	gnl|To_proteome_3d|3d.g00969.t1	THAOC_00969		XP_002292873	http://www.ncbi.nlm.nih.gov/protein/XP_002292873?report=fasta&log$=seqview	NCBI_NR/XP_002292873	hypothetical protein THAPSDRAFT_8487 [Thalassiosira pseudonana CCMP1335] gb|EED90069.1| hypothetical protein THAPSDRAFT_8487 [Thalassiosira pseudonana CCMP1335]	8e-88		114396	http://www.ncbi.nlm.nih.gov/Structure/cdd/cddsrv.cgi?uid=114396	NCBI_CDD/114396	pfam05670, DUF814, Domain of unknown function (DUF814). This domain occurs in proteins that have been annotated as Fibronectin/fibrinogen binding protein by similarity. This annotation comes from Bacillus subtilis YloA where the N-terminal region is involved in this activity. Hence the activity of this C-terminal domain is unknown. This domain contains a conserved motif D/E-X-W/Y-X-H that may be …	3e-08
970	gnl|To_proteome_3d|3d.g00970.t1	THAOC_00970			http://www.ncbi.nlm.nih.gov/protein/?report=fasta&log$=seqview	NCBI_NR/					http://www.ncbi.nlm.nih.gov/Structure/cdd/cddsrv.cgi?uid=	NCBI_CDD/
971	gnl|To_proteome_3d|3d.g00971.t1	THAOC_00971		ZP_00992934	http://www.ncbi.nlm.nih.gov/protein/ZP_00992934?report=fasta&log$=seqview	NCBI_NR/ZP_00992934	hypothetical protein V12B01_19651 [Vibrio splendidus 12B01] gb|EAP92103.1| hypothetical protein V12B01_19651 [Vibrio splendidus 12B01]	2e-10		31133	http://www.ncbi.nlm.nih.gov/Structure/cdd/cddsrv.cgi?uid=31133	NCBI_CDD/31133	COG0790, COG0790, FOG: TPR repeat, SEL1 subfamily [General function prediction only].	0.0006
972	gnl|To_proteome_3d|3d.g00972.t1	THAOC_00972		XP_002296795	http://www.ncbi.nlm.nih.gov/protein/XP_002296795?report=fasta&log$=seqview	NCBI_NR/XP_002296795	predicted protein [Thalassiosira pseudonana CCMP1335] gb|EED86996.1| predicted protein [Thalassiosira pseudonana CCMP1335]	2e-13			http://www.ncbi.nlm.nih.gov/Structure/cdd/cddsrv.cgi?uid=	NCBI_CDD/
973	gnl|To_proteome_3d|3d.g00973.t1	THAOC_00973			http://www.ncbi.nlm.nih.gov/protein/?report=fasta&log$=seqview	NCBI_NR/					http://www.ncbi.nlm.nih.gov/Structure/cdd/cddsrv.cgi?uid=	NCBI_CDD/
974	gnl|To_proteome_3d|3d.g00974.t1	THAOC_00974		XP_002293943	http://www.ncbi.nlm.nih.gov/protein/XP_002293943?report=fasta&log$=seqview	NCBI_NR/XP_002293943	cyclin-dependent kinase [Thalassiosira pseudonana CCMP1335] gb|EED88952.1| cyclin-dependent kinase [Thalassiosira pseudonana CCMP1335]	6e-35		177650	http://www.ncbi.nlm.nih.gov/Structure/cdd/cddsrv.cgi?uid=177650	NCBI_CDD/177650	PLN00010, PLN00010, cyclin-dependent kinases regulatory subunit; Provisional.	1e-25
975	gnl|To_proteome_3d|3d.g00975.t1	THAOC_00975		XP_002287989	http://www.ncbi.nlm.nih.gov/protein/XP_002287989?report=fasta&log$=seqview	NCBI_NR/XP_002287989	predicted protein [Thalassiosira pseudonana CCMP1335] gb|EED95432.1| predicted protein [Thalassiosira pseudonana CCMP1335]	0.0002			http://www.ncbi.nlm.nih.gov/Structure/cdd/cddsrv.cgi?uid=	NCBI_CDD/
976	gnl|To_proteome_3d|3d.g00976.t1	THAOC_00976			http://www.ncbi.nlm.nih.gov/protein/?report=fasta&log$=seqview	NCBI_NR/					http://www.ncbi.nlm.nih.gov/Structure/cdd/cddsrv.cgi?uid=	NCBI_CDD/
977	gnl|To_proteome_3d|3d.g00977.t1	THAOC_00977			http://www.ncbi.nlm.nih.gov/protein/?report=fasta&log$=seqview	NCBI_NR/					http://www.ncbi.nlm.nih.gov/Structure/cdd/cddsrv.cgi?uid=	NCBI_CDD/
978	gnl|To_proteome_3d|3d.g00978.t1	THAOC_00978			http://www.ncbi.nlm.nih.gov/protein/?report=fasta&log$=seqview	NCBI_NR/					http://www.ncbi.nlm.nih.gov/Structure/cdd/cddsrv.cgi?uid=	NCBI_CDD/
979	gnl|To_proteome_3d|3d.g00979.t1	THAOC_00979		XP_002289567	http://www.ncbi.nlm.nih.gov/protein/XP_002289567?report=fasta&log$=seqview	NCBI_NR/XP_002289567	predicted protein [Thalassiosira pseudonana CCMP1335] gb|EED93104.1| predicted protein [Thalassiosira pseudonana CCMP1335]	2e-87		145612	http://www.ncbi.nlm.nih.gov/Structure/cdd/cddsrv.cgi?uid=145612	NCBI_CDD/145612	pfam02567, PhzC-PhzF, Phenazine biosynthesis-like protein. PhzC/PhzF is involved in dimerization of two 2,3-dihydro-3-oxo-anthranilic acid molecules to create PCA by P. fluorescens. This family also contains a putative thymidilate synthase from Mycobacterium tuberculosis, though there is no significant sequence similarity to pfam00303 members. This family appears to be distantly related to pfam01…	3e-07
980	gnl|To_proteome_3d|3d.g00980.t1	THAOC_00980		XP_002297455	http://www.ncbi.nlm.nih.gov/protein/XP_002297455?report=fasta&log$=seqview	NCBI_NR/XP_002297455	predicted protein [Thalassiosira pseudonana CCMP1335] gb|EED86272.1| predicted protein [Thalassiosira pseudonana CCMP1335]	2e-08			http://www.ncbi.nlm.nih.gov/Structure/cdd/cddsrv.cgi?uid=	NCBI_CDD/
981	gnl|To_proteome_3d|3d.g00981.t1	THAOC_00981		XP_002294172	http://www.ncbi.nlm.nih.gov/protein/XP_002294172?report=fasta&log$=seqview	NCBI_NR/XP_002294172	predicted protein [Thalassiosira pseudonana CCMP1335] gb|EED88527.1| predicted protein [Thalassiosira pseudonana CCMP1335]	1e-30			http://www.ncbi.nlm.nih.gov/Structure/cdd/cddsrv.cgi?uid=	NCBI_CDD/
982	gnl|To_proteome_3d|3d.g00982.t1	THAOC_00982			http://www.ncbi.nlm.nih.gov/protein/?report=fasta&log$=seqview	NCBI_NR/					http://www.ncbi.nlm.nih.gov/Structure/cdd/cddsrv.cgi?uid=	NCBI_CDD/
983	gnl|To_proteome_3d|3d.g00983.t1	THAOC_00983		XP_002296080	http://www.ncbi.nlm.nih.gov/protein/XP_002296080?report=fasta&log$=seqview	NCBI_NR/XP_002296080	predicted protein [Thalassiosira pseudonana CCMP1335] gb|ACI64797.1| predicted protein [Thalassiosira pseudonana CCMP1335]	9e-35			http://www.ncbi.nlm.nih.gov/Structure/cdd/cddsrv.cgi?uid=	NCBI_CDD/
984	gnl|To_proteome_3d|3d.g00984.t1	THAOC_00984		YP_001957953	http://www.ncbi.nlm.nih.gov/protein/YP_001957953?report=fasta&log$=seqview	NCBI_NR/YP_001957953	hypothetical protein Aasi_0854 [Candidatus Amoebophilus asiaticus 5a2] gb|ACE06224.1| hypothetical protein Aasi_0854 [Candidatus Amoebophilus asiaticus 5a2]	3e-12		31133	http://www.ncbi.nlm.nih.gov/Structure/cdd/cddsrv.cgi?uid=31133	NCBI_CDD/31133	COG0790, COG0790, FOG: TPR repeat, SEL1 subfamily [General function prediction only].	5e-07
985	gnl|To_proteome_3d|3d.g00985.t1	THAOC_00985			http://www.ncbi.nlm.nih.gov/protein/?report=fasta&log$=seqview	NCBI_NR/					http://www.ncbi.nlm.nih.gov/Structure/cdd/cddsrv.cgi?uid=	NCBI_CDD/
986	gnl|To_proteome_3d|3d.g00986.t1	THAOC_00986			http://www.ncbi.nlm.nih.gov/protein/?report=fasta&log$=seqview	NCBI_NR/					http://www.ncbi.nlm.nih.gov/Structure/cdd/cddsrv.cgi?uid=	NCBI_CDD/
987	gnl|To_proteome_3d|3d.g00987.t1	THAOC_00987			http://www.ncbi.nlm.nih.gov/protein/?report=fasta&log$=seqview	NCBI_NR/					http://www.ncbi.nlm.nih.gov/Structure/cdd/cddsrv.cgi?uid=	NCBI_CDD/
988	gnl|To_proteome_3d|3d.g00988.t1	THAOC_00988		XP_002288621	http://www.ncbi.nlm.nih.gov/protein/XP_002288621?report=fasta&log$=seqview	NCBI_NR/XP_002288621	predicted protein [Thalassiosira pseudonana CCMP1335] gb|EED94057.1| predicted protein [Thalassiosira pseudonana CCMP1335]	2e-43			http://www.ncbi.nlm.nih.gov/Structure/cdd/cddsrv.cgi?uid=	NCBI_CDD/
989	gnl|To_proteome_3d|3d.g00989.t1	THAOC_00989			http://www.ncbi.nlm.nih.gov/protein/?report=fasta&log$=seqview	NCBI_NR/					http://www.ncbi.nlm.nih.gov/Structure/cdd/cddsrv.cgi?uid=	NCBI_CDD/
990	gnl|To_proteome_3d|3d.g00990.t1	THAOC_00990			http://www.ncbi.nlm.nih.gov/protein/?report=fasta&log$=seqview	NCBI_NR/					http://www.ncbi.nlm.nih.gov/Structure/cdd/cddsrv.cgi?uid=	NCBI_CDD/
991	gnl|To_proteome_3d|3d.g00991.t1	THAOC_00991		YP_001957953	http://www.ncbi.nlm.nih.gov/protein/YP_001957953?report=fasta&log$=seqview	NCBI_NR/YP_001957953	hypothetical protein Aasi_0854 [Candidatus Amoebophilus asiaticus 5a2] gb|ACE06224.1| hypothetical protein Aasi_0854 [Candidatus Amoebophilus asiaticus 5a2]	3e-10		31133	http://www.ncbi.nlm.nih.gov/Structure/cdd/cddsrv.cgi?uid=31133	NCBI_CDD/31133	COG0790, COG0790, FOG: TPR repeat, SEL1 subfamily [General function prediction only].	3e-06
992	gnl|To_proteome_3d|3d.g00992.t1	THAOC_00992		XP_002287140	http://www.ncbi.nlm.nih.gov/protein/XP_002287140?report=fasta&log$=seqview	NCBI_NR/XP_002287140	predicted protein [Thalassiosira pseudonana CCMP1335] gb|EED94583.1| predicted protein [Thalassiosira pseudonana CCMP1335]	1e-133		153420	http://www.ncbi.nlm.nih.gov/Structure/cdd/cddsrv.cgi?uid=153420	NCBI_CDD/153420	cd07920, Pumilio, Pumilio-family RNA binding domain. Puf repeats (also labelled PUM-HD or Pumilio homology domain) mediate sequence specific RNA binding in fly Pumilio, worm FBF-1 and FBF-2, and many other proteins such as vertebrate Pumilio. These proteins function as translational repressors in early embryonic development by binding to sequences in the 3' UTR of target mRNAs, such as the nanos …	6e-45
993	gnl|To_proteome_3d|3d.g00993.t1	THAOC_00993		XP_002294574	http://www.ncbi.nlm.nih.gov/protein/XP_002294574?report=fasta&log$=seqview	NCBI_NR/XP_002294574	predicted protein [Thalassiosira pseudonana CCMP1335] gb|EED87934.1| predicted protein [Thalassiosira pseudonana CCMP1335]	2e-22			http://www.ncbi.nlm.nih.gov/Structure/cdd/cddsrv.cgi?uid=	NCBI_CDD/
994	gnl|To_proteome_3d|3d.g00994.t1	THAOC_00994			http://www.ncbi.nlm.nih.gov/protein/?report=fasta&log$=seqview	NCBI_NR/					http://www.ncbi.nlm.nih.gov/Structure/cdd/cddsrv.cgi?uid=	NCBI_CDD/
995	gnl|To_proteome_3d|3d.g00995.t1	THAOC_00995		XP_002289514	http://www.ncbi.nlm.nih.gov/protein/XP_002289514?report=fasta&log$=seqview	NCBI_NR/XP_002289514	20S proteasome subunit PAC1 [Thalassiosira pseudonana CCMP1335] gb|EED93051.1| 20S proteasome subunit PAC1 [Thalassiosira pseudonana CCMP1335]	1e-65		48450	http://www.ncbi.nlm.nih.gov/Structure/cdd/cddsrv.cgi?uid=48450	NCBI_CDD/48450	cd03752, proteasome_alpha_type_4, proteasome_alpha_type_4. The 20S proteasome, multisubunit proteolytic complex, is the central enzyme of nonlysosomal protein degradation in both the cytosol and nucleus. It is composed of 28 subunits arranged as four homoheptameric rings that stack on top of one another forming an elongated alpha-beta-beta-alpha cylinder with a central cavity. The proteasome alph…	2e-47
996	gnl|To_proteome_3d|3d.g00996.t1	THAOC_00996		XP_002286705	http://www.ncbi.nlm.nih.gov/protein/XP_002286705?report=fasta&log$=seqview	NCBI_NR/XP_002286705	predicted protein [Thalassiosira pseudonana CCMP1335] gb|EED96346.1| predicted protein [Thalassiosira pseudonana CCMP1335]	2e-31		150895	http://www.ncbi.nlm.nih.gov/Structure/cdd/cddsrv.cgi?uid=150895	NCBI_CDD/150895	pfam10294, Methyltransf_16, Putative methyltransferase.	0.0002
997	gnl|To_proteome_3d|3d.g00997.t1	THAOC_00997		XP_002286119	http://www.ncbi.nlm.nih.gov/protein/XP_002286119?report=fasta&log$=seqview	NCBI_NR/XP_002286119	mitochondrial carrier protein [Thalassiosira pseudonana CCMP1335] gb|EED95760.1| mitochondrial carrier protein [Thalassiosira pseudonana CCMP1335]	2e-82		173456	http://www.ncbi.nlm.nih.gov/Structure/cdd/cddsrv.cgi?uid=173456	NCBI_CDD/173456	PTZ00169, PTZ00169, ADP/ATP transporter on adenylate translocase; Provisional.	9e-10
998	gnl|To_proteome_3d|3d.g00998.t1	THAOC_00998			http://www.ncbi.nlm.nih.gov/protein/?report=fasta&log$=seqview	NCBI_NR/					http://www.ncbi.nlm.nih.gov/Structure/cdd/cddsrv.cgi?uid=	NCBI_CDD/
999	gnl|To_proteome_3d|3d.g00999.t1	THAOC_00999			http://www.ncbi.nlm.nih.gov/protein/?report=fasta&log$=seqview	NCBI_NR/					http://www.ncbi.nlm.nih.gov/Structure/cdd/cddsrv.cgi?uid=	NCBI_CDD/
1000	gnl|To_proteome_3d|3d.g01000.t1	THAOC_01000			http://www.ncbi.nlm.nih.gov/protein/?report=fasta&log$=seqview	NCBI_NR/					http://www.ncbi.nlm.nih.gov/Structure/cdd/cddsrv.cgi?uid=	NCBI_CDD/
1001	gnl|To_proteome_3d|3d.g01001.t1	THAOC_01001			http://www.ncbi.nlm.nih.gov/protein/?report=fasta&log$=seqview	NCBI_NR/					http://www.ncbi.nlm.nih.gov/Structure/cdd/cddsrv.cgi?uid=	NCBI_CDD/
1002	gnl|To_proteome_3d|3d.g01002.t1	THAOC_01002		XP_002506687	http://www.ncbi.nlm.nih.gov/protein/XP_002506687?report=fasta&log$=seqview	NCBI_NR/XP_002506687	predicted protein [Micromonas sp. RCC299] gb|ACO67945.1| predicted protein [Micromonas sp. RCC299]	3e-17			http://www.ncbi.nlm.nih.gov/Structure/cdd/cddsrv.cgi?uid=	NCBI_CDD/
1003	gnl|To_proteome_3d|3d.g01003.t1	THAOC_01003		XP_002297338	http://www.ncbi.nlm.nih.gov/protein/XP_002297338?report=fasta&log$=seqview	NCBI_NR/XP_002297338	predicted protein [Thalassiosira pseudonana CCMP1335] gb|EED86366.1| predicted protein [Thalassiosira pseudonana CCMP1335]	1e-144		144581	http://www.ncbi.nlm.nih.gov/Structure/cdd/cddsrv.cgi?uid=144581	NCBI_CDD/144581	pfam01041, DegT_DnrJ_EryC1, DegT/DnrJ/EryC1/StrS aminotransferase family. The members of this family are probably all pyridoxal-phosphate-dependent aminotransferase enzymes with a variety of molecular functions. The family includes StsA, StsC, and StsS. The aminotransferase activity was demonstrated for purified StsC protein as the L-glutamine:scyllo-inosose aminotransferase EC:2.6.1.50, which ca…	3e-13
1004	gnl|To_proteome_3d|3d.g01004.t1	THAOC_01004			http://www.ncbi.nlm.nih.gov/protein/?report=fasta&log$=seqview	NCBI_NR/					http://www.ncbi.nlm.nih.gov/Structure/cdd/cddsrv.cgi?uid=	NCBI_CDD/
1005	gnl|To_proteome_3d|3d.g01005.t1	THAOC_01005			http://www.ncbi.nlm.nih.gov/protein/?report=fasta&log$=seqview	NCBI_NR/					http://www.ncbi.nlm.nih.gov/Structure/cdd/cddsrv.cgi?uid=	NCBI_CDD/
1006	gnl|To_proteome_3d|3d.g01006.t1	THAOC_01006			http://www.ncbi.nlm.nih.gov/protein/?report=fasta&log$=seqview	NCBI_NR/					http://www.ncbi.nlm.nih.gov/Structure/cdd/cddsrv.cgi?uid=	NCBI_CDD/
1007	gnl|To_proteome_3d|3d.g01007.t1	THAOC_01007			http://www.ncbi.nlm.nih.gov/protein/?report=fasta&log$=seqview	NCBI_NR/					http://www.ncbi.nlm.nih.gov/Structure/cdd/cddsrv.cgi?uid=	NCBI_CDD/
1008	gnl|To_proteome_3d|3d.g01008.t1	THAOC_01008		XP_002289136	http://www.ncbi.nlm.nih.gov/protein/XP_002289136?report=fasta&log$=seqview	NCBI_NR/XP_002289136	predicted protein [Thalassiosira pseudonana CCMP1335] gb|EED92673.1| predicted protein [Thalassiosira pseudonana CCMP1335]	9e-67			http://www.ncbi.nlm.nih.gov/Structure/cdd/cddsrv.cgi?uid=	NCBI_CDD/
1009	gnl|To_proteome_3d|3d.g01009.t1	THAOC_01009		ACA60885	http://www.ncbi.nlm.nih.gov/protein/ACA60885?report=fasta&log$=seqview	NCBI_NR/ACA60885	pol protein [Phaeodactylum tricornutum]	1e-58		149018	http://www.ncbi.nlm.nih.gov/Structure/cdd/cddsrv.cgi?uid=149018	NCBI_CDD/149018	pfam07727, RVT_2, Reverse transcriptase (RNA-dependent DNA polymerase). A reverse transcriptase gene is usually indicative of a mobile element such as a retrotransposon or retrovirus. Reverse transcriptases occur in a variety of mobile elements, including retrotransposons, retroviruses, group II introns, bacterial msDNAs, hepadnaviruses, and caulimoviruses. This Pfam entry includes reverse transc…	2e-05
1010	gnl|To_proteome_3d|3d.g01010.t1	THAOC_01010			http://www.ncbi.nlm.nih.gov/protein/?report=fasta&log$=seqview	NCBI_NR/					http://www.ncbi.nlm.nih.gov/Structure/cdd/cddsrv.cgi?uid=	NCBI_CDD/
1011	gnl|To_proteome_3d|3d.g01011.t1	THAOC_01011		CAL57403	http://www.ncbi.nlm.nih.gov/protein/CAL57403?report=fasta&log$=seqview	NCBI_NR/CAL57403	unnamed protein product [Ostreococcus tauri]	9e-15			http://www.ncbi.nlm.nih.gov/Structure/cdd/cddsrv.cgi?uid=	NCBI_CDD/
1012	gnl|To_proteome_3d|3d.g01012.t1	THAOC_01012		XP_002295426	http://www.ncbi.nlm.nih.gov/protein/XP_002295426?report=fasta&log$=seqview	NCBI_NR/XP_002295426	predicted protein [Thalassiosira pseudonana CCMP1335] gb|ACI64143.1| predicted protein [Thalassiosira pseudonana CCMP1335]	3e-71			http://www.ncbi.nlm.nih.gov/Structure/cdd/cddsrv.cgi?uid=	NCBI_CDD/
1013	gnl|To_proteome_3d|3d.g01013.t1	THAOC_01013			http://www.ncbi.nlm.nih.gov/protein/?report=fasta&log$=seqview	NCBI_NR/					http://www.ncbi.nlm.nih.gov/Structure/cdd/cddsrv.cgi?uid=	NCBI_CDD/
1014	gnl|To_proteome_3d|3d.g01014.t1	THAOC_01014			http://www.ncbi.nlm.nih.gov/protein/?report=fasta&log$=seqview	NCBI_NR/					http://www.ncbi.nlm.nih.gov/Structure/cdd/cddsrv.cgi?uid=	NCBI_CDD/
1015	gnl|To_proteome_3d|3d.g01015.t1	THAOC_01015			http://www.ncbi.nlm.nih.gov/protein/?report=fasta&log$=seqview	NCBI_NR/					http://www.ncbi.nlm.nih.gov/Structure/cdd/cddsrv.cgi?uid=	NCBI_CDD/
1016	gnl|To_proteome_3d|3d.g01016.t1	THAOC_01016		XP_002292673	http://www.ncbi.nlm.nih.gov/protein/XP_002292673?report=fasta&log$=seqview	NCBI_NR/XP_002292673	predicted protein [Thalassiosira pseudonana CCMP1335] gb|EED89869.1| predicted protein [Thalassiosira pseudonana CCMP1335]	1e-55		146213	http://www.ncbi.nlm.nih.gov/Structure/cdd/cddsrv.cgi?uid=146213	NCBI_CDD/146213	pfam03457, HA, Helicase associated domain. This short domain is found in multiple copies in bacterial helicase proteins. The domain is predicted to contain 3 alpha helices. The function of this domain may be to bind nucleic acid.	4e-05
1017	gnl|To_proteome_3d|3d.g01017.t1	THAOC_01017			http://www.ncbi.nlm.nih.gov/protein/?report=fasta&log$=seqview	NCBI_NR/					http://www.ncbi.nlm.nih.gov/Structure/cdd/cddsrv.cgi?uid=	NCBI_CDD/
1018	gnl|To_proteome_3d|3d.g01018.t1	THAOC_01018			http://www.ncbi.nlm.nih.gov/protein/?report=fasta&log$=seqview	NCBI_NR/					http://www.ncbi.nlm.nih.gov/Structure/cdd/cddsrv.cgi?uid=	NCBI_CDD/
1019	gnl|To_proteome_3d|3d.g01019.t1	THAOC_01019		XP_002901641	http://www.ncbi.nlm.nih.gov/protein/XP_002901641?report=fasta&log$=seqview	NCBI_NR/XP_002901641	midasin-like protein [Phytophthora infestans T30-4] gb|EEY58697.1| midasin-like protein [Phytophthora infestans T30-4]	0		34868	http://www.ncbi.nlm.nih.gov/Structure/cdd/cddsrv.cgi?uid=34868	NCBI_CDD/34868	COG5271, MDN1, AAA ATPase containing von Willebrand factor type A (vWA) domain [General function prediction only].	1e-163
1020	gnl|To_proteome_3d|3d.g01020.t1	THAOC_01020		ABB58759	http://www.ncbi.nlm.nih.gov/protein/ABB58759?report=fasta&log$=seqview	NCBI_NR/ABB58759	serine protease inhibitor-1S [Chlamys farreri]	4e-08			http://www.ncbi.nlm.nih.gov/Structure/cdd/cddsrv.cgi?uid=	NCBI_CDD/
1021	gnl|To_proteome_3d|3d.g01021.t1	THAOC_01021		XP_002286755	http://www.ncbi.nlm.nih.gov/protein/XP_002286755?report=fasta&log$=seqview	NCBI_NR/XP_002286755	predicted protein [Thalassiosira pseudonana CCMP1335] gb|EED96396.1| predicted protein [Thalassiosira pseudonana CCMP1335]	5e-40			http://www.ncbi.nlm.nih.gov/Structure/cdd/cddsrv.cgi?uid=	NCBI_CDD/
1022	gnl|To_proteome_3d|3d.g01022.t1	THAOC_01022			http://www.ncbi.nlm.nih.gov/protein/?report=fasta&log$=seqview	NCBI_NR/					http://www.ncbi.nlm.nih.gov/Structure/cdd/cddsrv.cgi?uid=	NCBI_CDD/
1023	gnl|To_proteome_3d|3d.g01023.t1	THAOC_01023		XP_002292508	http://www.ncbi.nlm.nih.gov/protein/XP_002292508?report=fasta&log$=seqview	NCBI_NR/XP_002292508	predicted protein [Thalassiosira pseudonana CCMP1335] gb|EED90483.1| predicted protein [Thalassiosira pseudonana CCMP1335]	8e-28			http://www.ncbi.nlm.nih.gov/Structure/cdd/cddsrv.cgi?uid=	NCBI_CDD/
1024	gnl|To_proteome_3d|3d.g01024.t1	THAOC_01024			http://www.ncbi.nlm.nih.gov/protein/?report=fasta&log$=seqview	NCBI_NR/					http://www.ncbi.nlm.nih.gov/Structure/cdd/cddsrv.cgi?uid=	NCBI_CDD/
1025	gnl|To_proteome_3d|3d.g01025.t1	THAOC_01025			http://www.ncbi.nlm.nih.gov/protein/?report=fasta&log$=seqview	NCBI_NR/					http://www.ncbi.nlm.nih.gov/Structure/cdd/cddsrv.cgi?uid=	NCBI_CDD/
1026	gnl|To_proteome_3d|3d.g01026.t1	THAOC_01026			http://www.ncbi.nlm.nih.gov/protein/?report=fasta&log$=seqview	NCBI_NR/					http://www.ncbi.nlm.nih.gov/Structure/cdd/cddsrv.cgi?uid=	NCBI_CDD/
1027	gnl|To_proteome_3d|3d.g01027.t1	THAOC_01027			http://www.ncbi.nlm.nih.gov/protein/?report=fasta&log$=seqview	NCBI_NR/					http://www.ncbi.nlm.nih.gov/Structure/cdd/cddsrv.cgi?uid=	NCBI_CDD/
1028	gnl|To_proteome_3d|3d.g01028.t1	THAOC_01028			http://www.ncbi.nlm.nih.gov/protein/?report=fasta&log$=seqview	NCBI_NR/					http://www.ncbi.nlm.nih.gov/Structure/cdd/cddsrv.cgi?uid=	NCBI_CDD/
1029	gnl|To_proteome_3d|3d.g01029.t1	THAOC_01029			http://www.ncbi.nlm.nih.gov/protein/?report=fasta&log$=seqview	NCBI_NR/					http://www.ncbi.nlm.nih.gov/Structure/cdd/cddsrv.cgi?uid=	NCBI_CDD/
1030	gnl|To_proteome_3d|3d.g01030.t1	THAOC_01030			http://www.ncbi.nlm.nih.gov/protein/?report=fasta&log$=seqview	NCBI_NR/					http://www.ncbi.nlm.nih.gov/Structure/cdd/cddsrv.cgi?uid=	NCBI_CDD/
1031	gnl|To_proteome_3d|3d.g01031.t1	THAOC_01031			http://www.ncbi.nlm.nih.gov/protein/?report=fasta&log$=seqview	NCBI_NR/					http://www.ncbi.nlm.nih.gov/Structure/cdd/cddsrv.cgi?uid=	NCBI_CDD/
1032	gnl|To_proteome_3d|3d.g01032.t1	THAOC_01032		XP_002292688	http://www.ncbi.nlm.nih.gov/protein/XP_002292688?report=fasta&log$=seqview	NCBI_NR/XP_002292688	predicted protein [Thalassiosira pseudonana CCMP1335] gb|EED89884.1| predicted protein [Thalassiosira pseudonana CCMP1335]	0		151837	http://www.ncbi.nlm.nih.gov/Structure/cdd/cddsrv.cgi?uid=151837	NCBI_CDD/151837	pfam11397, GlcNAc, Glycosyltransferase (GlcNAc). GlcNAc is an enzyme that carries out the first glycosylation step of hydroxylated Skp1, a ubiquitous eukaryotic protein, in the cytoplasm.	8e-20
1033	gnl|To_proteome_3d|3d.g01033.t1	THAOC_01033		XP_002183624	http://www.ncbi.nlm.nih.gov/protein/XP_002183624?report=fasta&log$=seqview	NCBI_NR/XP_002183624	predicted protein [Phaeodactylum tricornutum CCAP 1055/1] gb|EEC44806.1| predicted protein [Phaeodactylum tricornutum CCAP 1055/1]	3e-25		146631	http://www.ncbi.nlm.nih.gov/Structure/cdd/cddsrv.cgi?uid=146631	NCBI_CDD/146631	pfam04098, Rad52_Rad22, Rad52/22 family double-strand break repair protein. The DNA single-strand annealing proteins (SSAPs), such as RecT, Red-beta, ERF and Rad52, function in RecA-dependent and RecA-independent DNA recombination pathways. This family includes proteins related to Rad52. These proteins contain two helix-hairpin-helix motifs.	5e-18
1034	gnl|To_proteome_3d|3d.g01034.t1	THAOC_01034			http://www.ncbi.nlm.nih.gov/protein/?report=fasta&log$=seqview	NCBI_NR/					http://www.ncbi.nlm.nih.gov/Structure/cdd/cddsrv.cgi?uid=	NCBI_CDD/
1035	gnl|To_proteome_3d|3d.g01035.t1	THAOC_01035			http://www.ncbi.nlm.nih.gov/protein/?report=fasta&log$=seqview	NCBI_NR/					http://www.ncbi.nlm.nih.gov/Structure/cdd/cddsrv.cgi?uid=	NCBI_CDD/
1036	gnl|To_proteome_3d|3d.g01036.t1	THAOC_01036			http://www.ncbi.nlm.nih.gov/protein/?report=fasta&log$=seqview	NCBI_NR/					http://www.ncbi.nlm.nih.gov/Structure/cdd/cddsrv.cgi?uid=	NCBI_CDD/
1037	gnl|To_proteome_3d|3d.g01037.t1	THAOC_01037			http://www.ncbi.nlm.nih.gov/protein/?report=fasta&log$=seqview	NCBI_NR/					http://www.ncbi.nlm.nih.gov/Structure/cdd/cddsrv.cgi?uid=	NCBI_CDD/
1038	gnl|To_proteome_3d|3d.g01038.t1	THAOC_01038		XP_002288199	http://www.ncbi.nlm.nih.gov/protein/XP_002288199?report=fasta&log$=seqview	NCBI_NR/XP_002288199	predicted protein [Thalassiosira pseudonana CCMP1335] gb|EED93635.1| predicted protein [Thalassiosira pseudonana CCMP1335]	2e-12			http://www.ncbi.nlm.nih.gov/Structure/cdd/cddsrv.cgi?uid=	NCBI_CDD/
1039	gnl|To_proteome_3d|3d.g01039.t1	THAOC_01039			http://www.ncbi.nlm.nih.gov/protein/?report=fasta&log$=seqview	NCBI_NR/					http://www.ncbi.nlm.nih.gov/Structure/cdd/cddsrv.cgi?uid=	NCBI_CDD/
1040	gnl|To_proteome_3d|3d.g01040.t1	THAOC_01040		XP_002293927	http://www.ncbi.nlm.nih.gov/protein/XP_002293927?report=fasta&log$=seqview	NCBI_NR/XP_002293927	psedouridylate synthase [Thalassiosira pseudonana CCMP1335] gb|EED88936.1| psedouridylate synthase [Thalassiosira pseudonana CCMP1335]	1e-120		30910	http://www.ncbi.nlm.nih.gov/Structure/cdd/cddsrv.cgi?uid=30910	NCBI_CDD/30910	COG0564, RluA, Pseudouridylate synthases, 23S RNA-specific [Translation, ribosomal structure and biogenesis].	4e-34
1041	gnl|To_proteome_3d|3d.g01041.t1	THAOC_01041		XP_002288062	http://www.ncbi.nlm.nih.gov/protein/XP_002288062?report=fasta&log$=seqview	NCBI_NR/XP_002288062	predicted protein [Thalassiosira pseudonana CCMP1335] gb|EED95505.1| predicted protein [Thalassiosira pseudonana CCMP1335]	2e-15			http://www.ncbi.nlm.nih.gov/Structure/cdd/cddsrv.cgi?uid=	NCBI_CDD/
1042	gnl|To_proteome_3d|3d.g01042.t1	THAOC_01042		XP_002294172	http://www.ncbi.nlm.nih.gov/protein/XP_002294172?report=fasta&log$=seqview	NCBI_NR/XP_002294172	predicted protein [Thalassiosira pseudonana CCMP1335] gb|EED88527.1| predicted protein [Thalassiosira pseudonana CCMP1335]	7e-75		149437	http://www.ncbi.nlm.nih.gov/Structure/cdd/cddsrv.cgi?uid=149437	NCBI_CDD/149437	pfam08373, RAP, RAP domain. This domain is found in various eukaryotic species, particularly in apicomplexans such as Plasmodium falciparum, where it is found in proteins that are important in various parasite-host cell interactions. It is thought to be an RNA-binding domain.	8e-06
1043	gnl|To_proteome_3d|3d.g01043.t1	THAOC_01043			http://www.ncbi.nlm.nih.gov/protein/?report=fasta&log$=seqview	NCBI_NR/					http://www.ncbi.nlm.nih.gov/Structure/cdd/cddsrv.cgi?uid=	NCBI_CDD/
1044	gnl|To_proteome_3d|3d.g01044.t1	THAOC_01044			http://www.ncbi.nlm.nih.gov/protein/?report=fasta&log$=seqview	NCBI_NR/					http://www.ncbi.nlm.nih.gov/Structure/cdd/cddsrv.cgi?uid=	NCBI_CDD/
1045	gnl|To_proteome_3d|3d.g01045.t1	THAOC_01045			http://www.ncbi.nlm.nih.gov/protein/?report=fasta&log$=seqview	NCBI_NR/					http://www.ncbi.nlm.nih.gov/Structure/cdd/cddsrv.cgi?uid=	NCBI_CDD/
1046	gnl|To_proteome_3d|3d.g01046.t1	THAOC_01046			http://www.ncbi.nlm.nih.gov/protein/?report=fasta&log$=seqview	NCBI_NR/					http://www.ncbi.nlm.nih.gov/Structure/cdd/cddsrv.cgi?uid=	NCBI_CDD/
1047	gnl|To_proteome_3d|3d.g01047.t1	THAOC_01047		XP_002292855	http://www.ncbi.nlm.nih.gov/protein/XP_002292855?report=fasta&log$=seqview	NCBI_NR/XP_002292855	predicted protein [Thalassiosira pseudonana CCMP1335] gb|EED90051.1| predicted protein [Thalassiosira pseudonana CCMP1335]	6e-72		73313	http://www.ncbi.nlm.nih.gov/Structure/cdd/cddsrv.cgi?uid=73313	NCBI_CDD/73313	cd02557, PseudoU_synth_ScRIB2, PseudoU_synth_ScRIB2_like: Pseudouridine synthase, Saccharomyces cerevisiae RIB2_like. This group is comprised of eukaryotic and bacterial proteins similar to Saccharomyces cerevisiae RIB2, S. cerevisiae Pus6p and human hRPUDSD2. S. cerevisiae RIB2 displays two distinct catalytic activities. The N-terminal domain of RIB2 is RNA:psi-synthase which makes psi32 on cyto…	4e-25
1048	gnl|To_proteome_3d|3d.g01048.t1	THAOC_01048			http://www.ncbi.nlm.nih.gov/protein/?report=fasta&log$=seqview	NCBI_NR/					http://www.ncbi.nlm.nih.gov/Structure/cdd/cddsrv.cgi?uid=	NCBI_CDD/
1049	gnl|To_proteome_3d|3d.g01049.t1	THAOC_01049		XP_002286417	http://www.ncbi.nlm.nih.gov/protein/XP_002286417?report=fasta&log$=seqview	NCBI_NR/XP_002286417	predicted protein [Thalassiosira pseudonana CCMP1335] gb|EED96058.1| predicted protein [Thalassiosira pseudonana CCMP1335]	2e-08			http://www.ncbi.nlm.nih.gov/Structure/cdd/cddsrv.cgi?uid=	NCBI_CDD/
1050	gnl|To_proteome_3d|3d.g01050.t1	THAOC_01050		XP_002180046	http://www.ncbi.nlm.nih.gov/protein/XP_002180046?report=fasta&log$=seqview	NCBI_NR/XP_002180046	predicted protein [Phaeodactylum tricornutum CCAP 1055/1] gb|EEC48237.1| predicted protein [Phaeodactylum tricornutum CCAP 1055/1]	2e-31			http://www.ncbi.nlm.nih.gov/Structure/cdd/cddsrv.cgi?uid=	NCBI_CDD/
1051	gnl|To_proteome_3d|3d.g01051.t1	THAOC_01051			http://www.ncbi.nlm.nih.gov/protein/?report=fasta&log$=seqview	NCBI_NR/					http://www.ncbi.nlm.nih.gov/Structure/cdd/cddsrv.cgi?uid=	NCBI_CDD/
1052	gnl|To_proteome_3d|3d.g01052.t1	THAOC_01052			http://www.ncbi.nlm.nih.gov/protein/?report=fasta&log$=seqview	NCBI_NR/					http://www.ncbi.nlm.nih.gov/Structure/cdd/cddsrv.cgi?uid=	NCBI_CDD/
1053	gnl|To_proteome_3d|3d.g01053.t1	THAOC_01053			http://www.ncbi.nlm.nih.gov/protein/?report=fasta&log$=seqview	NCBI_NR/					http://www.ncbi.nlm.nih.gov/Structure/cdd/cddsrv.cgi?uid=	NCBI_CDD/
1054	gnl|To_proteome_3d|3d.g01054.t1	THAOC_01054			http://www.ncbi.nlm.nih.gov/protein/?report=fasta&log$=seqview	NCBI_NR/					http://www.ncbi.nlm.nih.gov/Structure/cdd/cddsrv.cgi?uid=	NCBI_CDD/
1055	gnl|To_proteome_3d|3d.g01055.t1	THAOC_01055		AAL85929	http://www.ncbi.nlm.nih.gov/protein/AAL85929?report=fasta&log$=seqview	NCBI_NR/AAL85929	putative nitrate transporter [Thalassiosira weissflogii]	8e-59		177665	http://www.ncbi.nlm.nih.gov/Structure/cdd/cddsrv.cgi?uid=177665	NCBI_CDD/177665	PLN00028, PLN00028, nitrate transmembrane transporter; Provisional.	1e-18
1056	gnl|To_proteome_3d|3d.g01056.t1	THAOC_01056		XP_002288802	http://www.ncbi.nlm.nih.gov/protein/XP_002288802?report=fasta&log$=seqview	NCBI_NR/XP_002288802	nitrate transporter [Thalassiosira pseudonana CCMP1335] gb|EED94238.1| nitrate transporter [Thalassiosira pseudonana CCMP1335]	5e-50		177665	http://www.ncbi.nlm.nih.gov/Structure/cdd/cddsrv.cgi?uid=177665	NCBI_CDD/177665	PLN00028, PLN00028, nitrate transmembrane transporter; Provisional.	9e-21
1057	gnl|To_proteome_3d|3d.g01057.t1	THAOC_01057		XP_002291587	http://www.ncbi.nlm.nih.gov/protein/XP_002291587?report=fasta&log$=seqview	NCBI_NR/XP_002291587	predicted protein [Thalassiosira pseudonana CCMP1335] gb|EED91694.1| predicted protein [Thalassiosira pseudonana CCMP1335]	1e-110			http://www.ncbi.nlm.nih.gov/Structure/cdd/cddsrv.cgi?uid=	NCBI_CDD/
1058	gnl|To_proteome_3d|3d.g01058.t1	THAOC_01058			http://www.ncbi.nlm.nih.gov/protein/?report=fasta&log$=seqview	NCBI_NR/					http://www.ncbi.nlm.nih.gov/Structure/cdd/cddsrv.cgi?uid=	NCBI_CDD/
1059	gnl|To_proteome_3d|3d.g01059.t1	THAOC_01059		XP_002296063	http://www.ncbi.nlm.nih.gov/protein/XP_002296063?report=fasta&log$=seqview	NCBI_NR/XP_002296063	predicted protein [Thalassiosira pseudonana CCMP1335] gb|ACI64780.1| predicted protein [Thalassiosira pseudonana CCMP1335]	1e-62			http://www.ncbi.nlm.nih.gov/Structure/cdd/cddsrv.cgi?uid=	NCBI_CDD/
1060	gnl|To_proteome_3d|3d.g01060.t1	THAOC_01060		XP_002296065	http://www.ncbi.nlm.nih.gov/protein/XP_002296065?report=fasta&log$=seqview	NCBI_NR/XP_002296065	predicted protein [Thalassiosira pseudonana CCMP1335] gb|ACI64782.1| predicted protein [Thalassiosira pseudonana CCMP1335]	1e-45			http://www.ncbi.nlm.nih.gov/Structure/cdd/cddsrv.cgi?uid=	NCBI_CDD/
1061	gnl|To_proteome_3d|3d.g01061.t1	THAOC_01061		XP_002295715	http://www.ncbi.nlm.nih.gov/protein/XP_002295715?report=fasta&log$=seqview	NCBI_NR/XP_002295715	hypothetical protein THAPS_28865 [Thalassiosira pseudonana CCMP1335] gb|ACI64432.1| hypothetical protein THAPS_28865 [Thalassiosira pseudonana CCMP1335]	0		31005	http://www.ncbi.nlm.nih.gov/Structure/cdd/cddsrv.cgi?uid=31005	NCBI_CDD/31005	COG0661, AarF, Predicted unusual protein kinase [General function prediction only].	1e-48
1062	gnl|To_proteome_3d|3d.g01062.t1	THAOC_01062			http://www.ncbi.nlm.nih.gov/protein/?report=fasta&log$=seqview	NCBI_NR/					http://www.ncbi.nlm.nih.gov/Structure/cdd/cddsrv.cgi?uid=	NCBI_CDD/
1063	gnl|To_proteome_3d|3d.g01063.t1	THAOC_01063			http://www.ncbi.nlm.nih.gov/protein/?report=fasta&log$=seqview	NCBI_NR/					http://www.ncbi.nlm.nih.gov/Structure/cdd/cddsrv.cgi?uid=	NCBI_CDD/
1064	gnl|To_proteome_3d|3d.g01064.t1	THAOC_01064		ZP_05067876	http://www.ncbi.nlm.nih.gov/protein/ZP_05067876?report=fasta&log$=seqview	NCBI_NR/ZP_05067876	Sel1 repeat family [Octadecabacter antarcticus 238] gb|EDY93115.1| Sel1 repeat family [Octadecabacter antarcticus 238]	1e-08			http://www.ncbi.nlm.nih.gov/Structure/cdd/cddsrv.cgi?uid=	NCBI_CDD/
1065	gnl|To_proteome_3d|3d.g01065.t1	THAOC_01065		EEU45814	http://www.ncbi.nlm.nih.gov/protein/EEU45814?report=fasta&log$=seqview	NCBI_NR/EEU45814	hypothetical protein NECHADRAFT_122473 [Nectria haematococca mpVI 77-13-4]	3e-05		145090	http://www.ncbi.nlm.nih.gov/Structure/cdd/cddsrv.cgi?uid=145090	NCBI_CDD/145090	pfam01753, zf-MYND, MYND finger.	4e-06
1066	gnl|To_proteome_3d|3d.g01066.t1	THAOC_01066			http://www.ncbi.nlm.nih.gov/protein/?report=fasta&log$=seqview	NCBI_NR/					http://www.ncbi.nlm.nih.gov/Structure/cdd/cddsrv.cgi?uid=	NCBI_CDD/
1067	gnl|To_proteome_3d|3d.g01067.t1	THAOC_01067		ZP_03724848	http://www.ncbi.nlm.nih.gov/protein/ZP_03724848?report=fasta&log$=seqview	NCBI_NR/ZP_03724848	inosine-uridine preferring nucleoside hydrolase family protein [Opitutaceae bacterium TAV2] gb|EEG21090.1| inosine-uridine preferring nucleoside hydrolase family protein [Opitutaceae bacterium TAV2]	2e-05		144666	http://www.ncbi.nlm.nih.gov/Structure/cdd/cddsrv.cgi?uid=144666	NCBI_CDD/144666	pfam01156, IU_nuc_hydro, Inosine-uridine preferring nucleoside hydrolase.	0.0004
1068	gnl|To_proteome_3d|3d.g01068.t1	THAOC_01068		XP_002288949	http://www.ncbi.nlm.nih.gov/protein/XP_002288949?report=fasta&log$=seqview	NCBI_NR/XP_002288949	predicted protein [Thalassiosira pseudonana CCMP1335] gb|EED94385.1| predicted protein [Thalassiosira pseudonana CCMP1335]	2e-65			http://www.ncbi.nlm.nih.gov/Structure/cdd/cddsrv.cgi?uid=	NCBI_CDD/
1069	gnl|To_proteome_3d|3d.g01069.t1	THAOC_01069			http://www.ncbi.nlm.nih.gov/protein/?report=fasta&log$=seqview	NCBI_NR/					http://www.ncbi.nlm.nih.gov/Structure/cdd/cddsrv.cgi?uid=	NCBI_CDD/
1070	gnl|To_proteome_3d|3d.g01070.t1	THAOC_01070			http://www.ncbi.nlm.nih.gov/protein/?report=fasta&log$=seqview	NCBI_NR/					http://www.ncbi.nlm.nih.gov/Structure/cdd/cddsrv.cgi?uid=	NCBI_CDD/
1071	gnl|To_proteome_3d|3d.g01071.t1	THAOC_01071			http://www.ncbi.nlm.nih.gov/protein/?report=fasta&log$=seqview	NCBI_NR/					http://www.ncbi.nlm.nih.gov/Structure/cdd/cddsrv.cgi?uid=	NCBI_CDD/
1072	gnl|To_proteome_3d|3d.g01072.t1	THAOC_01072			http://www.ncbi.nlm.nih.gov/protein/?report=fasta&log$=seqview	NCBI_NR/					http://www.ncbi.nlm.nih.gov/Structure/cdd/cddsrv.cgi?uid=	NCBI_CDD/
1073	gnl|To_proteome_3d|3d.g01073.t1	THAOC_01073		XP_002296912	http://www.ncbi.nlm.nih.gov/protein/XP_002296912?report=fasta&log$=seqview	NCBI_NR/XP_002296912	predicted protein [Thalassiosira pseudonana CCMP1335] gb|EED86640.1| predicted protein [Thalassiosira pseudonana CCMP1335]	4e-12			http://www.ncbi.nlm.nih.gov/Structure/cdd/cddsrv.cgi?uid=	NCBI_CDD/
1074	gnl|To_proteome_3d|3d.g01074.t1	THAOC_01074			http://www.ncbi.nlm.nih.gov/protein/?report=fasta&log$=seqview	NCBI_NR/					http://www.ncbi.nlm.nih.gov/Structure/cdd/cddsrv.cgi?uid=	NCBI_CDD/
1075	gnl|To_proteome_3d|3d.g01075.t1	THAOC_01075			http://www.ncbi.nlm.nih.gov/protein/?report=fasta&log$=seqview	NCBI_NR/					http://www.ncbi.nlm.nih.gov/Structure/cdd/cddsrv.cgi?uid=	NCBI_CDD/
1076	gnl|To_proteome_3d|3d.g01076.t1	THAOC_01076		XP_002293155	http://www.ncbi.nlm.nih.gov/protein/XP_002293155?report=fasta&log$=seqview	NCBI_NR/XP_002293155	predicted protein [Thalassiosira pseudonana CCMP1335] gb|EED89616.1| predicted protein [Thalassiosira pseudonana CCMP1335]	4e-11			http://www.ncbi.nlm.nih.gov/Structure/cdd/cddsrv.cgi?uid=	NCBI_CDD/
1077	gnl|To_proteome_3d|3d.g01077.t1	THAOC_01077			http://www.ncbi.nlm.nih.gov/protein/?report=fasta&log$=seqview	NCBI_NR/					http://www.ncbi.nlm.nih.gov/Structure/cdd/cddsrv.cgi?uid=	NCBI_CDD/
1078	gnl|To_proteome_3d|3d.g01078.t1	THAOC_01078		XP_002294919	http://www.ncbi.nlm.nih.gov/protein/XP_002294919?report=fasta&log$=seqview	NCBI_NR/XP_002294919	predicted protein [Thalassiosira pseudonana CCMP1335] gb|EED87699.1| predicted protein [Thalassiosira pseudonana CCMP1335]	1e-64			http://www.ncbi.nlm.nih.gov/Structure/cdd/cddsrv.cgi?uid=	NCBI_CDD/
1079	gnl|To_proteome_3d|3d.g01079.t1	THAOC_01079		XP_002295943	http://www.ncbi.nlm.nih.gov/protein/XP_002295943?report=fasta&log$=seqview	NCBI_NR/XP_002295943	predicted protein [Thalassiosira pseudonana CCMP1335] gb|ACI64660.1| predicted protein [Thalassiosira pseudonana CCMP1335]	1e-104		178190	http://www.ncbi.nlm.nih.gov/Structure/cdd/cddsrv.cgi?uid=178190	NCBI_CDD/178190	PLN02578, PLN02578, hydrolase.	3e-59
1080	gnl|To_proteome_3d|3d.g01080.t1	THAOC_01080			http://www.ncbi.nlm.nih.gov/protein/?report=fasta&log$=seqview	NCBI_NR/					http://www.ncbi.nlm.nih.gov/Structure/cdd/cddsrv.cgi?uid=	NCBI_CDD/
1081	gnl|To_proteome_3d|3d.g01081.t1	THAOC_01081			http://www.ncbi.nlm.nih.gov/protein/?report=fasta&log$=seqview	NCBI_NR/					http://www.ncbi.nlm.nih.gov/Structure/cdd/cddsrv.cgi?uid=	NCBI_CDD/
1082	gnl|To_proteome_3d|3d.g01082.t1	THAOC_01082		XP_002297446	http://www.ncbi.nlm.nih.gov/protein/XP_002297446?report=fasta&log$=seqview	NCBI_NR/XP_002297446	predicted protein [Thalassiosira pseudonana CCMP1335] gb|EED86263.1| predicted protein [Thalassiosira pseudonana CCMP1335]	1e-120			http://www.ncbi.nlm.nih.gov/Structure/cdd/cddsrv.cgi?uid=	NCBI_CDD/
1083	gnl|To_proteome_3d|3d.g01083.t1	THAOC_01083			http://www.ncbi.nlm.nih.gov/protein/?report=fasta&log$=seqview	NCBI_NR/					http://www.ncbi.nlm.nih.gov/Structure/cdd/cddsrv.cgi?uid=	NCBI_CDD/
1084	gnl|To_proteome_3d|3d.g01084.t1	THAOC_01084		XP_002292948	http://www.ncbi.nlm.nih.gov/protein/XP_002292948?report=fasta&log$=seqview	NCBI_NR/XP_002292948	eukaryotic protein kinase [Thalassiosira pseudonana CCMP1335] gb|EED89409.1| eukaryotic protein kinase [Thalassiosira pseudonana CCMP1335]	5e-90		128517	http://www.ncbi.nlm.nih.gov/Structure/cdd/cddsrv.cgi?uid=128517	NCBI_CDD/128517	smart00221, STYKc, Protein kinase; unclassified specificity. Phosphotransferases. The specificity of this class of kinases can not be predicted. Possible dual-specificity Ser/Thr/Tyr kinase.	3e-35
1085	gnl|To_proteome_3d|3d.g01085.t1	THAOC_01085			http://www.ncbi.nlm.nih.gov/protein/?report=fasta&log$=seqview	NCBI_NR/					http://www.ncbi.nlm.nih.gov/Structure/cdd/cddsrv.cgi?uid=	NCBI_CDD/
1086	gnl|To_proteome_3d|3d.g01086.t1	THAOC_01086		XP_002184080	http://www.ncbi.nlm.nih.gov/protein/XP_002184080?report=fasta&log$=seqview	NCBI_NR/XP_002184080	predicted protein [Phaeodactylum tricornutum CCAP 1055/1] gb|EEC44258.1| predicted protein [Phaeodactylum tricornutum CCAP 1055/1]	1e-113		162874	http://www.ncbi.nlm.nih.gov/Structure/cdd/cddsrv.cgi?uid=162874	NCBI_CDD/162874	TIGR02475, CobW, cobalamin biosynthesis protein CobW. A broader CobW family is delineated by two PFAM models which identify the N- and C-terminal domains (pfam02492 and pfam07683).	2e-24
1087	gnl|To_proteome_3d|3d.g01087.t1	THAOC_01087		XP_002290720	http://www.ncbi.nlm.nih.gov/protein/XP_002290720?report=fasta&log$=seqview	NCBI_NR/XP_002290720	probable bifunctional purine synthesis protein [Thalassiosira pseudonana CCMP1335] gb|EED92472.1| probable bifunctional purine synthesis protein [Thalassiosira pseudonana CCMP1335]	0		180841	http://www.ncbi.nlm.nih.gov/Structure/cdd/cddsrv.cgi?uid=180841	NCBI_CDD/180841	PRK07106, PRK07106, 5-aminoimidazole-4-carboxamide ribonucleotide transformylase; Provisional.	1e-119
1088	gnl|To_proteome_3d|3d.g01088.t1	THAOC_01088		CBJ30163	http://www.ncbi.nlm.nih.gov/protein/CBJ30163?report=fasta&log$=seqview	NCBI_NR/CBJ30163	similar to titin isoform N2-B [Ectocarpus siliculosus]	2e-23			http://www.ncbi.nlm.nih.gov/Structure/cdd/cddsrv.cgi?uid=	NCBI_CDD/
1089	gnl|To_proteome_3d|3d.g01089.t1	THAOC_01089		ZP_05971875	http://www.ncbi.nlm.nih.gov/protein/ZP_05971875?report=fasta&log$=seqview	NCBI_NR/ZP_05971875	putative Sel1 protein [Providencia rustigianii DSM 4541] gb|EFB73366.1| putative Sel1 protein [Providencia rustigianii DSM 4541]	1e-05			http://www.ncbi.nlm.nih.gov/Structure/cdd/cddsrv.cgi?uid=	NCBI_CDD/
1090	gnl|To_proteome_3d|3d.g01090.t1	THAOC_01090		XP_002291271	http://www.ncbi.nlm.nih.gov/protein/XP_002291271?report=fasta&log$=seqview	NCBI_NR/XP_002291271	predicted protein [Thalassiosira pseudonana CCMP1335] gb|EED91378.1| predicted protein [Thalassiosira pseudonana CCMP1335]	1e-61			http://www.ncbi.nlm.nih.gov/Structure/cdd/cddsrv.cgi?uid=	NCBI_CDD/
1091	gnl|To_proteome_3d|3d.g01091.t1	THAOC_01091			http://www.ncbi.nlm.nih.gov/protein/?report=fasta&log$=seqview	NCBI_NR/					http://www.ncbi.nlm.nih.gov/Structure/cdd/cddsrv.cgi?uid=	NCBI_CDD/
1092	gnl|To_proteome_3d|3d.g01092.t1	THAOC_01092			http://www.ncbi.nlm.nih.gov/protein/?report=fasta&log$=seqview	NCBI_NR/					http://www.ncbi.nlm.nih.gov/Structure/cdd/cddsrv.cgi?uid=	NCBI_CDD/
1093	gnl|To_proteome_3d|3d.g01093.t1	THAOC_01093			http://www.ncbi.nlm.nih.gov/protein/?report=fasta&log$=seqview	NCBI_NR/					http://www.ncbi.nlm.nih.gov/Structure/cdd/cddsrv.cgi?uid=	NCBI_CDD/
1094	gnl|To_proteome_3d|3d.g01094.t1	THAOC_01094		XP_002296292	http://www.ncbi.nlm.nih.gov/protein/XP_002296292?report=fasta&log$=seqview	NCBI_NR/XP_002296292	predicted protein [Thalassiosira pseudonana CCMP1335] gb|ACI65009.1| predicted protein [Thalassiosira pseudonana CCMP1335]	5e-74		119428	http://www.ncbi.nlm.nih.gov/Structure/cdd/cddsrv.cgi?uid=119428	NCBI_CDD/119428	cd05168, PI4Kc_III_beta, Phosphoinositide 4-kinase (PI4K), Type III, beta isoform, catalytic domain; The PI4K catalytic domain family is part of a larger superfamily that includes the catalytic domains of other kinases such as the typical serine/threonine/tyrosine protein kinases (PKs), aminoglycoside phosphotransferase, choline kinase, and RIO kinases. PI4Ks catalyze the transfer of the gamma-ph…	4e-59
1095	gnl|To_proteome_3d|3d.g01095.t1	THAOC_01095			http://www.ncbi.nlm.nih.gov/protein/?report=fasta&log$=seqview	NCBI_NR/					http://www.ncbi.nlm.nih.gov/Structure/cdd/cddsrv.cgi?uid=	NCBI_CDD/
1096	gnl|To_proteome_3d|3d.g01096.t1	THAOC_01096		XP_002297049	http://www.ncbi.nlm.nih.gov/protein/XP_002297049?report=fasta&log$=seqview	NCBI_NR/XP_002297049	predicted protein [Thalassiosira pseudonana CCMP1335] gb|EED86777.1| predicted protein [Thalassiosira pseudonana CCMP1335]	3e-25			http://www.ncbi.nlm.nih.gov/Structure/cdd/cddsrv.cgi?uid=	NCBI_CDD/
1097	gnl|To_proteome_3d|3d.g01097.t1	THAOC_01097			http://www.ncbi.nlm.nih.gov/protein/?report=fasta&log$=seqview	NCBI_NR/					http://www.ncbi.nlm.nih.gov/Structure/cdd/cddsrv.cgi?uid=	NCBI_CDD/
1098	gnl|To_proteome_3d|3d.g01098.t1	THAOC_01098		XP_780327	http://www.ncbi.nlm.nih.gov/protein/XP_780327?report=fasta&log$=seqview	NCBI_NR/XP_780327	PREDICTED: hypothetical protein [Strongylocentrotus purpuratus] ref|XP_001184551.1| PREDICTED: hypothetical protein [Strongylocentrotus purpuratus]	2e-55		32933	http://www.ncbi.nlm.nih.gov/Structure/cdd/cddsrv.cgi?uid=32933	NCBI_CDD/32933	COG3119, AslA, Arylsulfatase A and related enzymes [Inorganic ion transport and metabolism].	8e-20
1099	gnl|To_proteome_3d|3d.g01099.t1	THAOC_01099		XP_002292346	http://www.ncbi.nlm.nih.gov/protein/XP_002292346?report=fasta&log$=seqview	NCBI_NR/XP_002292346	predicted protein [Thalassiosira pseudonana CCMP1335] gb|EED90321.1| predicted protein [Thalassiosira pseudonana CCMP1335]	2e-14			http://www.ncbi.nlm.nih.gov/Structure/cdd/cddsrv.cgi?uid=	NCBI_CDD/
1100	gnl|To_proteome_3d|3d.g01100.t1	THAOC_01100			http://www.ncbi.nlm.nih.gov/protein/?report=fasta&log$=seqview	NCBI_NR/					http://www.ncbi.nlm.nih.gov/Structure/cdd/cddsrv.cgi?uid=	NCBI_CDD/
1101	gnl|To_proteome_3d|3d.g01101.t1	THAOC_01101		XP_002177655	http://www.ncbi.nlm.nih.gov/protein/XP_002177655?report=fasta&log$=seqview	NCBI_NR/XP_002177655	predicted protein [Phaeodactylum tricornutum CCAP 1055/1] gb|EEC50469.1| predicted protein [Phaeodactylum tricornutum CCAP 1055/1]	9e-95		148052	http://www.ncbi.nlm.nih.gov/Structure/cdd/cddsrv.cgi?uid=148052	NCBI_CDD/148052	pfam06218, NPR2, Nitrogen permease regulator 2. This family of regulators are involved in post-translational control of nitrogen permease.	7e-24
1102	gnl|To_proteome_3d|3d.g01102.t1	THAOC_01102		NP_001006177	http://www.ncbi.nlm.nih.gov/protein/NP_001006177?report=fasta&log$=seqview	NCBI_NR/NP_001006177	adipocyte plasma membrane-associated protein [Gallus gallus] sp|Q5ZIF1|APMAP_CHICK RecName: Full=Adipocyte plasma membrane-associated protein emb|CAG32492.1| hypothetical protein [Gallus gallus]	6e-25		111929	http://www.ncbi.nlm.nih.gov/Structure/cdd/cddsrv.cgi?uid=111929	NCBI_CDD/111929	pfam03088, Str_synth, Strictosidine synthase. Strictosidine synthase (E.C. 4.3.3.2) is a key enzyme in alkaloid biosynthesis. It catalyses the condensation of tryptamine with secologanin to form strictosidine.	2e-08
1103	gnl|To_proteome_3d|3d.g01103.t1	THAOC_01103		XP_002287319	http://www.ncbi.nlm.nih.gov/protein/XP_002287319?report=fasta&log$=seqview	NCBI_NR/XP_002287319	predicted protein [Thalassiosira pseudonana CCMP1335] gb|EED94762.1| predicted protein [Thalassiosira pseudonana CCMP1335]	7e-53		31782	http://www.ncbi.nlm.nih.gov/Structure/cdd/cddsrv.cgi?uid=31782	NCBI_CDD/31782	COG1594, RPB9, DNA-directed RNA polymerase, subunit M/Transcription elongation factor TFIIS [Transcription].	1e-12
1104	gnl|To_proteome_3d|3d.g01104.t1	THAOC_01104			http://www.ncbi.nlm.nih.gov/protein/?report=fasta&log$=seqview	NCBI_NR/					http://www.ncbi.nlm.nih.gov/Structure/cdd/cddsrv.cgi?uid=	NCBI_CDD/
1105	gnl|To_proteome_3d|3d.g01105.t1	THAOC_01105			http://www.ncbi.nlm.nih.gov/protein/?report=fasta&log$=seqview	NCBI_NR/					http://www.ncbi.nlm.nih.gov/Structure/cdd/cddsrv.cgi?uid=	NCBI_CDD/
1106	gnl|To_proteome_3d|3d.g01106.t1	THAOC_01106		XP_002296287	http://www.ncbi.nlm.nih.gov/protein/XP_002296287?report=fasta&log$=seqview	NCBI_NR/XP_002296287	predicted protein [Thalassiosira pseudonana CCMP1335] gb|ACI65004.1| predicted protein [Thalassiosira pseudonana CCMP1335]	1e-26			http://www.ncbi.nlm.nih.gov/Structure/cdd/cddsrv.cgi?uid=	NCBI_CDD/
1107	gnl|To_proteome_3d|3d.g01107.t1	THAOC_01107		XP_002295413	http://www.ncbi.nlm.nih.gov/protein/XP_002295413?report=fasta&log$=seqview	NCBI_NR/XP_002295413	predicted protein [Thalassiosira pseudonana CCMP1335] gb|ACI64130.1| predicted protein [Thalassiosira pseudonana CCMP1335]	1e-109		185597	http://www.ncbi.nlm.nih.gov/Structure/cdd/cddsrv.cgi?uid=185597	NCBI_CDD/185597	PTZ00399, PTZ00399, cysteinyl-tRNA-synthetase; Provisional.	5e-86
1108	gnl|To_proteome_3d|3d.g01108.t1	THAOC_01108		XP_002286430	http://www.ncbi.nlm.nih.gov/protein/XP_002286430?report=fasta&log$=seqview	NCBI_NR/XP_002286430	predicted protein [Thalassiosira pseudonana CCMP1335] gb|EED96071.1| predicted protein [Thalassiosira pseudonana CCMP1335]	4e-70		185477	http://www.ncbi.nlm.nih.gov/Structure/cdd/cddsrv.cgi?uid=185477	NCBI_CDD/185477	PTZ00144, PTZ00144, dihydrolipoamide succinyltransferase; Provisional.	3e-16
1109	gnl|To_proteome_3d|3d.g01109.t1	THAOC_01109		XP_002286435	http://www.ncbi.nlm.nih.gov/protein/XP_002286435?report=fasta&log$=seqview	NCBI_NR/XP_002286435	ABC transporter [Thalassiosira pseudonana CCMP1335] gb|EED96076.1| ABC transporter [Thalassiosira pseudonana CCMP1335]	0		178622	http://www.ncbi.nlm.nih.gov/Structure/cdd/cddsrv.cgi?uid=178622	NCBI_CDD/178622	PLN03073, PLN03073, ABC transporter F family; Provisional.	1e-101
1110	gnl|To_proteome_3d|3d.g01110.t1	THAOC_01110		XP_002291276	http://www.ncbi.nlm.nih.gov/protein/XP_002291276?report=fasta&log$=seqview	NCBI_NR/XP_002291276	predicted protein [Thalassiosira pseudonana CCMP1335] gb|EED91383.1| predicted protein [Thalassiosira pseudonana CCMP1335]	7e-83			http://www.ncbi.nlm.nih.gov/Structure/cdd/cddsrv.cgi?uid=	NCBI_CDD/
1111	gnl|To_proteome_3d|3d.g01111.t1	THAOC_01111		XP_002286434	http://www.ncbi.nlm.nih.gov/protein/XP_002286434?report=fasta&log$=seqview	NCBI_NR/XP_002286434	predicted protein [Thalassiosira pseudonana CCMP1335] gb|EED96075.1| predicted protein [Thalassiosira pseudonana CCMP1335]	1e-117			http://www.ncbi.nlm.nih.gov/Structure/cdd/cddsrv.cgi?uid=	NCBI_CDD/
1112	gnl|To_proteome_3d|3d.g01112.t1	THAOC_01112			http://www.ncbi.nlm.nih.gov/protein/?report=fasta&log$=seqview	NCBI_NR/					http://www.ncbi.nlm.nih.gov/Structure/cdd/cddsrv.cgi?uid=	NCBI_CDD/
1113	gnl|To_proteome_3d|3d.g01113.t1	THAOC_01113			http://www.ncbi.nlm.nih.gov/protein/?report=fasta&log$=seqview	NCBI_NR/					http://www.ncbi.nlm.nih.gov/Structure/cdd/cddsrv.cgi?uid=	NCBI_CDD/
1114	gnl|To_proteome_3d|3d.g01114.t1	THAOC_01114			http://www.ncbi.nlm.nih.gov/protein/?report=fasta&log$=seqview	NCBI_NR/					http://www.ncbi.nlm.nih.gov/Structure/cdd/cddsrv.cgi?uid=	NCBI_CDD/
1115	gnl|To_proteome_3d|3d.g01115.t1	THAOC_01115			http://www.ncbi.nlm.nih.gov/protein/?report=fasta&log$=seqview	NCBI_NR/					http://www.ncbi.nlm.nih.gov/Structure/cdd/cddsrv.cgi?uid=	NCBI_CDD/
1116	gnl|To_proteome_3d|3d.g01116.t1	THAOC_01116			http://www.ncbi.nlm.nih.gov/protein/?report=fasta&log$=seqview	NCBI_NR/					http://www.ncbi.nlm.nih.gov/Structure/cdd/cddsrv.cgi?uid=	NCBI_CDD/
1117	gnl|To_proteome_3d|3d.g01117.t1	THAOC_01117			http://www.ncbi.nlm.nih.gov/protein/?report=fasta&log$=seqview	NCBI_NR/					http://www.ncbi.nlm.nih.gov/Structure/cdd/cddsrv.cgi?uid=	NCBI_CDD/
1118	gnl|To_proteome_3d|3d.g01118.t1	THAOC_01118			http://www.ncbi.nlm.nih.gov/protein/?report=fasta&log$=seqview	NCBI_NR/					http://www.ncbi.nlm.nih.gov/Structure/cdd/cddsrv.cgi?uid=	NCBI_CDD/
1119	gnl|To_proteome_3d|3d.g01119.t1	THAOC_01119			http://www.ncbi.nlm.nih.gov/protein/?report=fasta&log$=seqview	NCBI_NR/					http://www.ncbi.nlm.nih.gov/Structure/cdd/cddsrv.cgi?uid=	NCBI_CDD/
1120	gnl|To_proteome_3d|3d.g01120.t1	THAOC_01120		XP_002296142	http://www.ncbi.nlm.nih.gov/protein/XP_002296142?report=fasta&log$=seqview	NCBI_NR/XP_002296142	predicted protein [Thalassiosira pseudonana CCMP1335] gb|ACI64859.1| predicted protein [Thalassiosira pseudonana CCMP1335]	1e-153		29261	http://www.ncbi.nlm.nih.gov/Structure/cdd/cddsrv.cgi?uid=29261	NCBI_CDD/29261	cd00204, ANK, ankyrin repeats; ankyrin repeats mediate protein-protein interactions in very diverse families of proteins. The number of ANK repeats in a protein can range from 2 to over 20 (ankyrins, for example). ANK repeats may occur in combinations with other types of domains. The structural repeat unit contains two antiparallel helices and a beta-hairpin, repeats are stacked in a superhelical…	7e-07
1121	gnl|To_proteome_3d|3d.g01121.t1	THAOC_01121		XP_002294172	http://www.ncbi.nlm.nih.gov/protein/XP_002294172?report=fasta&log$=seqview	NCBI_NR/XP_002294172	predicted protein [Thalassiosira pseudonana CCMP1335] gb|EED88527.1| predicted protein [Thalassiosira pseudonana CCMP1335]	3e-47		149437	http://www.ncbi.nlm.nih.gov/Structure/cdd/cddsrv.cgi?uid=149437	NCBI_CDD/149437	pfam08373, RAP, RAP domain. This domain is found in various eukaryotic species, particularly in apicomplexans such as Plasmodium falciparum, where it is found in proteins that are important in various parasite-host cell interactions. It is thought to be an RNA-binding domain.	2e-06
1122	gnl|To_proteome_3d|3d.g01122.t1	THAOC_01122			http://www.ncbi.nlm.nih.gov/protein/?report=fasta&log$=seqview	NCBI_NR/					http://www.ncbi.nlm.nih.gov/Structure/cdd/cddsrv.cgi?uid=	NCBI_CDD/
1123	gnl|To_proteome_3d|3d.g01123.t1	THAOC_01123		XP_002295655	http://www.ncbi.nlm.nih.gov/protein/XP_002295655?report=fasta&log$=seqview	NCBI_NR/XP_002295655	predicted protein [Thalassiosira pseudonana CCMP1335] gb|ACI64372.1| predicted protein [Thalassiosira pseudonana CCMP1335]	2e-37			http://www.ncbi.nlm.nih.gov/Structure/cdd/cddsrv.cgi?uid=	NCBI_CDD/
1124	gnl|To_proteome_3d|3d.g01124.t1	THAOC_01124			http://www.ncbi.nlm.nih.gov/protein/?report=fasta&log$=seqview	NCBI_NR/					http://www.ncbi.nlm.nih.gov/Structure/cdd/cddsrv.cgi?uid=	NCBI_CDD/
1125	gnl|To_proteome_3d|3d.g01125.t1	THAOC_01125		XP_002289494	http://www.ncbi.nlm.nih.gov/protein/XP_002289494?report=fasta&log$=seqview	NCBI_NR/XP_002289494	predicted protein [Thalassiosira pseudonana CCMP1335] gb|EED93031.1| predicted protein [Thalassiosira pseudonana CCMP1335]	3e-28			http://www.ncbi.nlm.nih.gov/Structure/cdd/cddsrv.cgi?uid=	NCBI_CDD/
1126	gnl|To_proteome_3d|3d.g01126.t1	THAOC_01126		XP_002289494	http://www.ncbi.nlm.nih.gov/protein/XP_002289494?report=fasta&log$=seqview	NCBI_NR/XP_002289494	predicted protein [Thalassiosira pseudonana CCMP1335] gb|EED93031.1| predicted protein [Thalassiosira pseudonana CCMP1335]	3e-17		128521	http://www.ncbi.nlm.nih.gov/Structure/cdd/cddsrv.cgi?uid=128521	NCBI_CDD/128521	smart00225, BTB, Broad-Complex, Tramtrack and Bric a brac. Domain in Broad-Complex, Tramtrack and Bric a brac. Also known as POZ (poxvirus and zinc finger) domain. Known to be a protein-protein interaction motif found at the N-termini of several C2H2-type transcription factors as well as Shaw-type potassium channels. Known structure reveals a tightly intertwined dimer formed via interactions betw…	2e-07
1127	gnl|To_proteome_3d|3d.g01127.t1	THAOC_01127			http://www.ncbi.nlm.nih.gov/protein/?report=fasta&log$=seqview	NCBI_NR/					http://www.ncbi.nlm.nih.gov/Structure/cdd/cddsrv.cgi?uid=	NCBI_CDD/
1128	gnl|To_proteome_3d|3d.g01128.t1	THAOC_01128			http://www.ncbi.nlm.nih.gov/protein/?report=fasta&log$=seqview	NCBI_NR/					http://www.ncbi.nlm.nih.gov/Structure/cdd/cddsrv.cgi?uid=	NCBI_CDD/
1129	gnl|To_proteome_3d|3d.g01129.t1	THAOC_01129		XP_002295669	http://www.ncbi.nlm.nih.gov/protein/XP_002295669?report=fasta&log$=seqview	NCBI_NR/XP_002295669	predicted protein [Thalassiosira pseudonana CCMP1335] gb|ACI64386.1| predicted protein [Thalassiosira pseudonana CCMP1335]	1e-13			http://www.ncbi.nlm.nih.gov/Structure/cdd/cddsrv.cgi?uid=	NCBI_CDD/
1130	gnl|To_proteome_3d|3d.g01130.t1	THAOC_01130		XP_002293632	http://www.ncbi.nlm.nih.gov/protein/XP_002293632?report=fasta&log$=seqview	NCBI_NR/XP_002293632	predicted protein [Thalassiosira pseudonana CCMP1335] gb|EED89368.1| predicted protein [Thalassiosira pseudonana CCMP1335]	1e-29		173334	http://www.ncbi.nlm.nih.gov/Structure/cdd/cddsrv.cgi?uid=173334	NCBI_CDD/173334	PTZ00037, PTZ00037, DnaJ_C chaperone protein; Provisional.	6e-06
1131	gnl|To_proteome_3d|3d.g01131.t1	THAOC_01131			http://www.ncbi.nlm.nih.gov/protein/?report=fasta&log$=seqview	NCBI_NR/					http://www.ncbi.nlm.nih.gov/Structure/cdd/cddsrv.cgi?uid=	NCBI_CDD/
1132	gnl|To_proteome_3d|3d.g01132.t1	THAOC_01132		AAC82625	http://www.ncbi.nlm.nih.gov/protein/AAC82625?report=fasta&log$=seqview	NCBI_NR/AAC82625	surface antigen BspA [Tannerella forsythia]	7e-32			http://www.ncbi.nlm.nih.gov/Structure/cdd/cddsrv.cgi?uid=	NCBI_CDD/
1133	gnl|To_proteome_3d|3d.g01133.t1	THAOC_01133		XP_002292251	http://www.ncbi.nlm.nih.gov/protein/XP_002292251?report=fasta&log$=seqview	NCBI_NR/XP_002292251	predicted protein [Thalassiosira pseudonana CCMP1335] gb|EED90226.1| predicted protein [Thalassiosira pseudonana CCMP1335]	2e-35			http://www.ncbi.nlm.nih.gov/Structure/cdd/cddsrv.cgi?uid=	NCBI_CDD/
1134	gnl|To_proteome_3d|3d.g01134.t1	THAOC_01134			http://www.ncbi.nlm.nih.gov/protein/?report=fasta&log$=seqview	NCBI_NR/					http://www.ncbi.nlm.nih.gov/Structure/cdd/cddsrv.cgi?uid=	NCBI_CDD/
1135	gnl|To_proteome_3d|3d.g01135.t1	THAOC_01135		XP_002290257	http://www.ncbi.nlm.nih.gov/protein/XP_002290257?report=fasta&log$=seqview	NCBI_NR/XP_002290257	predicted protein [Thalassiosira pseudonana CCMP1335] gb|EED92009.1| predicted protein [Thalassiosira pseudonana CCMP1335]	2e-72			http://www.ncbi.nlm.nih.gov/Structure/cdd/cddsrv.cgi?uid=	NCBI_CDD/
1136	gnl|To_proteome_3d|3d.g01136.t1	THAOC_01136		XP_002180151	http://www.ncbi.nlm.nih.gov/protein/XP_002180151?report=fasta&log$=seqview	NCBI_NR/XP_002180151	predicted protein [Phaeodactylum tricornutum CCAP 1055/1] gb|EEC48342.1| predicted protein [Phaeodactylum tricornutum CCAP 1055/1]	1e-40			http://www.ncbi.nlm.nih.gov/Structure/cdd/cddsrv.cgi?uid=	NCBI_CDD/
1137	gnl|To_proteome_3d|3d.g01137.t1	THAOC_01137			http://www.ncbi.nlm.nih.gov/protein/?report=fasta&log$=seqview	NCBI_NR/					http://www.ncbi.nlm.nih.gov/Structure/cdd/cddsrv.cgi?uid=	NCBI_CDD/
1138	gnl|To_proteome_3d|3d.g01138.t1	THAOC_01138			http://www.ncbi.nlm.nih.gov/protein/?report=fasta&log$=seqview	NCBI_NR/					http://www.ncbi.nlm.nih.gov/Structure/cdd/cddsrv.cgi?uid=	NCBI_CDD/
1139	gnl|To_proteome_3d|3d.g01139.t1	THAOC_01139		XP_002287922	http://www.ncbi.nlm.nih.gov/protein/XP_002287922?report=fasta&log$=seqview	NCBI_NR/XP_002287922	trehalose-6-phosphate synthase [Thalassiosira pseudonana CCMP1335] gb|EED95365.1| trehalose-6-phosphate synthase [Thalassiosira pseudonana CCMP1335]	1e-149		177855	http://www.ncbi.nlm.nih.gov/Structure/cdd/cddsrv.cgi?uid=177855	NCBI_CDD/177855	PLN02205, PLN02205, alpha,alpha-trehalose-phosphate synthase [UDP-forming].	5e-50
1140	gnl|To_proteome_3d|3d.g01140.t1	THAOC_01140			http://www.ncbi.nlm.nih.gov/protein/?report=fasta&log$=seqview	NCBI_NR/					http://www.ncbi.nlm.nih.gov/Structure/cdd/cddsrv.cgi?uid=	NCBI_CDD/
1141	gnl|To_proteome_3d|3d.g01141.t1	THAOC_01141		XP_002290587	http://www.ncbi.nlm.nih.gov/protein/XP_002290587?report=fasta&log$=seqview	NCBI_NR/XP_002290587	probable beta subunit of type II geranylgeranyl transferase [Thalassiosira pseudonana CCMP1335] gb|EED92339.1| probable beta subunit of type II geranylgeranyl transferase [Thalassiosira pseudonana CCMP1335]	7e-16		178742	http://www.ncbi.nlm.nih.gov/Structure/cdd/cddsrv.cgi?uid=178742	NCBI_CDD/178742	PLN03201, PLN03201, RAB geranylgeranyl transferase beta-subunit; Provisional.	7e-07
1142	gnl|To_proteome_3d|3d.g01142.t1	THAOC_01142		XP_002289642	http://www.ncbi.nlm.nih.gov/protein/XP_002289642?report=fasta&log$=seqview	NCBI_NR/XP_002289642	predicted protein [Thalassiosira pseudonana CCMP1335] gb|EED93179.1| predicted protein [Thalassiosira pseudonana CCMP1335]	4e-45			http://www.ncbi.nlm.nih.gov/Structure/cdd/cddsrv.cgi?uid=	NCBI_CDD/
1143	gnl|To_proteome_3d|3d.g01143.t1	THAOC_01143			http://www.ncbi.nlm.nih.gov/protein/?report=fasta&log$=seqview	NCBI_NR/					http://www.ncbi.nlm.nih.gov/Structure/cdd/cddsrv.cgi?uid=	NCBI_CDD/
1144	gnl|To_proteome_3d|3d.g01144.t1	THAOC_01144		XP_002289642	http://www.ncbi.nlm.nih.gov/protein/XP_002289642?report=fasta&log$=seqview	NCBI_NR/XP_002289642	predicted protein [Thalassiosira pseudonana CCMP1335] gb|EED93179.1| predicted protein [Thalassiosira pseudonana CCMP1335]	6e-42			http://www.ncbi.nlm.nih.gov/Structure/cdd/cddsrv.cgi?uid=	NCBI_CDD/
1145	gnl|To_proteome_3d|3d.g01145.t1	THAOC_01145		XP_002184147	http://www.ncbi.nlm.nih.gov/protein/XP_002184147?report=fasta&log$=seqview	NCBI_NR/XP_002184147	predicted protein [Phaeodactylum tricornutum CCAP 1055/1] gb|EEC44325.1| predicted protein [Phaeodactylum tricornutum CCAP 1055/1]	5e-21			http://www.ncbi.nlm.nih.gov/Structure/cdd/cddsrv.cgi?uid=	NCBI_CDD/
1146	gnl|To_proteome_3d|3d.g01146.t1	THAOC_01146			http://www.ncbi.nlm.nih.gov/protein/?report=fasta&log$=seqview	NCBI_NR/					http://www.ncbi.nlm.nih.gov/Structure/cdd/cddsrv.cgi?uid=	NCBI_CDD/
1147	gnl|To_proteome_3d|3d.g01147.t1	THAOC_01147		CBL01820	http://www.ncbi.nlm.nih.gov/protein/CBL01820?report=fasta&log$=seqview	NCBI_NR/CBL01820	FOG: TPR repeat, SEL1 subfamily [Faecalibacterium prausnitzii SL3/3]	2e-06			http://www.ncbi.nlm.nih.gov/Structure/cdd/cddsrv.cgi?uid=	NCBI_CDD/
1148	gnl|To_proteome_3d|3d.g01148.t1	THAOC_01148		YP_002373990	http://www.ncbi.nlm.nih.gov/protein/YP_002373990?report=fasta&log$=seqview	NCBI_NR/YP_002373990	RTX cytolytic toxin protein A [Cyanothece sp. PCC 8801] gb|ACK67834.1| RTX cytolytic toxin protein A [Cyanothece sp. PCC 8801]	2e-08			http://www.ncbi.nlm.nih.gov/Structure/cdd/cddsrv.cgi?uid=	NCBI_CDD/
1149	gnl|To_proteome_3d|3d.g01149.t1	THAOC_01149		XP_002296071	http://www.ncbi.nlm.nih.gov/protein/XP_002296071?report=fasta&log$=seqview	NCBI_NR/XP_002296071	predicted protein [Thalassiosira pseudonana CCMP1335] gb|ACI64788.1| predicted protein [Thalassiosira pseudonana CCMP1335]	1e-104			http://www.ncbi.nlm.nih.gov/Structure/cdd/cddsrv.cgi?uid=	NCBI_CDD/
1150	gnl|To_proteome_3d|3d.g01150.t1	THAOC_01150		XP_002288184	http://www.ncbi.nlm.nih.gov/protein/XP_002288184?report=fasta&log$=seqview	NCBI_NR/XP_002288184	predicted protein [Thalassiosira pseudonana CCMP1335] gb|EED93620.1| predicted protein [Thalassiosira pseudonana CCMP1335]	1e-122			http://www.ncbi.nlm.nih.gov/Structure/cdd/cddsrv.cgi?uid=	NCBI_CDD/
1151	gnl|To_proteome_3d|3d.g01151.t1	THAOC_01151		XP_002180777	http://www.ncbi.nlm.nih.gov/protein/XP_002180777?report=fasta&log$=seqview	NCBI_NR/XP_002180777	predicted protein [Phaeodactylum tricornutum CCAP 1055/1] gb|EEC47429.1| predicted protein [Phaeodactylum tricornutum CCAP 1055/1]	2e-39		178640	http://www.ncbi.nlm.nih.gov/Structure/cdd/cddsrv.cgi?uid=178640	NCBI_CDD/178640	PLN03091, PLN03091, hypothetical protein; Provisional.	6e-07
1152	gnl|To_proteome_3d|3d.g01152.t1	THAOC_01152			http://www.ncbi.nlm.nih.gov/protein/?report=fasta&log$=seqview	NCBI_NR/					http://www.ncbi.nlm.nih.gov/Structure/cdd/cddsrv.cgi?uid=	NCBI_CDD/
1153	gnl|To_proteome_3d|3d.g01153.t1	THAOC_01153			http://www.ncbi.nlm.nih.gov/protein/?report=fasta&log$=seqview	NCBI_NR/					http://www.ncbi.nlm.nih.gov/Structure/cdd/cddsrv.cgi?uid=	NCBI_CDD/
1154	gnl|To_proteome_3d|3d.g01154.t1	THAOC_01154			http://www.ncbi.nlm.nih.gov/protein/?report=fasta&log$=seqview	NCBI_NR/					http://www.ncbi.nlm.nih.gov/Structure/cdd/cddsrv.cgi?uid=	NCBI_CDD/
1155	gnl|To_proteome_3d|3d.g01155.t1	THAOC_01155		XP_002295493	http://www.ncbi.nlm.nih.gov/protein/XP_002295493?report=fasta&log$=seqview	NCBI_NR/XP_002295493	predicted protein [Thalassiosira pseudonana CCMP1335] gb|ACI64210.1| predicted protein [Thalassiosira pseudonana CCMP1335]	2e-89			http://www.ncbi.nlm.nih.gov/Structure/cdd/cddsrv.cgi?uid=	NCBI_CDD/
1156	gnl|To_proteome_3d|3d.g01156.t1	THAOC_01156			http://www.ncbi.nlm.nih.gov/protein/?report=fasta&log$=seqview	NCBI_NR/					http://www.ncbi.nlm.nih.gov/Structure/cdd/cddsrv.cgi?uid=	NCBI_CDD/
1157	gnl|To_proteome_3d|3d.g01157.t1	THAOC_01157			http://www.ncbi.nlm.nih.gov/protein/?report=fasta&log$=seqview	NCBI_NR/					http://www.ncbi.nlm.nih.gov/Structure/cdd/cddsrv.cgi?uid=	NCBI_CDD/
1158	gnl|To_proteome_3d|3d.g01158.t1	THAOC_01158		XP_002289883	http://www.ncbi.nlm.nih.gov/protein/XP_002289883?report=fasta&log$=seqview	NCBI_NR/XP_002289883	predicted protein [Thalassiosira pseudonana CCMP1335] gb|EED93420.1| predicted protein [Thalassiosira pseudonana CCMP1335]	0		31225	http://www.ncbi.nlm.nih.gov/Structure/cdd/cddsrv.cgi?uid=31225	NCBI_CDD/31225	COG1022, FAA1, Long-chain acyl-CoA synthetases (AMP-forming) [Lipid metabolism].	1e-85
1159	gnl|To_proteome_3d|3d.g01159.t1	THAOC_01159			http://www.ncbi.nlm.nih.gov/protein/?report=fasta&log$=seqview	NCBI_NR/					http://www.ncbi.nlm.nih.gov/Structure/cdd/cddsrv.cgi?uid=	NCBI_CDD/
1160	gnl|To_proteome_3d|3d.g01160.t1	THAOC_01160		XP_002293243	http://www.ncbi.nlm.nih.gov/protein/XP_002293243?report=fasta&log$=seqview	NCBI_NR/XP_002293243	queuine tRNA ribosyltransferase [Thalassiosira pseudonana CCMP1335] gb|EED89704.1| queuine tRNA ribosyltransferase [Thalassiosira pseudonana CCMP1335]	6e-25		134464	http://www.ncbi.nlm.nih.gov/Structure/cdd/cddsrv.cgi?uid=134464	NCBI_CDD/134464	PRK01008, PRK01008, queuine tRNA-ribosyltransferase; Provisional.	9e-15
1161	gnl|To_proteome_3d|3d.g01161.t1	THAOC_01161		XP_002294837	http://www.ncbi.nlm.nih.gov/protein/XP_002294837?report=fasta&log$=seqview	NCBI_NR/XP_002294837	hypothetical protein THAPSDRAFT_264783 [Thalassiosira pseudonana CCMP1335] gb|EED87617.1| hypothetical protein THAPSDRAFT_264783 [Thalassiosira pseudonana CCMP1335]	1e-139		30671	http://www.ncbi.nlm.nih.gov/Structure/cdd/cddsrv.cgi?uid=30671	NCBI_CDD/30671	COG0323, MutL, DNA mismatch repair enzyme (predicted ATPase) [DNA replication, recombination, and repair].	5e-33
1162	gnl|To_proteome_3d|3d.g01162.t1	THAOC_01162			http://www.ncbi.nlm.nih.gov/protein/?report=fasta&log$=seqview	NCBI_NR/					http://www.ncbi.nlm.nih.gov/Structure/cdd/cddsrv.cgi?uid=	NCBI_CDD/
1163	gnl|To_proteome_3d|3d.g01163.t1	THAOC_01163		XP_002286228	http://www.ncbi.nlm.nih.gov/protein/XP_002286228?report=fasta&log$=seqview	NCBI_NR/XP_002286228	predicted protein [Thalassiosira pseudonana CCMP1335] gb|EED95869.1| predicted protein [Thalassiosira pseudonana CCMP1335]	7e-27			http://www.ncbi.nlm.nih.gov/Structure/cdd/cddsrv.cgi?uid=	NCBI_CDD/
1164	gnl|To_proteome_3d|3d.g01164.t1	THAOC_01164			http://www.ncbi.nlm.nih.gov/protein/?report=fasta&log$=seqview	NCBI_NR/					http://www.ncbi.nlm.nih.gov/Structure/cdd/cddsrv.cgi?uid=	NCBI_CDD/
1165	gnl|To_proteome_3d|3d.g01165.t1	THAOC_01165			http://www.ncbi.nlm.nih.gov/protein/?report=fasta&log$=seqview	NCBI_NR/					http://www.ncbi.nlm.nih.gov/Structure/cdd/cddsrv.cgi?uid=	NCBI_CDD/
1166	gnl|To_proteome_3d|3d.g01166.t1	THAOC_01166			http://www.ncbi.nlm.nih.gov/protein/?report=fasta&log$=seqview	NCBI_NR/					http://www.ncbi.nlm.nih.gov/Structure/cdd/cddsrv.cgi?uid=	NCBI_CDD/
1167	gnl|To_proteome_3d|3d.g01167.t1	THAOC_01167		XP_002292849	http://www.ncbi.nlm.nih.gov/protein/XP_002292849?report=fasta&log$=seqview	NCBI_NR/XP_002292849	predicted protein [Thalassiosira pseudonana CCMP1335] gb|EED90045.1| predicted protein [Thalassiosira pseudonana CCMP1335]	7e-41		151059	http://www.ncbi.nlm.nih.gov/Structure/cdd/cddsrv.cgi?uid=151059	NCBI_CDD/151059	pfam10499, Pmp24, Peroxisomal membrane protein 24. Peroxisomes are single membrane bound organelles, present in practically all eukaryotic cells, and involved in a variety of metabolic pathways; the deduced protein is extremely basic, a characteristic of many other peroxisomal intrinsic membrane proteins. They carry two short stretches of hydrophobic residues shown to be necessary for the correct…	1e-26
1168	gnl|To_proteome_3d|3d.g01168.t1	THAOC_01168		XP_002292659	http://www.ncbi.nlm.nih.gov/protein/XP_002292659?report=fasta&log$=seqview	NCBI_NR/XP_002292659	predicted protein [Thalassiosira pseudonana CCMP1335] gb|EED89855.1| predicted protein [Thalassiosira pseudonana CCMP1335]	7e-57		177768	http://www.ncbi.nlm.nih.gov/Structure/cdd/cddsrv.cgi?uid=177768	NCBI_CDD/177768	PLN00172, PLN00172, ubiquitin conjugating enzyme; Provisional.	2e-07
1169	gnl|To_proteome_3d|3d.g01169.t1	THAOC_01169			http://www.ncbi.nlm.nih.gov/protein/?report=fasta&log$=seqview	NCBI_NR/					http://www.ncbi.nlm.nih.gov/Structure/cdd/cddsrv.cgi?uid=	NCBI_CDD/
1170	gnl|To_proteome_3d|3d.g01170.t1	THAOC_01170			http://www.ncbi.nlm.nih.gov/protein/?report=fasta&log$=seqview	NCBI_NR/					http://www.ncbi.nlm.nih.gov/Structure/cdd/cddsrv.cgi?uid=	NCBI_CDD/
1171	gnl|To_proteome_3d|3d.g01171.t1	THAOC_01171		NP_842000	http://www.ncbi.nlm.nih.gov/protein/NP_842000?report=fasta&log$=seqview	NCBI_NR/NP_842000	hypothetical protein NE1983 [Nitrosomonas europaea ATCC 19718] emb|CAD85894.1| conserved hypothetical protein [Nitrosomonas europaea ATCC 19718]	9e-11		31133	http://www.ncbi.nlm.nih.gov/Structure/cdd/cddsrv.cgi?uid=31133	NCBI_CDD/31133	COG0790, COG0790, FOG: TPR repeat, SEL1 subfamily [General function prediction only].	3e-07
1172	gnl|To_proteome_3d|3d.g01172.t1	THAOC_01172		YP_001290840	http://www.ncbi.nlm.nih.gov/protein/YP_001290840?report=fasta&log$=seqview	NCBI_NR/YP_001290840	Sel1 domain-containing protein [Haemophilus influenzae PittEE] gb|ABQ98457.1| Sel1 domain protein repeat-containing protein [Haemophilus influenzae PittEE]	7e-15		31133	http://www.ncbi.nlm.nih.gov/Structure/cdd/cddsrv.cgi?uid=31133	NCBI_CDD/31133	COG0790, COG0790, FOG: TPR repeat, SEL1 subfamily [General function prediction only].	2e-05
1173	gnl|To_proteome_3d|3d.g01173.t1	THAOC_01173		XP_002296283	http://www.ncbi.nlm.nih.gov/protein/XP_002296283?report=fasta&log$=seqview	NCBI_NR/XP_002296283	predicted protein [Thalassiosira pseudonana CCMP1335] gb|ACI65000.1| predicted protein [Thalassiosira pseudonana CCMP1335]	7e-30			http://www.ncbi.nlm.nih.gov/Structure/cdd/cddsrv.cgi?uid=	NCBI_CDD/
1174	gnl|To_proteome_3d|3d.g01174.t1	THAOC_01174			http://www.ncbi.nlm.nih.gov/protein/?report=fasta&log$=seqview	NCBI_NR/					http://www.ncbi.nlm.nih.gov/Structure/cdd/cddsrv.cgi?uid=	NCBI_CDD/
1175	gnl|To_proteome_3d|3d.g01175.t1	THAOC_01175			http://www.ncbi.nlm.nih.gov/protein/?report=fasta&log$=seqview	NCBI_NR/					http://www.ncbi.nlm.nih.gov/Structure/cdd/cddsrv.cgi?uid=	NCBI_CDD/
1176	gnl|To_proteome_3d|3d.g01176.t1	THAOC_01176		XP_002294475	http://www.ncbi.nlm.nih.gov/protein/XP_002294475?report=fasta&log$=seqview	NCBI_NR/XP_002294475	predicted protein [Thalassiosira pseudonana CCMP1335] gb|EED88309.1| predicted protein [Thalassiosira pseudonana CCMP1335]	1e-15			http://www.ncbi.nlm.nih.gov/Structure/cdd/cddsrv.cgi?uid=	NCBI_CDD/
1177	gnl|To_proteome_3d|3d.g01177.t1	THAOC_01177		XP_002671322	http://www.ncbi.nlm.nih.gov/protein/XP_002671322?report=fasta&log$=seqview	NCBI_NR/XP_002671322	predicted protein [Naegleria gruberi] gb|EFC38578.1| predicted protein [Naegleria gruberi]	4e-16		31133	http://www.ncbi.nlm.nih.gov/Structure/cdd/cddsrv.cgi?uid=31133	NCBI_CDD/31133	COG0790, COG0790, FOG: TPR repeat, SEL1 subfamily [General function prediction only].	4e-08
1178	gnl|To_proteome_3d|3d.g01178.t1	THAOC_01178			http://www.ncbi.nlm.nih.gov/protein/?report=fasta&log$=seqview	NCBI_NR/					http://www.ncbi.nlm.nih.gov/Structure/cdd/cddsrv.cgi?uid=	NCBI_CDD/
1179	gnl|To_proteome_3d|3d.g01179.t1	THAOC_01179			http://www.ncbi.nlm.nih.gov/protein/?report=fasta&log$=seqview	NCBI_NR/					http://www.ncbi.nlm.nih.gov/Structure/cdd/cddsrv.cgi?uid=	NCBI_CDD/
1180	gnl|To_proteome_3d|3d.g01180.t1	THAOC_01180		XP_002295030	http://www.ncbi.nlm.nih.gov/protein/XP_002295030?report=fasta&log$=seqview	NCBI_NR/XP_002295030	predicted protein [Thalassiosira pseudonana CCMP1335] gb|EED87810.1| predicted protein [Thalassiosira pseudonana CCMP1335]	2e-60			http://www.ncbi.nlm.nih.gov/Structure/cdd/cddsrv.cgi?uid=	NCBI_CDD/
1181	gnl|To_proteome_3d|3d.g01181.t1	THAOC_01181			http://www.ncbi.nlm.nih.gov/protein/?report=fasta&log$=seqview	NCBI_NR/					http://www.ncbi.nlm.nih.gov/Structure/cdd/cddsrv.cgi?uid=	NCBI_CDD/
1182	gnl|To_proteome_3d|3d.g01182.t1	THAOC_01182			http://www.ncbi.nlm.nih.gov/protein/?report=fasta&log$=seqview	NCBI_NR/					http://www.ncbi.nlm.nih.gov/Structure/cdd/cddsrv.cgi?uid=	NCBI_CDD/
1183	gnl|To_proteome_3d|3d.g01183.t1	THAOC_01183			http://www.ncbi.nlm.nih.gov/protein/?report=fasta&log$=seqview	NCBI_NR/					http://www.ncbi.nlm.nih.gov/Structure/cdd/cddsrv.cgi?uid=	NCBI_CDD/
1184	gnl|To_proteome_3d|3d.g01184.t1	THAOC_01184			http://www.ncbi.nlm.nih.gov/protein/?report=fasta&log$=seqview	NCBI_NR/					http://www.ncbi.nlm.nih.gov/Structure/cdd/cddsrv.cgi?uid=	NCBI_CDD/
1185	gnl|To_proteome_3d|3d.g01185.t1	THAOC_01185			http://www.ncbi.nlm.nih.gov/protein/?report=fasta&log$=seqview	NCBI_NR/					http://www.ncbi.nlm.nih.gov/Structure/cdd/cddsrv.cgi?uid=	NCBI_CDD/
1186	gnl|To_proteome_3d|3d.g01186.t1	THAOC_01186		XP_002290571	http://www.ncbi.nlm.nih.gov/protein/XP_002290571?report=fasta&log$=seqview	NCBI_NR/XP_002290571	RNA binding protein of the pumilio family [Thalassiosira pseudonana CCMP1335] gb|EED92323.1| RNA binding protein of the pumilio family [Thalassiosira pseudonana CCMP1335]	4e-53		153420	http://www.ncbi.nlm.nih.gov/Structure/cdd/cddsrv.cgi?uid=153420	NCBI_CDD/153420	cd07920, Pumilio, Pumilio-family RNA binding domain. Puf repeats (also labelled PUM-HD or Pumilio homology domain) mediate sequence specific RNA binding in fly Pumilio, worm FBF-1 and FBF-2, and many other proteins such as vertebrate Pumilio. These proteins function as translational repressors in early embryonic development by binding to sequences in the 3' UTR of target mRNAs, such as the nanos …	3e-35
1187	gnl|To_proteome_3d|3d.g01187.t1	THAOC_01187		XP_002290120	http://www.ncbi.nlm.nih.gov/protein/XP_002290120?report=fasta&log$=seqview	NCBI_NR/XP_002290120	predicted protein [Thalassiosira pseudonana CCMP1335] gb|EED91872.1| predicted protein [Thalassiosira pseudonana CCMP1335]	2e-48		178203	http://www.ncbi.nlm.nih.gov/Structure/cdd/cddsrv.cgi?uid=178203	NCBI_CDD/178203	PLN02593, PLN02593, adrenodoxin-like ferredoxin protein.	6e-13
1188	gnl|To_proteome_3d|3d.g01188.t1	THAOC_01188		XP_002289283	http://www.ncbi.nlm.nih.gov/protein/XP_002289283?report=fasta&log$=seqview	NCBI_NR/XP_002289283	predicted protein [Thalassiosira pseudonana CCMP1335] gb|EED92820.1| predicted protein [Thalassiosira pseudonana CCMP1335]	1e-174			http://www.ncbi.nlm.nih.gov/Structure/cdd/cddsrv.cgi?uid=	NCBI_CDD/
1189	gnl|To_proteome_3d|3d.g01189.t1	THAOC_01189		XP_002289745	http://www.ncbi.nlm.nih.gov/protein/XP_002289745?report=fasta&log$=seqview	NCBI_NR/XP_002289745	predicted protein [Thalassiosira pseudonana CCMP1335] gb|EED93282.1| predicted protein [Thalassiosira pseudonana CCMP1335]	2e-12			http://www.ncbi.nlm.nih.gov/Structure/cdd/cddsrv.cgi?uid=	NCBI_CDD/
1190	gnl|To_proteome_3d|3d.g01190.t1	THAOC_01190		XP_002288620	http://www.ncbi.nlm.nih.gov/protein/XP_002288620?report=fasta&log$=seqview	NCBI_NR/XP_002288620	predicted protein [Thalassiosira pseudonana CCMP1335] gb|EED94056.1| predicted protein [Thalassiosira pseudonana CCMP1335]	5e-52		145263	http://www.ncbi.nlm.nih.gov/Structure/cdd/cddsrv.cgi?uid=145263	NCBI_CDD/145263	pfam01987, DUF124, Protein of unknown function DUF124. This prokaryotic protein family has no known function.	2e-30
1191	gnl|To_proteome_3d|3d.g01191.t1	THAOC_01191		XP_002290967	http://www.ncbi.nlm.nih.gov/protein/XP_002290967?report=fasta&log$=seqview	NCBI_NR/XP_002290967	predicted protein [Thalassiosira pseudonana CCMP1335] gb|EED91074.1| predicted protein [Thalassiosira pseudonana CCMP1335]	1e-35			http://www.ncbi.nlm.nih.gov/Structure/cdd/cddsrv.cgi?uid=	NCBI_CDD/
1192	gnl|To_proteome_3d|3d.g01192.t1	THAOC_01192			http://www.ncbi.nlm.nih.gov/protein/?report=fasta&log$=seqview	NCBI_NR/					http://www.ncbi.nlm.nih.gov/Structure/cdd/cddsrv.cgi?uid=	NCBI_CDD/
1193	gnl|To_proteome_3d|3d.g01193.t1	THAOC_01193		XP_002291775	http://www.ncbi.nlm.nih.gov/protein/XP_002291775?report=fasta&log$=seqview	NCBI_NR/XP_002291775	predicted protein [Thalassiosira pseudonana CCMP1335] gb|EED90626.1| predicted protein [Thalassiosira pseudonana CCMP1335]	4e-97			http://www.ncbi.nlm.nih.gov/Structure/cdd/cddsrv.cgi?uid=	NCBI_CDD/
1194	gnl|To_proteome_3d|3d.g01194.t1	THAOC_01194			http://www.ncbi.nlm.nih.gov/protein/?report=fasta&log$=seqview	NCBI_NR/					http://www.ncbi.nlm.nih.gov/Structure/cdd/cddsrv.cgi?uid=	NCBI_CDD/
1195	gnl|To_proteome_3d|3d.g01195.t1	THAOC_01195			http://www.ncbi.nlm.nih.gov/protein/?report=fasta&log$=seqview	NCBI_NR/					http://www.ncbi.nlm.nih.gov/Structure/cdd/cddsrv.cgi?uid=	NCBI_CDD/
1196	gnl|To_proteome_3d|3d.g01196.t1	THAOC_01196		XP_001633231	http://www.ncbi.nlm.nih.gov/protein/XP_001633231?report=fasta&log$=seqview	NCBI_NR/XP_001633231	predicted protein [Nematostella vectensis] gb|EDO41168.1| predicted protein [Nematostella vectensis]	3e-08			http://www.ncbi.nlm.nih.gov/Structure/cdd/cddsrv.cgi?uid=	NCBI_CDD/
1197	gnl|To_proteome_3d|3d.g01197.t1	THAOC_01197			http://www.ncbi.nlm.nih.gov/protein/?report=fasta&log$=seqview	NCBI_NR/					http://www.ncbi.nlm.nih.gov/Structure/cdd/cddsrv.cgi?uid=	NCBI_CDD/
1198	gnl|To_proteome_3d|3d.g01198.t1	THAOC_01198			http://www.ncbi.nlm.nih.gov/protein/?report=fasta&log$=seqview	NCBI_NR/					http://www.ncbi.nlm.nih.gov/Structure/cdd/cddsrv.cgi?uid=	NCBI_CDD/
1199	gnl|To_proteome_3d|3d.g01199.t1	THAOC_01199		XP_002291715	http://www.ncbi.nlm.nih.gov/protein/XP_002291715?report=fasta&log$=seqview	NCBI_NR/XP_002291715	predicted protein [Thalassiosira pseudonana CCMP1335] gb|EED90566.1| predicted protein [Thalassiosira pseudonana CCMP1335]	7e-08			http://www.ncbi.nlm.nih.gov/Structure/cdd/cddsrv.cgi?uid=	NCBI_CDD/
1200	gnl|To_proteome_3d|3d.g01200.t1	THAOC_01200			http://www.ncbi.nlm.nih.gov/protein/?report=fasta&log$=seqview	NCBI_NR/					http://www.ncbi.nlm.nih.gov/Structure/cdd/cddsrv.cgi?uid=	NCBI_CDD/
1201	gnl|To_proteome_3d|3d.g01201.t1	THAOC_01201			http://www.ncbi.nlm.nih.gov/protein/?report=fasta&log$=seqview	NCBI_NR/					http://www.ncbi.nlm.nih.gov/Structure/cdd/cddsrv.cgi?uid=	NCBI_CDD/
1202	gnl|To_proteome_3d|3d.g01202.t1	THAOC_01202		XP_002287156	http://www.ncbi.nlm.nih.gov/protein/XP_002287156?report=fasta&log$=seqview	NCBI_NR/XP_002287156	predicted protein [Thalassiosira pseudonana CCMP1335] gb|EED94599.1| predicted protein [Thalassiosira pseudonana CCMP1335]	1e-128			http://www.ncbi.nlm.nih.gov/Structure/cdd/cddsrv.cgi?uid=	NCBI_CDD/
1203	gnl|To_proteome_3d|3d.g01203.t1	THAOC_01203		XP_002287648	http://www.ncbi.nlm.nih.gov/protein/XP_002287648?report=fasta&log$=seqview	NCBI_NR/XP_002287648	predicted protein [Thalassiosira pseudonana CCMP1335] gb|EED95091.1| predicted protein [Thalassiosira pseudonana CCMP1335]	6e-86		130381	http://www.ncbi.nlm.nih.gov/Structure/cdd/cddsrv.cgi?uid=130381	NCBI_CDD/130381	TIGR01314, gntK_FGGY, gluconate kinase, FGGY type. Gluconate is derived from glucose in two steps. This model describes one form of gluconate kinase, belonging to the FGGY family of carbohydrate kinases. Gluconate kinase phosphoryates gluconate for entry into the Entner-Douderoff pathway.	2e-19
1204	gnl|To_proteome_3d|3d.g01204.t1	THAOC_01204			http://www.ncbi.nlm.nih.gov/protein/?report=fasta&log$=seqview	NCBI_NR/					http://www.ncbi.nlm.nih.gov/Structure/cdd/cddsrv.cgi?uid=	NCBI_CDD/
1205	gnl|To_proteome_3d|3d.g01205.t1	THAOC_01205			http://www.ncbi.nlm.nih.gov/protein/?report=fasta&log$=seqview	NCBI_NR/					http://www.ncbi.nlm.nih.gov/Structure/cdd/cddsrv.cgi?uid=	NCBI_CDD/
1206	gnl|To_proteome_3d|3d.g01206.t1	THAOC_01206			http://www.ncbi.nlm.nih.gov/protein/?report=fasta&log$=seqview	NCBI_NR/					http://www.ncbi.nlm.nih.gov/Structure/cdd/cddsrv.cgi?uid=	NCBI_CDD/
[truncated: 36,715 more rows]
