# Supplementary material for: Genome and low-iron response of an oceanic diatom adapted to chronic iron limitation
Source: Genome Biol. 2012 Jul 26;13(7):R66. doi: 10.1186/gb-2012-13-7-r66 (PMC3491386; doi:10.1186/gb-2012-13-7-r66)
Supplement: Additional file 2 — Phylogenetic trees for T. oceanica LGT candidate genes. The file comprises 254 unrooted, Newick-formatted trees containing candidate LGT genes as described in the main manuscript. Trees and corresponding support values were generated using FastTree. Novel T. oceanica genes are identified in the trees by a reference number followed by '_TO'. Homologs from the 'nr' database identified using BLAST are given in the form 'Genus_GI', except for matches to unnamed genera, which are shown as RefSeq GI number followed by 'X'. Visual inspection of trees was performed by importing this file into FigTree (Andrew Rambaut 2007) and assigning a root as described in the Supplementary Methods in Additional file 3. The file is in .tre format (compressed to .gz). [file gb-2012-13-7-r66-S2.GZ]

Archive with 1 entries (1 files):
- All_To_LGT_Candidates.tre
