# Supplementary material for: Genome and low-iron response of an oceanic diatom adapted to chronic iron limitation
Source: Genome Biol. 2012 Jul 26;13(7):R66. doi: 10.1186/gb-2012-13-7-r66 (PMC3491386; doi:10.1186/gb-2012-13-7-r66)
Supplement: Additional file 2 — Phylogenetic trees for T. oceanica LGT candidate genes. The file comprises 254 unrooted, Newick-formatted trees containing candidate LGT genes as described in the main manuscript. Trees and corresponding support values were generated using FastTree. Novel T. oceanica genes are identified in the trees by a reference number followed by '_TO'. Homologs from the 'nr' database identified using BLAST are given in the form 'Genus_GI', except for matches to unnamed genera, which are shown as RefSeq GI number followed by 'X'. Visual inspection of trees was performed by importing this file into FigTree (Andrew Rambaut 2007) and assigning a root as described in the Supplementary Methods in Additional file 3. The file is in .tre format (compressed to .gz). [file gb-2012-13-7-r66-S2.GZ › All_To_LGT_Candidates.tre]

((((((Trichomonas_123449099:0.85435,Trichomonas_123470123:0.80761)0.952:0.17988,(Acetobacterium_379013216:1.03139,(Prevotella_260593248:0.84563,(Methanosarcina_20093078:0.35637,(Methanosarcina_73669494:0.18906,(Methanosarcina_20093074:0.37600,Methanosarcina_73669489:0.17997)1.000:0.34970)0.987:0.13862)0.819:0.14103)0.837:0.07686)0.170:0.02511)0.342:0.05905,(Trichomonas_123448862:0.76086,Trichomon…
(6435_TO:1.26141,(20318_TO:0.03965,24795_TO:0.06244)1.000:0.46953,((26475_TO:0.20017,33548_TO:0.10307)1.000:0.72748,(Thalassiosira_224012938:1.55708,(Micromonas_303272241:0.73344,Micromonas_255084085:0.50112)1.000:0.75976)0.977:0.48194)0.990:0.36365)
(Aureococcus_323449272:0.07766,Aureococcus_323449548:0.19750,(9291_TO:0.00283,19250_TO:0.00014)1.000:1.25169)
((Zobellia_340616290:0.07340,376315936X:0.08979)0.996:0.08548,(Joostella_386820346:0.13712,(Zunongwangia_295133408:0.06135,Leeuwenhoekiella_86143608:0.03836)0.989:0.08457)0.992:0.09586,(Mesoflavibacter_372223291:0.16830,((Haliscomenobacter_332668098:0.17471,(Opitutus_182413167:0.58102,(Halomonas_307546806:0.65814,(7367_TO:1.23692,((Rhodothermus_268316257:0.00309,Rhodothermus_345304029:0.00578)1.0…
(Micromonas_303279959:0.13994,(Ostreococcus_145345718:0.04559,Ostreococcus_308803332:0.03811)0.997:0.17798,(19407_TO:0.54338,Ectocarpus_298708266:0.36840)0.907:0.16772)
(Pyrenophora_189199742:0.02674,Pyrenophora_330918828:0.02252,(Phaeosphaeria_169614245:0.07676,(Schizosaccharomyces_213405915:0.67921,(15970_TO:0.94625,Phytophthora_348685323:1.59942)1.000:1.37532)0.977:0.41199)0.982:0.09952)
((Vitis_359483898:0.0,Vitis_297740752:0.0):0.16741,(((Populus_224115326:0.08564,Populus_224056607:0.05527)0.995:0.08449,((Arabidopsis_297841969:0.00484,Arabidopsis_15218421:0.01752)1.000:0.21268,(Vitis_147776681:0.07447,Vitis_296082814:0.00016)1.000:0.25494)0.462:0.03413)0.916:0.04497,((Sorghum_242056311:0.06760,(Zea_226496131:0.02308,Sorghum_242033063:0.00370)0.887:0.01794)0.997:0.06725,((Brachy…
((Aureococcus_323449228:0.31303,(((Arthrospira_209525420:0.30312,(Microcoleus_334118728:0.19535,Oscillatoria_300864922:0.18533)1.000:0.30074)0.995:0.22414,(Microcoleus_334119173:1.14258,(Oscillatoria_300864329:1.08712,(Nostoc_17227934:0.42972,Fischerella_354567844:0.52194)1.000:0.51563)0.941:0.24931)0.993:0.46303)0.495:0.06447,((Ectocarpus_298708433:0.35838,Aureococcus_323455398:0.63820)0.627:0.0…
((((Xenopus_301620627:0.04419,Xenopus_148234990:0.06876)1.000:0.27116,((Saccoglossus_291225440:0.76115,(36712_TO:1.38218,(Rhizopus_384494007:1.07736,(Coprinopsis_299744717:0.39244,(Postia_242211549:0.32390,(Serpula_336363428:0.00016,Serpula_336381480:0.06986)1.000:0.29987)0.847:0.14509)1.000:0.75501)0.944:0.37946)0.999:0.74566)0.994:0.33636,(Oreochromis_348541545:0.20136,Danio_326675880:0.29546)0…
((Homo_119603388:0.00015,Nomascus_332227970:0.00048)0.000:0.00015,Homo_42716275:0.00015,(((Macaca_383416747:0.00016,(307685349X:0.00015,Homo_148491488:0.00095)0.926:0.00046)0.778:0.00096,(((((Equus_149699189:0.00013,((Rattus_198386347:0.00048,(Mus_148679235:0.0,166216087X:0.0):0.00015)0.742:0.00016,((Cricetulus_354495012:0.00049,Cricetulus_354495010:0.00015)0.898:0.00096,(Mus_189458844:0.00015,((…
(Aureococcus_323446000:1.82328,((Micromonas_255082265:0.90087,(((Micromonas_255089531:0.38710,Micromonas_255089535:0.41311)0.957:0.18701,Micromonas_255082798:0.20799)0.472:0.07142,Micromonas_255072269:0.33556)0.978:0.17471)0.983:0.17951,(((((223939126X:2.01490,(31308_TO:2.04429,(24521_TO:1.97021,(29604_TO:1.07414,32102_TO:1.12838)0.998:1.01632)1.000:1.36152)0.960:0.63426)0.983:0.48661,Polaribacte…
(Drosophila_194900948:0.04422,Drosophila_195501396:0.02285,((Drosophila_195328811:0.00509,(Drosophila_161078314:0.00249,(Drosophila_195157624:0.01994,Drosophila_198455181:0.00019)1.000:0.06032)0.752:0.00293)0.122:0.00894,((Drosophila_195445790:0.02873,((((Pediculus_242018474:0.71026,(Culex_170031181:0.77213,(Ixodes_241851324:0.87104,((((Nematostella_156386310:0.48288,Nematostella_156382289:0.5026…
(Bacillus_218234518:0.00397,Bacillus_228923817:0.00397,((Bacillus_228961328:0.00198,(Bacillus_229112529:0.00015,(Bacillus_229193363:0.00599,((((Bacillus_228942254:0.00015,(Bacillus_14589127:0.00633,Bacillus_62550722:0.00388)0.939:0.00017)0.848:0.00197,Bacillus_229181376:0.00197)0.000:0.00015,Bacillus_164454820:0.00015)0.000:0.00015,(Bacillus_228910930:0.00015,(Bacillus_228955348:0.0,Bacillus_6255…
((Ricinus_255564990:0.81677,(Populus_224099651:0.60000,((Sorghum_242074206:0.15118,(Brachypodium_357168354:0.24452,Oryza_297723429:0.31145)0.722:0.06447)1.000:0.68483,((Glycine_356577345:0.36230,(Medicago_358345417:0.52203,Medicago_358349482:0.00021)1.000:0.38201)1.000:0.22264,(Medicago_358343475:0.00018,(Medicago_358343481:0.00016,Medicago_358348332:0.04228)0.806:0.00017)1.000:0.91268)1.000:0.25…
(Pongo_297702174:0.71714,(15492_TO:0.29574,Giardia_159110968:0.27019)1.000:1.21109,(Bombus_350409013:1.09350,32555_TO:0.74454)0.833:0.15797)
(((Chlamydomonas_159490568:0.21369,(Chlamydomonas_159489850:0.17327,(Chlamydomonas_159490878:0.00016,Chlamydomonas_159489848:0.00016)0.999:0.09853)0.983:0.10064)1.000:0.39179,(Ichthyophthirius_340501838:0.84358,((Oceanithermus_313679777:0.51750,(Methylocystis_323138546:1.03574,(Anabaena_75910200:1.00088,Phytophthora_301100308:1.47622)0.719:0.22265)0.931:0.21024)1.000:0.47747,((17235_TO:0.00687,25…
(Synechococcus_87303600:0.47464,Cyanobium_254432493:0.48733,((Aureococcus_323455686:0.74366,8194_TO:0.96085)1.000:0.90728,(Synechococcus_318041924:0.39308,Synechococcus_317969288:0.55387)0.963:0.18839)0.888:0.11461)
(Acyrthosiphon_193669169:0.51216,(Tribolium_91080191:0.00017,Tribolium_270005644:0.00017)1.000:0.61973,(Nasonia_345480933:0.44952,((Xenopus_163915049:0.28165,(Monodelphis_126335275:0.08309,(Anolis_327288853:0.08068,(Meleagris_326929398:0.02733,Gallus_363739712:0.00765)1.000:0.07320)0.965:0.04911)0.965:0.12631)0.999:0.51151,(((Ichthyophthirius_340506704:0.89383,Tetrahymena_118385822:1.04548)1.000:…
(Phaeodactylum_219123949:0.48915,9245_TO:0.34382,((Toxoplasma_237844119:0.74633,((Plasmodium_156100327:0.04121,(Plasmodium_82793792:0.18812,Plasmodium_124809667:0.16615)0.993:0.14188)0.785:0.03618,Plasmodium_221059459:0.01187)0.983:0.54912)0.976:0.42069,(Albugo_325180426:0.46927,(Phytophthora_348674165:0.05381,Phytophthora_301107273:0.12030)0.991:0.26188)0.900:0.17274)0.828:0.09857)
(((Beggiatoa_153870016:0.31098,Beggiatoa_153869797:0.29407)1.000:0.44721,(((Arthrospira_284052405:0.42739,Oscillatoria_300867143:0.36008)1.000:0.40909,(Microcoleus_334121195:0.43985,Clostridium_296187655:0.79421)0.054:0.09720)0.673:0.08652,(Cyanothece_126659780:0.63902,Microcystis_159029461:0.80421)0.982:0.16021)0.245:0.05423)1.000:0.48810,((37162_TO:0.74338,28984_TO:0.51242)1.000:1.37753,(Phaeod…
(Vitis_359476600:0.42447,Glycine_356533095:0.22882,(15968_TO:1.31851,25587_TO:2.70767)0.924:0.77416)
((Nostoc_17232499:2.57053,(Chlorella_307107837:1.50677,(((Micromonas_303278118:0.42650,(Ostreococcus_145353812:0.10376,Ostreococcus_308811733:0.12932)0.999:0.37784)1.000:0.58879,(((Synechococcus_87303595:0.30557,(Synechococcus_317970428:0.41030,Synechococcus_318040272:0.31756)0.981:0.17281)0.976:0.15022,(Cyanobium_254430676:0.44618,(Synechococcus_87124080:0.21099,((Synechococcus_116075488:0.34535…
(Clonorchis_358254416:0.59639,(Metarhizium_322709044:0.26241,Aspergillus_134076847:0.16969)0.999:0.33579,(Ostreococcus_308810905:0.46968,1831_TO:1.33779)0.989:0.22072)
(Selaginella_302800233:0.84120,Picea_294462480:0.67379,((26725_TO:1.15530,Ostreococcus_308812163:1.63299)0.994:0.79428,(Medicago_357487139:0.62240,Populus_224101379:0.43886)0.926:0.26798)0.950:0.31885)
((Ricinus_255572583:0.89927,Drosophila_17861928:0.76868)0.885:0.23233,(Danaus_357612251:0.34903,Danio_292629677:0.31065)0.997:0.33835,(7580_TO:1.13485,Zea_212722508:0.56104)0.902:0.17620)
(((Escherichia_377982724:0.00310,((((Escherichia_301020028:0.00017,Escherichia_300931923:0.00308)0.857:0.00310,Escherichia_320189393:0.00308)0.000:0.00017,((Escherichia_345333038:0.00310,Escherichia_110643283:0.00017)0.847:0.00311,(Escherichia_170765672:0.00627,(Escherichia_366160052:0.00313,(((Escherichia_218550287:0.0,Escherichia_324114930:0.0):0.00303,Escherichia_325498591:0.00017)0.975:0.0245…
((Zea_195625940:0.84756,(((Prunus_116268420:0.01061,Prunus_116268418:0.00017)1.000:1.07102,(Oryza_55296429:0.88142,(Brachypodium_357115582:0.50956,(Brachypodium_357129235:0.35659,(Oryza_38346100:0.01769,Oryza_38345929:0.00880)0.996:0.17094)1.000:0.41267)0.949:0.16225)0.298:0.07221)0.611:0.06103,(Puccinia_331242269:0.00016,Puccinia_331213311:0.00564)1.000:0.69495)0.559:0.09938)0.594:0.06677,((Pucc…
(Prochlorococcus_126695569:0.01759,(Prochlorococcus_123967766:0.01053,(Prochlorococcus_254525872:0.00016,Prochlorococcus_157412569:0.00347)0.851:0.00348)0.105:0.00018,(Prochlorococcus_78778599:0.01328,(((Prochlorococcus_33239691:0.07789,(((Prochlorococcus_33863818:0.01059,Prochlorococcus_124022094:0.00017)0.999:0.10400,(Prochlorococcus_72383414:0.00112,Prochlorococcus_124025001:0.00955)1.000:0.12…
(Micromonas_303286659:1.06253,Micromonas_255082932:1.48934,(689_TO:0.60429,88855280X:1.82944)0.882:0.34465)
(((((Mixia_358054185:1.93266,((Mycosphaerella_339471568:0.61118,(Sclerotinia_156051720:0.05743,Botryotinia_347839669:0.02824)0.992:0.44631)1.000:1.43272,(Metarhizium_322710372:1.32588,Arthrobotrys_345567662:1.18309)1.000:1.01683)0.904:0.32017)0.902:0.26493,(Coxiella_154707246:0.00018,Coxiella_212212289:0.01387)1.000:1.78939)0.398:0.10194,((Hyphomicrobium_338739121:1.13339,(Methylocella_217976930:…
(Shewanella_371995456:0.00356,Shewanella_153001217:0.00357,(Shewanella_126174888:0.00015,(Shewanella_217972863:0.00720,(((Shewanella_386314160:0.00015,(Shewanella_146293481:0.00366,Shewanella_120598440:0.00737)0.821:0.00367)0.999:0.08542,(Shewanella_336312068:0.07348,(((Shewanella_127513325:0.32975,((Shewanella_170727234:0.12673,(Shewanella_157374840:0.12642,(Shewanella_294140386:0.02976,Shewanel…
(Arthrobacter_359778579:0.35781,Pedobacter_325103285:0.45416,(((Rhodococcus_312140809:0.15960,Rhodococcus_363423396:0.16792)1.000:0.24157,((Marinobacterium_372272707:0.10440,(332138089X:0.00015,(332138086X:0.00015,332138095X:0.00253)0.352:0.00017)1.000:0.20338)0.999:0.15639,(Roseobacter_110678011:0.15034,Citreicella_260427891:0.30385)0.997:0.14643)1.000:0.16231)0.979:0.13094,(((354486814X:0.13443…
((((5597017X:0.00015,Schistosoma_350644137:0.01829)1.000:0.42834,(Schistosoma_254587308:0.17207,(Schistosoma_22164070:0.00015,Schistosoma_19067879:0.00016)1.000:0.19788)1.000:0.22595)1.000:0.88671,(Bombyx_298204355:0.70809,(67625701X:0.12473,Schistosoma_254587306:0.21195)1.000:0.50983)1.000:0.37923)0.961:0.14420,(Strongylocentrotus_115803132:0.74998,(Bombyx_298204331:0.54608,(Bombyx_298204333:0.3…
(Phaeodactylum_219122175:0.18753,Phaeodactylum_219117355:0.30850,(22660_TO:0.98046,Chlamydomonas_159477315:0.70329)0.997:0.71624)
(((Homo_119575948:0.0,Pan_332823112:0.0):0.02050,(Tetraodon_47198730:0.01224,Xenopus_205360870:0.04898)0.785:0.01214)0.018:0.00041,Bos_42494361:0.01214,(((Bos_358417714:0.00016,(Diprion_1883030:0.04544,Zea_195617544:0.09735)0.688:0.00684)0.219:0.00232,Hydra_221133116:0.01396)0.250:0.00992,((((Zea_195616424:0.03679,Bos_119874948:0.02456)0.733:0.00016,Nasonia_156552551:0.11441)0.794:0.01219,((Bos_2…
((Micromonas_255081578:0.29724,(Micromonas_303271913:0.26332,Micromonas_255070661:0.29665)0.985:0.23271)0.994:0.39982,(Phaeodactylum_219109710:1.06173,5884_TO:1.05945)0.002:0.08057,(Chlorella_307105180:1.11229,(Ostreococcus_145346527:0.20517,(Ostreococcus_308803983:0.21539,Micromonas_303279585:0.20359)0.843:0.11875)0.992:0.45595)0.406:0.07683)
((Mesorhizobium_319778073:0.63092,(116622311X:0.57918,(Blastococcus_379736706:0.21846,Geodermatophilus_284990889:0.22460)1.000:0.33025)0.832:0.07997)0.961:0.07686,((Sphaerobacter_269837675:0.44417,(Bradyrhizobium_384216082:0.25559,(Nocardioides_119714212:0.26763,Haladaptatus_322370986:0.20272)0.461:0.05531)1.000:0.19008)0.980:0.08999,(((((Halalkalicoccus_300711226:0.39570,(Haladaptatus_322370145:…
(Corynebacterium_213965014:0.29897,(Corynebacterium_225023085:0.29748,(((Corynebacterium_384515223:0.00439,Corynebacterium_337290308:0.00018)0.941:0.02794,((Corynebacterium_375288228:0.00017,Corynebacterium_300858060:0.00301)0.752:0.00152,(Corynebacterium_387138243:0.00018,Corynebacterium_386739981:0.00302)0.860:0.00295)1.000:0.06495)1.000:0.23188,((Corynebacterium_262182885:0.00017,Corynebacteri…
((119475675X:0.88762,(Chthoniobacter_196230145:0.70338,Lentisphaera_149198313:0.66324)0.761:0.20479)0.996:0.38874,(Rhodopirellula_32474514:1.01237,Lentisphaera_149197407:0.94545)0.768:0.20376,(Algoriphagus_311745207:1.21591,((((Vibrio_59714175:0.00496,(Vibrio_371492751:0.00497,Vibrio_197336979:0.00252)0.922:0.00017)0.834:0.05716,(Photobacterium_269104905:0.02493,Photobacterium_330447489:0.06219)0…
(6800_TO:0.83009,Aureococcus_323447763:0.95430,((Micromonas_255081823:0.60229,Ostreococcus_308805386:0.78246)1.000:0.56426,(19021_TO:1.25252,(Micromonas_255085106:0.45767,Ostreococcus_308805959:0.61306)0.990:0.40196)0.938:0.31102)0.967:0.29193)
((Ectocarpus_298711058:0.25629,(33530_TO:0.80166,(Thalassiosira_5231152:0.16862,Thalassiosira_224009474:0.29785)0.642:0.00023)0.982:0.26065)0.890:0.10739,((Aureococcus_323453530:0.0,Aureococcus_323454013:0.0):0.18502,((Thalassiosira_5231150:0.04412,(31457_TO:0.31468,Thalassiosira_224005216:0.22718)0.889:0.09613)0.998:0.80695,(31297_TO:1.62738,21429_TO:1.23066)0.980:0.64083)0.968:0.57716)0.875:0.1…
((Homo_339880:0.00087,(Homo_186972143:0.0,Homo_55661754:0.0):0.00015)0.707:0.00015,(((Callithrix_296188935:0.00787,(((Canis_359322512:0.01586,(Bos_149642995:0.00086,Bos_296481623:0.00015)1.000:0.01758)0.967:0.00652,(Loxodonta_344284524:0.03561,((Monodelphis_126337307:0.0,Monodelphis_126337305:0.0):0.03888,((Danio_326663747:0.20408,((Streptomyces_326777065:0.62124,Streptomyces_290959793:0.53867)1.…
(Granulicella_374310936:1.08395,(Chlorobium_110597440:0.83608,(Haliscomenobacter_332666646:0.70570,(((Bacteroides_313145474:0.07149,(Bacteroides_380694014:0.00329,(Bacteroides_298383931:0.0,Bacteroides_29349667:0.0):0.00019)0.983:0.04896)1.000:0.19450,(Bacteroides_198275608:0.04651,(Bacteroides_189462144:0.07640,Bacteroides_224023822:0.05566)0.891:0.04208)0.971:0.06656)0.921:0.09379,((Prevotella_…
(((Homo_12044394:0.00292,(Pongo_297669054:0.00021,(Callithrix_296205095:0.11058,(Macaca_380786861:0.00923,((Macaca_67969784:0.00482,Oryctolagus_291391920:0.02641)0.640:0.00834,(((Loxodonta_344268306:0.00028,(Canis_74005002:0.07202,(Ailuropoda_281353008:0.00896,Ailuropoda_301765238:0.02332)0.975:0.03871)0.031:0.00029)0.540:0.00030,Mustela_355690353:0.00028)0.871:0.03958,(((Mus_124487313:0.00030,Mu…
(Pseudomonas_330870611:0.00017,Pseudomonas_289626532:0.00017,((((Pseudomonas_330941469:0.00283,Pseudomonas_330897435:0.00286)0.899:0.00923,(Pseudomonas_302187367:0.01071,(Pseudomonas_330970154:0.00017,Pseudomonas_66045936:0.00337)0.962:0.01450)0.702:0.00580)0.951:0.01935,((Pseudomonas_330958568:0.04344,Pseudomonas_237797307:0.03274)0.938:0.01785,((Pseudomonas_28870075:0.01017,(Pseudomonas_3308777…
(Zea_18568267:1.43616,(Glycine_356574444:1.44462,(Vitis_147854459:1.56179,Brassica_227438239:1.13195)0.932:0.23166)0.988:0.31397,(Vitis_359496850:1.29822,((14627_TO:3.86239,Tribolium_270003675:2.78460)0.994:0.92571,((Oryza_77554975:0.28139,Oryza_50838904:0.19214)1.000:1.10813,(Oryza_13992688:1.92342,(Danio_326673841:1.68869,(Perkinsus_294901157:2.23652,Caenorhabditis_557718:2.22386)0.989:0.58555)…
((((Leptosphaeria_312210193:0.03598,((Pyrenophora_330934512:0.00017,Pyrenophora_189205569:0.04480)0.997:0.05386,Phaeosphaeria_169601296:0.07189)0.165:0.02808)1.000:0.25442,(Magnaporthe_351642357:0.26495,((Nectria_302887516:0.09209,(Fusarium_342877259:0.09583,Gibberella_46116218:0.08543)0.927:0.04329)0.999:0.17311,(Glomerella_310799809:0.21990,((Cordyceps_346324969:0.13709,(Metarhizium_322705334:0…
((((((Brachypodium_357132904:0.06660,(Sorghum_242088555:0.08594,(Oryza_218197128:0.00717,(Oryza_115464981:0.00026,Oryza_222632286:0.01379)0.774:0.00312)0.998:0.07297)0.754:0.04278)0.985:0.11637,((Brachypodium_357136330:0.05138,Hordeum_326497321:0.10376)0.948:0.04700,((Oryza_57899478:0.00027,(Oryza_218189021:0.06403,Oryza_125571959:0.00311)0.756:0.00439)0.996:0.12308,(Sorghum_242058629:0.03111,(Ze…
(Salpingoeca_326429996:0.85882,10021_TO:1.15229,(Branchiostoma_260836449:0.83454,(Salpingoeca_326426547:0.90214,(Blastocystis_300120794:1.02856,((Naegleria_290996514:0.24108,Naegleria_290994422:0.34010)1.000:0.90667,(Aspergillus_121712341:1.32668,(Dictyostelium_328871784:0.40937,(Dictyostelium_330793501:0.20741,Dictyostelium_66810157:0.36067)0.969:0.22887)0.995:0.38343)0.075:0.09348)0.992:0.48619…
((Synechococcus_254422254:0.41793,((Synechococcus_148242016:0.12577,((Synechococcus_317969673:0.05320,Synechococcus_318041193:0.04296)0.995:0.11963,(Synechococcus_87303280:0.19069,Cyanobium_254431774:0.02398)0.553:0.01358)0.870:0.05147)0.926:0.12193,(Synechococcus_113954538:0.34204,((Synechococcus_116075527:0.27983,((Synechococcus_88808315:0.00015,Synechococcus_148239320:0.08570)0.977:0.19029,(Sy…
((Dictyostelium_66819533:0.12706,Dictyostelium_330796226:0.15317)0.868:0.08146,(9878_TO:2.05968,((Entamoeba_167384558:0.04041,Entamoeba_67475927:0.00945)1.000:0.82033,((Perkinsus_294881575:0.07255,Perkinsus_294866390:0.00017)1.000:1.16969,(Phytophthora_301110130:0.42381,Albugo_325179879:0.65930)1.000:0.96159)1.000:0.66508)0.939:0.46229)0.999:0.70683,(Dictyostelium_328874330:0.17232,Polysphondyliu…
(Nodularia_119512301:2.06432,(Sulfurimonas_78778033:1.89588,(((Micromonas_255073161:1.25414,(Aureococcus_323454079:1.51414,(Trypanosoma_342180161:0.39116,(Trypanosoma_72386611:0.01213,Trypanosoma_261326799:0.00692)0.997:0.40240)0.999:0.94939)0.142:0.30329)0.276:0.18079,(Geobacillus_967022:2.24549,(6884_TO:0.01963,11838_TO:0.05112)0.998:1.19636)0.893:0.42981)0.886:0.36302,(Phaeodactylum_219122422:…
(Erwinia_300713189:0.43182,Nitrobacter_75677070:0.36707,(Dickeya_307130595:0.44318,((Coxiella_212219501:0.00022,(Coxiella_212213453:0.00021,Coxiella_209364272:0.00589)0.872:0.00581)0.999:0.52673,(Actinobacillus_152978589:0.59542,37226_TO:1.34187)0.950:0.36227)0.926:0.21154)0.427:0.10650)
(Vibrio_229524214:0.00130,Vibrio_341632429:0.00649,((((Vibrio_229528778:0.00259,Vibrio_341636939:0.00017)0.842:0.00128,Vibrio_229522166:0.00128)0.000:0.00017,(((Vibrio_153831289:0.00148,Vibrio_153213807:0.00247)0.648:0.00258,(Vibrio_262192126:0.00234,(Vibrio_297580863:0.00362,Vibrio_254286474:0.00542)0.085:0.00129)0.837:0.00016)0.731:0.00015,Vibrio_153825331:0.00389)0.822:0.00128)0.000:0.00017,((…
(((Phaeodactylum_219126715:0.48001,Phaeodactylum_219118456:0.59008)1.000:0.77549,(Phaeodactylum_219130885:1.70405,((34260_TO:0.57830,(20557_TO:0.13025,(6856_TO:0.17207,20031_TO:0.12450)0.794:0.02505)1.000:0.62542)1.000:1.46943,(Beggiatoa_153871991:0.59306,(Clostridium_255527612:0.80360,Beggiatoa_153870032:0.65983)0.483:0.09990)0.995:0.39699)0.280:0.09760)0.931:0.20874)0.983:0.23735,(Thalassiosira…
((Clostridium_226950553:0.00405,(Clostridium_170760283:0.01852,(((Clostridium_168181816:0.00017,Clostridium_237796579:0.00287)1.000:0.03577,((((Thermoanaerobacter_20808112:0.22853,((((Thermoanaerobacter_326391468:0.00590,Thermoanaerobacter_345017978:0.00016)0.990:0.01855,(Thermoanaerobacter_167040670:0.00698,Thermoanaerobacter_167037191:0.00187)0.874:0.01170)0.996:0.02613,Thermoanaerobacter_29754…
(((Macaca_355559915:0.00019,((Loxodonta_344293903:0.00940,(((Bos_119902257:0.01872,((Canis_8699209:0.00019,Felis_57163917:0.02839)0.768:0.00020,((Sus_47523764:0.00019,Equus_149704620:0.00938)0.000:0.00019,(Babyrousa_326368144:0.01877,Scalopus_224549780:0.00938)0.748:0.00019)0.000:0.00021)0.000:0.00021)0.851:0.00939,((((Aotus_76576099:0.00021,(Aotus_76576119:0.00020,Aotus_76576121:0.00958)0.919:0.…
(Methylobacterium_254562295:0.00272,Methylobacterium_240139873:0.00259,(Methylobacterium_163852539:0.00016,(Methylobacterium_218531376:0.00016,(Methylobacterium_188582561:0.06350,(Glomerella_310799223:1.44057,((Thalassiosira_223997560:0.32372,Phaeodactylum_219122656:0.32788)1.000:0.98000,(Thalassiosira_223992857:1.09306,(449_TO:0.74629,33842_TO:0.56807)1.000:0.92011)0.276:0.04101)0.907:0.25232)1.…
(((((((Anolis_327273453:0.00289,(Monodelphis_126340371:0.00295,(Loxodonta_344277676:0.00296,(Taeniopygia_224092794:0.00015,Ornithorhynchus_149437010:0.00298)0.000:0.00015)0.000:0.00015)0.564:0.00015)0.853:0.00289,(Gallus_255760030:0.00297,(((Danio_28279507:0.00296,Danio_157277985:0.00015)0.922:0.01341,(Salmo_291190833:0.01285,(Tetraodon_47216032:0.01185,Oreochromis_348505757:0.00016)0.961:0.01713…
((Fluviicola_327402055:0.50840,Weeksella_325955599:0.76716)0.955:0.11793,(Flavobacteriales_163788545:0.78190,((Colwellia_71280071:0.68484,(Pseudoalteromonas_77360181:0.13618,((Pseudoalteromonas_359436147:0.06845,Pseudoalteromonas_315123230:0.07978)1.000:0.19382,(Pseudoalteromonas_359431784:0.01746,(Pseudoalteromonas_359452842:0.00924,Pseudoalteromonas_332533880:0.00560)0.397:0.00712)1.000:0.12058…
(((Ascaris_324514619:0.45049,(Caenorhabditis_268532872:0.03912,((Caenorhabditis_17537075:0.05824,Caenorhabditis_17537077:0.00018)0.997:0.05838,(Caenorhabditis_308480661:0.06987,(Caenorhabditis_341892198:0.00016,Caenorhabditis_341898147:0.00775)0.930:0.02812)0.862:0.01908)0.736:0.00914)1.000:0.39191)0.999:0.37006,(((Monodelphis_126340135:0.29028,(Gallus_45382879:0.23568,((Equus_149747509:0.04299,(…
((((Populus_224108179:0.03793,Populus_224101961:0.05804)1.000:0.08140,((Vitis_297737555:0.00017,(Vitis_147835041:0.00017,Vitis_225424524:0.00017)0.000:0.00018)0.994:0.03644,Citrus_70609690:0.08332)0.634:0.02302)0.886:0.01942,(((Vitis_225466257:0.06601,(((Picea_224286736:0.03716,Pinus_75268060:0.04291)0.987:0.08023,((Picea_148909702:0.06024,(Picea_224286609:0.03334,Picea_148908275:0.00708)0.943:0.…
(Synechococcus_87303631:0.46833,Synechococcus_113953794:0.50356,(19654_TO:2.18343,33940_TO:0.81101)0.580:0.05509)
(20233_TO:0.70307,(Ostreococcus_308805985:2.70075,(35404_TO:1.21357,(Phytophthora_348684418:0.02125,Phytophthora_301105585:0.02040)0.998:0.54334)0.988:0.70918)0.995:0.90334,(36193_TO:1.40305,Ectocarpus_299472378:0.49107)0.991:0.50141)
((Branchiostoma_260815981:0.00048,(Caenorhabditis_341886772:0.00046,Caenorhabditis_341878566:0.03315)0.874:0.03312)0.769:0.03082,((Nematostella_156375346:0.03300,(Nematostella_156357499:0.00046,(Drosophila_195361635:0.03281,(Nematostella_156339411:0.00050,(Nematostella_156336942:0.00047,(Danio_292628565:0.00048,Danio_162138958:0.00046)0.912:0.16798)0.000:0.00054)0.054:0.12737)0.070:0.00257)0.000:…
(Glycine_356532046:0.00016,Glycine_356532044:0.00018,(Glycine_356568340:0.03914,(Medicago_357507161:0.11355,((Glycine_356530808:0.0,Glycine_356530810:0.0):0.15865,(Brachypodium_357110633:0.27523,((Selaginella_302823740:0.00475,Selaginella_302787807:0.00736)1.000:0.33378,((Physcomitrella_168040385:0.15681,Physcomitrella_168016607:0.11246)1.000:0.41881,(12981_TO:0.85292,Thalassiosira_223996021:0.90…
((Kryptoperidinium_299830341:0.02771,Durinskia_299830546:0.04543)0.934:0.07588,(Odontella_11467556:0.12138,(Thalassiosira_14285705:0.00016,((Thalassiosira_315320538:0.0,18197_TO:0.0):0.05033,Thalassiosira_118411099:0.05278)0.938:0.03171)0.992:0.12348)0.966:0.10263,(Fistulifera_330850826:0.20931,Phaeodactylum_118411007:0.09241)0.660:0.05490)
(Burkholderia_124381573:0.00018,((Burkholderia_238561469:0.00018,(Burkholderia_254177273:0.00267,Burkholderia_251767678:0.00016)0.906:0.00262)0.808:0.00801,Burkholderia_126446587:0.00535)0.715:0.00017,(Burkholderia_121597420:0.00274,(Burkholderia_254193686:0.00016,(Burkholderia_217422175:0.00676,(Burkholderia_254301098:0.01126,(Burkholderia_237508946:0.00829,(Burkholderia_126442635:0.00017,(Cordy…
(Hylemonella_332529892:0.28917,(Pantoea_317054190:0.31555,(((Delftia_160896583:0.00355,Delftia_333916972:0.00016)0.984:0.07243,(Comamonas_221064911:0.00914,(Comamonas_299532965:0.02098,Comamonas_371453944:0.01389)0.872:0.01181)0.990:0.08446)0.998:0.16538,(Acinetobacter_50084181:0.19744,((Klebsiella_376395434:0.10078,(Serratia_383816177:0.07069,Erwinia_300717281:0.07116)0.543:0.05366)1.000:0.19230…
((((Starkeya_298293448:0.39704,((Bradyrhizobium_374576617:0.05152,(Bradyrhizobium_384217569:0.03824,(Bradyrhizobium_27380943:0.03541,Bradyrhizobium_383770677:0.04238)0.486:0.01492)0.672:0.00592)1.000:0.23189,(Bradyrhizobium_365901368:0.14233,(Bradyrhizobium_148256796:0.18613,(Bradyrhizobium_365888630:0.08796,Bradyrhizobium_146341908:0.07041)1.000:0.13760)0.920:0.07012)0.983:0.08244)0.567:0.04060)…
((Fistulifera_330850901:0.04778,Synedra_378824592:0.17071)0.709:0.03826,(Durinskia_299830583:0.04085,Kryptoperidinium_299830426:0.08935)0.829:0.02746,((Odontella_11467485:0.03944,(Thalassiosira_118411174:0.05244,(Thalassiosira_315320545:0.0,30209_TO:0.0):0.19231)0.527:0.02913)0.945:0.05561,Phaeodactylum_118411043:0.00701)0.796:0.02785)
(Macaca_380784815:0.00853,((Homo_189053683:0.00848,(Sus_270000214:0.00844,(Homo_54695812:0.00856,((54695808X:0.0,Homo_4826659:0.0):0.00035,(Canis_73950682:0.00025,Pongo_55732943:0.00033)0.294:0.00077)0.026:0.00423)0.359:0.00099)0.000:0.00089)0.000:0.00065,Mus_74213619:0.00853)0.788:0.00049,(((Mus_123229612:0.00034,(((Ailuropoda_301759681:0.00033,(Homo_194376418:0.02014,Homo_55664834:0.00033)0.960…
(20387_TO:1.80665,(Phytophthora_348686374:0.10992,Phytophthora_301112320:0.18899)1.000:0.68536,(20755_TO:2.02276,Ectocarpus_299471512:0.96705)0.820:0.13256)
((((Puccinia_331223285:4.99344,(Phaeodactylum_169639653:3.08091,Phaeodactylum_169639650:2.64984)1.000:1.61602)0.477:0.31286,((((Vanderwaltozyma_156838771:1.85103,((Tetrapisispora_367004521:0.00034,Tetrapisispora_367007585:0.17605)0.000:0.00049,((Tetrapisispora_366999466:0.00891,Tetrapisispora_367008006:0.01283)0.675:0.00426,Tetrapisispora_367006091:0.00034)0.887:0.00049)0.935:0.83006)1.000:4.1720…
(Anopheles_158295776:0.92546,Capsaspora_320168583:0.68614,(34184_TO:2.07922,Polysphondylium_281205308:1.09640)0.890:0.15453)
(Equus_194218200:0.04306,(Sus_311247677:0.04599,Canis_345783412:0.05240)0.829:0.00837,((Cavia_348557162:0.10311,((Loxodonta_344308302:0.04012,(Callithrix_296218338:0.11800,(Pongo_297688647:0.00017,(Macaca_109106063:0.00022,Macaca_380785843:0.00020)0.955:0.06615)0.951:0.08985)0.884:0.02022)0.822:0.02469,(Gallus_363734331:0.15697,(Anolis_327260620:0.12212,((Danio_292609889:0.21078,(Oreochromis_3485…
((Thalassiosira_224008516:0.72545,316_TO:1.37988)0.979:0.48570,((((10158_TO:1.29550,(12881_TO:1.33327,36079_TO:0.87243)0.041:0.19740)0.797:0.14073,(((5590_TO:0.46602,(35796_TO:0.67815,26428_TO:0.59135)0.223:0.06143)0.883:0.13222,((9923_TO:0.76964,35813_TO:0.38328)0.772:0.11757,(5569_TO:0.49309,(33510_TO:0.50576,32806_TO:0.38292)0.826:0.09658)0.907:0.10744)0.913:0.10219)0.388:0.05721,((33349_TO:0.…
((Homo_7662388:0.00021,(Homo_40788990:0.00021,Homo_193786703:0.00746)0.000:0.00021)0.854:0.00775,Pan_332824246:0.01316,(((((((Heterocephalus_351712448:0.07478,(Oryctolagus_291396392:0.05571,Cavia_348561389:0.01886)0.669:0.04665)0.480:0.10130,((((Sus_350587270:0.01475,(((Taeniopygia_224048629:0.03676,(Meleagris_326916412:0.03353,Gallus_363732249:0.11306)0.781:0.05920)0.998:0.28272,(Oreochromis_348…
((Tigriopus_190663294:1.09837,((((Thioalkalivibrio_350562444:0.72781,(Leptospira_183221291:0.80083,(Vibrio_343495257:0.59249,(((Mesorhizobium_359789760:0.41385,((Variovorax_239816674:0.07903,Variovorax_319794918:0.09489)0.999:0.19747,(Ricinus_255596018:0.24841,((Rhizobium_86355939:0.10888,((Rhizobium_209551856:0.05131,Rhizobium_190889948:0.09829)0.810:0.01123,((Rhizobium_218463123:0.07090,Rhizobi…
(Escherichia_385157580:0.00319,Escherichia_254161061:0.00320,((((Escherichia_300949683:0.00016,Escherichia_323942863:0.00017)0.860:0.00319,((((Escherichia_371607899:0.00018,(Shigella_82776238:0.00641,((Escherichia_15800806:0.00016,(Escherichia_320664327:0.00320,Escherichia_345378187:0.00320)0.000:0.00018)0.000:0.00016,Escherichia_291281947:0.00318)0.814:0.00318)0.812:0.00320)0.474:0.00640,(((((Es…
((124000671X:0.00127,(Pongo_297664052:0.00256,((Macaca_386781562:0.00018,Macaca_355558282:0.00257)0.950:0.00503,(Callithrix_296208855:0.01035,(((Ailuropoda_301765758:0.01456,Canis_345782702:0.01534)0.989:0.01529,(((Heterocephalus_351708054:0.04264,Cavia_348586595:0.06630)1.000:0.05851,(((Xenopus_301605058:0.52786,(Danio_169234930:0.57768,(Danio_326668852:0.37230,(Oreochromis_348532466:0.13451,Dic…
((Grosmannia_320590618:0.15829,Verticillium_346975093:0.16889)0.918:0.02809,(Magnaporthe_59802889:0.15584,(Chaetomium_116194248:0.09780,Thielavia_367048605:0.09424)1.000:0.10250)0.931:0.03731,(((Glomerella_283482565:0.01710,Glomerella_283482555:0.00014)1.000:0.15850,(((Nectria_302892887:0.04364,(Gibberella_46111519:0.04973,(Fusarium_342871049:0.04591,(Fusarium_342888958:0.00700,Gibberella_2948473…
((Desulfurispirillum_317050510:0.57289,(Congregibacter_88705509:0.27272,254483227X:0.28916)1.000:0.21753)0.072:0.04011,((345863416X:0.00166,345877483X:0.00017)1.000:0.30177,(Ramlibacter_337278017:0.38092,Nitrosomonas_339483735:0.45608)0.999:0.13058)0.928:0.05834,(331006622X:0.52601,(Planococcus_323488070:0.80537,14960_TO:1.37265)1.000:0.97104)0.326:0.03082)
(Ostreococcus_145354615:0.27330,Ostreococcus_308812606:0.40885,((21549_TO:0.62576,3427_TO:0.24912)1.000:0.99818,(Micromonas_255077976:0.23213,Micromonas_303279919:0.34592)1.000:0.36356)1.000:0.31799)
(((((Naegleria_290987832:2.20420,(Naegleria_290993877:2.04285,Naegleria_290989597:1.38690)0.219:0.01552)0.896:0.19349,(Fusobacterium_340755009:1.30505,Salmonella_339998792:1.90298)0.809:0.20378)0.867:0.10751,((Naegleria_290983104:1.46810,(Naegleria_290975676:1.48625,Naegleria_290974934:1.04708)0.331:0.14979)0.215:0.13054,Naegleria_290994392:0.97861)0.835:0.11625)0.255:0.00015,(Naegleria_290994667…
(Magnaporthe_145607677:0.15599,(Glomerella_310798342:0.17774,((Nectria_302894463:0.08442,(Fusarium_342874258:0.04165,Gibberella_46136217:0.09810)0.988:0.07910)1.000:0.16895,(Cordyceps_346323256:0.16841,((Trichoderma_340521541:0.08190,(Trichoderma_358383710:0.04565,Trichoderma_358394025:0.04705)0.764:0.03858)0.998:0.08817,Metarhizium_322695729:0.14647)0.408:0.02914)0.924:0.04320)0.992:0.08677)0.72…
(Phaeodactylum_219113135:0.30492,Thalassiosira_224014258:0.46253,(11907_TO:1.05777,(Rothia_283458414:0.31593,Actinomyces_365825419:0.38876)1.000:0.46562)0.988:0.25155)
(15790_TO:1.36260,13099_TO:0.88882,(Tetraodon_47206451:1.25081,Xenopus_301611738:1.13122)1.000:1.24606)
((88856654X:0.21858,Arthrobacter_71558951:0.23808)0.999:0.24515,(((Rhodococcus_363423074:0.15284,(Rhodococcus_325673414:0.00764,Rhodococcus_312139280:0.00595)1.000:0.20884)1.000:0.37238,(Brevibacterium_295395122:0.19253,Brevibacterium_260905381:0.31192)1.000:0.28559)0.991:0.15748,((Rhodococcus_226309333:0.00016,Rhodococcus_229494731:0.00294)1.000:0.41672,(Microbacterium_381397005:0.15718,Microbac…
(Homo_180656:0.00018,(Homo_239735496:0.01076,(Homo_45502015:0.00018,(Homo_1872204:0.00018,(((Homo_239735492:0.00020,(Callithrix_296199317:0.02484,Macaca_297291689:0.01881)0.966:0.02841)0.919:0.00944,(Homo_56203204:0.00018,((Homo_194328729:0.0,Homo_239735488:0.0):0.00020,(Pan_332824713:0.05453,(Macaca_383411847:0.00018,Macaca_355748881:0.00019)0.773:0.00206)0.746:0.00751)0.000:0.00020)0.738:0.0001…
(((Polysphondylium_281207229:0.89670,Dictyostelium_328873058:0.81434)0.802:0.24704,(Dictyostelium_66828369:0.85910,Dictyostelium_328871768:1.35983)0.372:0.22300)0.993:0.39831,(Blastocystis_300123915:1.07421,Ectocarpus_298713171:1.15626)0.804:0.29415,((((((Zygosaccharomyces_254586225:0.50762,(Saccharomyces_349578581:0.00410,(Saccharomyces_6321820:0.00021,(Saccharomyces_256270601:0.00417,(Saccharom…
(Oikopleura_313229230:1.96279,(((Mus_74214942:0.50407,(Branchiostoma_260803463:0.66483,(Aedes_157118096:0.56824,Ixodes_242000246:0.58379)1.000:0.40008)0.983:0.26182)0.059:0.12144,((((Homo_92096231:0.01197,Mus_74193336:0.09356)0.893:0.01512,(Macaca_380805545:0.00512,Homo_92098161:0.00017)0.229:0.00036)0.161:0.00162,Homo_119618673:0.00298)0.994:0.18853,(Danio_326671445:0.23438,Tetraodon_47223660:0.…
(Clavispora_260947936:0.14215,((Candida_255730803:0.04923,((Lodderomyces_149244546:0.19085,(Candida_380352224:0.03247,Candida_354543861:0.04631)0.933:0.03695)0.984:0.08032,(Candida_241948309:0.04654,Candida_68484621:0.01915)0.969:0.04219)0.786:0.01929)0.941:0.04685,(Candida_344229727:0.22346,((Millerozyma_359381673:0.01528,Millerozyma_359380814:0.04240)0.998:0.17715,(((Aspergillus_115390781:0.396…
(Methanoregula_154150214:0.73021,Methanoplanus_307353731:0.59991,(Methanobacterium_325959440:0.76754,(25885_TO:0.27143,1361_TO:0.21272)1.000:0.91657)1.000:0.62344)
((Ajellomyces_240275110:0.26270,(Thielavia_367046554:0.12225,Chaetomium_340960184:0.10981)0.996:0.16446)1.000:1.12451,(Monosiga_167534304:0.65627,(33591_TO:0.21155,Thalassiosira_224004696:0.21272)1.000:0.72513)0.795:0.09191,(Perkinsus_294882889:1.31686,(Albugo_325181500:0.30282,Phytophthora_301105801:0.25803)1.000:0.48650)0.933:0.14091)
((Sclerotinia_156040419:0.08385,(Botryotinia_347838967:0.00020,Botryotinia_154320712:0.00017)0.830:0.03614)1.000:0.53552,((((Trichoderma_358396017:0.17119,Trichoderma_340515588:0.14078)1.000:0.17336,((Metarhizium_322709808:0.03997,Metarhizium_322698560:0.04395)1.000:0.28436,(Cordyceps_346324635:0.48477,(Nectria_302899152:0.12919,(Gibberella_46138645:0.11670,Fusarium_342871954:0.07151)0.966:0.0926…
(Populus_224082310:0.38397,Vitis_225429894:0.23409,((Arabidopsis_297807119:0.02717,Arabidopsis_15238896:0.02194)1.000:0.49940,((Mycobacterium_308380285:1.44798,(Monodelphis_334331625:1.15265,13008_TO:1.66366)0.936:0.42457)1.000:1.07718,(Brachypodium_357147412:0.12776,(Oryza_115444103:0.13665,(Zea_224029029:0.06276,Sorghum_242060440:0.03400)0.999:0.16762)0.611:0.05928)0.995:0.44970)0.796:0.15014)0…
((((Aminobacterium_294102479:0.46411,Synergistes_365173784:0.48950)1.000:0.62881,(((Acetonema_338813627:0.24932,Acetonema_338811745:0.51305)0.997:0.16045,(Phascolarctobacterium_323140925:0.41866,Mitsuokella_255658892:0.41544)0.725:0.12130)0.961:0.10779,(Veillonella_342214635:0.41928,((Dialister_260424775:0.24293,Dialister_373455972:0.27077)1.000:0.41989,(Megasphaera_348025337:0.11384,Megasphaera_…
(Ectocarpus_299471027:1.49129,Dictyostelium_330800468:1.61558,(Albugo_325186311:1.84260,(2822_TO:1.57484,(Ectocarpus_299471424:0.75399,34605_TO:1.46833)1.000:0.96698)0.907:0.26776)0.963:0.31705)
(Vibrio_156978154:0.11365,Vibrio_163801411:0.08630,((Photobacterium_89076167:0.02635,Vibrio_90578003:0.03992)1.000:0.42928,(12961_TO:2.00098,Vibrio_342804321:0.00017)0.934:0.17835)0.526:0.08322)
(((((304310398X:1.05903,(((Plesiocystis_149923581:0.50133,Verrucosispora_330467889:0.67567)0.980:0.22851,(Salinispora_145595489:0.99729,((Frankia_288921837:0.19338,(Frankia_158318547:0.19419,(Frankia_312198352:0.18399,Frankia_358458486:0.11508)0.935:0.10109)0.229:0.04544)1.000:0.45924,(Gordonia_326382369:0.86948,(Gordonia_343927394:0.10173,Gordonia_377571240:0.15126)0.968:0.23833)0.991:0.36340)0.…
(((Trichoderma_358379725:0.68958,(Aureococcus_323455207:0.25521,Aureococcus_323454370:0.83273)0.991:0.37423)0.937:0.23801,Paramecium_145512157:0.50381)0.817:0.12552,(((Ostreococcus_145355319:0.24039,Micromonas_255078222:0.25090)1.000:0.43298,((12791_TO:0.93856,Monosiga_167521856:1.19576)0.847:0.15899,((Neospora_325114288:0.06726,(Toxoplasma_237840703:0.00017,Toxoplasma_95007367:0.00432)0.617:0.00…
((Ostreococcus_145346885:0.65992,((Phaeodactylum_219114817:0.69513,Micromonas_255082101:0.58777)0.643:0.14250,(Salpingoeca_326426880:0.79511,Plesiocystis_149919628:0.56773)0.803:0.13383)0.901:0.18730)0.266:0.15528,Phaeodactylum_219114883:0.53846,((Phaeodactylum_219117207:0.63392,(2615_TO:0.35617,Phaeodactylum_219118144:0.42685)0.242:0.11704)0.916:0.19265,Oikopleura_313225993:0.77623)0.117:0.03644)
((Halanaerobium_385800049:2.15804,((119505428X:0.65834,119505427X:0.90162)1.000:1.46191,(Desulfonatronospira_298528867:1.90148,Salinibacter_83816872:0.96200)0.699:0.50030)0.136:0.10624)0.877:0.18234,(((Phaeodactylum_219114107:0.61407,(Phaeodactylum_219130521:0.76210,Phaeodactylum_219129062:0.36104)0.969:0.20039)1.000:1.64781,(((Ostreococcus_308814145:1.33427,((4270_TO:1.54204,32102_TO:1.10451)0.9…
(((Thalassiosira_223998112:0.16657,Skeletonema_1778719:0.11199)1.000:0.23390,(Thalassiosira_224012385:0.11100,Thalassiosira_224012725:0.04941)0.702:0.07994)0.919:0.07245,(((8131_TO:0.03911,32932_TO:0.00016)0.992:0.10030,(Skeletonema_1778731:0.15328,(Cyclotella_2996371:0.02303,(Thalassiosira_223993505:0.04620,(Cylindrotheca_23168371:0.00015,((Cylindrotheca_23168383:0.01045,(Cylindrotheca_23168401:…
((Marivirga_313677071:1.96822,((Haliangium_262194766:3.53451,((Pseudovibrio_254471419:1.30610,(Polaribacter_254494868:0.98886,Aureococcus_323453582:0.62278)0.856:0.19503)0.998:0.45763,((Thalassiosira_224014472:0.03375,Thalassiosira_224014666:0.10528)1.000:2.05625,Opitutaceae_373853024:2.17986)0.824:0.20913)0.874:0.30850)0.395:0.20135,(24521_TO:4.04009,(33136_TO:3.03433,(((Salpingoeca_326431593:0.…
(Taeniopygia_224058320:1.55045,22167_TO:2.21565,(Capsaspora_320168962:1.27821,Dictyostelium_66815987:1.04848)0.688:0.14159)
((Amphimedon_340373138:1.66439,(Chlorella_307110268:0.72834,Volvox_302833493:1.28029)0.998:0.81511)0.996:0.83342,(Salpingoeca_326431079:2.54057,(6663_TO:0.09335,14586_TO:0.07287)1.000:2.60635)0.488:0.28648,((((((((Arabidopsis_26450653:0.0,Arabidopsis_334183260:0.0):0.03416,Arabidopsis_297853078:0.06876)1.000:0.68265,(Arabidopsis_297830104:0.05820,Arabidopsis_15229481:0.13678)0.988:0.27675)0.998:0…
(Albugo_325179568:0.77253,(Phytophthora_348681449:0.07039,Phytophthora_301121622:0.09076)1.000:0.37046,(4323_TO:0.67491,((Phytophthora_348681490:0.05427,Phytophthora_301121650:0.08902)1.000:0.14501,(Phytophthora_348681473:0.05128,Phytophthora_301121644:0.08517)0.989:0.08874)1.000:0.35292)0.762:0.10099)
(Tetrahymena_118348986:1.49664,((Leishmania_154343431:0.50587,(Trypanosoma_261335685:0.00490,Trypanosoma_74026192:0.00095)0.998:0.32119)1.000:0.94652,Naegleria_291001143:1.41052)0.912:0.26871,(10385_TO:1.44406,(Albugo_325181035:0.85164,(Phytophthora_348677351:0.13614,Phytophthora_301120444:0.10301)1.000:0.40793)0.987:0.38084)0.951:0.31971)
((Homo_13236587:0.00018,Homo_22760828:0.00288)0.885:0.00292,(Homo_12053327:0.00018,Homo_15079833:0.00289)0.877:0.00290,(((((Macaca_384949412:0.0,Macaca_380816488:0.0):0.00019,(Macaca_109097989:0.00290,(Macaca_355786355:0.00291,Macaca_355564513:0.00018)0.860:0.00293)0.000:0.00021)0.951:0.01270,(Callithrix_296225909:0.02530,((Rattus_56090383:0.03196,((Taeniopygia_224066175:0.05509,(Gallus_50754425:…
((((Loxodonta_344292605:0.04663,((Danio_47087431:0.18471,(Hydra_221111889:0.80848,((Branchiostoma_260832874:0.38763,(Nematostella_156370052:0.52326,Saccoglossus_291243174:0.28975)0.377:0.07479)0.360:0.06144,(Trichoplax_195997473:0.60945,(Strongylocentrotus_72138972:0.64830,(Salpingoeca_326432811:1.19678,((Amphimedon_340382042:1.43063,((Clonorchis_358253946:0.75366,Schistosoma_256079464:1.08561)1.…
((16666_TO:0.35139,Ectocarpus_298709352:0.56205)0.967:0.22792,((((Kangiella_256821962:0.63657,(((Acinetobacter_226952855:0.01104,(Acinetobacter_262374180:0.01959,Acinetobacter_359427881:0.01578)0.888:0.01841)0.951:0.06128,(Acinetobacter_50086141:0.08494,((Acinetobacter_260548769:0.00635,((Acinetobacter_169632415:0.01266,Acinetobacter_184159499:0.00015)0.896:0.00016,(Acinetobacter_239501663:0.0001…
(Trichoplax_196000068:1.17616,Nematostella_156404522:1.07503,(Branchiostoma_260794256:0.81445,(Salpingoeca_326430144:1.83789,4695_TO:2.73123)0.456:0.10460)0.904:0.26203)
((Caldanaerobacter_9392668:0.67671,Rhizobium_218513178:0.80673)0.993:0.56348,(Xanthomonas_325915868:0.97509,(Haemophilus_145630210:0.86022,(Pseudomonas_289673797:0.29142,(Pseudomonas_334835804:0.00017,(Pseudomonas_334834545:0.00657,Pseudomonas_375045333:0.00017)0.839:0.00653)1.000:0.62348)0.715:0.08201)0.958:0.38508)0.739:0.10809,(10123_TO:1.08628,Chthoniobacter_196234144:0.77187)0.581:0.05799)
(Synechococcus_78212099:0.03505,(Synechococcus_78213077:0.05151,Synechococcus_260435505:0.01436)0.888:0.02736,(Synechococcus_116072983:0.05859,((Synechococcus_78185039:0.01701,Synechococcus_116072416:0.12833)0.898:0.06394,((Synechococcus_113952816:0.07393,Synechococcus_352095998:0.09444)0.929:0.05624,((((119503698X:0.71680,(33396_TO:0.34395,(Aureococcus_323446547:0.00840,Aureococcus_323452993:0.0…
(Perkinsus_294874904:1.21408,((Ichthyophthirius_340507716:0.41923,(Paramecium_145487368:0.01707,Paramecium_145546392:0.00653)1.000:0.51352)0.991:0.28999,(Paramecium_145493433:0.52038,Tetrahymena_118385250:0.36977)0.968:0.20929)0.985:0.46779,(((Trypanosoma_71653473:0.00015,(Trypanosoma_71664169:0.00366,Trypanosoma_322816676:0.01326)0.909:0.01970)1.000:0.72553,(Leishmania_146078741:0.00118,(Leishma…
(((((Triparma_321116573:0.01546,(Bolidomonas_370991799:0.00014,Bolidomonas_16033360:0.00012)0.941:0.01051)0.759:0.00455,(Bolidomonas_16033357:0.02781,(Bolidomonas_16565949:0.00014,Bolidomonas_329343096:0.00016)1.000:0.04710)0.879:0.01229)0.979:0.02113,(Guinardia_329343284:0.02123,Rhizosolenia_329343308:0.03234)0.890:0.00517)0.741:0.00197,((((((((Diatoma_329343226:0.00014,(Diatoma_329343168:0.0001…
((374620099X:1.83242,(Halobacillus_386715502:0.86235,(Paenibacillus_386724944:0.01624,Paenibacillus_337749251:0.03609)1.000:0.83980)0.994:0.50854)0.844:0.38855,(((Colwellia_71281571:0.28309,Glaciecola_332304487:0.34272)1.000:0.53278,(Glaciecola_221133592:1.25931,(Alteromonas_333895447:0.16652,(Pseudoalteromonas_88859385:0.24286,(Pseudoalteromonas_315123218:0.26215,Pseudoalteromonas_332533864:0.19…
(Staphylococcus_365226040:0.00424,(Staphylococcus_27467242:0.00015,Staphylococcus_329734682:0.00015)0.888:0.01050,((Staphylococcus_57866168:0.00015,(Staphylococcus_365231896:0.00424,((Staphylococcus_319399691:0.00016,(35151_TO:0.07227,Aureococcus_323450684:0.77356)1.000:1.84646)0.900:0.00414,Staphylococcus_242241894:0.00016)0.358:0.00016)0.028:0.00015)0.067:0.00016,Staphylococcus_374837453:0.0042…
(20387_TO:0.67018,29894_TO:1.68808,(20388_TO:1.74016,(Ectocarpus_299471512:0.77297,(Phytophthora_348686374:0.09563,Phytophthora_301112320:0.19140)1.000:1.06248)0.968:0.47866)1.000:1.07168)
(Phytophthora_348670408:0.07282,Phytophthora_301113914:0.04297,(939_TO:0.83926,Ectocarpus_298705692:0.41962)1.000:0.65490)
((Ailuropoda_301754469:0.03473,Canis_345804440:0.05797)0.982:0.04365,(Bos_114051503:0.07949,Sus_346421431:0.08931)0.928:0.02991,(((Oryctolagus_291406522:0.08389,((Cricetulus_354499941:0.15532,(Rattus_61556948:0.04424,Rattus_109478345:0.05681)1.000:0.20269)1.000:0.25326,(Cavia_348573531:0.28276,(Heterocephalus_351713866:0.10857,Cavia_348573529:0.08710)0.045:0.03838)0.334:0.05040)0.745:0.02070)0.81…
((Synechococcus_87300672:0.49906,(16983_TO:1.31856,(Dictyostelium_330827309:0.86563,Gordonia_377560573:0.81246)0.995:0.43887)0.965:0.25806)0.995:0.22528,(Microcystis_166366766:0.01268,Microcystis_159027254:0.01723)1.000:0.24556,(Synechocystis_16331344:0.33752,Truepera_297623090:0.33529)0.522:0.06303)
(((((((Thermoactinomyces_1683629:0.28827,(Laceyella_302201935:0.23034,(Desmospora_333373811:0.45350,((((Bacillus_229096856:0.0,Bacillus_229115844:0.0):0.00837,Bacillus_228921076:0.00023)0.867:0.00022,((((Bacillus_229102964:0.01495,(Bacillus_218897330:0.00740,Bacillus_228908127:0.00369)0.792:0.00368)0.388:0.00019,((((Bacillus_228939515:0.00369,(Bacillus_229144955:0.00365,Bacillus_30020448:0.00019)…
(Acetonema_338810915:0.89101,((Bacillus_56963092:0.85955,(Bacillus_297585000:0.65552,(Halobacillus_386713380:0.56709,(Bacillus_365156299:0.45941,Bacillus_205372594:0.60801)0.942:0.19404)0.882:0.11315)0.901:0.12099)0.998:0.36406,(Carnobacterium_328958177:0.83834,((Paenibacillus_374603911:0.31731,Thermobacillus_350549458:0.50694)0.995:0.21304,((Paenibacillus_374322609:0.04889,(Paenibacillus_3753073…
(Ixodes_240979818:0.50332,Camponotus_307188223:0.64356,(10264_TO:1.78064,(Drosophila_195028993:0.62115,Amphimedon_340373483:0.63284)0.997:0.93812)0.892:0.33840)
(Janthinobacterium_152981705:0.31462,Asticcacaulis_315500781:0.42672,(35489_TO:0.89642,Aspergillus_358372512:0.98853)1.000:0.89463)
(Thalassiosira_218675599:0.20784,Thalassiosira_224003973:0.21793,(13606_TO:0.20050,(Thalassiosira_224000137:0.44393,(19792_TO:4.14146,Thalassiosira_224004688:0.00018)0.961:0.33762)1.000:0.46454)0.618:0.07520)
((Pectobacterium_227115187:1.45229,(((Microcoleus_334120655:0.67581,(Nostoc_186683606:0.46226,Bradyrhizobium_374573616:0.82131)0.986:0.23116)1.000:0.58810,((((Xenorhabdus_290475166:1.07500,(Dickeya_271499926:1.00956,(Burkholderia_134284350:0.63712,(Ralstonia_206588136:0.29036,Ralstonia_207739084:0.56283)1.000:0.28741)0.971:0.17951)0.997:0.34111)0.970:0.17816,(Clostridium_307688116:0.87031,Paeniba…
(((Rhodospirillum_83593975:0.28159,(Rhodopseudomonas_115525535:0.26180,(Starkeya_298293268:0.23295,Methylobacterium_170751502:0.22949)0.987:0.12640)0.952:0.09970)0.126:0.04085,(Alcanivorax_110833287:0.38610,(Fulvimarina_114705833:0.40511,(((Marinobacter_149377586:0.09856,Marinobacter_126666078:0.23882)0.913:0.06346,(Marinobacter_381341014:0.00260,Marinobacter_120556602:0.00023)0.999:0.12174)0.489…
((Oceanicola_84502912:0.48746,((Brucella_225629532:0.00012,(((((Brucella_265992505:0.00245,Brucella_17988541:0.00016)0.846:0.00247,Brucella_294854025:0.00244)0.000:0.00016,(Brucella_261322681:0.00246,Brucella_261217683:0.00244)0.730:0.00016)1.000:0.00017,Brucella_23500821:0.00016)0.000:0.00016,Brucella_261312851:0.00244)0.914:0.00234)1.000:0.59383,(Pelagibaca_114763549:0.16323,Citreicella_2604272…
(30326_TO:0.36064,Ostreococcus_145344642:0.74679,(Micromonas_255081983:0.25528,Micromonas_303272974:0.31329)0.856:0.07841)
(Homo_332801085:0.00411,(Pan_114599402:0.00413,(Nomascus_332224840:0.00824,((Macaca_302563759:0.00015,(Macaca_355691438:0.00234,Macaca_355750035:0.00015)1.000:0.00176)0.946:0.01331,(Callithrix_296194234:0.03033,(((((Cricetulus_354491554:0.00017,90202X:0.00416)0.984:0.04906,(Mus_254692902:0.02731,(Rattus_197927174:0.00015,Rattus_149059011:0.00504)0.996:0.06069)0.739:0.02815)0.982:0.07009,((Anolis_…
(Homo_4557046:0.00015,Homo_289191377:0.00017,((Pongo_297698756:0.00211,(Nomascus_332227854:0.00015,(Nomascus_332227856:0.00017,((Macaca_74272289:0.00015,Macaca_355710204:0.00207)0.798:0.00206,(Callithrix_296231103:0.01103,(((Heterocephalus_351709277:0.01471,Cavia_348583563:0.02246)1.000:0.04146,(((Equus_194208605:0.00016,Equus_338723326:0.00861)0.991:0.02910,(Sus_311257243:0.02434,(Bos_296477895:…
(Cylindrotheca_2497529:0.65756,((Albugo_325179759:0.37653,(Phytophthora_301118148:0.14898,Phytophthora_348688821:0.12036)0.997:0.27188)1.000:0.38175,(Naegleria_290994420:1.50571,(Nectria_302909659:2.01643,16251_TO:1.71594)0.989:0.73073)0.562:0.14100)0.996:0.40306,(Thalassiosira_224003413:0.60111,Phaeodactylum_219128139:0.48406)0.081:0.16615)
(Ostreococcus_145348407:1.26380,Azospirillum_288963197:1.42266,(37631_TO:0.68471,10083_TO:0.17588)0.993:0.62458)
(((((Ralstonia_378964389:0.00798,(((Ralstonia_83746374:0.01584,(Ralstonia_206587155:0.00017,Ralstonia_386332012:0.00393)0.000:0.00016)0.896:0.00797,((Ralstonia_344172839:0.00388,(Ralstonia_300690039:0.00014,344168319X:0.00390)0.610:0.00016)0.976:0.02503,(Ralstonia_17547857:0.00556,299065306X:0.01522)0.889:0.01236)0.846:0.00985)0.747:0.00394,300702655X:0.00778)0.166:0.00393)0.991:0.08225,(Ralstoni…
((Saccharomonospora_383827797:0.04465,(Saccharomonospora_359731181:0.00017,Saccharomonospora_378583094:0.00017)0.909:0.07291)0.877:0.15303,(Physcomitrella_168032994:0.88211,17433_TO:0.98160)0.999:1.16062,(Streptomyces_357407824:0.31641,Amycolatopsis_300787028:0.33595)0.782:0.09254)
(Homo_119593988:0.00015,Homo_52545967:0.00259,((Homo_313569791:0.00015,(Homo_114221:0.00015,(40889086X:0.00015,(12084623X:0.00254,(14277878X:0.00016,(14488709X:0.00260,15826832X:0.00016)0.865:0.00261)0.606:0.00016)0.730:0.00016)1.000:0.00232)0.000:0.00015)0.928:0.00257,(Homo_33874703:0.00015,(Pan_343959992:0.00260,(Nomascus_332265013:0.00827,(((Monodelphis_126339031:0.18258,((Meleagris_326910961:…
(Solanum_37359708:0.29112,((Actinidia_318136853:0.17707,Populus_224128360:0.25399)1.000:0.28525,(3061_TO:1.26853,(Zea_293336530:0.53411,(Triticum_40363751:0.25519,(Oryza_125576920:0.23247,Oryza_125576923:0.11355)0.999:0.21532)0.999:0.23067)0.973:0.16963)0.943:0.15926)0.999:0.16510,(Zea_226491558:0.21810,Arabidopsis_62321271:0.24384)0.650:0.05266)
((Macaca_355786202:0.00218,(Macaca_355564344:0.00218,(Macaca_297262654:0.0,Macaca_109097209:0.0):0.00016)0.000:0.00016)0.971:0.01522,(Callithrix_296196052:0.02738,(((Equus_194212242:0.05737,(((Mustela_355722667:0.03434,Ailuropoda_301760476:0.02198)0.996:0.03943,(Capra_192856370:0.01800,(Bos_296487646:0.00223,Bos_77735689:0.00017)0.769:0.00426)1.000:0.08684)0.174:0.00569,Sus_347300237:0.05737)0.83…
((Oryza_115481136:0.00282,Oryza_125531140:0.00020)1.000:0.15268,(Brachypodium_357145684:0.07148,Hordeum_326515142:0.15499)0.975:0.05933,((Sorghum_242039911:0.10938,(Zea_195628114:0.04818,Zea_162461485:0.03544)0.543:0.04128)0.972:0.05832,(((Oryza_125552531:0.00020,Oryza_215767128:0.00675)1.000:0.21499,(Glycine_356506658:0.11032,8836_TO:2.55716)0.867:0.15025)1.000:0.28348,((Oryza_115451867:0.00293,…
(223939126X:1.90178,((17123_TO:0.15169,15906_TO:0.11802)1.000:0.64299,(32683_TO:0.53987,5266_TO:1.48314)0.947:0.50432)1.000:0.84307,((((19489_TO:1.21397,(((7033_TO:0.61059,16886_TO:0.57645)0.188:0.02623,(7614_TO:0.53098,7530_TO:0.37446)0.562:0.07873)0.776:0.05374,((20870_TO:0.59796,((((34105_TO:0.74122,955_TO:0.49730)0.896:0.14386,(35019_TO:0.46320,19115_TO:0.38452)0.643:0.00933)0.743:0.02528,(20…
(Raphidiopsis_282897851:0.28381,(Nostoc_17229076:0.02322,Anabaena_75910393:0.02114)1.000:0.12969,(35413_TO:1.74609,Cyanothece_218247907:0.17202)0.962:0.13222)
((Drosophila_195486486:0.00556,Drosophila_194881914:0.00554)0.919:0.01712,((Drosophila_17352457:0.0,Drosophila_386768391:0.0):0.00016,Drosophila_46409164:0.00017)0.943:0.01721,((Drosophila_195346441:0.0,Drosophila_195585438:0.0):0.00016,((Drosophila_194754104:0.00579,Drosophila_195154256:0.03703)0.871:0.01242,(Drosophila_195426608:0.03631,((Glossina_289743745:0.10683,(((Tribolium_91079995:0.13804…
((Macaca_383872726:0.00353,(Homo_33337974:0.03606,(((((Bos_164448616:0.01779,Callithrix_296199912:0.00019)0.865:0.00721,Callithrix_296199910:0.00020)0.874:0.00711,(((Sus_350594794:0.01963,Loxodonta_344279529:0.03806)0.134:0.00019,(((Monodelphis_126293889:0.00021,Monodelphis_126293892:0.01372)0.656:0.04222,((((Oreochromis_348517058:0.02093,Tetraodon_47206604:0.08709)0.989:0.08439,(Danio_300934757:…
((Aspergillus_238498176:0.00522,(Aspergillus_83766745:0.0,Aspergillus_317142154:0.0):0.00161)1.000:0.05527,(Aspergillus_115491705:0.05529,((Penicillium_255934090:0.10915,(((((Glarea_361131028:0.05055,(Sclerotinia_156058358:0.00681,Botryotinia_154309236:0.02238)0.998:0.07869)0.999:0.09866,((((Nectria_302891871:0.02841,(Gibberella_46116576:0.03190,Fusarium_342889602:0.00896)0.803:0.01358)1.000:0.13…
(Meleagris_326913948:0.02058,Gallus_355390319:0.02414,(Taeniopygia_224043136:0.08196,((Albugo_325180098:0.87345,35806_TO:0.94989)1.000:1.23942,(Homo_119629365:0.00017,Homo_115527938:0.00077)1.000:0.36960)0.886:0.06010)1.000:0.06539)
((Capsaspora_320167261:2.36430,(2612_TO:3.11107,(Ectocarpus_298712291:2.01550,(Physcomitrella_168003780:1.22047,Volvox_302838767:1.69194)0.914:0.31002)0.907:0.44244)0.971:0.61196)0.716:0.25636,((Yarrowia_50552109:1.91311,(Arthrobotrys_345560188:1.11252,(((Sclerotinia_156046805:0.05858,(Botryotinia_154313972:0.00018,Botryotinia_347831364:0.00021)0.919:0.04184)1.000:0.60450,(((Colletotrichum_380494…
(((Paracoccidioides_295662220:0.01770,(Paracoccidioides_226289669:0.00303,Paracoccidioides_225682290:0.00021)0.780:0.00278)1.000:0.10664,((Ajellomyces_154273282:0.01859,(Ajellomyces_225555797:0.00155,(Ajellomyces_240279122:0.00735,Ajellomyces_325089411:0.00018)0.000:0.00020)0.775:0.00285)1.000:0.08425,(Ajellomyces_239608514:0.00018,(Ajellomyces_327353540:0.00150,Ajellomyces_261192051:0.00019)0.70…
((((Aliivibrio_378443258:0.61320,(Flavobacteria_225011562:0.54914,(Ostreococcus_308806758:0.33222,Ostreococcus_308806650:0.28040)0.998:0.24985)0.979:0.22922)0.684:0.12902,(Vibrio_260778031:0.64243,((Sphingobacterium_227538137:0.39764,Sphingobacterium_227538138:0.62739)1.000:0.54950,((((Dyadobacter_255034315:1.04958,Ostreococcus_308807106:0.78682)0.056:0.20664,Microscilla_124002164:0.67263)0.914:0…
((((Sus_311269284:0.00015,Sus_311269282:0.00015)0.999:0.04480,(Bos_296474717:0.00017,Bos_119331186:0.00015)0.995:0.04348)0.764:0.00672,((Equus_338714448:0.00017,Equus_149728275:0.02893)0.997:0.05281,(((Ailuropoda_301785329:0.00017,(Ailuropoda_281353816:0.00015,Ailuropoda_301785331:0.00045)1.000:0.02504)0.772:0.00322,Mustela_355734816:0.01646)0.754:0.00478,Canis_332635027:0.03820)0.938:0.02287)0.8…
((((Trichoplax_196006664:1.09542,((Xenopus_159155433:0.85938,((Xenopus_307133700:0.01503,(Xenopus_147899187:0.00016,Xenopus_147900815:0.03735)0.399:0.00363)0.997:0.18727,(Anolis_327267043:0.12313,((Loxodonta_344268474:0.12443,(((Macaca_109101256:0.00017,(Macaca_384947688:0.00282,(Macaca_297265021:0.00015,Macaca_355565233:0.00015)0.000:0.00015)0.850:0.00280)0.950:0.01438,(Callithrix_296205727:0.02…
((Medicago_357491919:0.13584,Glycine_356499077:0.05230)0.997:0.04079,((Zea_58825796:0.08940,((Oryza_75114599:0.0,Oryza_125554764:0.0):0.00016,Oryza_222635324:0.00137)1.000:0.06516)1.000:0.21567,(Vitis_147777957:0.12615,((3284_TO:1.34596,(((Glycine_356563061:0.19574,(Arabidopsis_30102664:0.00017,(Arabidopsis_15225768:0.00014,Arabidopsis_110743412:0.00014)0.967:0.00016)1.000:0.20869)0.671:0.05252,(…
((((Rattus_439284:0.00552,Rattus_286261:0.00694)0.888:0.00276,(((Rattus_149053563:0.00387,Oryctolagus_8473491:0.05152)0.786:0.00266,Rattus_430719:0.00950)0.000:0.00022,Rattus_5306197:0.00022)0.843:0.00137)0.715:0.00022,1709334X:0.00022)0.729:0.00022,((Rattus_1853973:0.01087,(299367X:0.00690,Rattus_310188:0.00022)0.904:0.00402)0.262:0.00177,((Rattus_886073:0.00136,((Homo_2944099:0.00834,Homo_29355…
((28271_TO:1.01648,10620_TO:0.38759)1.000:0.59365,((Phytophthora_301119623:0.41692,Albugo_325183203:0.89008)0.969:0.21631,(Ectocarpus_299470875:0.40689,(Cryptococcus_134106861:0.99330,Mycosphaerella_339476220:0.63792)1.000:0.51796)0.688:0.15376)0.422:0.08955,((Micromonas_303280433:1.17755,((Glycine_358248652:0.25078,Glycine_356536490:0.16471)0.986:0.34116,((Oryza_125550587:0.00519,Oryza_115461723…
(((Prunus_116268418:0.00019,Prunus_116268420:0.01098)1.000:1.21947,Oryza_38346100:0.73016)0.681:0.16923,(((Ostreococcus_308814097:2.47367,(21626_TO:1.69620,Ostreococcus_308814087:2.05172)0.898:0.39438)0.941:0.65261,(22173_TO:2.04266,((Sorghum_242038949:1.03169,(Brachypodium_357140134:0.61518,Brachypodium_357161564:0.42718)0.896:0.39385)1.000:1.59887,((Xenopus_301624193:0.02060,Xenopus_183985722:0…
(Brevundimonas_329890531:0.27228,Pseudomonas_70730384:0.25191,(((Rhodopseudomonas_115525553:0.10051,Rhodopseudomonas_90424901:0.15073)1.000:0.21184,((Achromobacter_311104868:0.16145,(Comamonas_221067217:0.11395,((Delftia_160898906:0.00298,Delftia_333914974:0.00677)0.996:0.07888,(Comamonas_299530169:0.00707,(Comamonas_371450281:0.03318,Comamonas_264677961:0.00323)0.110:0.00016)1.000:0.10771)0.942:…
(Pelagibacterium_357384308:0.75640,Pelagibacterium_357384309:0.83224,(36235_TO:1.59868,Phytophthora_348678681:1.15023)0.967:0.40513)
(((Oscillochloris_309791022:0.67259,((Herpetosiphon_159901652:0.89117,(Herpetosiphon_159898455:0.62641,(Herpetosiphon_159898389:0.45247,Herpetosiphon_159898716:0.36304)0.813:0.13143)0.996:0.20547)0.764:0.11650,(Herpetosiphon_159901610:0.68188,Herpetosiphon_159898924:0.59613)0.701:0.09680)0.907:0.16881)0.873:0.07348,(((((Haliangium_262199902:1.48994,Shewanella_294142297:3.37704)0.850:0.36431,(Hali…
(9508_TO:1.17755,Micromonas_255080020:0.57081,(Coccomyxa_384254157:0.63053,(Chlamydomonas_159474752:0.50533,Volvox_302830191:0.43231)1.000:0.57994)0.932:0.22550)
(Micromonas_255074289:0.38397,(Ostreococcus_145347808:0.11720,Ostreococcus_308804654:0.25773)1.000:0.54470,(12602_TO:1.57390,Micromonas_303280223:0.40694)0.897:0.16450)
((Aureococcus_323455174:1.74622,((Cyanothece_307592113:0.63675,(Azospirillum_347735776:0.26427,((Ralstonia_386335458:0.00610,((Ralstonia_207738888:0.0,Ralstonia_83745580:0.0):0.00416,Ralstonia_206587629:0.00209)0.862:0.00017)1.000:0.13559,((Ralstonia_300694572:0.00281,Ralstonia_344175994:0.00781)0.995:0.05429,(Ralstonia_17549749:0.02405,Ralstonia_299069898:0.02792)1.000:0.07085)0.092:0.03151)0.94…
((Fusobacterium_371958653:0.00015,((Fusobacterium_358465753:0.07226,((Fusobacterium_373112162:0.00389,(Fusobacterium_386904494:0.00216,Fusobacterium_340754682:0.00868)0.760:0.00263)1.000:0.29035,((Eubacterium_306821485:0.08480,Eubacteriaceae_363890694:0.05469)1.000:0.43724,(((Clostridium_300855436:0.80723,((Paenibacillus_357011852:0.27615,(Paenibacillus_337749655:0.00015,(Paenibacillus_379722553:…
((Skeletonema_1778727:0.20975,(Skeletonema_1778731:0.11800,(Cyclotella_2996371:0.02138,(Thalassiosira_223993505:0.05245,(Cylindrotheca_23168371:0.00559,(Cylindrotheca_66968232:0.00016,(Cylindrotheca_23168422:0.00808,(Cylindrotheca_23168383:0.00563,(Cylindrotheca_23168378:0.00015,Cylindrotheca_23168401:0.00015)0.000:0.00015)1.000:0.00530)0.461:0.00037)1.000:0.00017)1.000:0.21425)0.003:0.01805)0.97…
(29701_TO:0.08607,6938_TO:0.84182,(31259_TO:0.89711,Flavobacteriales_163788311:1.09327)0.942:0.24354)
(Talaromyces_242816868:0.16316,((Metarhizium_322697759:0.13140,Metarhizium_322702650:0.09948)1.000:0.20159,((Aspergillus_317156181:0.01617,(Aspergillus_83774307:0.00016,Aspergillus_238500642:0.00399)0.000:0.00018)1.000:0.16760,(Coccidioides_119178941:0.18627,Uncinocarpus_258577957:0.00018)1.000:0.16605)0.697:0.01261)0.888:0.04129,((Penicillium_212544546:0.44130,((Trichoderma_340521458:0.31943,Tri…
(Candida_68467303:0.76096,((16172_TO:1.08168,(Ostreococcus_145348243:0.44877,Micromonas_303285172:0.40030)0.998:0.39045)0.995:0.37259,(Perkinsus_294899716:0.39469,Phaeodactylum_219119476:0.49809)0.495:0.07487)0.036:0.07723,(Monosiga_167525423:0.40860,(Daphnia_321472108:0.37118,(Pongo_55733201:0.00261,Ornithorhynchus_345321345:0.02837)0.998:0.14761)0.999:0.20518)0.176:0.06544)
((((Cordyceps_346321650:0.31486,Verticillium_346971751:0.24868)0.835:0.13071,(Fusarium_342875739:0.19692,Metarhizium_322712080:0.27862)0.893:0.09702)0.795:0.05034,Grosmannia_320593023:0.28439)0.924:0.07037,(Botryotinia_347833349:0.05644,Sclerotinia_156060809:0.08223)1.000:0.29460,((Penicillium_255943403:0.20562,(Paracoccidioides_226290765:0.25978,Coccidioides_320033891:0.11757)0.567:0.08114)0.987…
(Daphnia_321470457:0.46342,(Heterocephalus_351701496:0.00014,Rattus_149065283:0.07228)0.982:0.17745,(18769_TO:1.24305,Perkinsus_294899368:0.42670)0.929:0.20412)
((Laccaria_170104415:0.13483,Laccaria_170102162:0.84730)1.000:0.65536,((Laccaria_170104234:0.07422,(Laccaria_170120055:0.00731,Laccaria_170085027:0.01259)0.942:0.05252)1.000:0.98067,(17028_TO:2.01570,Laccaria_170110060:1.07188)0.929:0.26730)0.864:0.10796,((Laccaria_170093562:0.36050,8293_TO:2.82640)1.000:0.82941,(Laccaria_170101342:0.04841,Ectocarpus_298713371:3.13542)1.000:0.83198)0.880:0.13682)
((((37727_TO:0.01116,15567_TO:0.00022)1.000:0.64672,(3091_TO:0.44613,34258_TO:0.14660)1.000:0.47021)1.000:1.73241,((Puccinia_331246709:1.45820,((Puccinia_331241172:0.57178,((Puccinia_331217207:0.01328,Puccinia_331220829:0.12373)1.000:0.35431,(Puccinia_331249481:0.34722,(Puccinia_331235173:0.26014,Puccinia_331240399:0.22226)0.996:0.11871)0.909:0.13510)0.999:0.34835)1.000:0.39588,(Puccinia_33123459…
((Thermosynechococcus_22298282:0.43216,(Synechococcus_56750908:0.02024,Synechococcus_81299436:0.00026)1.000:0.32861)0.883:0.11418,(Cyanothece_220906040:0.19133,(Acaryochloris_158334816:0.00029,Acaryochloris_359461140:0.00411)1.000:0.26708)0.943:0.07984,((((Gloeobacter_37523337:0.45884,(Synechococcus_86610056:0.06959,Synechococcus_86605726:0.08865)1.000:0.48790)0.825:0.12010,((((((Caldilinea_38376…
((((Neospora_325119972:0.29843,(Toxoplasma_221481809:0.00022,Toxoplasma_237843383:0.00338)0.876:0.10176)1.000:1.64987,((Neospora_325116279:0.14173,(Toxoplasma_221486112:0.00020,(Toxoplasma_237834607:0.00020,Toxoplasma_221503608:0.00273)0.857:0.00274)0.866:0.05923)1.000:0.60628,(Cryptosporidium_209877461:0.14982,(Cryptosporidium_67622712:0.01199,Cryptosporidium_66358184:0.00700)0.999:0.34270)1.000…
((Klebsiella_378977634:0.00729,(Klebsiella_330006096:0.00364,(Klebsiella_206579504:0.00017,((Klebsiella_376395075:0.00704,(Klebsiella_376390690:0.00016,Klebsiella_375259609:0.00360)0.975:0.02977)0.914:0.02487,((Klebsiella_376389700:0.00387,Klebsiella_376389406:0.00696)0.994:0.05037,(Klebsiella_376399152:0.03871,(20555_TO:0.43848,((Serratia_333927362:0.04125,Serratia_270261973:0.00017)0.999:0.1690…
(Homo_119593956:0.00017,(Homo_119593957:0.00017,Homo_15779178:0.00190)0.934:0.00566,(((((Loxodonta_344309137:0.17813,((172045956X:0.26902,(Xenopus_147902688:0.05958,(Xenopus_118403714:0.00358,Xenopus_62185653:0.00181)0.981:0.04733)1.000:0.32198)0.953:0.07892,(Danio_192455674:0.35602,((((11559_TO:1.56141,(Phytophthora_348674124:0.19518,Phytophthora_301108593:0.20731)1.000:0.98654)0.987:0.45165,(Pa…
(Ixodes_240995037:0.26957,Nematostella_156356465:0.26129,(Amphimedon_340380117:0.20508,(Amphimedon_340369771:0.52702,(Naegleria_290992250:0.75478,(Aureococcus_323454319:0.79823,17089_TO:0.70677)0.999:0.57948)0.999:0.62620)0.999:0.35163)0.939:0.12321)
(Homo_115501316:0.00200,Homo_158255724:0.00200,(((Nomascus_332228168:0.00199,((Pongo_297674921:0.00216,Pongo_297674919:0.00016)0.848:0.00199,Pan_114598922:0.00016)0.387:0.00016)0.000:0.00016,(((Macaca_355691202:0.0,Macaca_355749806:0.0,Macaca_380814034:0.0):0.00017,Macaca_297293960:0.02407)0.926:0.00782,(Callithrix_296194965:0.01338,((Cricetulus_354479061:0.01280,(Rattus_157822221:0.01041,((Mus_2…
((((((((Cavia_348552978:0.00214,(Sus_335291009:0.00017,(Callithrix_296207540:0.00015,Homo_194376386:0.00266)0.845:0.00270)1.000:0.02757)0.000:0.00015,Bos_77736043:0.00216)0.000:0.00016,(Mustela_355718826:0.00015,Canis_73976918:0.00015)0.000:0.00015)0.000:0.00015,(Ornithorhynchus_345327253:0.03323,Monodelphis_126341366:0.09107)0.809:0.00618)0.925:0.00215,((((Xenopus_62859201:0.00617,Xenopus_148227…
((Puccinia_331217988:0.46813,((Puccinia_375168745:0.00020,Puccinia_331234339:0.00017)0.938:0.00828,(Puccinia_331248136:0.00020,Puccinia_375164074:0.00017)0.999:0.00018)1.000:0.58123)1.000:1.26502,((Yarrowia_50553316:2.25287,((Eremothecium_363753162:1.60168,Kluyveromyces_50309265:1.15831)1.000:1.07050,(Candida_344232810:1.40528,(Spathaspora_344303080:1.25386,Millerozyma_359378785:1.35469)0.873:0.2…
((Candida_241950507:1.11647,((Puccinia_331246816:1.08952,(Rhizopus_384497442:0.62274,Malassezia_164656747:0.48130)0.051:0.06110)0.921:0.20018,(Glarea_361124435:0.32536,Aspergillus_134075700:0.58246)0.716:0.08703)0.907:0.25224)0.007:0.13614,(Leishmania_157878887:1.24209,Rattus_77628010:0.50538)0.828:0.25946,(31511_TO:1.35028,Loa_312087310:1.22646)0.538:0.14056)
(Fistulifera_330850834:0.03131,Phaeodactylum_118410999:0.04109,((((Aureoumbra_242624263:0.05625,Aureococcus_242620038:0.04229)0.998:0.15960,(Heterosigma_189095334:0.09227,Vaucheria_215400814:0.15098)0.695:0.05098)0.866:0.04413,(Durinskia_299830538:0.02254,Kryptoperidinium_299830333:0.00512)0.782:0.01557)0.885:0.02647,(Synedra_378824501:0.05383,(Odontella_11467501:0.00762,(Thalassiosira_118411153:…
((((Geobacillus_138893937:0.03529,(Geobacillus_56418816:0.00016,((23945_TO:0.0,Geobacillus_297528697:0.0):0.01092,Geobacillus_375007163:0.00016)0.858:0.01091)0.873:0.00015)0.930:0.04276,((Geobacillus_312112440:0.0,Geobacillus_383365763:0.0):0.00015,(Anoxybacillus_212638107:0.08027,Geobacillus_239825855:0.00017)0.843:0.01094)0.741:0.01322)0.941:0.05483,((Bacillus_228989483:0.02187,(Bacillus_300185…
(Oryza_346703134:0.01095,(((((((Vitis_225435981:0.00024,Vitis_147815805:0.00021)0.916:0.02469,(Ricinus_255583653:0.01297,(Populus_224106656:0.04526,Populus_224120590:0.03174)0.912:0.01964)0.661:0.01745)0.240:0.02884,(((Vigna_154425355:0.01619,Glycine_363807728:0.04524)0.962:0.03650,(Lotus_62857008:0.05029,(Medicago_357493713:0.00023,(Medicago_357493717:0.00021,Medicago_357493715:0.00965)0.996:0.0…
(((8232_TO:0.66531,((Chlorella_307109698:0.40639,Volvox_302850925:1.02579)0.834:0.17851,(Chlamydomonas_159469219:0.61525,Chlorella_307110886:0.65027)0.845:0.10015)0.947:0.22132)0.982:0.41255,(Exiguobacterium_229917833:1.05915,(Stigmatella_310820460:0.47139,Plesiocystis_149917294:0.56725)0.995:0.43884)0.065:0.07966)0.935:0.20425,(Nostoc_17227448:1.12450,(Arthrobacter_359778362:0.68442,(Niabella_37…
(Escherichia_157162376:0.00141,Escherichia_309703276:0.00142,(((((Escherichia_378185931:0.00142,((Escherichia_193063550:0.00143,Escherichia_378146774:0.00145)0.549:0.00014,Escherichia_323162490:0.00142)0.000:0.00014)0.000:0.00014,((((Escherichia_320202579:0.00142,Escherichia_386146909:0.00422)0.832:0.00015,Escherichia_194426393:0.00014)0.000:0.00014,(Escherichia_331684543:0.00287,((((Escherichia_…
((Cricetulus_354469055:0.01627,((Rattus_149055063:0.00016,Rattus_195927013:0.00016)0.948:0.01033,(Mus_148702837:0.00016,Mus_195927010:0.00016)0.885:0.00541)0.738:0.00313)1.000:0.04709,((Monodelphis_334323214:0.02890,(Anolis_327265097:0.09002,(Xenopus_350276175:0.14232,(((Oreochromis_348532702:0.18314,Danio_68438619:0.24746)1.000:0.39474,(Saccoglossus_269784925:0.49873,((Hydra_221130290:1.46739,((…
(Escherichia_293417289:0.00393,Escherichia_170680861:0.00195,((((Escherichia_320197630:0.00193,(Shigella_82778997:0.00015,Shigella_309784542:0.00015)0.938:0.00586)0.989:0.00015,(Escherichia_260870546:0.00015,Escherichia_386187125:0.00015)0.924:0.00195)0.000:0.00015,Escherichia_386208266:0.00194)0.000:0.00015,(((((Escherichia_330908124:0.00195,Escherichia_331649648:0.00015)0.840:0.00195,(Escherich…
(Ectocarpus_299116411:1.07422,(10755_TO:1.76331,((Anopheles_347963910:0.0,Anopheles_347963908:0.0):0.26508,(Nematostella_156390509:1.48732,Nasonia_156538543:0.62324)1.000:0.42896)1.000:1.12124)0.941:0.33659,((Cryptosporidium_67609443:0.00943,Cryptosporidium_66356880:0.02996)1.000:2.16904,(Phytophthora_348667397:0.03996,Phytophthora_301110530:0.20148)1.000:1.13143)0.758:0.17123)
((((Burkholderia_134294774:0.03518,(Burkholderia_115350644:0.00014,(Burkholderia_172059677:0.00014,(Burkholderia_171319647:0.00202,Burkholderia_170699614:0.00014)0.871:0.00201)0.876:0.00202)0.837:0.00398)0.895:0.00620,((Burkholderia_325527988:0.00795,(Burkholderia_221202287:0.00202,(Burkholderia_221214492:0.00200,Burkholderia_161525856:0.00200)0.000:0.00015)0.981:0.01468)0.911:0.00977,(Burkholder…
((Mus_9837286:0.00738,((Monodelphis_334324804:0.0,Aedes_157138587:0.0,Pan_208022675:0.0):0.00021,(Rattus_8394502:0.00449,Drosophila_195042539:0.00021)0.000:0.00040)0.005:0.00042)0.051:0.00325,Branchiostoma_260806905:0.00021,(((((Daphnia_321469467:0.00430,(((((Tribolium_86515356:0.00242,((((Crassostrea_46359622:0.0,Tribolium_270010560:0.0,Homo_340068:0.0,Anolis_327291982:0.0):0.00021,((Homo_671912…
(Citrus_50313418:0.07996,(Brassica_371486480:0.23128,Adonis_56122551:0.18944)0.818:0.04338,((((Solanum_585747:0.10399,(Chrysanthemum_87299441:0.06451,Tagetes_21360353:0.09933)0.949:0.06842)0.848:0.05229,Catharanthus_313482927:0.13825)0.289:0.04123,Camellia_190411493:0.27572)0.235:0.01893,((((Brachypodium_357154553:0.14498,(Oryza_115480597:0.00021,Oryza_125606584:0.00020)0.991:0.16734)1.000:0.3318…
(((Botryotinia_321268152:0.00016,Botryotinia_321268182:0.00016)0.955:0.00017,Ophiostoma_89892666:0.04884)0.000:0.00017,(Botryotinia_321268154:0.0,Blumeria_153902181:0.0):0.00016,((Botryotinia_321268144:0.00016,(24355_TO:0.33128,(Penicillium_83286849:0.01439,Penicillium_83286825:0.00016)0.446:0.02101)0.860:0.02444)0.078:0.00018,Raffaelea_219809215:0.03480)0.905:0.00017)
((((Mus_74199022:0.00382,(Mus_74142280:0.00018,Mus_74142269:0.00383)0.906:0.00763)0.000:0.00020,(Mus_74178120:0.00387,Mus_74185465:0.00381)0.522:0.00018)0.000:0.00018,((Mus_74207279:0.00382,Mus_74152122:0.00018)0.871:0.00380,(Mus_74142480:0.00018,Mus_74177937:0.00200)1.000:0.00181)0.770:0.00018)0.000:0.00018,(Mus_74220753:0.00383,((Mus_74212656:0.00769,Mus_74199046:0.00378)0.000:0.00018,(Mus_7421…
(Planctomyces_325110065:1.25296,(Thiocystis_350558450:1.16362,(Variovorax_239814668:0.10754,Variovorax_319792493:0.27938)1.000:0.80805)0.924:0.33253,(Planctomyces_296120637:1.11708,(Blastopirellula_87311709:0.75694,17085_TO:1.25127)0.471:0.16055)0.493:0.17312)
(Marivirga_313676321:1.11209,(((Bdellovibrio_42523723:0.93332,Gillisia_374597361:0.92765)0.883:0.14715,((((((((Amycolicicoccus_333919933:0.65348,(Mycobacterium_353193772:0.30478,(Mycobacterium_365869002:0.00834,Mycobacterium_364000887:0.01107)1.000:0.30002)1.000:0.43266)0.837:0.12304,(Segniliparus_296394299:0.89900,Rhodococcus_226361939:0.64227)0.149:0.06749)1.000:0.31014,(((Kytococcus_256825314:…
(33529_TO:0.52135,(Phytophthora_301109483:0.02911,Phytophthora_348682484:0.11637)1.000:0.73783,(Hydra_221106087:1.74647,(Chlorella_307111472:0.35685,Micromonas_255070479:0.49570)0.852:0.27090)0.932:0.42002)
(Homo_189053502:0.00251,Pongo_297687018:0.00522,((Homo_155969707:0.0,Pan_114631804:0.0):0.00016,((Pan_114631808:0.00016,(151567732X:0.00133,(118137776X:0.00017,(256032525X:0.00127,(((380763694X:0.00016,374074174X:0.00016)0.729:0.00126,215261187X:0.01424)0.319:0.00016,((270346544X:0.00016,237823798X:0.00069)1.000:0.00059,225733943X:0.00016)0.000:0.00018)0.883:0.00248)1.000:0.01385)0.754:0.00125)0.…
((Physcomitrella_168046396:0.16710,Physcomitrella_168038952:0.17994)1.000:0.48797,(Physcomitrella_168021486:0.21920,(Physcomitrella_168059324:0.15730,Physcomitrella_167997291:0.25599)0.756:0.05309)1.000:0.20061,((Selaginella_302789037:0.00232,Selaginella_302808159:0.00688)1.000:0.44230,(Picea_294460354:0.35041,(10148_TO:1.97954,((Picea_148906815:0.28995,((((Nicotiana_2493321:0.16072,(Vitis_225436…
(Phytophthora_301120270:0.05151,Phytophthora_348677474:0.02609,(33975_TO:0.96913,Albugo_325183684:0.33665)0.987:0.23922)
((Zea_226508764:0.03326,Sorghum_242034087:0.00928)0.997:0.06079,((Hordeum_326531698:0.00017,Hordeum_326526305:0.00374)0.999:0.06698,(Brachypodium_357146793:0.00019,Brachypodium_357146790:0.00017)0.979:0.04103)0.926:0.03609,((Oryza_222613062:0.00017,(Oryza_115482682:0.00017,Oryza_10140706:0.00017)0.684:0.00017)0.904:0.05256,(((Selaginella_302760251:0.02607,Selaginella_302799541:0.00017)1.000:0.567…
((Cyanothece_220906777:0.27337,((Crocosphaera_67925273:0.00016,Crocosphaera_357260731:0.00278)0.990:0.06813,(Cyanothece_172037685:0.07661,Cyanothece_126658883:0.07859)0.830:0.02522)1.000:0.28353)0.849:0.03996,(Trichodesmium_113474218:0.20350,(Arthrospira_209527937:0.01128,(Arthrospira_284050434:0.00264,Arthrospira_291569695:0.00266)0.964:0.02155)1.000:0.18716)0.376:0.04085,(Microcoleus_334119803:…
(Cyanothece_126658704:0.00017,Cyanothece_172054927:0.10932,(14224_TO:1.36928,Cyanothece_172054897:0.36012)0.996:0.48734)
(((((Dyadobacter_255038675:0.49174,Haliscomenobacter_332668431:0.69585)0.991:0.30943,(Algoriphagus_311748381:0.68165,((882_TO:0.53547,(14353_TO:0.78001,410_TO:0.42287)0.534:0.21219)1.000:1.22917,((Salinibacter_83816589:0.0,Salinibacter_294508874:0.0):0.67218,(((Rhodothermus_2896144:0.0,Rhodothermus_268315687:0.0):0.00019,303324841X:0.00666)0.000:0.00021,(Rhodothermus_345301992:0.00958,Rhodothermu…
(((((Aliivibrio_378443258:0.63075,(((Ostreococcus_308806650:0.50037,Flavobacteria_225011562:0.58820)0.936:0.18541,(377556008X:1.10899,(Ostreococcus_308800840:0.67652,Ostreococcus_145343460:1.00035)0.785:0.07076)0.626:0.11398)0.671:0.07767,Ostreococcus_145356633:0.80792)0.530:0.04732)0.977:0.12309,((119505428X:0.79367,119505427X:1.29824)1.000:0.89550,(Vibrio_260778031:0.67396,(((Cellulophaga_31995…
(Mycosphaerella_339467690:0.72392,((Arthrobotrys_345568183:1.58704,Tuber_296410906:0.81689)0.983:0.48355,((((((Piriformospora_353234810:0.65956,(Schizophyllum_302687042:0.93080,(Melampsora_328852981:0.15630,(Melampsora_328852982:1.21686,Melampsora_328852983:0.77978)0.755:0.22098)1.000:0.88456)0.947:0.37730)0.333:0.04581,(Mixia_358055683:1.16782,(Serpula_336367562:0.70655,Laccaria_170095117:0.5497…
(((Synechococcus_170079289:0.19271,((Cyanothece_307154964:0.07671,Cyanothece_218439208:0.04764)0.996:0.10292,(Synechocystis_16329249:0.18967,(Cyanothece_218245347:0.08090,(Cyanothece_172038519:0.01664,(Cyanothece_126659566:0.02062,(Crocosphaera_67924614:0.00015,Crocosphaera_357261436:0.00346)0.967:0.02214)0.639:0.01222)0.983:0.06379)0.441:0.02256)0.241:0.01705)0.950:0.07654)0.995:0.09693,(((Moore…
(((22138_TO:1.34132,16717_TO:0.94750)1.000:1.11943,(((((Cryptococcus_134114255:0.00018,(Cryptococcus_321261399:0.02689,(Cryptococcus_209978362:0.00017,Cryptococcus_210148496:0.00132)0.982:0.01048)0.866:0.01527)1.000:2.54804,(Rhizopus_384499712:0.63714,Rhizopus_384495849:0.79481)0.886:0.34568)0.060:0.14513,((Schizosaccharomyces_213407476:0.67857,Schizosaccharomyces_19114207:0.63762)1.000:1.12696,(…
((Entamoeba_67467805:0.04359,Entamoeba_167539947:0.02918)1.000:1.78237,((Batrachochytrium_328768321:1.29944,(Rhizopus_384499162:0.25198,Rhizopus_384493781:0.17559)1.000:1.10188)1.000:0.51511,((((Oikopleura_313217104:0.03877,Oikopleura_313231904:0.09021)1.000:1.09581,Ascaris_324500342:1.28573)0.953:0.21413,(Nematostella_156401565:0.67355,(Branchiostoma_260834763:0.59799,(((Homo_194386618:0.02355,H…
(Bacteroides_298480286:0.00311,((Bacteroides_160886607:0.00309,(Bacteroides_293372292:0.00020,Bacteroides_336415618:0.00625)0.812:0.00311)0.782:0.00310,(Bacteroides_295086575:0.00940,(Bacteroides_237719212:0.00303,(Bacteroides_383114241:0.02780,((Bacteroides_153807380:0.03429,(Bacteroides_380693733:0.01196,(Bacteroides_383120304:0.00309,Bacteroides_29349381:0.00017)0.837:0.01023)0.923:0.02708)0.1…
((((Botryotinia_347834977:1.98069,(Fusarium_342870264:1.32680,(Podospora_171691074:1.51592,Sordaria_336268870:1.18477)0.640:0.26207)0.994:0.83411)0.995:0.97123,Entamoeba_167378039:1.85026)0.666:0.25276,((((((Bacteroides_212693542:0.26226,(((Bacteroides_29349538:0.00019,Bacteroides_383120476:0.00269)0.980:0.03405,(Bacteroides_336404041:0.00022,(Bacteroides_295086693:0.00019,(Bacteroides_262408396:…
(Phytophthora_348670375:0.07655,Phytophthora_301113880:0.13648,(Ectocarpus_299117350:0.77538,28441_TO:1.23478)1.000:1.11338)
((((Glycine_356570908:0.05005,Glycine_356503866:0.03162)1.000:0.18283,(Glycine_356537222:0.02101,Glycine_356498647:0.01579)0.999:0.07748)0.981:0.05038,(Nicotiana_283443668:0.24471,((Vitis_296089374:0.00021,Vitis_225463286:0.00024)1.000:0.10827,((Arabidopsis_15227525:0.03122,Arabidopsis_297827067:0.01330)1.000:0.48921,(Populus_224088128:0.11262,Ricinus_255566207:0.06587)0.852:0.02409)0.864:0.02610…
(37574_TO:0.82729,(33489_TO:0.20580,15795_TO:0.17038)1.000:0.80130,(15871_TO:1.34418,(Aureococcus_323447245:0.70465,Aureococcus_323447789:0.61011)0.714:0.14093)0.968:0.27168)
(((((Trichinella_339241765:0.01050,Trichinella_339240821:0.08899)1.000:1.72816,((Tribolium_270011296:0.01694,(Tribolium_189239753:0.00328,Tribolium_270011295:0.00027)0.779:0.00434)1.000:1.80967,(Drosophila_209552794:0.94959,(Drosophila_195433631:0.44003,(85105X:0.02905,Drosophila_21430916:0.00329)1.000:0.61596)1.000:0.59776)1.000:0.54018)0.979:0.36532)0.956:0.26770,((((Phytophthora_63086962:1.152…
((10493_TO:1.39861,((Hosta_61677072:0.00296,Hosta_61677084:0.01216)0.999:0.41521,(Iris_61677114:0.00015,(Iris_61677116:0.00240,Iris_61677118:0.00015)0.914:0.00286)0.977:0.24245)0.996:0.77853)1.000:1.09805,(Anas_110559006:0.12560,Gallus_146263135:0.16107)0.991:0.22408,(Ornithorhynchus_326370554:0.28743,(Sus_55140596:0.28228,(Rattus_7407653:0.00015,Mus_117558681:0.00015)1.000:0.24988)1.000:0.21577)…
((Jannaschia_89055836:0.47283,Rhodobacterales_126724773:0.39278)0.747:0.08909,(((Ketogulonicigenium_310816659:0.80240,(((Butyrivibrio_302671255:1.85267,(Giardia_253747266:0.02321,(Giardia_308159826:0.00940,Giardia_159118146:0.02663)0.161:0.00277)1.000:1.79644)0.834:0.32794,(Glaciecola_381394169:1.10337,(Ichthyophthirius_340502096:2.47428,(Perkinsus_294944379:1.07630,Ectocarpus_299470471:1.50318)0…
(((((Trichodesmium_113474726:0.22448,((Cyanothece_126657304:0.20829,(Microcystis_159027196:0.02509,(Microcystis_166367007:0.06784,Microcystis_159026404:0.06463)0.994:0.20562)0.925:0.08073)0.717:0.02374,Synechococcus_113954771:0.17346)0.767:0.01811)0.736:0.01655,(Fischerella_354566560:0.08139,118573545X:0.36029)0.888:0.07892)0.861:0.05547,((((Chlamydomonas_159466834:0.16162,Volvox_302836179:0.1019…
((37471_TO:0.14805,3780_TO:0.67316)1.000:1.05428,(Dictyostelium_66803346:1.49406,((Roseovarius_149200754:0.16757,Roseovarius_85704124:0.10350)1.000:0.76387,(Lyngbya_119487849:0.41310,Synechococcus_254426416:0.72929)0.985:0.30460)0.987:0.59484)1.000:0.91001,(Synechococcus_113953690:0.61222,(Thalassiosira_224013004:0.17386,Thalassiosira_224013162:0.21632)1.000:3.34408)0.939:0.52893)
(34607_TO:1.08087,31195_TO:1.23386,(Thalassiosira_224015631:1.10691,(Micromonas_303274827:0.67456,Micromonas_255086875:1.63966)0.999:1.04334)0.732:0.13754)
(Amphimedon_340385282:0.68415,Amphimedon_340383257:0.54826,(Amphimedon_340386000:0.33264,(Amphimedon_340385485:1.21350,(29182_TO:1.66991,(28844_TO:0.00016,37765_TO:0.00017)1.000:1.03646)0.982:0.42142)0.995:0.38786)0.935:0.12599)
((((((Mycoplasma_83319444:0.08310,Mycoplasma_313665504:0.05514)1.000:0.68434,(Flavobacteriales_163787802:1.54672,(Helicobacter_386761979:1.08627,(Brachyspira_384210026:0.62312,((Campylobacter_283956212:2.17670,Helicobacter_32266356:0.64580)0.949:0.50293,((((Fusobacterium_340754334:0.19807,(Fusobacterium_336400004:0.05912,(Fusobacterium_289766005:0.01001,Fusobacterium_339891320:0.01546)0.740:0.003…
(28014_TO:1.28860,Porphyromonas_332299392:0.00302,(Porphyromonas_313886058:0.00019,Porphyromonas_228469538:0.13758)0.563:0.00018)
(Anabaena_75911202:0.13658,Nostoc_186682666:0.14574,(Raphidiopsis_282897813:0.35027,(Trichodesmium_113474237:0.66557,(Coccomyxa_384246684:0.87262,(Aureococcus_323452307:1.54896,8875_TO:1.41769)0.849:0.26736)0.913:0.19518)0.993:0.28937)0.269:0.05637)
(16709_TO:1.45664,Aureococcus_323457035:1.89077,(Micromonas_255087034:0.78075,Lingulodinium_154818677:0.78022)0.795:0.34369)
(((((Equisetum_313183934:0.00598,((((Coleochaete_5738988:0.03205,(Chaetosphaeridium_22711937:0.01435,Staurastrum_108796815:0.01699)0.167:0.00949)0.875:0.00742,(Marchantia_11466698:0.00015,((Treubia_321373663:0.00014,((Pleurozia_321373669:0.01257,((Huperzia_60117200:0.02181,Sphagnum_169159322:0.00016)0.769:0.00310,Chara_108773238:0.02524)0.643:0.00239)1.000:0.00027,(((Rosulabryum_314956534:0.00014…
((Phaeodactylum_219121337:0.90163,(9814_TO:0.00068,17549_TO:0.01255)1.000:0.70685)0.998:0.64818,Micromonas_255083180:0.33100,((Ostreococcus_145340920:0.21736,Ostreococcus_308799293:0.15924)1.000:0.52585,Micromonas_303281016:0.56892)0.845:0.12189)
(Caldilinea_383763476:0.21400,Caldilinea_383761622:0.54979,(((Anaerolinea_320161944:0.60420,10892_TO:0.60461)0.661:0.11480,(36547_TO:1.32584,(254516659X:0.42648,((Pseudoalteromonas_315127551:0.00517,Pseudoalteromonas_359437452:0.00369)0.954:0.04765,(Pseudoalteromonas_359444769:0.04394,(Alteromonadales_119468855:0.00947,Pseudoalteromonas_359449212:0.00655)1.000:0.14443)0.393:0.04233)1.000:0.69405)…
((Homo_1724133:0.00696,(284559X:0.04838,Rattus_905379:0.09024)1.000:0.07222)0.999:0.03394,Homo_221039754:0.00439,(((Homo_38679946:0.00015,(Homo_602705:0.01779,Bos_30913113:0.03358)0.866:0.00439)0.000:0.00017,(1093492X:0.00015,Homo_4261876:0.00015)1.000:0.00016)0.614:0.00017,(((((Macaca_355709949:0.01552,Pan_114660898:0.00222)0.035:0.00222,(Nomascus_332240246:0.02933,Pongo_197098702:0.00223)0.753:…
(((((Mycosphaerella_339468188:0.34888,Mycosphaerella_339467689:0.23260)0.999:0.22040,(((Pyrenophora_330918977:0.01798,Pyrenophora_189203691:0.02601)0.991:0.06997,(Leptosphaeria_312215406:0.09286,Phaeosphaeria_169603073:0.10949)0.121:0.03514)0.999:0.18643,(Mycosphaerella_339471438:0.21155,(Verticillium_346972461:0.00280,Verticillium_302412959:0.00017)0.998:0.14744)1.000:0.33609)1.000:0.39750)0.872…
(Albugo_325193885:0.92715,Ectocarpus_299469822:0.36396,(23139_TO:0.00016,23079_TO:0.01967)1.000:0.59258)
(Methylocystis_323138895:0.72453,Desulfovibrio_242278822:0.80341,(967_TO:1.10406,(Kordia_163754242:0.90773,(Rhodococcus_363422843:0.22363,((Rhodococcus_325673566:0.00497,Rhodococcus_312139132:0.00388)0.998:0.16598,(Rhodococcus_226305445:0.03335,Rhodococcus_229489534:0.01380)1.000:0.30060)0.979:0.20565)0.996:0.31922)0.993:0.35017)0.574:0.16669)
(Branchiostoma_260785321:1.47131,(1214_TO:0.62780,(35811_TO:0.21199,10860_TO:0.24234)0.733:0.16089)1.000:1.85985,(Branchiostoma_260817062:0.82272,(Amphimedon_340380309:0.45253,(Amphimedon_340383908:0.27059,Amphimedon_340378826:0.33210)0.938:0.13661)1.000:0.58815)0.905:0.23395)
(((Pan_114589588:0.0,Pan_332818029:0.0):0.00363,((Pongo_297672153:0.0,Pongo_297672155:0.0):0.00542,((Nomascus_332232376:0.0,Nomascus_332232374:0.0):0.00723,(((Callithrix_296227918:0.0,Callithrix_296227920:0.0):0.01840,((Macaca_380813906:0.0,Macaca_380813908:0.0):0.00093,(Macaca_383419335:0.0,Macaca_109048976:0.0,Macaca_383419337:0.0,Macaca_297286724:0.0):0.00017)0.937:0.00362)0.381:0.00179,(Heter…
(Pseudomonas_330887838:0.01843,Pseudomonas_298485707:0.00356,(Pseudomonas_330988579:0.01080,((Pseudomonas_257482034:0.0,Pseudomonas_320325716:0.0):0.00014,(Pseudomonas_330881567:0.00355,(Pseudomonas_289626775:0.00360,(Pseudomonas_71733535:0.00357,(((Pseudomonas_302189135:0.01421,(Pseudomonas_330942302:0.00351,(Pseudomonas_330975603:0.00014,Pseudomonas_330900853:0.00354)0.000:0.00014)0.863:0.00352…
(((Oryza_218195805:1.14966,(20282_TO:0.17583,33404_TO:0.03551)1.000:3.03817)0.865:0.33748,(((((Solanum_60327204:0.13213,(Solanum_3894385:0.15593,Solanum_3894391:0.10057)1.000:0.10592)1.000:0.19430,((Solanum_1184077:0.00016,(Solanum_1184075:0.00016,Solanum_60327196:0.00075)1.000:0.00054)1.000:0.17858,(((Solanum_60327200:0.00016,Solanum_60327198:0.00131)1.000:0.04621,(Solanum_3894387:0.17123,(Solan…
((Populus_224065571:0.03764,Populus_224129596:0.02285)0.969:0.03165,(((Picea_294460503:0.16764,((((13425_TO:0.29395,Aureococcus_323450948:0.26158)0.992:0.13616,(Ostreococcus_145346224:0.38918,(Micromonas_303280569:0.13999,Micromonas_255070267:0.23706)0.873:0.06991)0.954:0.09288)0.866:0.06628,(Volvox_302836393:0.06763,(Chlamydomonas_159466792:0.00016,Chlamydomonas_159466790:0.00017)0.989:0.07737)0…
(Drosophila_194763655:0.04879,(Drosophila_194897154:0.07210,(Drosophila_198470546:0.00016,Drosophila_195169421:0.00200)1.000:0.09786)0.442:0.00769,(((Phaeodactylum_219121407:1.26185,Ectocarpus_299470365:0.86835)1.000:1.01139,(Ciona_198436877:1.00304,((Branchiostoma_260833690:0.88022,2147_TO:1.93823)0.997:0.76314,(Trichoplax_196003140:1.05086,(158706130X:0.00016,Danio_115313017:0.00423)1.000:1.076…
((Heterocephalus_351707586:0.00356,Cavia_348582428:0.01952)0.886:0.00531,(Cricetulus_354487257:0.00482,(Rattus_293357314:0.03802,(Mus_295293105:0.00018,Mus_148683453:0.00021)0.987:0.01925)0.591:0.00790)1.000:0.03744,((Callithrix_296195401:0.00533,((Macaca_355687657:0.00177,Macaca_383872826:0.00018)0.000:0.00018,((Pongo_55730175:0.00222,Nomascus_332217481:0.00144)1.000:0.00035,Homo_16117781:0.0001…
(Burkholderia_167615384:0.00205,Burkholderia_167577225:0.00201,(Clavispora_260950077:0.69786,22107_TO:0.43016)1.000:0.71915)
(((Brevibacillus_372458664:0.00571,Brevibacillus_339008753:0.01606)1.000:0.85185,(Bacillus_228993807:1.98756,(26229_TO:0.01060,7386_TO:0.03675)1.000:1.47412)0.971:0.36467)0.989:0.29222,((Acetivibrio_366165590:1.87472,Paenibacillus_357012209:0.36263)0.386:0.07611,(Paenibacillus_386725052:0.48108,((((Burkholderia_384928461:0.69770,(Myxococcus_338534885:0.43851,((Salinispora_159040378:0.05336,Salini…
(((Capsaspora_320166553:0.36786,(Monosiga_167516708:0.33442,((Nematostella_156398229:0.26587,(Trichoplax_196012664:0.23625,Amphimedon_340380997:0.36721)0.868:0.04602)0.902:0.03401,((Ciona_198428104:0.34453,(Oikopleura_313245561:0.00016,(Oikopleura_313229676:0.00146,Oikopleura_313223492:0.00014)0.835:0.00135)1.000:0.66894)0.997:0.15919,((Saccoglossus_291244792:0.29075,((Pediculus_242007945:0.37906…
(Xanthomonas_21241399:0.00646,Xanthomonas_372552625:0.00017,(Xanthomonas_381169946:0.00017,(Xanthomonas_294666823:0.00326,(Xanthomonas_289667455:0.01917,(Xanthomonas_325918383:0.02522,(((Xanthomonas_285019340:0.13222,Xanthomonas_380510719:0.02718)1.000:0.14562,((Stenotrophomonas_194367253:0.02571,(Stenotrophomonas_190575915:0.01204,(Stenotrophomonas_254525112:0.00903,(Stenotrophomonas_344208921:0…
(Phytophthora_348666350:0.51028,(Phytophthora_348668440:0.57762,Phytophthora_348668435:0.45581)0.861:0.09962,((13522_TO:1.43803,(Chlamydomonas_159467353:1.22498,Hydra_221117510:0.93207)0.955:0.41171)0.998:0.66485,(Phytophthora_348668466:0.69078,(Phytophthora_348668467:0.13396,Phytophthora_301116365:0.21024)1.000:0.41642)0.904:0.11493)0.852:0.06600)
(((Loxodonta_344292629:0.01194,(Macaca_355704727:0.00591,(Homo_62087546:0.00290,(Equus_338728998:0.01360,Macaca_297303643:0.00020)0.924:0.01382)0.997:0.00022)0.245:0.00022)0.000:0.00020,Homo_2580550:0.00297)0.000:0.00020,(Canis_74006722:0.0,Homo_87196351:0.0):0.00020,((((Homo_197692141:0.00297,((Homo_301171467:0.00022,((Mus_14861844:0.00880,Rattus_157819755:0.02546)0.996:0.04268,(Sus_350539515:0.…
(Oceanobacillus_23100886:0.68839,(Bacillus_319652645:0.61331,Bacillus_317130184:0.64979)0.959:0.22963,(Bacillus_288553521:0.77461,(12125_TO:1.26421,Plesiocystis_149917028:0.82643)0.881:0.32550)0.892:0.18189)
(Homo_127797813:0.00289,(((Equus_194216852:0.00212,Rattus_149054338:0.00019)0.863:0.00479,(Heterocephalus_351707830:0.03024,(((Homo_119572064:0.00019,(Pongo_197102406:0.01244,Macaca_355568740:0.02019)0.120:0.00103)0.977:0.00153,Rattus_114145427:0.00019)0.980:0.00021,Mus_123236580:0.00021)0.999:0.02533)0.403:0.00605)0.948:0.01382,((Mus_74209213:0.00147,(Mus_60360134:0.00019,(((Loxodonta_344285570:…
(((((Piriformospora_353236876:0.97582,(Mixia_358059367:0.02561,Mixia_358059366:0.01439)1.000:1.03071)0.897:0.14657,(Rhizopus_384484674:1.03072,((Aspergillus_115399518:0.14343,Aspergillus_238500075:0.21568)1.000:0.62400,((Malassezia_164661912:0.71586,Ustilago_71016106:0.46734)0.996:0.35174,((Cryptococcus_321253624:0.02848,(Cryptococcus_58264842:0.00219,Cryptococcus_134109665:0.00018)0.979:0.07300)…
(Rattus_149069518:0.00017,Rattus_19352209:0.00017,((Rattus_149069517:0.0,Rattus_149069519:0.0):0.00203,(Rattus_19343354:0.00338,(((Nematostella_156359856:0.27353,((Chlamydomonas_159462830:0.06748,Volvox_302844707:0.09285)1.000:0.57417,(Ostreococcus_145350068:1.02511,((Paramecium_145520032:0.41213,Ichthyophthirius_340506127:0.72625)1.000:0.67876,((Trichoplax_196013237:0.55891,Mus_109732276:0.52094…
((Selaginella_302781829:0.01617,Selaginella_302812841:0.00656)1.000:0.61242,Selaginella_302795654:0.36833,(Physcomitrella_168003253:0.58405,(Marchantia_16797803:0.42819,((Vitis_225460462:1.18948,(Melampsora_328864013:1.39011,(14575_TO:1.20905,((Micromonas_255082284:0.28600,Micromonas_303286619:0.22977)0.997:0.23964,(Ostreococcus_308798677:0.60689,(Ostreococcus_308809726:0.56309,Ostreococcus_14535…
(386286014X:0.35795,Thiothrix_386815112:0.40633,(Teredinibacter_254786706:0.28883,(Thalassiosira_224006570:0.66841,(34583_TO:0.59518,Phaeodactylum_219123115:0.43661)0.952:0.13599)0.995:0.15775)0.665:0.06848)
(Cyclobacterium_343084180:0.96435,((Gemmata_168699606:0.72806,Isosphaera_320103890:0.91641)0.100:0.07177,(Saccoglossus_291243104:0.94559,(34644_TO:1.14953,Salpingoeca_326437593:0.74018)0.930:0.22877)0.996:0.38901)0.759:0.13347,(((Lachnospiraceae_336424627:0.91681,(Paenibacillus_253575175:0.17725,(Paenibacillus_334138396:0.23973,((Paenibacillus_354581732:0.09567,(Paenibacillus_315643993:0.10034,(P…
(Aplysia_325297044:1.46240,Nematostella_156392275:1.33755,((Heterocephalus_351713634:1.02700,Batrachochytrium_328774428:1.21671)0.992:0.56031,((((22628_TO:1.08828,(Perkinsus_294951102:1.38282,Thalassiosira_224005653:1.24415)0.761:0.17191)0.900:0.18010,((Clonorchis_358254240:1.51875,(((Macaca_297286076:0.00014,(Pongo_297671657:0.01080,(Homo_119585004:0.00015,Homo_20988653:0.00267)0.925:0.00806)0.6…
