# Supplementary material for: Genome and low-iron response of an oceanic diatom adapted to chronic iron limitation
Source: Genome Biol. 2012 Jul 26;13(7):R66. doi: 10.1186/gb-2012-13-7-r66 (PMC3491386; doi:10.1186/gb-2012-13-7-r66)
Supplement: Additional file 4 — Gene abbreviations list. The file lists gene abbreviations and gene product descriptions for all genes mentioned in this paper. The file is in .xls format. [file gb-2012-13-7-r66-S4.XLS]

## Sheet: Tabelle1
gene	gene product	comment
18S	18S-rRNA	nuclear gene
CA	carbonic anhydrase	nuclear gene
CB	carbohydrate-binding protein	nuclear gene
CHIT	chitinase	nuclear gene
CLPB	chaperone CLPB	nuclear gene
CRE	CRE-like recombinase	nuclear gene
CYTC6A	cytochrome c6 isoform A	nuclear gene
CYTC6B	cytochrome c6 isoform B	nuclear gene
FBA1	cp class II fructose-bisphosphate aldolase	nuclear gene
FBA2	cyt class II fructose-bisphosphate aldolase	nuclear gene
FBA3	cp class I fructose-bisphosphate aldolase	nuclear gene
FBA4	cyt class I fructose-bisphosphate aldolase	nuclear gene
FLDA1	flavodoxin isoform A	nuclear gene
FLDA2	flavodoxin isoform B	nuclear gene
FRE1	ferric reductase 1	nuclear gene
FRE2	ferric reductase 2	nuclear gene
FRE3	ferric reductase 3	nuclear gene
GS	glutamine synthetase	nuclear gene
HSF1	heat shock factor 1	nuclear gene
HSF2	heat shock factor 2	nuclear gene
ICL	isocitrate lyase	nuclear gene
ISIP1A	ISIP1 isoform A	nuclear gene
ISIP1B	ISIP1 isoform B	nuclear gene
ISIP2	ISIP2	nuclear gene
ISIP3	ISIP3	nuclear gene
LI818	LI818-like FCP	nuclear gene
MFS1	major facilitator superfamily transporter 1	nuclear gene
MFS2	major facilitator superfamily transporter 2	nuclear gene
MRP	multidrug resisitance-associated protein	nuclear gene
MUCOX2	multicopper oxidase 2	nuclear gene
NIR	nitrite reductase	nuclear gene
NR	nitrate reductase	nuclear gene
NRPS1	non-ribosomal peptide synthetase 1	nuclear gene
NRPS2	non-ribosomal peptide synthetase 2	nuclear gene
PETC	Rieske iron-sulfur protein PETC	nuclear gene
PETE	plastocyanin	nuclear gene
PETF	ferredoxin	nuclear gene
POR	protochlorophyllide oxidoreductase	nuclear gene
PSAE	PS I subunit IV	nuclear gene
PSBU	oxygen evolving complex protein PSBU	nuclear gene
QOR	quinone oxidoreductase	nuclear gene
RPL36	cp 50S ribosomal protein L36	nuclear gene
RT	reverse transcriptase	nuclear gene
SREBP	sterol regulatory element-binding protein	nuclear gene
YCF48	PS II assembly and repair protein YCF48	nuclear gene
clpC	chaperone ClpC	chloroplast gene
dnaK	chaperone DnaK	chloroplast gene
petA	cytochrome f	chloroplast gene
petB	cytochrome b6	chloroplast gene
psaA	PS I P700 chlorophyll a apoprotein A1	chloroplast gene
psaB	PS I P700 chlorophyll a apoprotein A2	chloroplast gene
psaD	PS I reaction center subunit II	chloroplast gene
psaF	PS I reaction center subunit III	chloroplast gene
psaL	PS I reaction center subunit XI	chloroplast gene
psbA	PS II D1 protein	chloroplast gene
psbB	PS II CP47 chlorophyll apoprotein	chloroplast gene
psbC	PS II CP43 chlorophyll apoprotein	chloroplast gene
psbD	PS II D2 protein	chloroplast gene
psbE	cytochrome b559 subunit alpha	chloroplast gene
psbF	cytochrome b559 subunit beta	chloroplast gene
psbH	PS II reaction center protein H	chloroplast gene
psbV	cytochrome c550	chloroplast gene
atp8	ATP synthase F0 subunit 8	mitochondrial gene
cox1	cytochrome c oxidase subunit I	mitochondrial gene
ndh7	NADH dehydrogenase subunit 7	mitochondrial gene
tatC	secY-independent transporter protein TatC	mitochondrial gene
Adhesin 1	cell surface protein with extracellular carbohydrate-binding domain	nuclear gene with descriptive notation
Adhesin 2	cell surface adhesion protein	nuclear gene with descriptive notation
Anchor family protein	cell surface protein of unknown function	nuclear gene with descriptive notation
ATP/ADP translocase	mitochondrial ATP/ADP translocase protein	nuclear gene with descriptive notation
CREGx2	iron-responsive cell surface protein with duplicated CREG-like domain	nuclear gene with descriptive notation
DupDom	iron-responsive cell surface protein with duplicated domain of unknown function	nuclear gene with descriptive notation
ISIP2x8	iron-responsive cell surface protein with 8-fold duplicated ISIP2-like subdomain	nuclear gene with descriptive notation
Laminarase	cell surface O-glycosyl hydrolase, known as laminarinase	nuclear gene with descriptive notation
Lipase	chloroplast fatty acyltransferase-like lipase	nuclear gene with descriptive notation
Lipid transporter 1	mitochondrial lipid transporter 1	nuclear gene with descriptive notation
Lipid transporter 2	mitochondrial lipid transporter 2	nuclear gene with descriptive notation
M-Phosphoesterase	cell surface adhesin-like protein with chitin binding domain	nuclear gene with descriptive notation
M-Protease	cell surface zinc-binding metallocarboxypeptidase	nuclear gene with descriptive notation
Nuclear import/export receptor	nuclear import/export receptor	nuclear gene with descriptive notation
Nxto ISIP1	iron-responsive protein encoded adjacent to ISIP1A gene	nuclear gene with descriptive notation
Proteophosphoglycan	putative cell surface proteophosphoglycan	nuclear gene with descriptive notation
Redox 1	putative cell surface ascorbate-dependent monooxygenase	nuclear gene with descriptive notation
RNA binding protein	cytosolic/nuclear zinc finger protein	nuclear gene with descriptive notation
S-Protease 1	trypsin-like serine protease 1	nuclear gene with descriptive notation
S-Protease 2	trypsin-like serine protease 2	nuclear gene with descriptive notation
