# Supplementary material for: Genome and low-iron response of an oceanic diatom adapted to chronic iron limitation
Source: Genome Biol. 2012 Jul 26;13(7):R66. doi: 10.1186/gb-2012-13-7-r66 (PMC3491386; doi:10.1186/gb-2012-13-7-r66)
Supplement: Additional file 6 — Supplemental table - manual transcriptome annotation. The table lists annotation information for all protein sequences provided in Additional file 5. The file is in .xls format. [file gb-2012-13-7-r66-S6.XLS]

## Sheet: To_20100426
running number (index)	custom sorting	custom unique identifier of transcript contig	genbank identifier	contig length [bases]	reads recovered from high iron library	reads recovered from low iron library	fold change between high iron and low iron library	statistical log likelihood ratio after Stekel et al. 2000 (R >= 4 means a highly significant difference in abundance between high and low iron libraries)		annotation: custom identifier	annotation: protein/gene name	annotation: description of gene product/protein	annotation: conserved domains	annotation: putative location	transcript reads recovered from high iron library	transcript reads recovered from low iron library	annotation: TargetP prediction of target location	annotation: confidence of TargetP prediction (low value = high confidence)	annotation: TargetP prediction of target peptide length	annotation: SignalP prediction of signal peptide length	annotation: SignalP prediction of signal peptide cleavage site	annotation: TMHMM prediction of transmembrane domains (with positions)
index [original]	index [sorted 2]	transcript contig	official GenBank ID [transcript contig]	Length	Control High Iron [10 µM Fe]	Stress Low Iron [3 nM Fe]	Fold Change	R		manually curated user model	name	description	InterproScan CD	location	Fe (+) [reads]	Fe (-) [reads]	TargetP Loc	TargetP RC	TargetP TPlen	SignalP	SignalP	TMHMM
2856	1	gnl|To_Tass_Lars_20100201|02856	JP290461	379	0	3	Inf	0.893232		159	ISIP1	protein with 7-bladed beta-propeller structure, anchored with C-terminal TM in plasmamembrane; putative component of quinone-redox-protein OR stress-related surface protein; ortholog in Dunaliella involved in binding of iron binding transferrins	IPR011044 Quinoprotein amine dehydrogenase, beta chain-like	cell surface	x	23	S	2	17	17	SSA-IT
6341	2	gnl|To_Tass_Lars_20100201|06341	JP293332	236	0	2	Inf	0.595488		159	ISIP1
8057	3	gnl|To_Tass_Lars_20100201|08057	JP294770	358	0	5	Inf	1.48872		159	ISIP1
10660	4	gnl|To_Tass_Lars_20100201|10660	JP297238	474	0	13	Inf	3.87067		159	ISIP1
11265	5							#DIV/0!		x8	pseudo ISIP1	paralog of ISIP1, putative pseudogene					S	5	22	22	SMG-IS	(x)
11131	6	gnl|To_Tass_Lars_20100201|11131	JP297602	206	10	30	2	2.20697		95	mucin-like protein	unknown protein; putative location on cell surface	x	cell surface	11	40	x	1	x	(27)	VIS-FI	(40-65)
7640	7	gnl|To_Tass_Lars_20100201|07640		184	0	2	Inf	0.595488		95	mucin-like protein
11165	8	gnl|To_Tass_Lars_20100201|11165	JP297632	287	1	8	7	1.32283		95	mucin-like protein
1541	9	gnl|To_Tass_Lars_20100201|01541	JP289399	331	0	4	Inf	1.19098		160	ISIP2	unknown protein, anchored with C-terminal TM in plasmamembrane;	x	cell surface	1	6	S	3	21	21	ACG-QR	x
2796	10	gnl|To_Tass_Lars_20100201|02796	JP290411	408	1	2	1	0.0705253		160	ISIP2
10061	11	gnl|To_Tass_Lars_20100201|10061	JP296653	1004	7	36	4.1	4.5526		84	protein with 4 domain duplications	unknown protein with 4 domains related to ISIP2; anchored in plasmamembrane with hydrophobic tail;	x	cell surface	8	56	S	2	22	19		2875-2900
2941	12	gnl|To_Tass_Lars_20100201|02941	JP290533	224	0	2	Inf	0.595488		84	protein with 4 domain duplications
4518	13	gnl|To_Tass_Lars_20100201|04518	JP291797	428	0	2	Inf	0.595488		84	protein with 4 domain duplications
6406	14	gnl|To_Tass_Lars_20100201|06406	JP293392	242	0	2	Inf	0.595488		84	protein with 4 domain duplications
10565	15	gnl|To_Tass_Lars_20100201|10565	JP297148	319	1	5	4	0.619004		84	protein with 4 domain duplications
10606	16	gnl|To_Tass_Lars_20100201|10606	JP297186	239	0	2	Inf	0.595488		84	protein with 4 domain duplications
10658	17	gnl|To_Tass_Lars_20100201|10658	JP297236	431	0	7	Inf	2.08421		84	protein with 4 domain duplications
8502	18	gnl|To_Tass_Lars_20100201|08502	JP295197	1002	0	36	Inf	10.7188		161	ISIP3	unknown protein with hydrophobic tail; contains conserved bacterial domain of unknown function	IPR005183 Protein of unknown function DUF305	cell surface	x	40	S	2	21	21	VAA-DG	x
1665	19	gnl|To_Tass_Lars_20100201|01665	JP289508	219	0	4	Inf	1.19098		161	ISIP3
8768	20	gnl|To_Tass_Lars_20100201|08768	JP295461	1198	0	45	Inf	13.3985		153	FBA	cyanobacterial FBA, class I (Schiff base catalysis)	IPR000741 Fructose-bisphosphate aldolase, class-I	CP	x	45	S	5	19	17		x
10164	21	gnl|To_Tass_Lars_20100201|10164	JP296756	640	1	32	31	7.88599		154	FBA	bacterial FBA, class I (Schiff base catalysis)	cd00949, FBA Class I IPR000741 Fructose-bisphosphate aldolase, class-I	cytosolic	1	35	x	3	x	x		x
2491	22	gnl|To_Tass_Lars_20100201|02491	JP290175	271	0	3	Inf	0.893232		154	FBA
8230	23	gnl|To_Tass_Lars_20100201|08230	JP294925	992	36	4	-8	6.49998		380	FBA	FBA, class II Type A (divalent metal ion catalysis); all three FBA class II Type A enzymes are paralogs	cd00946, FBA Class II Type A IPR006411 Fructose-bisphosphate aldolase, class II, yeast/E. coli subtype	CP	40	4	S	5	15	15	AAA-FS	1-25
1401	24	gnl|To_Tass_Lars_20100201|01401	JP289273	247	4	0	-Inf	1.21736		380	FBA
1414	25	gnl|To_Tass_Lars_20100201|01414	JP289285	409	4	2	-1	0.154245		381	FBA	FBA, class II Type A (divalent metal ion catalysis) (also in Phytophthora); all three FBA class II Type A enzymes are paralogs	cd00946, FBA Class II Type A IPR006411 Fructose-bisphosphate aldolase, class II, yeast/E. coli subtype	CP ???	12	3	x	2	x	(x)		x
10157	26	gnl|To_Tass_Lars_20100201|10157	JP296749	320	6	1	-5	0.877011		381	FBA
6337	27	gnl|To_Tass_Lars_20100201|06337	JP293328	252	2	0	-Inf	0.608682		381	FBA
8563	28	gnl|To_Tass_Lars_20100201|08563	JP295258	499	10	5	-1	0.385611		384	FBA	FBA, class II Type A (divalent metal ion catalysis) (also in Phytophthora); all three FBA class II Type A enzymes are paralogs	cd00946, FBA Class II Type A IPR006411 Fructose-bisphosphate aldolase, class II, yeast/E. coli subtype	MT ???	10	5	x	3	x	x		x
10030	29	gnl|To_Tass_Lars_20100201|10030	JP296622	737	0	47	Inf	13.994		156	FldA	Flavodoxin, functionally interchangeable with ferredoxin, binds FMN as a redox-active prosthetic group	IPR001226 Flavodoxin, conserved site	CP	x	47	M	5	16	(18)	ALA-FA	x
11266	30							#DIV/0!		x5	FldA2	chloroplast paralog of FldA1; putative interaction with paralog of ferredoxin NADP+ oxidoreductase	IPR001226 Flavodoxin, conserved site	CP			S	2	16	21		x
237	31	gnl|To_Tass_Lars_20100201|00237	JP288326	961	21	75	2.6	6.82013		258		unknown putative protein	x	MT ???	22	76	x	5	x	x		x
3814	32	gnl|To_Tass_Lars_20100201|03814	JP291267	310	1	1	0	2.5052e-05		258
3304	33	gnl|To_Tass_Lars_20100201|03304	JP290846	268	3	0	-Inf	0.913023		78	P-type ATPase	ortholog of Pt_FC46, heavy metal P-type ATPase, putative cadmium transporter		???	3	x	C	3	35	x		240-265 275-300 (300-325) 800-830
5176	34	gnl|To_Tass_Lars_20100201|05176	JP292285	430	1	1	0	2.5052e-05		79	P-type ATPase	heavy metal P-type ATPase, putative copper transporter; p79+p80 are paralogs		???	2	3	x	3	x	x
501	35	gnl|To_Tass_Lars_20100201|00501	JP288550	406	1	2	1	0.0705253		79	P-type ATPase
6001	36	gnl|To_Tass_Lars_20100201|06001	JP293017	407	3	2	-0.5	0.0470848		80	P-type ATPase	heavy metal P-type ATPase, putative copper transporter; p79+p80 are paralogs		???	4	5	S	4	19	(19)
3763	37	gnl|To_Tass_Lars_20100201|03763	JP291225	299	1	1	0	2.5052e-05		80	P-type ATPase
4254	38	gnl|To_Tass_Lars_20100201|04254	JP291580	295	0	2	Inf	0.595488		80	P-type ATPase
9866	39	gnl|To_Tass_Lars_20100201|09866	JP296461	638	0	29	Inf	8.63458		90	CREG-like protein	unknown cell surface protein containing CIA30-like domain of unknown function and two CREG-like domains, anchored with C-terminal TM in plasmamembrane;	IPR013857 NADH:ubiquinone oxidoreductase intermediate-associated protein 30	cell surface	x	33	S	1	23	22		1-25 650-675
5966	40	gnl|To_Tass_Lars_20100201|05966	JP292983	236	0	2	Inf	0.595488		90	CREG-like protein
6414	41	gnl|To_Tass_Lars_20100201|06414	JP293399	320	0	2	Inf	0.595488		90	CREG-like protein
7051	42	gnl|To_Tass_Lars_20100201|07051		182	2	0	-Inf	0.608682		10	coproporphyrinogen III oxidase hemF	iron containing coproporphyrin III oxidase HemF	IPR001260 Coproporphyrinogen III oxidase	CP ???	12	3	S	2	20	20	ALA-VA	1-25 75-100
8624	43	gnl|To_Tass_Lars_20100201|08624	JP295318	555	10	3	-2.3	0.886742		10	coproporphyrinogen III oxidase hemF
2132	44	gnl|To_Tass_Lars_20100201|02132	JP289902	337	2	1	-1	0.0771223		11	coproporphyrinogen III oxidase hemF	iron containing coproporphyrin III oxidase HemF	IPR001260 Coproporphyrinogen III oxidase	CP ???	2	1	S	4	18	18	SDA-FS	x
2705	45	gnl|To_Tass_Lars_20100201|02705	JP290341	385	0	3	Inf	0.893232		157	FRE	putative ferric reductase FRE1	IPR013121 Ferric reductase, NAD binding	cell surface	x	3	x	5	x	(22)
11268	46							#DIV/0!		x6	pseudo FRE1	Pt_FRE1-like putative pseudogene					x	3	x	(x)
11267	47							#DIV/0!		x7	pseudo FRE2	Pt_FRE1-like putative pseudogene					x	2	x	(x)
9869	48	gnl|To_Tass_Lars_20100201|09869	JP296464	578	12	3	-3	1.28549		62	ferric reductase-like protein	putative ferric-reductase-like flavoprotein pyridine nucleotide cytochrome reductase (FPNCR), that catalyses the interchange of reducing equivalents between one-electron carriers and the two-electron-carrying nicotinamide dinucleotides (Hydra/Phytophthora); putative homology to Pt_FRE4/FRE5	IPR001221 Phenol hydroxylase reductase	MT ???	12	3	x	5	x	x		1-25 200-225 240-260 275-300 350-375 375-400 400-425 525-550
874	49	gnl|To_Tass_Lars_20100201|00874	JP288876	238	4	0	-Inf	1.21736		12	uroporphyrinogen decarboxylase hemE	uroporphyrinogen decarboxylase HemE; p12+p14 are paralogs	IPR006361 Uroporphyrinogen decarboxylase HemE	CP	4	x	S	3	17	17	AHA-FS	x
2172	50	gnl|To_Tass_Lars_20100201|02172	JP289932	358	2	1	-1	0.0771223		13	uroporphyrinogen decarboxylase hemE	uroporphyrinogen decarboxylase HemE	IPR006361 Uroporphyrinogen decarboxylase HemE	CP ???	2	1	C	2	32	17		255-280
6036	51	gnl|To_Tass_Lars_20100201|06036	JP293051	253	2	0	-Inf	0.608682		14	uroporphyrinogen decarboxylase hemE	uroporphyrinogen decarboxylase HemE; p12+p14 are paralogs	IPR006361 Uroporphyrinogen decarboxylase HemE	CP ???	6	x	C	4	38	17	ASG-FT	x
3382	52	gnl|To_Tass_Lars_20100201|03382	JP290909	216	4	0	-Inf	1.21736		14	uroporphyrinogen decarboxylase hemE
10629	53	gnl|To_Tass_Lars_20100201|10629	JP297209	326	7	0	-Inf	2.13039		92	IscA	FeS cluster insertion protein IscA	IPR016092 FeS cluster insertion	CP ???	7	x	M	3	110	21	GSA-FT
8352	54	gnl|To_Tass_Lars_20100201|08352	JP295047	2317	122	178	0.5	2.10232		93	copper-induced girdle band-associated cell surface protein precursor	chitin-binding copper-induced girdle band-associated cell surface protein	IPR001002 Chitin-binding, type 1	cell surface	122	178				18	VLG-YA
9704	55	gnl|To_Tass_Lars_20100201|09704	JP296303	1032	10	32	2.2	2.55955		94	aldo-keto reductase	putative mitochondrial NADPH-dependent aldo-keto reductase	IPR001395 Aldo/keto reductase	MT ???	10	32	C	5	51	x
9576	56	gnl|To_Tass_Lars_20100201|09576	JP296209	1321	26	55	1.1	2.21076		227	amine oxidase	putative cell surface amine oxidase involved in nitrogen acquisition AND/OR bacterial defense	IPR002937 Amine oxidase	cell surface ???	26	55	S	2	20	20	AVA-TR	1-25 (40-60)
5272	57	gnl|To_Tass_Lars_20100201|05272	JP292348	397	0	2	Inf	0.595488		67	multicopperoxidase	putative bacterial 2-domain multicopper oxidase	IPR002355 Multicopper oxidase, copper-binding site PS00080 MULTICOPPER_OXIDASE2	cell surface ???	1	9	x	1	x	(x)		25-50 (225-250)
9742	58	gnl|To_Tass_Lars_20100201|09742	JP296340	533	1	5	4	0.619004		67	multicopperoxidase
7033	59	gnl|To_Tass_Lars_20100201|07033	JP293904	285	0	2	Inf	0.595488		67	multicopperoxidase
308	60	gnl|To_Tass_Lars_20100201|00308	JP288388	2105	25	165	5.6	24.6065		66	multicopperoxidase	putative ascorbate-dependent multicopper oxidase	IPR002355 Multicopper oxidase, copper-binding site PS00079 MULTICOPPER_OXIDASE1	cell surface	25	165	S	3	18	18	ADA-EL	(600-625)
9673	61	gnl|To_Tass_Lars_20100201|09673	JP296273	852	11	7	-0.6	0.20806		174	NRPS2	fungal conserved NRPS-like enzyme; putative involvement in aminoacid metabolism	IPR000873 AMP-dependent synthetase/ligase IPR009081 Acyl carrier protein-like IPR010080 Thioester reductase IPR002198 Short-chain dehydrogenase/reductase SDR	MT ???	11	7	x	5	x	x		(60-80)
341	62	gnl|To_Tass_Lars_20100201|00341	JP288417	3020	42	343	7.2	57.2885		173	NRPS1	bacterial non-ribosomal peptide synthetase; putative synthesis of peptide antibiotics OR siderophores	IPR010071 Amino acid adenylation IPR006163 Phosphopantetheine-binding IPR001242 Condensation domain	cytosolic ???	42	343	x	3	x	(x)
8310	63	gnl|To_Tass_Lars_20100201|08310	JP295005	1335	45	31	-0.5	0.610353		85	long chain acyl-CoA synthetase	bacterial calcium-dependent long-chain acyl-CoA synthetase (AMP-forming) [Lipid metabolism]	IPR000873 AMP-dependent synthetase/ligase IPR018247 EF-Hand 1, calcium-binding site	MT ???	47	31	C	4	6	x		(625-650)
2962	64	gnl|To_Tass_Lars_20100201|02962	JP290553	224	2	0	-Inf	0.608682		85	long chain acyl-CoA synthetase
11272	65							#DIV/0!		376	AOX	mitochondrial calcium-dependent alternative oxidase AOX; contains binuclear iron centre	IPR011992 EF-hand-like domain IPR002680 Alternative oxidase	MT			M	4	44	(40)
9949	66	gnl|To_Tass_Lars_20100201|09949	JP296543	430	3	3	0	7.51559e-05		97	PTOX	chloroplast alternative oxidase PTOX; contains binuclear iron centre	IPR002680 Alternative oxidase	CP ???	3	3	x	3	x	21	TTS-FV
1458	67	gnl|To_Tass_Lars_20100201|01458	JP289328	495	2	4	1	0.141051		96	Calcium-dependent protein kinase	calcium-dependent serine/threonine kinase	IPR002290 Serine/threonine-protein kinase domain IPR011992 EF-hand-like domain	cytosolic ???	2	4	x	2	x	x		(225-250)
9268	68	gnl|To_Tass_Lars_20100201|09268	JP295953	316	7	0	-Inf	2.13039		22	Mn-SOD	chloroplast (thylakoid ?) Mn/Fe SOD; putative interaction with plastocyanin	IPR006311 Twin-arginine translocation pathway, signal sequence PsaN[pfam05479], This family contains several Photosystem I reaction centre subunit N (PSI-N) proteins IPR001189 Manganese/iron superoxide dismutase	CP ???	7	x	C	5	47	15	ASA-WS
10670	69	gnl|To_Tass_Lars_20100201|10670	JP297246	322	37	8	-3.6	4.49619		26	ascorbate peroxidase	putative chloroplast ascorbate peroxidase	IPR002207 Plant ascorbate peroxidase	CP ???	37	8	C	4	13	17	AQA-FT
5095	70	gnl|To_Tass_Lars_20100201|05095	JP292231	251	3	2	-0.5	0.0470848		24	ascorbate peroxidase	putative peroxisomal (?) ascorbate peroxidase	IPR002207 Plant ascorbate peroxidase	peroxisome ???	3	2	x	3	x	(20)		x
1480	71	gnl|To_Tass_Lars_20100201|01480	JP289343	232	4	0	-Inf	1.21736		23	ascorbate peroxidase	putative chloroplast thylakoid (?) ascorbate-dependent cytochrome c peroxidase	IPR002207 Plant ascorbate peroxidase	CP ???	4	x	C	4	27	18	AFA-PS	x
5212	72	gnl|To_Tass_Lars_20100201|05212	JP292311	241	2	0	-Inf	0.608682		151	pseudo Aconitase	putative mitochondrial bacterial aconitase B AcnB pseudogene	IPR015930 Aconitase B, iron-sulphur-binding, bacterial		2	x	x	5	x	(x)		x
11269	73							#DIV/0!		x3	CytC6A	putative chloroplast CytC6; x3+x4 are distant paralogs	IPR003088 Cytochrome c, class I	CP ???	x	x	C	5	69	17	VSA-WS	(x)
11270	74							#DIV/0!		x4	CytC6B	putative chloroplast CytC6-like di-heme cytochrome c; x3+x4 are distant paralogs	IPR003088 Cytochrome c, class I	CP ???	x	x	S	5	18	18	CLA-WT	(x)
3088	75	gnl|To_Tass_Lars_20100201|03088	JP290668	367	0	3	Inf	0.893232		5	iso chlM	pseudo-isoform of magnesium-protoporphyrin IX methyltransferase					S	3	22	22	TSA-FA	1-25
8918	76	gnl|To_Tass_Lars_20100201|08918	JP295611	301	12	1	-11	2.41875		5	iso chlM
11271	77							#DIV/0!		x9	chlM	magnesium-protoporphyrin IX methyltransferase ChlM	IPR010251 Magnesium protoporphyrin O-methyltransferase	CP	12	4	S	3	22	22	TSA-FA	1-25
11273	78							#DIV/0!		x1	ferrochelatase HemH	ferrochelatase HemH	IPR001015 Ferrochelatase	CP ???	x	x	x	2	x	(16)		(x)
11274	79							#DIV/0!		x2	uroporphyrinogen-III synthase HemD	uroporphyrinogen-III synthase HemD	IPR003754 Tetrapyrrole biosynthesis, uroporphyrinogen III synthase	CP ???	x	x	M	4	37	16	VAS-FG	(x)
11275	80							#DIV/0!		x10	p143	mitochondrial bacterial iron-dependent fumarate hydratase; conversion of malate to fumarate	IPR011167 Iron-dependent fumarate hydratase	MT	x	x	M	5	29	(38)
11276	81							#DIV/0!		x11	p185b	conserved unknown chloroplast soluble protein	IPR006311 Twin-arginine translocation pathway, signal sequence	CP ???	8	1	S	2	17	17	SEA-FA
9438	82	gnl|To_Tass_Lars_20100201|09438	JP296117	284	8	1	-7	1.36901		185b	p185b
11278	83							#DIV/0!		359	FCP	FCP1 isoform1 [LHC trimer]	IPR001344 Chlorophyll A-B binding protein, plant	CP	135	25
11279	84							#DIV/0!		358	FCP	FCP1 isoform2 (haplotype OR paralog ?)		CP
106	85	gnl|To_Tass_Lars_20100201|00106	JP288197	792	135	25	-4.4	18.414		162	FCP	FCP1 isoform3 (haplotype OR paralog ?)		CP
11280	86							#DIV/0!		357	FCP	FCP2 [LHC trimer]	IPR001344 Chlorophyll A-B binding protein, plant	CP
9393	87	gnl|To_Tass_Lars_20100201|09393	JP296073	645	67	7	-8.6	12.4146		167b	FCP	FCP3 [LHC trimer]	IPR001344 Chlorophyll A-B binding protein, plant	CP	67	7
11149	88	gnl|To_Tass_Lars_20100201|11149	JP297618	387	39	10	-2.9	4.07865		163b	FCP	FCP4 [LHC trimer]	IPR001344 Chlorophyll A-B binding protein, plant	CP	39	10
149	89	gnl|To_Tass_Lars_20100201|00149	JP288239	212	23	2	-10.5	4.56863		196	FCP	FCP5 [LHC trimer]	IPR001344 Chlorophyll A-B binding protein, plant	CP	23	2
222	90	gnl|To_Tass_Lars_20100201|00222	JP288311	716	37	17	-1.2	1.7141		163a	FCP	FCP6 [LHC trimer]	IPR001344 Chlorophyll A-B binding protein, plant	CP	37	17
9394	91	gnl|To_Tass_Lars_20100201|09394	JP296074	614	9	9	0	0.000225468		168	FCP	FCP7 [LHC trimer]	IPR001344 Chlorophyll A-B binding protein, plant	CP	9	9
8386	92	gnl|To_Tass_Lars_20100201|08386	JP295081	888	59	26	-1.3	2.96643		164	FCP	FCP8 [LHC trimer]	IPR001344 Chlorophyll A-B binding protein, plant	CP	59	26
10420	93	gnl|To_Tass_Lars_20100201|10420	JP297008	888	35	11	-2.2	2.93796		169	FCP	FCP9 [LHC trimer]	IPR001344 Chlorophyll A-B binding protein, plant	CP	35	11
9304	94	gnl|To_Tass_Lars_20100201|09304	JP295988	736	130	30	-3.3	14.9637		167a	FCP	FCP10 [LHC trimer]	IPR001344 Chlorophyll A-B binding protein, plant	CP	130	30
8996	95	gnl|To_Tass_Lars_20100201|08996	JP295689	458	38	3	-11.7	7.79719		165	FCP	FCP11 [LHC trimer]	IPR001344 Chlorophyll A-B binding protein, plant	CP	38	3
9198	96	gnl|To_Tass_Lars_20100201|09198	JP295886	387	27	0	-Inf	8.21721		166	FCP	FCP12 [PS II related]	IPR001344 Chlorophyll A-B binding protein, plant	CP	31	1
8761	97	gnl|To_Tass_Lars_20100201|08761	JP295454	299	4	1	-3	0.428498		166	FCP	FCP12		CP
9034	98	gnl|To_Tass_Lars_20100201|09034	JP295726	621	32	3	-9.7	6.18593		370	FCP	FCP13 isoform1 [PS II related]	IPR001344 Chlorophyll A-B binding protein, plant	CP	163	33
162	99	gnl|To_Tass_Lars_20100201|00162	JP288252	837	131	30	-3.4	15.1782		366	FCP	FCP13 isoform2 (haplotype OR paralog ?)		CP
11277	100							#DIV/0!		x12	FCP	FCP14 [PS II related]	IPR001344 Chlorophyll A-B binding protein, plant	CP	5	3	S	3	15	15	AAA-FA
10231	101	gnl|To_Tass_Lars_20100201|10231	JP296822	441	5	3	-0.7	0.116431		187b	FCP	FCP14		CP
10933	102	gnl|To_Tass_Lars_20100201|10933	JP297493	413	37	3	-11.3	7.52628		188	FCP	FCP15 [PS II related]	IPR001344 Chlorophyll A-B binding protein, plant	CP	37	3
6898	103	gnl|To_Tass_Lars_20100201|06898	JP293797	269	2	0	-Inf	0.608682		181	FCP	FCP16 [PS I related]	IPR001344 Chlorophyll A-B binding protein, plant	CP	21	x
10124	104	gnl|To_Tass_Lars_20100201|10124	JP296716	498	19	0	-Inf	5.78248		181	FCP	FCP16		CP
8535	105	gnl|To_Tass_Lars_20100201|08535	JP295230	358	12	7	-0.7	0.305843		155	FCP	FCP17 [PS I related]	IPR001344 Chlorophyll A-B binding protein, plant	CP	14	7
4057	106	gnl|To_Tass_Lars_20100201|04057	JP291436	291	2	0	-Inf	0.608682		155	FCP	FCP17		CP
10437	107	gnl|To_Tass_Lars_20100201|10437	JP297024	533	17	2	-7.5	2.99266		186	FCP	FCP18 [PS I related]	IPR001344 Chlorophyll A-B binding protein, plant	CP	18	3
6665	108	gnl|To_Tass_Lars_20100201|06665	JP293629	259	1	1	0	2.5052e-05		186	FCP	FCP18		CP
10690	109	gnl|To_Tass_Lars_20100201|10690	JP297266	547	19	27	0.4	0.277848		170	FCP	FCP19 [PS II quencher LI818]	IPR001344 Chlorophyll A-B binding protein, plant	CP	19	27
135	110	gnl|To_Tass_Lars_20100201|00135	JP288225	536	84	4	-20	19.6888		364	FCP	FCP20 [PS II related ???]	IPR001344 Chlorophyll A-B binding protein, plant	CP	87	4
2931	111	gnl|To_Tass_Lars_20100201|02931	JP290525	274	3	0	-Inf	0.913023		364	FCP	FCP20		CP
10159	112	gnl|To_Tass_Lars_20100201|10159	JP296751	698	34	6	-4.7	4.79085		180b	FCP	FCP21 [PS I antenna]	IPR001344 Chlorophyll A-B binding protein, plant	CP	34	6
141	113	gnl|To_Tass_Lars_20100201|00141	JP288231	649	38	4	-8.5	7.01948		180a	FCP	FCP22 [PS I antenna]	IPR001344 Chlorophyll A-B binding protein, plant	CP	38	4
8574	114	gnl|To_Tass_Lars_20100201|08574	JP295269	692	33	10	-2.3	2.89251		182a	FCP	FCP23 [PS I antenna]	IPR001344 Chlorophyll A-B binding protein, plant	CP	33	10
9804	115	gnl|To_Tass_Lars_20100201|09804	JP296401	605	32	3	-9.7	6.18593		182b	FCP	FCP24 [PS I antenna]	IPR001344 Chlorophyll A-B binding protein, plant	CP	32	3
10398	116	gnl|To_Tass_Lars_20100201|10398	JP296986	1009	51	7	-6.3	8.32854		185a	FCP	FCP25 [PS I antenna]	IPR001344 Chlorophyll A-B binding protein, plant	CP	51	7
8780	117	gnl|To_Tass_Lars_20100201|08780	JP295473	775	22	4	-4.5	3.03871		183	FCP	FCP26 [PS I antenna]	IPR001344 Chlorophyll A-B binding protein, plant	CP	22	4
9997	118	gnl|To_Tass_Lars_20100201|09997	JP296590	601	44	6	-6.3	7.20979		184	FCP	FCP27 [PS I antenna]	IPR001344 Chlorophyll A-B binding protein, plant	CP	44	6
38	119	gnl|To_Tass_Lars_20100201|00038	JP288133	379	10	1	-9	1.88583		452	FCP	FCP28 [PS I related]	IPR001344 Chlorophyll A-B binding protein, plant	CP	10	1
254	120	gnl|To_Tass_Lars_20100201|00254	JP288342	492	26	9	-1.9	1.92767		453	FCP	FCP29 [PS I related]	IPR001344 Chlorophyll A-B binding protein, plant	CP	26	9
804	121	gnl|To_Tass_Lars_20100201|00804	JP288824	633	5	2	-1.5	0.298417		450	FCP	FCP30 [PS I related]	IPR001344 Chlorophyll A-B binding protein, plant	CP	5	2
2960	122	gnl|To_Tass_Lars_20100201|02960	JP290551	259	0	3	Inf	0.893232		447	FCP	FCP31 [PS I related]	IPR001344 Chlorophyll A-B binding protein, plant	CP	x	3
8178	123	gnl|To_Tass_Lars_20100201|08178	JP294874	286	1	2	1	0.0705253		448	FCP	FCP32 [PS I related]	IPR001344 Chlorophyll A-B binding protein, plant	CP	1	2
8566	124	gnl|To_Tass_Lars_20100201|08566	JP295261	449	0	11	Inf	3.27518		446b	FCP	FCP33 [LHC trimer]	IPR001344 Chlorophyll A-B binding protein, plant	CP	x	11
8855	125	gnl|To_Tass_Lars_20100201|08855	JP295548	389	7	2	-2.5	0.655439		451a	FCP	FCP34 [LHC trimer]	IPR001344 Chlorophyll A-B binding protein, plant	CP	7	2
9324	126	gnl|To_Tass_Lars_20100201|09324	JP296007	917	28	9	-2.1	2.28639		454	FCP	FCP35 [PS II related]	IPR001344 Chlorophyll A-B binding protein, plant	CP	28	9
10548	127	gnl|To_Tass_Lars_20100201|10548	JP297131	271	6	5	-0.2	0.0232042		449	FCP	FCP36 [LHC trimer]	IPR001344 Chlorophyll A-B binding protein, plant	CP	6	5
10664	128	gnl|To_Tass_Lars_20100201|10664	JP297242	380	13	1	-12	2.68965		451b	FCP	FCP37 [LHC trimer]	IPR001344 Chlorophyll A-B binding protein, plant	CP	13	1
10769	129	gnl|To_Tass_Lars_20100201|10769	JP297344	434	30	1	-29	7.5094		455	FCP	FCP38 [PS I related]	IPR001344 Chlorophyll A-B binding protein, plant	CP	30	1
11281	130							#DIV/0!		446a	FCP	FCP39 [LHC trimer]	IPR001344 Chlorophyll A-B binding protein, plant	CP	x	x
8479	131	gnl|To_Tass_Lars_20100201|08479	JP295174	2005	83	115	0.4	1.02489		51	mito iron ABC transporter 1	mitochondrial ATP-binding cassette protein involved in iron homeostasis MTABC3; 2 domains; 6+6 TM	IPR017940 ABC transporter integral membrane type 1	MT ???	83	117	x	2	x	x
7142	132	gnl|To_Tass_Lars_20100201|07142	JP293993	254	0	2	Inf	0.595488		51
10116	133	gnl|To_Tass_Lars_20100201|10116	JP296708	1284	37	90	1.4	4.7798		52	mito iron ABC transporter 2	mitochondrial ATP-binding cassette protein involved in iron homeostasis MTABC3; 1 domain	IPR017940 ABC transporter integral membrane type 1	MT ???	37	90	S	3	25	(17)
2619	134	gnl|To_Tass_Lars_20100201|02619	JP290277	411	0	3	Inf	0.893232		53	mito iron ABC transporter 3	mitochondrial ATP-binding cassette protein involved in iron homeostasis MTABC3; 2 domains; 6+6 TM	IPR017940 ABC transporter integral membrane type 1	MT ???	3	4	S	1	27	27	VTG-FG
4837	135	gnl|To_Tass_Lars_20100201|04837	JP292036	324	2	0	-Inf	0.608682		53
4839	136	gnl|To_Tass_Lars_20100201|04839	JP292038	381	1	1	0	2.5052e-05		53
9807	137	gnl|To_Tass_Lars_20100201|09807	JP296404	1449	20	73	2.7	6.79639		56	multi-drug ABC transporter 1	mitochondrial ATP-binding cassette protein involved in iron homeostasis MTABC3; 1 domain; 6 TM	IPR017940 ABC transporter integral membrane type 1	MT ???	20	75	x	1	x	x
5050	138	gnl|To_Tass_Lars_20100201|05050	JP292194	380	0	2	Inf	0.595488		56
267	139	gnl|To_Tass_Lars_20100201|00267	JP288355	3157	62	272	3.4	30.2552		57	multi-drug ABC transporter 2 NRPS-related ???	multidrug resisitance-associated protein MRP (ABC subfamily C); 2 domains; (6+)6 TM; NRPS1-related ???	IPR017940 ABC transporter integral membrane type 1	???	62	272	S	2	19	21
9962	140	gnl|To_Tass_Lars_20100201|09962	JP296555	1266	7	24	2.4	2.08479		58	multi-drug ABC transporter 3	multidrug resisitance-associated protein MRP (ABC subfamily C); 2 domains; 6+6 TM	IPR017940 ABC transporter integral membrane type 1	???	7	32	x	2	x	x
10246	141	gnl|To_Tass_Lars_20100201|10246	JP296837	387	0	8	Inf	2.38195		58
4966	142	gnl|To_Tass_Lars_20100201|04966	JP292131	456	0	2	Inf	0.595488		59	multi-drug ABC transporter 4	multidrug resisitance-associated protein MRP (ABC subfamily C); 1 domains; 6 TM	IPR017940 ABC transporter integral membrane type 1	???	x	2	x	5	x	(44)
9509	143	gnl|To_Tass_Lars_20100201|09509	JP296177	494	8	9	0.1	0.00969519		60	multi-drug ABC transporter 5	multidrug resisitance-associated protein MRP (ABC subfamily C); 2 domains; 6+6 TM	IPR017940 ABC transporter integral membrane type 1	MT ???	8	9	C	5	27	x
6294	144	gnl|To_Tass_Lars_20100201|06294	JP293288	234	2	0	-Inf	0.608682		110	transporter (?)	multidrug resisitance-associated protein MRP (ABC subfamily C); 2 domains; 6 TM	IPR017940 ABC transporter integral membrane type 1	???	4	12	S	1	20	(x)
2176	145	gnl|To_Tass_Lars_20100201|02176	JP289936	439	0	3	Inf	0.893232		110
4152	146	gnl|To_Tass_Lars_20100201|04152	JP291509	390	1	1	0	2.5052e-05		110
6142	147	gnl|To_Tass_Lars_20100201|06142	JP293149	257	0	2	Inf	0.595488		110
9009	148	gnl|To_Tass_Lars_20100201|09009	JP295702	556	1	6	5	0.844026		110
1097	149	gnl|To_Tass_Lars_20100201|01097	JP289032	425	0	4	Inf	1.19098		111	transporter (?)	multidrug resisitance-associated protein MRP (ABC subfamily C); 2 domains; 6 TM	IPR017940 ABC transporter integral membrane type 1	???	x	4	x	2	x	x
8578	150	gnl|To_Tass_Lars_20100201|08578	JP295273	436	2	3	0.5	0.0404879		81	cytGAPDH NEU	glyceraldehyde-3-phosphate dehydrogenase GAPDH; putative cytosolic isozyme	IPR006424 Glyceraldehyde-3-phosphate dehydrogenase, type I	cytosolic ???	2	14	M	5	83	x
9434	151	gnl|To_Tass_Lars_20100201|09434	JP296113	333	0	11	Inf	3.27518		81	cytGAPDH NEU
8394	152	gnl|To_Tass_Lars_20100201|08394	JP295089	1213	85	51	-0.7	1.97933		82	cpGAPDH	glyceraldehyde-3-phosphate dehydrogenase GAPDH; putative mitochondrial isozyme	IPR006424 Glyceraldehyde-3-phosphate dehydrogenase, type I	MT ???	85	51	M	3	5	x
849	153	gnl|To_Tass_Lars_20100201|00849	JP288862	426	2	2	0	5.0104e-05		83	mtGAPDH	glyceraldehyde-3-phosphate dehydrogenase GAPDH; putative cytosolic isozyme	IPR006424 Glyceraldehyde-3-phosphate dehydrogenase, type I	cytosolic ???	2	2	M	3	39	x
8657	154	gnl|To_Tass_Lars_20100201|08657	JP295351	292	2	3	0.5	0.0404879		391	GAPDH	glyceraldehyde-3-phosphate dehydrogenase GAPDH	IPR020829 Glyceraldehyde 3-phosphate dehydrogenase, catalytic domain	MT ???	2	3	M	5	46	(x)
228	155	gnl|To_Tass_Lars_20100201|00228	JP288317	715	122	128	0	0.0146128		98	Hsp20a	small heat shock protein Hsp20; cytosolic isoform ???	IPR002068 Heat shock protein Hsp20	cytosolic ???	188	133	x	4	x	x
6165	156	gnl|To_Tass_Lars_20100201|06165		123	61	3	-19.3	14.199		98				cytosolic ???
6166	157	gnl|To_Tass_Lars_20100201|06166		162	5	2	-1.5	0.298417		98				cytosolic ???
10562	158	gnl|To_Tass_Lars_20100201|10562	JP297145	509	11	25	1.3	1.16828		99	Hsp20b	small heat shock protein Hsp20; cytosolic isoform ???	IPR002068 Heat shock protein Hsp20	cytosolic ???	11	25	x	5	x	x
10740	159	gnl|To_Tass_Lars_20100201|10740	JP297315	462	14	25	0.8	0.647148		100	Hsp20c	small heat shock protein Hsp20; cytosolic isoform ???	IPR002068 Heat shock protein Hsp20	cytosolic ???	14	25	x	3	x	x
11233	160	gnl|To_Tass_Lars_20100201|11233	JP297687	207	1	1	0	2.5052e-05		102	Hsp20d	small heat shock protein Hsp20; cytosolic isoform ???	IPR002068 Heat shock protein Hsp20	cytosolic ???	1	1	C	5	12	x
10341	161	gnl|To_Tass_Lars_20100201|10341	JP296930	951	24	45	0.9	1.34171		129	transporter (?)	similar to protein with ubiquitin-like domain, but without ubiquitin domain; putative role in protein delivery to proteasomes	x	MT ???	24	45	M	2	27	(40)
211	162	gnl|To_Tass_Lars_20100201|00211	JP288301	1189	7	29	3.1	3.0633		237	ubiquitin-like protein; putative role in protein delivery to proteasomes	protein with ubiquitin-like domain; putative role in protein delivery to proteasomes	IPR000626 Ubiquitin	MT ???	32	77	C	4	52	x
8255	163	gnl|To_Tass_Lars_20100201|08255	JP294950	1456	18	38	1.1	1.52056		237
213	164	gnl|To_Tass_Lars_20100201|00213	JP288303	467	4	4	0	0.000100208		237	related
2364	165	gnl|To_Tass_Lars_20100201|02364	JP290074	296	1	2	1	0.0705253		237	related
8165	166	gnl|To_Tass_Lars_20100201|08165	JP294867	357	1	2	1	0.0705253		237	related
10340	167	gnl|To_Tass_Lars_20100201|10340	JP296929	266	1	2	1	0.0705253		237	related
9242	168	gnl|To_Tass_Lars_20100201|09242	JP295929	518	1	11	10	2.08467		249		similar to protein with ubiquitin-like domain, but without ubiquitin domain; putative role in protein delivery to proteasomes	x	MT ???	1	11	M	5	19	x
212	169	gnl|To_Tass_Lars_20100201|00212	JP288302	1798	11	50	3.5	5.73365		276		similar to protein with ubiquitin-like domain, but without ubiquitin domain; putative role in protein delivery to proteasomes	x	MT ???	20	85	M	5	29	(33)	TMA-DG
210	170	gnl|To_Tass_Lars_20100201|00210	JP288300	971	9	35	2.9	3.47876		276
176	171	gnl|To_Tass_Lars_20100201|00176	JP288266	963	7	22	2.1	1.7202		281		similar to protein with ubiquitin-like domain, but without ubiquitin domain; putative role in protein delivery to proteasomes	x	MT ???	9	42	S	3	18	18	CQS-SV
8830	172	gnl|To_Tass_Lars_20100201|08830	JP295523	876	2	20	9	3.65292		281
6433	173	gnl|To_Tass_Lars_20100201|06433	JP293417	255	3	2	-0.5	0.0470848		308		similar to protein with ubiquitin-like domain, but without ubiquitin domain; putative role in protein delivery to proteasomes	x	MT ???	4	7	x	4	x	x
9108	174	gnl|To_Tass_Lars_20100201|09108	JP295799	499	1	5	4	0.619004		308
126	175	gnl|To_Tass_Lars_20100201|00126	JP288216	2026	85	175	1.1	6.61339		133	Hsp70	ER luminal heat shock protein Hsp70; p133+p134+p135+p136 are paralogs	IPR001023 Heat shock protein Hsp70	ER	85	175	S	1	23	23	AYA-DD
6645	176	gnl|To_Tass_Lars_20100201|06645	JP293615	250	0	2	Inf	0.595488		134	Hsp70	mitochondrial (???) heat shock protein Hsp70; contains ER retention motif; p133+p134+p135+p136 are paralogs	IPR001023 Heat shock protein Hsp70	MT ???	2	15	x	4	x	x
2062	177	gnl|To_Tass_Lars_20100201|02062	JP289846	333	0	3	Inf	0.893232		134	Hsp70
9111	178	gnl|To_Tass_Lars_20100201|09111	JP295801	531	2	10	4	1.23801		134	Hsp70
4867	179	gnl|To_Tass_Lars_20100201|04867	JP292060	367	1	1	0	2.5052e-05		135	Hsp70	cytosolic heat shock protein Hsp70; p133+p134+p135+p136 are paralogs	IPR001023 Heat shock protein Hsp70	cytosolic ???	17	5	x	2	x	x
363	180	gnl|To_Tass_Lars_20100201|00363	JP288436	227	16	4	-3	1.71399		135
5173	181	gnl|To_Tass_Lars_20100201|05173	JP292284	358	0	2	Inf	0.595488		136	Hsp70	mitochondrial heat shock protein Hsp70; p133+p134+p135+p136 are paralogs	IPR001023 Heat shock protein Hsp70	MT ???	5	10	M	2	37	(23)
8731	182	gnl|To_Tass_Lars_20100201|08731	JP295424	405	5	8	0.6	0.141964		136
9321	183	gnl|To_Tass_Lars_20100201|09321	JP296005	420	7	9	0.3	0.0480325		137	Hsp70	cytosolic Hsp70-like heat shock protein	IPR001023 Heat shock protein Hsp70	cytosolic ???	7	9	x	4	x	x
8342	184	gnl|To_Tass_Lars_20100201|08342	JP295037	618	10	22	1.2	0.962278		138	Hsp70	ER luminal Hsp70-like heat shock protein	IPR001023 Heat shock protein Hsp70	ER	16	36	S	3	22	22	VNS-KA
8348	185	gnl|To_Tass_Lars_20100201|08348	JP295043	713	6	14	1.3	0.688563		138
10358	186	gnl|To_Tass_Lars_20100201|10358	JP296947	478	4	3	-0.3	0.0345136		386	Triosephosphate isomerase	mitochondrial triosephosphate isomerase TIM; p386+p387 are paralogs	IPR000652 Triosephosphate isomerase	MT ???	8	3	x	2	x	x
596	187	gnl|To_Tass_Lars_20100201|00596	JP288634	212	4	0	-Inf	1.21736		386	Triosephosphate isomerase
9269	188	gnl|To_Tass_Lars_20100201|09269	JP295954	339	5	1	-4	0.645392		387	Triosephosphate isomerase	mitochondrial triosephosphate isomerase TIM; p386+p387 are paralogs	IPR000652 Triosephosphate isomerase	MT ???	5	1	M	5	26	x
10882	189	gnl|To_Tass_Lars_20100201|10882	JP297449	352	3	4	0.3	0.0279166		388	Triosephosphate isomerase	chloroplast triosephosphate isomerase TIM	IPR000652 Triosephosphate isomerase	CP ???	3	4	C	2	78	16	AGA-FT
9388	190	gnl|To_Tass_Lars_20100201|09388	JP296068	225	17	5	-2.4	1.5417		390	Triosephosphate isomerase	chloroplast triosephosphate isomerase TIM	IPR000652 Triosephosphate isomerase	CP ???	17	5	C	5	26	18	VDA-FS
3984	191	gnl|To_Tass_Lars_20100201|03984	JP291385	289	2	0	-Inf	0.608682		31	heme peroxidase	putative chloroplast plant peroxidase-like heme peroxidase	IPR002016 Haem peroxidase, plant/fungal/bacterial IPR006311 Twin-arginine translocation pathway, signal sequence	CP ???	2	x	C	5	51	17	VEG-FS
5017	192	gnl|To_Tass_Lars_20100201|05017	JP292170	391	1	1	0	2.5052e-05		32	catalase	bacterial catalase-peroxidase (plant peroxidase-like class 1)	IPR000763 Catalase-peroxidase haem	peroxisomal ???	17	11	x	4	x	x
9699	193	gnl|To_Tass_Lars_20100201|09699	JP296298	673	16	10	-0.6	0.323509		32
843	194	gnl|To_Tass_Lars_20100201|00843	JP288859	230	3	1	-2	0.233891		33	glutaredoxin 1	bacterial PICOT-like glutaredoxin	IPR002109 Glutaredoxin IPR004480 Monothiol glutaredoxin-related	cytosolic OR MT ???	3	1	x	5	x	(28)
1376	195	gnl|To_Tass_Lars_20100201|01376	JP289255	231	4	0	-Inf	1.21736		34	glutaredoxin 2	thioredoxin PICOT; interaction with protein kinase	IPR013766 Thioredoxin domain IPR002109 Glutaredoxin IPR004480 Monothiol glutaredoxin-related	cytosolic ???	4	x	x	2	x	x
9151	196	gnl|To_Tass_Lars_20100201|09151	JP295839	321	10	0	-Inf	3.04341		38	glutaredoxin 6	cytosolic glutathione (GSH) dependent reductase (glutaredoxin)	IPR002109 Glutaredoxin IPR011899 Glutaredoxin, eukaryotic/virial	cytosolic ???	10	x	x	5	x	(x)
10325	197	gnl|To_Tass_Lars_20100201|10325	JP296914	321	5	5	0	0.00012526		39	glutaredoxin 7	mitochondrial glutathione (GSH) dependent reductase (glutaredoxin)	IPR002109 Glutaredoxin IPR011899 Glutaredoxin, eukaryotic/virial	MT ???	5	5	M	3	45	(19)
2622	198	gnl|To_Tass_Lars_20100201|02622	JP290279	418	0	3	Inf	0.893232		50	heatshock TF	heat shock transcription factor HSF2	IPR000232 Heat shock factor (HSF)-type, DNA-binding	nuclear ???	3	16	M	5	8	(x)
5382	199	gnl|To_Tass_Lars_20100201|05382	JP292434	246	0	2	Inf	0.595488		50
8392	200	gnl|To_Tass_Lars_20100201|08392	JP295087	457	3	11	2.7	1.0291		50
11021	201	gnl|To_Tass_Lars_20100201|11021	JP297572	1185	46	83	0.8	2.21671		271	heatshock TF	heat shock transcription factor HSF1	IPR000232 Heat shock factor (HSF)-type, DNA-binding	nuclear ???	46	83	M	3	10	28	AEA-AE
7662	202	gnl|To_Tass_Lars_20100201|07662	JP294435	328	3	2	-0.5	0.0470848		54	mito ABC transporter	mitochondrial ABC iron transporter ATM1; 1 domain; 6 TM	IPR017940 ABC transporter integral membrane type 1	MT ???	3	6	S	5	18	(35)
1573	203	gnl|To_Tass_Lars_20100201|01573	JP289429	229	0	4	Inf	1.19098		54	mito transporter
10308	204	gnl|To_Tass_Lars_20100201|10308	JP296897	573	2	15	6.5	2.40064		55	SunT	mitochondrial ATP-binding cassette protein involved in iron homeostasis MTABC3; 1 domain	IPR017940 ABC transporter integral membrane type 1	MT ???	2	15	M	4	99	(27)	VYC-ET
361	205	gnl|To_Tass_Lars_20100201|00361	JP288434	259	35	65	0.9	1.88705		72	ubiquitin protein	polyubiquitin (2 ubiquitin domains)	IPR000626 Ubiquitin	MT ???	45	69	C	5	55	x
360	206	gnl|To_Tass_Lars_20100201|00360	JP288433	373	0	3	Inf	0.893232		72
362	207	gnl|To_Tass_Lars_20100201|00362	JP288435	236	2	0	-Inf	0.608682		72
10861	208	gnl|To_Tass_Lars_20100201|10861	JP297432	301	8	1	-7	1.36901		72
8314	209	gnl|To_Tass_Lars_20100201|08314	JP295009	2160	17	94	4.5	12.5225		76	cation transporter 2	putative mitochondrial proton efflux P-type ATPase	IPR000695 ATPase, P-type, H+ transporting proton pump IPR006534 ATPase, P-type, plasma-membrane proton-efflux	MT ???	18	97	M	4	21	x
1194	210	gnl|To_Tass_Lars_20100201|01194	JP289110	367	1	3	2	0.220697		76
4709	211	gnl|To_Tass_Lars_20100201|04709	JP291948	336	0	2	Inf	0.595488		77	calcium-transporting ATPase (?)	putative calcium P-type ATPase	IPR001757 ATPase, P-type, K/Mg/Cd/Cu/Zn/Na/Ca/Na/H-transporter IPR006068 ATPase, P-type cation-transporter, C-terminal	???	3	2	x	3	x	x
1527	212	gnl|To_Tass_Lars_20100201|01527	JP289387	237	3	0	-Inf	0.913023		77
3170	213	gnl|To_Tass_Lars_20100201|03170	JP290736	215	0	5	Inf	1.48872		87	ferredoxin NADP oxidoreductase	chloroplast ferredoxin NADP+ oxidoreductase FNR2	IPR012146 Ferredoxin--NADP reductase	CP ???	x	5	S	1	22	23
9679	214	gnl|To_Tass_Lars_20100201|09679	JP296279	1033	153	87	-0.8	4.21317		179	PetH1 (Pt_PetH3)	chloroplast ferredoxin NADP+ oxidoreductase FNR1; PetH	IPR012146 Ferredoxin--NADP reductase	CP ???	153	87	S	3	16	16	ASA-FV
269	215	gnl|To_Tass_Lars_20100201|00269	JP288357	2710	28	215	6.7	34.8289		88	chitinase ???	putative extracellular chitinase	IPR001579 Glycoside hydrolase, chitinase active site	cell surface ???	66	512	S	3	21	21	AHL-VV
9643	216	gnl|To_Tass_Lars_20100201|09643	JP296243	2684	31	294	8.5	52.5356		88	transporter (?) similar to chitinase ID 88
368	217	gnl|To_Tass_Lars_20100201|00368	JP288441	454	6	2	-2	0.467782		88
7287	218	gnl|To_Tass_Lars_20100201|07287	JP294110	275	1	1	0	2.5052e-05		88
128	219	gnl|To_Tass_Lars_20100201|00128	JP288218	2807	45	153	2.4	13.1628		323		bacterial adhesin-like protein with 1500 aa internal repeat region; N-terminus similar to putative chitin binding domain (IPR004302 Chitin-binding, domain 3)	x	cell surface ???	51	170	x	2	x	(x)
1552	220	gnl|To_Tass_Lars_20100201|01552	JP289408	253	0	4	Inf	1.19098		323	related
1572	221	gnl|To_Tass_Lars_20100201|01572	JP289428	395	3	1	-2	0.233891		323	related
5042	222	gnl|To_Tass_Lars_20100201|05042	JP292188	385	0	2	Inf	0.595488		323	related
7416	223	gnl|To_Tass_Lars_20100201|07416	JP294223	262	0	2	Inf	0.595488		323	related
7747	224	gnl|To_Tass_Lars_20100201|07747	JP294505	273	0	2	Inf	0.595488		323	related
8612	225	gnl|To_Tass_Lars_20100201|08612	JP295307	351	1	4	3	0.408707		323	related
10443	226	gnl|To_Tass_Lars_20100201|10443	JP297030	316	2	2	0	5.0104e-05		323	related
8870	227	gnl|To_Tass_Lars_20100201|08870	JP295563	2136	30	132	3.4	14.7204		89	agglutinin (?)	putative cell surface adhesion protein; contains 2 FAS1 domains and 80 aa low complexity region	IPR000782 FAS1 domain	cell surface ???	31	146	S	5	22	22	CTS-EE
2042	228	gnl|To_Tass_Lars_20100201|02042	JP289830	234	0	3	Inf	0.893232		89
3127	229	gnl|To_Tass_Lars_20100201|03127	JP290702	446	0	5	Inf	1.48872		89
5124	230	gnl|To_Tass_Lars_20100201|05124	JP292247	365	0	2	Inf	0.595488		89
7963	231	gnl|To_Tass_Lars_20100201|07963	JP294680	258	1	4	3	0.408707		89
159	232	gnl|To_Tass_Lars_20100201|00159	JP288249	1182	18	70	2.9	6.95751		352		putative GPI anchored cell surface FAS1 (fasciclin-like) domain protein; ancient cell adhesion molecule; 4 FAS1 domains	IPR000782 FAS1 domain	cell surface ???	33	77	M	5	61	18	VRG-GN	x
11015	233	gnl|To_Tass_Lars_20100201|11015	JP297566	523	15	7	-1.1	0.67308		352	related
8703	234	gnl|To_Tass_Lars_20100201|08703	JP295396	1758	3	44	13.7	9.16844		273		putative GPI anchored cell surface FAS1 (fasciclin-like) domain protein; ancient cell adhesion molecule; 4 FAS1 domains	IPR000782 FAS1 domain	cell surface ???	3	44	x	4	x	x
168	235	gnl|To_Tass_Lars_20100201|00168	JP288258	3728	86	305	2.5	27.5225		217	cGMP-dependent protein kinase cGPK	cAMP/cGMP-dependent serine/threonine kinase; upregulated in Pt under Fe(-)	IPR002373 cAMP/cGMP-dependent protein kinase	cytosolic ???	92	385	x	2	x	x
11225	236	gnl|To_Tass_Lars_20100201|11225	JP297683	2163	6	80	12.3	16.1948		217
9695	237	gnl|To_Tass_Lars_20100201|09695	JP296294	1284	19	44	1.3	2.133		351		NDR(Nuclear Dbf2-Related)-like serine/threonine kinase	IPR002290 Serine/threonine-protein kinase domain	cytosolic ???	23	49	x	3	x	x
672	238	gnl|To_Tass_Lars_20100201|00672	JP288702	417	0	4	Inf	1.19098		351
5899	239	gnl|To_Tass_Lars_20100201|05899	JP292916	446	4	1	-3	0.428498		351
261	240	gnl|To_Tass_Lars_20100201|00261	JP288349	1021	90	157	0.7	3.77843		101	Hsp20e	small heat shock protein Hsp20; mitochondrial isoform ???	IPR002068 Heat shock protein Hsp20	MT ???	90	157	M	5	33	21	THG-FH
10288	241	gnl|To_Tass_Lars_20100201|10288	JP296878	974	92	95	0	0.00289827		104	Hsp20g	small heat shock protein Hsp20; mitochondrial isoform ???	IPR002068 Heat shock protein Hsp20	MT ???	92	95	M	3	33	21	THG-FH
95	242	gnl|To_Tass_Lars_20100201|00095	JP288186	512	11	11	0	0.000275572		195	Hsp20h	small heat shock protein Hsp20; mitochondrial isoform ???	IPR002068 Heat shock protein Hsp20	MT ???	13	16	M	5	113	20	THG-FR
9965	243	gnl|To_Tass_Lars_20100201|09965	JP296558	457	2	5	1.5	0.278626		195	Hsp20h			MT ???
8698	244	gnl|To_Tass_Lars_20100201|08698	JP295391	2215	14	89	5.4	12.9793		105	transporter (?)	ABC transporter ABCA; transport of lipid compounds	IPR003439 ABC transporter-like	???	14	89	S	3	32	(41)
8518	245	gnl|To_Tass_Lars_20100201|08518	JP295213	2174	15	73	3.9	8.84989		106	transporter (?)	ABC transporter ABCA; transport of lipid compounds	IPR003439 ABC transporter-like	???	15	79	x	1	x	x
404	246	gnl|To_Tass_Lars_20100201|00404	JP288473	324	0	4	Inf	1.19098		106
4239	247	gnl|To_Tass_Lars_20100201|04239	JP291569	270	0	2	Inf	0.595488		106
8898	248	gnl|To_Tass_Lars_20100201|08898	JP295591	798	1	23	22	5.34712		107	transporter (?)	ABC transporter ABCA; transport of lipid compounds	IPR003439 ABC transporter-like	MT ???	1	27	M	3	31	(41)
7967	249	gnl|To_Tass_Lars_20100201|07967	JP294684	511	0	4	Inf	1.19098		107
792	250	gnl|To_Tass_Lars_20100201|00792	JP288814	312	1	2	1	0.0705253		112	transporter (?)	ABC protein ABCF; Elongation factor 3 (EF-3)-like protein	IPR003439 ABC transporter-like	cytosolic ???	1	8	x	3	x	x
10481	251	gnl|To_Tass_Lars_20100201|10481	JP297066	347	0	6	Inf	1.78646		112	transporter (?)
44	252	gnl|To_Tass_Lars_20100201|00044	JP288139	2038	59	140	1.4	7.10672		116	transporter (?)	ABC protein ABCF; Elongation factor 3 (EF-3)-like protein	IPR003439 ABC transporter-like	cytosolic ???	59	142	x	4	x	x		x
6589	253	gnl|To_Tass_Lars_20100201|06589	JP293561	224	0	2	Inf	0.595488		116
3635	254	gnl|To_Tass_Lars_20100201|03635	JP291133	367	1	1	0	2.5052e-05		122	transporter (?)	ABC protein ABCF; Elongation factor 3 (EF-3)-like protein	IPR003439 ABC transporter-like	cytosolic ???	4	10	x	4	x	(x)
3215	255	gnl|To_Tass_Lars_20100201|03215	JP290776	226	0	3	Inf	0.893232		122
10543	256	gnl|To_Tass_Lars_20100201|10543	JP297126	418	3	6	1	0.211576		122
8695	257	gnl|To_Tass_Lars_20100201|08695	JP295388	2095	55	113	1.1	4.24968		139	Hsp90	cytosolic heat shock protein Hsp90; p139+p140+p141 are paralogs	IPR001404 Chaperone protein htpG	cytosolic ???	55	113	x	4	x	x
9876	258	gnl|To_Tass_Lars_20100201|09876	JP296471	1376	110	53	-1.1	4.61118		140	Hsp90	cytosolic heat shock protein Hsp90; p139+p140+p141 are paralogs	IPR001404 Chaperone protein htpG	cytosolic ???	113	57	x	3	x	x
10011	259	gnl|To_Tass_Lars_20100201|10011	JP296603	262	1	1	0	2.5052e-05		140	Hsp90
7581	260	gnl|To_Tass_Lars_20100201|07581	JP294365	205	2	0	-Inf	0.608682		140	Hsp90
2443	261	gnl|To_Tass_Lars_20100201|02443	JP290137	276	0	3	Inf	0.893232		140	Hsp90
8018	262	gnl|To_Tass_Lars_20100201|08018	JP294732	421	1	5	4	0.619004		141	Hsp90	putative ER luminal heat shock protein Hsp90; p139+p140+p141 are paralogs	IPR001404 Chaperone protein htpG	ER ???	7	8	C	5	56	19	SCA-FV
6110	263	gnl|To_Tass_Lars_20100201|06110	JP293120	250	2	0	-Inf	0.608682		141	Hsp90
7656	264	gnl|To_Tass_Lars_20100201|07656	JP294430	282	1	1	0	2.5052e-05		141	Hsp90
7566	265	gnl|To_Tass_Lars_20100201|07566	JP294351	254	3	2	-0.5	0.0470848		141
8616	266	gnl|To_Tass_Lars_20100201|08616	JP295310	3167	29	84	1.9	5.88753		202		similar to membrane-bound transcription factor sterol regulatory element-binding protein (SREBP-like); control of lipid synthesis	IPR000731 Sterol-sensing 5TM box	ER membrane ???	31	84	x	2	x	(x)
7854	267	gnl|To_Tass_Lars_20100201|07854		183	2	0	-Inf	0.608682		202
158	268	gnl|To_Tass_Lars_20100201|00158	JP288248	3195	172	547	2.2	43.4145		254	TRANSCRIPTION FACTOR ???	membrane-bound transcription factor sterol regulatory element-binding protein (SREBP); control of lipid synthesis	IPR000731 Sterol-sensing 5TM box	ER membrane ???	172	547	x	4	x	(50)
9972	269	gnl|To_Tass_Lars_20100201|09972	JP296565	2064	31	64	1.1	2.43418		221		large bacterial protein of unknown function; contains conserved DUF1800 and DUF1501; putative extracellular heme binding protein; haem peroxidase-like (e.g. ligninase); p221+p230 are paralogs	IPR014917 Protein of unknown function DUF1800 IPR010869 Protein of unknown function DUF1501 IPR019793 Peroxidases heam-ligand binding site (in DUF1800 !!!)	cell surface ???	33	67	x	4	x	(x)
8070	270	gnl|To_Tass_Lars_20100201|08070	JP294783	333	2	3	0.5	0.0404879		221
10260	271	gnl|To_Tass_Lars_20100201|10260	JP296850	3646	32	343	9.7	64.3741		230	bacterial protein of unknown function	large bacterial protein of unknown function; contains conserved DUF1800 and DUF1501; putative extracellular heme binding protein; haem peroxidase-like (e.g. ligninase); p221+p230 are paralogs	IPR014917 Protein of unknown function DUF1800 IPR010869 Protein of unknown function DUF1501 IPR008979 Galactose-binding domain-like	cell surface ???	34	374	x	3	x	(x)
8776	272	gnl|To_Tass_Lars_20100201|08776	JP295469	1087	1	18	17	3.96232		230
9437	273	gnl|To_Tass_Lars_20100201|09437	JP296116	746	1	13	12	2.61048		230
127	274	gnl|To_Tass_Lars_20100201|00127	JP288217	1857	40	165	3.1	17.3591		228		secondary transporter of Major Facilitator Superfamily (MFS); intracellular transmembrane transport of small solutes; p228+p238 are paralogs	IPR011701 Major facilitator superfamily MFS-1	intracellular ???	40	165	x	1	x	x
51	275	gnl|To_Tass_Lars_20100201|00051	JP288145	1520	58	134	1.3	6.46651		238		secondary transporter of Major Facilitator Superfamily (MFS); intracellular transmembrane transport of small solutes; p228+p238 are paralogs	IPR011701 Major facilitator superfamily MFS-1	intracellular ???	58	136	x	2	x	x
1193	276	gnl|To_Tass_Lars_20100201|01193		194	0	2	Inf	0.595488		238
124	277	gnl|To_Tass_Lars_20100201|00124	JP288215	1388	65	275	3.2	29.6148		232		ascorbate-dependent monooxygenase; contains haem-binding DOMON-domain; associated with cytochromes or enzymatic domains whose activity involves redox or electron transfer reactions potentially as a direct participant in the electron transfer process	IPR000323 Copper type II, ascorbate-dependent monooxygenase, N-terminal IPR014784 Copper type II, ascorbate-dependent monooxygenase-like, C-terminal	cell surface ???	66	285	S	4	19	19	ALG-DG
2886	278	gnl|To_Tass_Lars_20100201|02886	JP290489	323	0	4	Inf	1.19098		232
6653	279	gnl|To_Tass_Lars_20100201|06653	JP293621	261	1	1	0	2.5052e-05		232
10815	280	gnl|To_Tass_Lars_20100201|10815	JP297389	427	0	5	Inf	1.48872		232
8247	281	gnl|To_Tass_Lars_20100201|08247	JP294942	2073	57	203	2.6	18.403		240		ascorbate-dependent monooxygenase; contains calcium-binding EF-Hand	IPR000323 Copper type II, ascorbate-dependent monooxygenase, N-terminal IPR014784 Copper type II, ascorbate-dependent monooxygenase-like, C-terminal	intracellular ???	57	205	x	2	x	x
7418	282	gnl|To_Tass_Lars_20100201|07418	JP294224	238	0	2	Inf	0.595488		240
15	283	gnl|To_Tass_Lars_20100201|00015	JP288111	1322	34	114	2.4	9.64912		257		trypsin-like serine protease; p257+p282 are paralogs	IPR001254 Peptidase S1/S6, chymotrypsin/Hap	cell surface ???	34	114	M	2	22	x
223	284	gnl|To_Tass_Lars_20100201|00223	JP288312	653	47	129	1.7	8.35745		282		trypsin-like serine protease; p257+p282 are paralogs	IPR001254 Peptidase S1/S6, chymotrypsin/Hap	cell surface ???	49	129	M	3	15	20
5449	285	gnl|To_Tass_Lars_20100201|05449	JP292495	228	2	0	-Inf	0.608682		282	related
8333	286	gnl|To_Tass_Lars_20100201|08333	JP295028	2880	8	149	17.6	33.0718		272		putative unknown protein of unknown function; p272+p316 are paralogs	x	???	9	157	x	3	x	x
1212	287	gnl|To_Tass_Lars_20100201|01212	JP289126	453	1	3	2	0.220697		272
2255	288	gnl|To_Tass_Lars_20100201|02255	JP289994	356	0	3	Inf	0.893232		272
5686	289	gnl|To_Tass_Lars_20100201|05686	JP292718	247	0	2	Inf	0.595488		272
230	290	gnl|To_Tass_Lars_20100201|00230	JP288319	1582	10	88	7.8	15.2192		316		putative unknown protein of unknown function; p272+p316 are paralogs	x	???	10	88	M	3	38	(25)
9861	291	gnl|To_Tass_Lars_20100201|09861	JP296456	1932	48	103	1.1	4.2723		336	mercuric reductase	putative heavy metal binding protein; contains mercuric reductase-like domain; putative connection to G-protein signalling pathway; --> putative iron sensor ???	IPR000815 Mercuric reductase IPR000591 DEP domain	cytosolic ???	48	103	x	3	x	x
111	292	gnl|To_Tass_Lars_20100201|00111	JP288202	1313	11	26	1.4	1.31026		414	glutathione reductase	chloroplast glutathione-disulfide reductase; regeneration of glutathione	IPR013027 FAD-dependent pyridine nucleotide-disulphide oxidoreductase	CP ???	34	43	M	5	22	16	AAA-FQ
11144	293	gnl|To_Tass_Lars_20100201|11144	JP297614	669	22	13	-0.7	0.538356		414	glutathione reductase
11143	294	gnl|To_Tass_Lars_20100201|11143	JP297613	508	1	4	3	0.408707		414
8885	295	gnl|To_Tass_Lars_20100201|08885	JP295578	279	23	48	1.1	1.87153		350		putative mitochondrial oxidoreductin; putative role in formation of disulphide bonds in the mitochondrial intermembrane space (???)	IPR007266 Endoplasmic reticulum oxidoreductin 1	MT ???	23	56	M	2	54	28	anchor
10495	296	gnl|To_Tass_Lars_20100201|10495	JP297079	378	0	8	Inf	2.38195		350
9397	297	gnl|To_Tass_Lars_20100201|09397	JP296077	888	9	13	0.4	0.145889		417	fumarate reductase flavoprotein subunit	putative mitochondrial succinate dehydrogenase/fumarate reductase flavoprotein-like heme binding redox protein AND oxidoreductin	IPR007266 Endoplasmic reticulum oxidoreductin 1 IPR010960 Flavocytochrome c IPR001199 Cytochrome b5	MT ???	9	15	M	3	14	31	VEA-VN
6086	298	gnl|To_Tass_Lars_20100201|06086	JP293098	240	0	2	Inf	0.595488		417
11282	299							#DIV/0!		360		histone H2A isoform1; p360+p361 are paralogs	IPR002119 Histone H2A	nuclear	x	x	x	3	x	x
11283	300							#DIV/0!		361		histone H2A isoform2; p360+p361 are paralogs	IPR002119 Histone H2A	nuclear	x	x	C	5	49	x
11284	301							#DIV/0!		380					x	x	S	5	15	15	AAA-FS
11285	302							#DIV/0!		381					x	x	x	2	x	(x)
11286	303							#DIV/0!		384					x	x	x	3	x	x
9846	304	gnl|To_Tass_Lars_20100201|09846	JP296442	316	6	0	-Inf	1.82605		394	Phosphoglycerate mutase	chloroplast phosphoglycerate mutase; p394+p396 are paralogs	IPR005952 Phosphoglycerate mutase 1	CP ???	6	x	C	3	28	17	ALG-FV
5780	305	gnl|To_Tass_Lars_20100201|05780	JP292805	225	2	0	-Inf	0.608682		395	Phosphoglycerate mutase	mitochondrial phosphoglycerate mutase	IPR005952 Phosphoglycerate mutase 1	MT ???	2	x	M	2	10	x
1426	306	gnl|To_Tass_Lars_20100201|01426	JP289297	247	0	4	Inf	1.19098		396	Phosphoglycerate mutase	mitochondrial phosphoglycerate mutase; p394+p396 are paralogs	IPR005952 Phosphoglycerate mutase 1	MT ???	x	4	x	5	x	x
10016	307	gnl|To_Tass_Lars_20100201|10016	JP296608	413	8	2	-3	0.856996		398	Enolase	chloroplast enolase	IPR000941 Enolase	CP ???	10	2	x	2	x	(x)
5727	308	gnl|To_Tass_Lars_20100201|05727	JP292757	266	2	0	-Inf	0.608682		398	Enolase
10830	309	gnl|To_Tass_Lars_20100201|10830	JP297402	323	6	0	-Inf	1.82605		399	Enolase	mitochondrial enolase	IPR000941 Enolase	MT ???	12	x	M	3	20	x
8397	310	gnl|To_Tass_Lars_20100201|08397	JP295092	263	6	0	-Inf	1.82605		399	Enolase
3585	311	gnl|To_Tass_Lars_20100201|03585	JP291094	256	0	3	Inf	0.893232		403	pyruvate dehydrogenase subunit beta	mitochondrial pyruvate dehydrogenase E1 component beta subunit	IPR005475 Transketolase-like, pyrimidine-binding domain	MT ???	x	3	x	5	x	x
10393	312	gnl|To_Tass_Lars_20100201|10393	JP296981	631	7	3	-1.3	0.370669		404	pyruvate dehydrogenase subunit beta	chloroplast pyruvate dehydrogenase E1 component alpha subunit	IPR001017 Dehydrogenase, E1 component	CP ???	26	11	S	3	19	19	STA-FI
11014	313	gnl|To_Tass_Lars_20100201|11014	JP297565	388	15	7	-1.1	0.67308		404	pyruvate dehydrogenase subunit beta
5701	314	gnl|To_Tass_Lars_20100201|05701	JP292733	478	4	1	-3	0.428498		404
2310	315	gnl|To_Tass_Lars_20100201|02310		135	3	0	-Inf	0.913023		406	pyruvate dehydrogenase subunit alpha	mitochondrial pyruvate dehydrogenase E1 component alpha subunit	IPR001017 Dehydrogenase, E1 component	MT ???	3	x	M	3	44	(21)	AAS-NA
10900	316	gnl|To_Tass_Lars_20100201|10900	JP297465	399	7	0	-Inf	2.13039		410	Pyruvate carboxylase	chloroplast pyruvate carboxylase	IPR005930 Pyruvate carboxylase	CP ???	7	x	x	2	x	(x)
4616	317	gnl|To_Tass_Lars_20100201|04616	JP291872	448	0	2	Inf	0.595488		411	Pyruvate carboxylase	putative chloroplast acetyl-CoA carboxylase; synthesis of long-chain fatty acids	IPR013537 Acetyl-CoA carboxylase, central region	CP ???	173	203	S	5	23	(21)
65	318	gnl|To_Tass_Lars_20100201|00065	JP288157	3806	170	195	0.1	0.294228		411
2228	319	gnl|To_Tass_Lars_20100201|02228	JP289975	419	2	1	-1	0.0771223		411
3887	320	gnl|To_Tass_Lars_20100201|03887	JP291315	438	1	1	0	2.5052e-05		411
4181	321	gnl|To_Tass_Lars_20100201|04181	JP291530	426	0	2	Inf	0.595488		411
6219	322	gnl|To_Tass_Lars_20100201|06219	JP293221	268	0	2	Inf	0.595488		411
6047	323	gnl|To_Tass_Lars_20100201|06047	JP293062	227	2	0	-Inf	0.608682		416	succinate dehydrogenase flavoprotein subunit	mitochondrial succinate dehydrogenase flavoprotein	IPR011281 Succinate dehydrogenase, flavoprotein subunit	MT ???	2	x	x	4	x	(x)
7180	324	gnl|To_Tass_Lars_20100201|07180	JP294020	392	1	1	0	2.5052e-05		421	glycolate oxidase	putative peroxisomal glycolate oxidase	IPR012133 Alpha-hydroxy acid dehydrogenase, FMN-dependent	peroxisomal ???	1	1	M	5	118	x
8738	325	gnl|To_Tass_Lars_20100201|08738	JP295431	681	3	6	1	0.211576		422	L-lactate dehydrogenase	putative mitochondrial flavocytochrome b2 FCB2 (L-lactate:cytochrome c oxidoreductase); respiratory enzyme located in the MT intermembrane space	IPR012133 Alpha-hydroxy acid dehydrogenase, FMN-dependent	MT ???	3	6	M	5	54	(20)
8357	326	gnl|To_Tass_Lars_20100201|08357	JP295052	1460	82	58	-0.4	0.978751		430	Transketolase	putative chloroplast transketolase	IPR005478 Transketolase, bacterial-like	CP ???	85	59	S	4	19	19	VEG-FS
758	327	gnl|To_Tass_Lars_20100201|00758	JP288783	401	3	1	-2	0.233891		430	Transketolase
10965	328	gnl|To_Tass_Lars_20100201|10965	JP297523	291	5	0	-Inf	1.52171		432	Transketolase	putative cytosolic transketolase	IPR005478 Transketolase, bacterial-like	cytosolic ???	5	x	x	2	x	x
3138	329	gnl|To_Tass_Lars_20100201|03138	JP290710	381	1	5	4	0.619004		1	Hydra-ferritin FRAGMENT	putative Hydra-like ferritin, heavy chain; non-haem iron storage protein	IPR001519 Ferritin, N-terminal	???	1	5	x	3	x	x
3770	330	gnl|To_Tass_Lars_20100201|03770	JP291232	409	0	2	Inf	0.595488		2	COX assembly protein 15	putative mitochondrial cytochrome c oxidase assembly protein COX15	IPR003780 Cytochrome oxidase assembly	MT ???	6	4	C	4	39	(21)
9596	331	gnl|To_Tass_Lars_20100201|09596		158	6	2	-2	0.467782		2
9912	332	gnl|To_Tass_Lars_20100201|09912	JP296506	317	3	9	2	0.662091		3	HO2	chloroplast heme oxygenase; putative role in photosynthetic pigment formation; iron recruitment from heme ???;	IPR002051 Haem oxygenase	CP ???	3	9	S	5	21	21	AFA-FA
542	333	gnl|To_Tass_Lars_20100201|00542	JP288587	359	5	0	-Inf	1.52171		4	HO1	organelle taregeted (CP AND/OR MT) heme oxygenase	IPR016084 Haem oxygenase-like, multi-helical	CP ??? AND/OR MT ???	5	x	M	5	26	18	SGA-FV
10700	334	gnl|To_Tass_Lars_20100201|10700	JP297276	245	6	0	-Inf	1.82605		7	Mg chelatase chl_I (nuc)	putative chloroplast magnesium chelatase subunit ChlD	IPR002035 von Willebrand factor, type A	CP ???	6	x	x	3	x	x
8840	335	gnl|To_Tass_Lars_20100201|08840	JP295533	1039	42	33	-0.3	0.265711		8	Mg chelatase chlH	putative chloroplast magnesium chelatase subunit ChlH	IPR011771 Magnesium-chelatase, subunit H	CP ???	55	63	C	3	77	21	ISA-WT
9934	336	gnl|To_Tass_Lars_20100201|09934	JP296528	846	11	28	1.5	1.60881		8	Mg chelatase chlH
4123	337	gnl|To_Tass_Lars_20100201|04123	JP291486	403	1	1	0	2.5052e-05		8	Mg chelatase chlH
5321	338	gnl|To_Tass_Lars_20100201|05321	JP292384	409	1	1	0	2.5052e-05		8	Mg chelatase chlH
5585	339	gnl|To_Tass_Lars_20100201|05585	JP292621	218	3	0	-Inf	0.913023		9	protoporphyrinogen oxidase hemG	putative chloroplast protoporphyrinogen IX oxidase HemG	IPR002937 Amine oxidase	CP ???	3	x	x	1	x	x
10937	340	gnl|To_Tass_Lars_20100201|10937	JP297497	918	18	10	-0.8	0.530059		15	hydroxymethylbilane synthase hemC	putative chloroplast porphobilinogen deaminase (PBGD); syn. hydroxymethylbilane synthase (HMBS); syn. HemC; conversion of porphobilinogen (PBG) into hydroxymethylbilane (HMB); release of ammonia	IPR000860 Tetrapyrrole biosynthesis, hydroxymethylbilane synthase	CP ???	18	10	C	5	14	(15)	ASA-FA
9347	341	gnl|To_Tass_Lars_20100201|09347	JP296030	305	5	1	-4	0.645392		16	porphobilinogen synthase hemB	putative chloroplast porphobilinogen synthase (PBGS); syn. delta-aminolevulinic acid dehydratase (ALAD); syn. HemB; condensation of two ALA to generate porphobilinogen	IPR001731 Tetrapyrrole biosynthesis, porphobilinogen synthase	CP ???	6	4	C	4	26	17	ANG-FT
6765	342	gnl|To_Tass_Lars_20100201|06765	JP293700	289	0	2	Inf	0.595488		16	porphobilinogen synthase hemB
5986	343	gnl|To_Tass_Lars_20100201|05986	JP293003	246	1	1	0	2.5052e-05		16	porphobilinogen synthase hemB
8259	344	gnl|To_Tass_Lars_20100201|08259	JP294954	711	17	9	-0.9	0.570001		17	glutamate-1-semialdehyde 2,1-aminomutase hemL	putative chloroplast glutamate-1-semialdehyde (GSA) aminotransferase HemL; synthesis of 5-aminoaevulinic acid	IPR004639 Tetrapyrrole biosynthesis, glutamate-1-semialdehyde aminotransferase	CP ???	17	9	S	4	18	18	ASA-FS
4129	345	gnl|To_Tass_Lars_20100201|04129	JP291490	356	1	1	0	2.5052e-05		18	glutamyl-trna reductase hemA	putative chloroplast glutamyl-tRNA reductase HemA; conversion of glutamyl-tRNA to glutamate-1-semialdehyde	IPR000343 Tetrapyrrole biosynthesis, glutamyl-tRNA reductase	CP ???	2	4	C	2	45	19	STA-FQ
652	346	gnl|To_Tass_Lars_20100201|00652	JP288685	295	1	3	2	0.220697		18	glutamyl-trna reductase hemA
8250	347	gnl|To_Tass_Lars_20100201|08250	JP294945	721	10	9	-0.1	0.0149706		19	glutamyl-tRNA synthetase	putative cytosolic glutamyl-tRNA synthetase	IPR004526 Glutamyl-tRNA synthetase, class Ic, archaeal/eukaryotic cytosolic	cytosolic ???	13	12	x	3	x	x
9051	348	gnl|To_Tass_Lars_20100201|09051	JP295743	404	3	3	0	7.51559e-05		19	glutamyl-tRNA synthetase
9007	349	gnl|To_Tass_Lars_20100201|09007	JP295700	292	5	3	-0.7	0.116431		20	chlorophyll synthase	putative chloroplast chlorophyll synthase ChlG; final step in chlorophyll biosynthesis	IPR011799 Chlorophyll synthase, ChlG	CP ???	5	3	C	5	14	20	VSA-FV
9230	350	gnl|To_Tass_Lars_20100201|09230	JP295917	1356	68	60	-0.1	0.136636		21	geranylgeranyl reductase	putative chloroplast geranylgeranyl reductase ChlP; final step in chlorophyll biosynthesis	IPR011774 Geranylgeranyl reductase, plant/cyanobacteria	CP ???	68	60	C	5	52	15	TTA-FS
8312	351	gnl|To_Tass_Lars_20100201|08312	JP295007	682	21	6	-2.5	1.96632		25	ascorbate peroxidase 3	putative extracellular heme peroxidase; putative adhesive Kringle domain ???; multistep oxidative reaction involving hydrogen peroxide	IPR002016 Haem peroxidase, plant/fungal/bacterial	cell surface ???	23	6	x	2	x	x
7375	352	gnl|To_Tass_Lars_20100201|07375	JP294188	289	2	0	-Inf	0.608682		25
2409	353	gnl|To_Tass_Lars_20100201|02409	JP290111	382	2	1	-1	0.0771223		27	glutathione peroxidase 1	glutathione peroxidase; protection against the damaging effect of endogenously formed hydroxyperoxides	IPR000889 Glutathione peroxidase	???	2	1	M	5	67	x
3500	354	gnl|To_Tass_Lars_20100201|03500	JP291016	412	1	2	1	0.0705253		28	glutathione peroxidase 2	putative protein binding glutathione peroxidase; protection against the damaging effect of endogenously formed hydroxyperoxides; contains signal peptide	IPR000169 Peptidase, cysteine peptidase active site IPR000889 Glutathione peroxidase	secretory pathway ???	1	2	S	1	25	(25)
9646	355	gnl|To_Tass_Lars_20100201|09646	JP296246	432	5	0	-Inf	1.52171		29	glutathione peroxidase 3	glutathione peroxidase; protection against the damaging effect of endogenously formed hydroxyperoxides	IPR000889 Glutathione peroxidase	MT ???	9	4	x	3	x	x
10798	356	gnl|To_Tass_Lars_20100201|10798	JP297373	394	4	4	0	0.000100208		29
3723	357	gnl|To_Tass_Lars_20100201|03723	JP291193	300	0	2	Inf	0.595488		30	glutathione peroxidase 4	putative 1-Cys peroxiredoxin; protection against membrane oxidation	IPR019479 Peroxiredoxin, C-terminal	cytosolic ???	x	2	x	2	x	x
7373	358	gnl|To_Tass_Lars_20100201|07373	JP294186	273	0	2	Inf	0.595488		35	glutaredoxin 3	putative cytosolic, membrane associated glutaredoxin; redox regulation of protein substrates; glutathion-dependent; putative association with G-protein signalling pathway ???; contains DUF547	IPR002109 Glutaredoxin IPR000591 DEP domain IPR006869 Protein of unknown function DUF547	cytosolic ???	10	31	S	5	20	x
9669	359	gnl|To_Tass_Lars_20100201|09669	JP296269	1205	10	29	1.9	2.03601		35
8383	360	gnl|To_Tass_Lars_20100201|08383	JP295078	385	5	3	-0.7	0.116431		36	glutaredoxin 4	putative chloroplast glutaredoxin; redox regulation of protein substrates glutathion-dependent;	IPR002109 Glutaredoxin	CP ???	5	3	C	2	47	15	ASA-FQ
8532	361	gnl|To_Tass_Lars_20100201|08532	JP295227	491	8	12	0.5	0.161951		37	glutaredoxin 5	putative mitochondrial glutaredoxin; redox regulation of protein substrates glutathion-dependent;	IPR002109 Glutaredoxin	MT ???	8	12	M	5	24	15	AHG-FT
2861	362	gnl|To_Tass_Lars_20100201|02861	JP290465	218	3	0	-Inf	0.913023		40	thioredoxin 1	putative membrane-bound (???) thioredoxin; redox regulation of protein substrates; protein disulphide oxidoreduction	IPR013766 Thioredoxin domain	secretory pathway ???	3	x	M	4	22	(56)
3370	363	gnl|To_Tass_Lars_20100201|03370	JP290897	225	1	2	1	0.0705253		41	thioredoxin 2	putative thioredoxin; redox regulation of protein substrates; protein disulphide oxidoreduction	IPR013766 Thioredoxin domain	secretory pathway ???	1	2	S	5	23	23	ASA-SR
6840	364	gnl|To_Tass_Lars_20100201|06840	JP293757	226	2	0	-Inf	0.608682		42	thioredoxin 3	putative mitochondrial thioredoxin; redox regulation of protein substrates; protein disulphide oxidoreduction	IPR013766 Thioredoxin domain IPR017937 Thioredoxin, conserved site	MT ???	2	x	M	2	27	x
7936	365	gnl|To_Tass_Lars_20100201|07936	JP294661	284	3	2	-0.5	0.0470848		43	thioredoxin 4	putative mitochondrial thioredoxin; redox regulation of protein substrates; protein disulphide oxidoreduction	IPR013766 Thioredoxin domain	MT ???	3	2	x	2	x	x
8069	366	gnl|To_Tass_Lars_20100201|08069	JP294782	244	1	3	2	0.220697		44	thioredoxin 5	putative chloroplast thioredoxin; redox regulation of protein substrates; protein disulphide oxidoreduction	IPR013766 Thioredoxin domain IPR017937 Thioredoxin, conserved site	CP ???	1	3	S	4	20	20	SMA-FA
9223	367	gnl|To_Tass_Lars_20100201|09223	JP295910	413	2	6	2	0.441394		45	thioredoxin 6	putative plant-type thioredoxin-like protein; redox regulation of protein substrates; protein disulphide oxidoreduction	IPR013766 Thioredoxin domain	secretory pathway ???	2	6	C	5	55	20	VAA-LS
8273	368	gnl|To_Tass_Lars_20100201|08273	JP294968	1215	50	37	-0.4	0.467369		46	peroxiredoxin	PRX5-like peroxiredoxin (thioredoxin peroxidase); putative role as antioxidant	IPR013740 Redoxin IPR002109 Glutaredoxin IPR011767 Glutaredoxin active site	CP ???	50	37	M	4	16	19	AAA-FT
9310	369	gnl|To_Tass_Lars_20100201|09310	JP295994	426	1	7	6	1.07952		47	protein disulfide isomerase 1	thioredoxin (TRX)-like protein disulfide oxidoreductase; protein disulphide oxidoreduction; contains protease-like domain; putative connection to ubiquitin-proteasome system; removal of glycans from glycoproteins (???)	IPR018325 DNA repair protein Rad4, transglutaminase-like domain IPR013766 Thioredoxin domain IPR018997 PUB domain	MT ???	3	16	x	4	x	x
4263	370	gnl|To_Tass_Lars_20100201|04263	JP291589	343	1	1	0	2.5052e-05		47
7219	371	gnl|To_Tass_Lars_20100201|07219	JP294051	333	0	2	Inf	0.595488		47
10541	372	gnl|To_Tass_Lars_20100201|10541	JP297124	427	1	6	5	0.844026		47
1465	373	gnl|To_Tass_Lars_20100201|01465	JP289335	312	0	4	Inf	1.19098		48	protein disulfide isomerase 2	protein disulphide isomerase (PDIa family); endoplasmic reticulum protein 38 (ERp38)	IPR013766 Thioredoxin domain IPR017937 Thioredoxin, conserved site	ER ???	4	29	x	2	x	x
9681	374	gnl|To_Tass_Lars_20100201|09681	JP296281	620	4	25	5.3	3.60816		48
8786	375	gnl|To_Tass_Lars_20100201|08786	JP295479	432	2	3	0.5	0.0404879		49	TF Bach1 (?)	zinc finger transcription factor; putative transcriptional repressor; putative interaction with actin filaments	IPR013069 BTB/POZ IPR013089 Kelch related	nucleus ???	5	6	x	2	x	x
1725	376	gnl|To_Tass_Lars_20100201|01725	JP289557	441	1	2	1	0.0705253		49
3186	377	gnl|To_Tass_Lars_20100201|03186	JP290751	250	2	1	-1	0.0771223		49
7686	378	gnl|To_Tass_Lars_20100201|07686	JP294455	363	0	2	Inf	0.595488		61	phosphate transporter	phosphate uptake symporter (phosphate:H+); located in cytoplasmic or internal membrane	IPR011701 Major facilitator superfamily MFS-1	internal membrane ???	x	2	x	3	x	(17)
240	379	gnl|To_Tass_Lars_20100201|00240	JP288329	1063	121	170	0.4	1.64223		63	quinone oxidoreductase	putative NADP-dependent quinone oxidoreductase; putative role as redox mediator ???; mitochondrial quinone quencher ???	IPR002085 Alcohol dehydrogenase superfamily, zinc-containing IPR002364 Quinone oxidoreductase/zeta-crystallin, conserved site	cytosolic OR MT ???	126	170	x	2	x	x
4584	380	gnl|To_Tass_Lars_20100201|04584		198	5	0	-Inf	1.52171		63
9294	381	gnl|To_Tass_Lars_20100201|09294	JP295979	1077	22	79	2.6	7.22666		64	iron-containing alcohol dehydrogenase	putative mitochondrial dehydroquinate synthase-like iron-containing alcohol dehydrogenase; putative mitochondrial maleylacetate reductases (MAR) involved in degradation of aromatic compounds	IPR001670 Alcohol dehydrogenase, iron-type	MT ???	23	80	M	5	52	20
7054	382	gnl|To_Tass_Lars_20100201|07054	JP293921	324	1	1	0	2.5052e-05		64
8495	383	gnl|To_Tass_Lars_20100201|08495	JP295190	1810	14	36	1.6	2.10374		65	nucleoside hydrolase (?)	putative cytosolic inosine/uridine-preferring nucleoside hydrolase; found in parasitic organisms deficient in de novo synthesis of purines	IPR011990 Tetratricopeptide-like helical IPR001910 Inosine/uridine-preferring nucleoside hydrolase	cytosolic ???	14	41	M	5	50	(17)
4578	384	gnl|To_Tass_Lars_20100201|04578	JP291845	355	0	5	Inf	1.48872		65
8336	385	gnl|To_Tass_Lars_20100201|08336	JP295031	329	4	0	-Inf	1.21736		69	nitrate reductase	putative cytosolic fungal NADPH-specific nitrate reductase	IPR000572 Oxidoreductase, molybdopterin-binding domain PLN02252 nitrate reductase (NADPH)	cytosolic ???	4	x	x	5	x	x
2883	386	gnl|To_Tass_Lars_20100201|02883	JP290486	247	3	0	-Inf	0.913023		70	NADH-cytochrome b5 reductase	putative mitochondrial NADH:cytochrome b5 reductase (CBR); electron donor for cytochrome b5, a ubiquitous electron carrier	IPR001834 NADH:cytochrome b5 reductase (CBR)	MT ???	3	10	M	3	11	31	GRA-AS
2398	387	gnl|To_Tass_Lars_20100201|02398	JP290102	346	0	3	Inf	0.893232		70
8283	388	gnl|To_Tass_Lars_20100201|08283	JP294978	268	0	7	Inf	2.08421		70
3764	389	gnl|To_Tass_Lars_20100201|03764	JP291226	403	2	0	-Inf	0.608682		71	heavy metal transporter (?)	putative ZIP zinc transporter protein; divalent heavy-metal cation transporter	IPR003689 Zinc/iron permease PTHR11065 SOLUTE CARRIER FAMILY 39 (METAL ION TRANSPORTER), MEMBER 11	internal membrane ???	2	x	x	3	x	(30)
4184	390	gnl|To_Tass_Lars_20100201|04184	JP291533	392	1	1	0	2.5052e-05		73	zinc transporter (?)	putative ZIP zinc transporter protein; divalent heavy-metal cation transporter	IPR003689 Zinc/iron permease	internal membrane ???	2	2	x	3	x	x
4252	391	gnl|To_Tass_Lars_20100201|04252	JP291579	268	1	1	0	2.5052e-05		73
4514	392	gnl|To_Tass_Lars_20100201|04514	JP291794	217	5	0	-Inf	1.52171		74	Ni/Co efflux protein	conserved bacterial protein with affinity for negatively charged ions/matter; conserved in Tp and Pt; putative inhibitory function against cystein proteases	IPR002395 HMW kininogen	cytosolic ???	5	x	x	3	x	x
10137	393	gnl|To_Tass_Lars_20100201|10137	JP296729	1200	21	28	0.3	0.195416		75	cation transporter 1	putative mitochondrial cation transporting P-type ATPase; putative specifity for Ca	IPR001757 ATPase, P-type, K/Mg/Cd/Cu/Zn/Na/Ca/Na/H-transporter	MT ???	21	28	M	5	9	x
1127	394	gnl|To_Tass_Lars_20100201|01127	JP289061	301	3	1	-2	0.233891		86	cytochrome bc1 complex Rieske subunit	putative mitochondrial iron-sulphur "Rieske" subunit of ubiquinol-cytochrome c reductase (bc1 complex or complex III)	IPR005805 Rieske iron-sulphur protein, C-terminal	MT ???	3	1	M	3	10	(38)
10102	395	gnl|To_Tass_Lars_20100201|10102	JP296694	608	0	12	Inf	3.57293		91	unknown protein	unknown protein of unknown function; contains 1 TM		internal membrane ???	x	12	x	5	x	x
9795	396	gnl|To_Tass_Lars_20100201|09795	JP296392	971	41	191	3.7	22.3554		103	Hsp20f	putative mitochondrial small heat shock protein Hsp20	IPR002068 Heat shock protein Hsp20	MT ???	41	191	M	5	37	24	SDA-AA
148	397	gnl|To_Tass_Lars_20100201|00148	JP288238	1288	25	113	3.5	12.8967		108	transporter (?)	putative cytosolic bacterial protein of unknown function; contains N-terminal ankyrin repeat-containing domain	IPR020683 Ankyrin repeat-containing domain	cytosolic ???	25	113	x	2	x	x
201	398	gnl|To_Tass_Lars_20100201|00201	JP288291	1048	12	13	0.1	0.00570287		109	transporter (?)	putative mitochondrial ABC-2 type transporter; putative role in lipid-trafficking	IPR003593 ATPase, AAA+ type, core IPR013525 ABC-2 type transporter	MT ???	49	41	C	4	23	x
200	399	gnl|To_Tass_Lars_20100201|00200	JP288290	757	18	12	-0.5	0.282509		109
10550	400	gnl|To_Tass_Lars_20100201|10550	JP297133	949	19	16	-0.2	0.0662403		109
8666	401	gnl|To_Tass_Lars_20100201|08666	JP295360	282	3	6	1	0.211576		113	transporter (?)	putative mitochondrial phosphoglycerate/bisphosphoglycerate mutase	IPR001345 Phosphoglycerate/bisphosphoglycerate mutase, active site	MT ???	9	6	x	3	x	23	SRG-FN
9353	402	gnl|To_Tass_Lars_20100201|09353	JP296036	225	6	0	-Inf	1.82605		113
8296	403	gnl|To_Tass_Lars_20100201|08296	JP294991	651	2	8	3	0.817414		114	transporter (?)	unknown protein of unknown function; contains 2-4 TM		internal membrane ???	9	10	x	3	x	x
10714	404	gnl|To_Tass_Lars_20100201|10714	JP297289	247	7	2	-2.5	0.655439		114
8596	405	gnl|To_Tass_Lars_20100201|08596	JP295291	1902	14	57	3.1	5.9235		115	transporter (?)	unknown mitochondrial (???) protein; putative role in transfer of activated sugars to specific substrates		MT ???	15	64	x	3	x	x
1848	406	gnl|To_Tass_Lars_20100201|01848	JP289667	263	1	2	1	0.0705253		115
4644	407	gnl|To_Tass_Lars_20100201|04644	JP291894	349	0	5	Inf	1.48872		115
2058	408	gnl|To_Tass_Lars_20100201|02058	JP289842	461	1	2	1	0.0705253		117	transporter (?)	putative component of ABC transporter	IPR003439 ABC transporter-like IPR017871 ABC transporter, conserved site	cytosolic ???	1	2	x	4	x	(18)
973	409	gnl|To_Tass_Lars_20100201|00973	JP288951	379	4	0	-Inf	1.21736		118	transporter (?)	putative mitochondrial ABC transporter	IPR011527 ABC transporter, transmembrane domain, type 1 IPR003439 ABC transporter-like IPR017871 ABC transporter, conserved site	MT ???	4	x	C	4	69	18
4934	410	gnl|To_Tass_Lars_20100201|04934	JP292105	379	0	2	Inf	0.595488		120	transporter (?)	putative ABC transporter (CT2 family)	IPR011527 ABC transporter, transmembrane domain, type 1 IPR003439 ABC transporter-like IPR017871 ABC transporter, conserved site TIGR00958 Conjugate Transporter-2 (CT2) Family protein	secretory pathway ???	x	2	S	4	36	36	VAA-VT
9826	411	gnl|To_Tass_Lars_20100201|09826	JP296423	397	3	9	2	0.662091		121	transporter (?)	unknown membrane protein of unknown function; contains 2 N-terminal TM		secretory pathway ???	4	12	x	3	x	(33)
1377	412	gnl|To_Tass_Lars_20100201|01377	JP289256	268	1	3	2	0.220697		121
197	413	gnl|To_Tass_Lars_20100201|00197	JP288287	1038	26	42	0.6	0.773287		125	transporter (?)	unknown protein of unknown function; contains proline-rich motif as in glycoproteins	PR01217 PRICHEXTENSN	???	50	181	x	1	x	x
209	414	gnl|To_Tass_Lars_20100201|00209	JP288299	1280	24	137	4.7	18.6519		125
4038	415	gnl|To_Tass_Lars_20100201|04038	JP291422	383	0	2	Inf	0.595488		125
8446	416	gnl|To_Tass_Lars_20100201|08446	JP295141	1674	35	34	0	0.00730996		126	transporter (?)	putative glycoside hydrolase	IPR001701 Glycoside hydrolase, family 9 IPR006970 PT repeat	???	35	42	M	4	20	x
2813	417	gnl|To_Tass_Lars_20100201|02813	JP290425	324	0	3	Inf	0.893232		126
9187	418	gnl|To_Tass_Lars_20100201|09187	JP295875	297	0	5	Inf	1.48872		126
9635	419	gnl|To_Tass_Lars_20100201|09635	JP296235	1864	130	233	0.8	6.09915		128	transporter (?)	putative zinc finger transcription factor; contains 2 zinc fingers; contains PB1 domain and ankyrin repeat-containing domain (both for protein-protein interaction)	IPR000433 Zinc finger, ZZ-type PTHR18958 ANKYRIN REPEAT-CONTAINING	nucleus ???	130	233	x	2	x	x
41	420	gnl|To_Tass_Lars_20100201|00041	JP288136	1778	14	53	2.8	5.12661		130	transporter (?)	putative sterole-sensing cleavage protein of ER membrane-bound transcription factor controlling lipid synthesis	IPR000731 Sterol-sensing 5TM box IPR003392 Patched	ER membrane ???	15	58	x	5	x	x
1211	421	gnl|To_Tass_Lars_20100201|01211	JP289125	461	1	3	2	0.220697		130
7280	422	gnl|To_Tass_Lars_20100201|07280	JP294106	362	0	2	Inf	0.595488		130
2771	423	gnl|To_Tass_Lars_20100201|02771	JP290392	247	0	6	Inf	1.78646		131	transporter (?)	putative kinesin heavy chain; contains microtubule-dependent molecular motor domain; putative role in intracellular transport	IPR001752 Kinesin, motor domain	cytosolic ???	x	6	x	2	x	x
4401	424	gnl|To_Tass_Lars_20100201|04401	JP291699	343	0	2	Inf	0.595488		142	2x fumarase on genomic contig	putative mitochondrial fumarase (fumarate hydratase, class II); interconversion of fumarate to L-malate as part of the TCA cycle	IPR005677 Fumarate hydratase, class II	MT ???	x	2	M	5	21	(23)
46	425	gnl|To_Tass_Lars_20100201|00046	JP288141	2432	46	176	2.8	17.2094		144	sensory histidine kinase in two-component regulatory system with BasR	putative cell surface phospho-relay histidine kinase with unknown extracellular sensing domain	IPR005467 Signal transduction histidine kinase, core IPR001789 Signal transduction response regulator, receiver domain	cell surface ???	46	176	x	3	x	x
10494	426	gnl|To_Tass_Lars_20100201|10494	JP297078	515	7	1	-6	1.1191		145	heme binding SOUL domain	putative mitochondrial heme binding protein	IPR006917 SOUL haem-binding protein	MT ???	7	1	x	5	x	(44)
9803	427	gnl|To_Tass_Lars_20100201|09803	JP296400	408	13	2	-5.5	1.99388		146	Rieske	putative cytosolic protein with Rieske (iron-sulfur) domain; putative element of non-haem iron oxygenase system	IPR017941 Rieske [2Fe-2S] iron-sulphur domain	internal membrane ???	13	4	x	3	x	(20)
7603	428	gnl|To_Tass_Lars_20100201|07603	JP294382	253	0	2	Inf	0.595488		146
9485	429	gnl|To_Tass_Lars_20100201|09485	JP296159	295	3	5	0.7	0.103237		148	Methionin synthase	putative cytosolic NADPH-dependent sulfite reductase alpha subunit	IPR008254 Flavodoxin/nitric oxide synthase IPR015702 NADPH Cytochrome P450 Reductase	cytosolic ???	7	20	x	3	x	x
10101	430	gnl|To_Tass_Lars_20100201|10101	JP296693	984	4	15	2.8	1.43681		148	Methionin synthase
10291	431	gnl|To_Tass_Lars_20100201|10291	JP296881	452	7	1	-6	1.1191		149	Pyridoxal...	putative cytosolic pyridoxal-phosphate dependent serine palmitoyltransferase (SPT); first step in sphingolipid biosynthesis	IPR001917 Aminotransferase, class-II, pyridoxal-phosphate binding site	cytosolic ???	7	1	x	3	x	x
10673	432	gnl|To_Tass_Lars_20100201|10673	JP297249	348	9	28	2.1	2.16105		150	CYPOR heme binding	unknown protein of unknown function; putative targeting to nucleus		nucleus ???	12	28	C	1	85	(24)
2378	433	gnl|To_Tass_Lars_20100201|02378	JP290085	253	3	0	-Inf	0.913023		150
10439	434	gnl|To_Tass_Lars_20100201|10439	JP297026	328	9	1	-8	1.625		152	CA1	putative cytosolic diatom-type cadmium-binding beta-carbonic anhydrase	IPR018883 Carbonic anhydrase, cadmium-binding	cytosolic ???	9	1	x	2	x	x
9808	435	gnl|To_Tass_Lars_20100201|09808	JP296405	433	3	2	-0.5	0.0470848		158	HLIP (Pt_HLIP2)	putative chloroplast 1 TM FCP (ELIP/HLIP)		CP	3	2	S	3	21	21	AFA-TP
10103	436	gnl|To_Tass_Lars_20100201|10103	JP296695	470	2	6	2	0.441394		171	LowCO2	putative E2 ubiquitin-conjugating enzyme-like protein; putative role in polyubiquitination process	IPR019547 Kua-ubiquitin conjugating enzyme hybrid, localisation	CP AND/OR ER ???	3	7	C	4	14	17
4849	437	gnl|To_Tass_Lars_20100201|04849	JP292046	216	1	1	0	2.5052e-05		171
8252	438	gnl|To_Tass_Lars_20100201|08252	JP294947	1418	73	35	-1.1	3.09312		172	PEP carboxykinase (Pt_MitPEPck)	putative mitochondrial ATP-utilising phosphoenolpyruvate (PEP) carboxykinase; first, rate-limiting step in gluconeogenesis AND/OR involved in the glyoxylate bypass, an alternative to the tricarboxylic acid cycle	IPR001272 Phosphoenolpyruvate carboxykinase, ATP-utilising	MT ???	77	37	M	3	102	(31)
8553	439	gnl|To_Tass_Lars_20100201|08553	JP295248	318	4	2	-1	0.154245		172	PEP carboxykinase (Pt_MitPEPck)
9258	440	gnl|To_Tass_Lars_20100201|09258	JP295944	668	23	2	-10.5	4.56863		175	Pcy	putative chloroplast plastocyanin	IPR002387 Plastocyanin	CP	23	2	C	5	9	15	VSA-EG
3568	441	gnl|To_Tass_Lars_20100201|03568	JP291077	225	0	3	Inf	0.893232		176	aspartate decarboxylase PDD	putative mitochondrial pyridoxal phosphate-dependent decarboxylase; putative role in amino acid metabolism	IPR002129 Pyridoxal phosphate-dependent decarboxylase	MT ???	x	3	x	5	x	41	LVG-YN
8276	442	gnl|To_Tass_Lars_20100201|08276	JP294971	726	35	6	-4.8	5.02555		177	PetC1 (Pt_PetC1)	putative chloroplast cytochrome b6-f complex Rieske iron-sulfur subunit PetC	IPR005805 Rieske iron-sulphur protein, C-terminal	CP	35	6	S	5	17	17	ASA-FA
313	443	gnl|To_Tass_Lars_20100201|00313	JP288393	341	34	1	-33	8.67324		178	nuc PetF	putative chloroplast ferredoxin PetF	IPR010241 Ferredoxin [2Fe-2S], plant	CP	34	1	S	2	15	15	AAA-FA
9059	444	gnl|To_Tass_Lars_20100201|09059	JP295751	629	34	9	-2.8	3.44661		189	PsbM (Pt_PsbM)	putative chloroplast photosystem II reaction center protein PsbM	IPR007826 Photosystem II PsbM	CP	34	9	S	2	18	18	SLA-FA
9329	445	gnl|To_Tass_Lars_20100201|09329	JP296012	1115	91	44	-1.1	3.7854		190	PsbO (Pt_PsbO)	putative chloroplast oxygen-evolving complex (OEC) Mn-stabilising protein (MSP) PsbO	IPR002628 Photosystem II PsbO, manganese-stabilising	CP	91	44	S	3	15	15	ANA-FA
974	446	gnl|To_Tass_Lars_20100201|00974		151	4	0	-Inf	1.21736		191	PsbP	putative chloroplast oxygen-evolving complex (OEC) protein PsbP	IPR002683 Photosystem II PsbP, oxygen evolving complex	CP	7	1	S	4	18	18	TAA-FS
1935	447	gnl|To_Tass_Lars_20100201|01935	JP289740	250	3	1	-2	0.233891		191
554	448	gnl|To_Tass_Lars_20100201|00554	JP288598	289	0	4	Inf	1.19098		192	RNA polymerase II largest subunit (Pt_Rpb1)	putative RNA polymerase II (RNAP II) alpha subunit Rpb1	IPR000684 RNA polymerase II, heptapeptide repeat, eukaryotic IPR007080 RNA polymerase Rpb1, domain 1	nucleus	9	20	C	5	16	x
3940	449	gnl|To_Tass_Lars_20100201|03940	JP291354	343	1	1	0	2.5052e-05		192	RNA polymerase II largest subunit (Pt_Rpb1)
6735	450	gnl|To_Tass_Lars_20100201|06735	JP293680	312	0	2	Inf	0.595488		192	RNA polymerase II largest subunit (Pt_Rpb1)
8812	451	gnl|To_Tass_Lars_20100201|08812	JP295505	582	6	4	-0.5	0.0941697		192	RNA polymerase II largest subunit (Pt_Rpb1)
8820	452	gnl|To_Tass_Lars_20100201|08820	JP295513	548	2	4	1	0.141051		192	RNA polymerase II largest subunit (Pt_Rpb1)
10685	453	gnl|To_Tass_Lars_20100201|10685	JP297261	341	0	5	Inf	1.48872		192	RNA polymerase II largest subunit (Pt_Rpb1)
9603	454	gnl|To_Tass_Lars_20100201|09603	JP296217	397	0	36	Inf	10.7188		193	nuc Rpl36	putative chloroplast 50S ribosomal protein L36 Rpl36; nuclear encoded isoform	IPR000473 Ribosomal protein L36	CP ???	x	36	S	3	18	18	VNG-FV
10850	455	gnl|To_Tass_Lars_20100201|10850	JP297421	365	0	6	Inf	1.78646		194	rubredoxin	putative chloroplast rubredoxin; low molecular weight iron-containing bacterial protein involved in electron transfer; sometimes replacing ferredoxin as an electron carrier	IPR004039 Rubredoxin-type Fe(Cys)4 protein	CP ???	3	10	S	3	21	21	VDA-FS
9014	456	gnl|To_Tass_Lars_20100201|09014	JP295707	241	3	4	0.3	0.0279166		194
9913	457	gnl|To_Tass_Lars_20100201|09913	JP296507	1797	13	63	3.8	7.61219		201		putative nuclear pre-mRNA-processing-splicing factor 8; central component of the spliceosome	IPR012591 Pre-mRNA-processing-splicing factor 8	nucleus ???	13	73	C	1	61	x
7573	458	gnl|To_Tass_Lars_20100201|07573	JP294357	304	0	2	Inf	0.595488		201
8697	459	gnl|To_Tass_Lars_20100201|08697	JP295390	281	0	8	Inf	2.38195		201
10909	460	gnl|To_Tass_Lars_20100201|10909	JP297472	221	0	25	Inf	7.4436		204		putative cytosolic unknown protein of unknown function; contains multi-helical tetratrico peptide repeat region (TPR) mediating binding of large substrates such as proteins and nucleic acids	IPR011990 Tetratricopeptide-like helical	cytosolic ???	4	28	S	3	15	15	ALA-HG
587	461	gnl|To_Tass_Lars_20100201|00587	JP288626	276	3	1	-2	0.233891		204
2289	462	gnl|To_Tass_Lars_20100201|02289	JP290018	350	1	2	1	0.0705253		204
10081	463	gnl|To_Tass_Lars_20100201|10081	JP296673	500	19	75	2.9	7.56518		205		putative cell surface lipoprotein; contains bacterial DUF285	IPR005046 Protein of unknown function DUF285, lipoprotein predicted IPR011889 Bacterial surface protein 26-residue repeat	cell surface ???	23	119	S	4	15	(22)
11254	464	gnl|To_Tass_Lars_20100201|11254	JP297703	345	0	16	Inf	4.7639		205
3606	465	gnl|To_Tass_Lars_20100201|03606	JP291111	388	2	12	5	1.68805		205	related
10121	466	gnl|To_Tass_Lars_20100201|10121	JP296713	685	0	9	Inf	2.6797		205	related
11236	467	gnl|To_Tass_Lars_20100201|11236	JP297690	323	2	7	2.5	0.622454		205	related
354	468	gnl|To_Tass_Lars_20100201|00354	JP288427	1645	51	160	2.1	12.4821		206	iso?	unknown protein of unknown function		???	57	184	x	2	x	x
11175	469	gnl|To_Tass_Lars_20100201|11175	JP297640	483	6	24	3	2.45224		206
8430	470	gnl|To_Tass_Lars_20100201|08430	JP295125	1020	6	43	6.2	6.71748		207		putative mitochondrial pyridoxal phosphate (PLP) dependent serine hydroxymethyltransferase (SHMT); interconversion of serine and glycine using PLP as cofactor	IPR001085 Serine hydroxymethyltransferase	MT ???	8	44	C	5	31	(18)
6518	471	gnl|To_Tass_Lars_20100201|06518		183	2	1	-1	0.0771223		207
231	472	gnl|To_Tass_Lars_20100201|00231	JP288320	2272	42	159	2.8	15.3798		208	member of the HSP104(clp) superfamily	putative cytosolic bacterial ATP-dependent chaperone ClpB; does not act as a protease, but rather serves to disaggregate misfolded and aggregated proteins	IPR001270 Chaperonin clpA/B IPR018368 Chaperonin ClpA/B, conserved site	cytosolic ???	44	159	x	2	x	x
4203	473	gnl|To_Tass_Lars_20100201|04203	JP291545	250	2	0	-Inf	0.608682		208
8448	474	gnl|To_Tass_Lars_20100201|08448	JP295143	1131	41	80	1	2.65181		209		putative lipid raft-associated cell surface protein; putative structural role in plasmamembrane	IPR001107 Band 7 protein	cell surface ???	41	82	S	1	27	27	SFS-YI
6534	475	gnl|To_Tass_Lars_20100201|06534	JP293510	264	0	2	Inf	0.595488		209
10438	476	gnl|To_Tass_Lars_20100201|10438	JP297025	388	0	17	Inf	5.06165		210		putative cytosolic protein of unknown function		cytosolic ???	x	21	x	5	x	x
1586	477	gnl|To_Tass_Lars_20100201|01586	JP289442	250	0	4	Inf	1.19098		210
8552	478	gnl|To_Tass_Lars_20100201|08552	JP295247	977	15	51	2.4	4.38761		211		putative cytosolic protein of unknown function; contains ankyrin repeat-containing domain for protein-protein interaction	IPR020683 Ankyrin repeat-containing domain	cytosolic ???	15	51	x	4	x	x
9835	479	gnl|To_Tass_Lars_20100201|09835	JP296431	1116	7	40	4.7	5.44963		212		unknown protein of unknown function; putative signal peptide		???	10	96	x	4	x	14
140	480	gnl|To_Tass_Lars_20100201|00140	JP288230	334	3	56	17.7	12.4363		212	protein ?!
207	481	gnl|To_Tass_Lars_20100201|00207	JP288297	210	29	0	-Inf	8.82589		213		unknown membrane protein of unknown function; putative signal peptide; conserved in diatoms		???	29	x	x	2	x	(70)
186	482	gnl|To_Tass_Lars_20100201|00186	JP288276	606	10	50	4	6.19004		214		putative chloroplast protein of unknown function; high content of charged amino acids		CP ???	10	50	S	3	22	22	AFA-EE
145	483	gnl|To_Tass_Lars_20100201|00145	JP288235	1139	16	41	1.6	2.38215		215		putative mitochondrial protein of unknown function		MT ???	20	46	M	4	16	x
6659	484	gnl|To_Tass_Lars_20100201|06659		165	2	0	-Inf	0.608682		215
10405	485	gnl|To_Tass_Lars_20100201|10405	JP296993	505	2	5	1.5	0.278626		215
9766	486	gnl|To_Tass_Lars_20100201|09766	JP296364	1615	18	45	1.5	2.50763		216		putative ER OR cell surface, oxidation-resistant Kp43 protease; member of the subtilisin-like S8 serine peptidase group; subtilisin functions at maturation of the peptide antibiotic (lantibiotic) subtilin (see NRPS !!!)	IPR022398 Peptidase S8/S53, subtilisin, active site	secretory pathway ???	18	45	S	3	22	22	THA-AD
9832	487	gnl|To_Tass_Lars_20100201|09832	JP296428	814	21	44	1.1	1.73105		218		unknown protein of unknown function		???	21	44	C	5	58	x
76	488	gnl|To_Tass_Lars_20100201|00076	JP288167	755	190	8	-22.8	45.6549		219		putative cytosolic protein of unknown function		cytosolic ???	192	8	x	4	x	(25)
4465	489	gnl|To_Tass_Lars_20100201|04465		139	2	0	-Inf	0.608682		219
10875	490	gnl|To_Tass_Lars_20100201|10875		102	0	25	Inf	7.4436		220		putative mitochondrial initiation factor 2 (IF2); homology with eukaryotic initiation factor 5B (eIF5B)	IPR004161 Translation elongation factor EFTu/EF1A, domain 2	MT ???	8	30	x	2	x	x
1800	491	gnl|To_Tass_Lars_20100201|01800	JP289625	524	3	3	0	7.51559e-05		220
5575	492	gnl|To_Tass_Lars_20100201|05575	JP292611	241	0	2	Inf	0.595488		220
11032	493	gnl|To_Tass_Lars_20100201|11032		155	5	0	-Inf	1.52171		220
8863	494	gnl|To_Tass_Lars_20100201|08863	JP295556	934	0	19	Inf	5.65714		222		putative reverse transcriptase region of diatom-type pol protein; indicative of retrotransposon-like mobile element	IPR013103 Reverse transcriptase, RNA-dependent DNA polymerase	cytosolic ???	5	64	x	1	x	x
229	495	gnl|To_Tass_Lars_20100201|00229	JP288318	1184	5	37	6.4	5.88008		222
3101	496	gnl|To_Tass_Lars_20100201|03101	JP290679	310	0	3	Inf	0.893232		222
3841	497	gnl|To_Tass_Lars_20100201|03841	JP291285	356	0	5	Inf	1.48872		222
9722	498	gnl|To_Tass_Lars_20100201|09722	JP296320	1005	81	208	1.6	12.1274		223		putative cytosolic protein of unknown function		cytosolic ???	81	208	x	3	x	x
9967	499	gnl|To_Tass_Lars_20100201|09967	JP296560	1051	14	114	7.1	19.0137		224		putative cytosolic protein of unknown function		cytosolic ???	14	114	x	5	x	21
9855	500	gnl|To_Tass_Lars_20100201|09855	JP296451	365	9	57	5.3	8.29363		225		putative nuclear single-stranded RNA binding protein; putative role in post-transcriptional gene expression processes including mRNA and rRNA processing, RNA export, and RNA stability	IPR000504 RNA recognition motif, RNP-1 IPR000571 Zinc finger, CCCH-type	nucleus ???	14	84	C	4	26	x
8238	501	gnl|To_Tass_Lars_20100201|08238	JP294933	1087	5	27	4.4	3.53767		225
8254	502	gnl|To_Tass_Lars_20100201|08254	JP294949	965	64	183	1.9	12.5929		229		putative membrane protein of unknown function; putative location in internal membrane		internal membrane ???	64	183	x	2	x	x
9815	503	gnl|To_Tass_Lars_20100201|09815	JP296412	1746	18	42	1.3	2.06569		231		putative cytosolic cullin protein; putative role in ubiquitin-dependent proteolysis	IPR019559 Cullin protein, neddylation domain IPR016157 Cullin, conserved site	cytosolic ???	18	42	x	2	x	x
358	504	gnl|To_Tass_Lars_20100201|00358	JP288431	1535	47	93	1	3.19381		233		putative cell surface O-glycosyl hydrolase; member of glycoside hydrolase family 16; putative glucan endo-1,3-beta-D-glucosidase, known as laminarinase	IPR008263 Glycoside hydrolase, family 16, active site	cell surface ???	47	93	x	4	x	(20)
8791	505	gnl|To_Tass_Lars_20100201|08791	JP295484	1291	55	127	1.3	6.12228		234		putative mitochondrial protein of unknown function;		MT ???	55	127	M	2	16	19	AGA-AR
9528	506	gnl|To_Tass_Lars_20100201|09528	JP296190	1088	20	52	1.6	3.09434		235		putative cell surface protein of unknown function		cell surface ???	20	52	S	1	21	21	VEA-DP
9985	507	gnl|To_Tass_Lars_20100201|09985	JP296578	1269	19	164	7.6	28.1147		236		putative cell surface protein of unknown function		cell surface ???	19	172	S	1	25	25	SAA-KS
6309	508	gnl|To_Tass_Lars_20100201|06309	JP293301	325	0	3	Inf	0.893232		236
9984	509	gnl|To_Tass_Lars_20100201|09984	JP296577	313	0	5	Inf	1.48872		236
9865	510	gnl|To_Tass_Lars_20100201|09865	JP296460	1007	0	17	Inf	5.06165		239		putative cytosolic protein of unknown function		cytosolic ???	x	17	C	5	76	x
8290	511	gnl|To_Tass_Lars_20100201|08290	JP294985	279	0	15	Inf	4.46616		242		putative ATP/ADP translocase-like protein; putative location in internal membrane		internal membrane ???	1	20	x	1	x	x
3970	512	gnl|To_Tass_Lars_20100201|03970	JP291375	357	0	2	Inf	0.595488		242
4407	513	gnl|To_Tass_Lars_20100201|04407	JP291705	295	1	1	0	2.5052e-05		242
6159	514	gnl|To_Tass_Lars_20100201|06159	JP293164	231	0	2	Inf	0.595488		242
9731	515	gnl|To_Tass_Lars_20100201|09731	JP296329	1156	55	173	2.1	13.5413		243		putative cell surface protein of unknown function; contains 1 TM		cell surface ???	55	173	C	2	64	17	ALA-LN
8636	516	gnl|To_Tass_Lars_20100201|08636	JP295330	1667	22	86	2.9	8.59189		244		putative cell surface protein of unknown function		cell surface ???	24	86	x	5	x	(43)
5635	517	gnl|To_Tass_Lars_20100201|05635	JP292669	227	2	0	-Inf	0.608682		244
8451	518	gnl|To_Tass_Lars_20100201|08451	JP295146	1688	28	64	1.3	3.02463		245		putative calcium-dependent protein with DUF3437; involved in protein-protein interactions	IPR016024 Armadillo-type fold IPR018247 EF-Hand 1, calcium-binding site IPR021843 Protein of unknown function DUF3437	ER ???	32	67	x	4	x	15	VEG-VE
241	519	gnl|To_Tass_Lars_20100201|00241	JP288330	270	1	1	0	2.5052e-05		245
8790	520	gnl|To_Tass_Lars_20100201|08790	JP295483	423	3	2	-0.5	0.0470848		245
8944	521	gnl|To_Tass_Lars_20100201|08944	JP295637	1498	15	43	1.9	2.9698		246		putative mitochondrial NADH dehydrogenase subunit 2-like inner membrane protein; putative role in superoxide radical defense	IPR007498 Paraquat-inducible protein A	MT ???	20	54	S	5	23	(18)
524	522	gnl|To_Tass_Lars_20100201|00524	JP288571	348	0	4	Inf	1.19098		246
3134	523	gnl|To_Tass_Lars_20100201|03134	JP290707	283	0	3	Inf	0.893232		246
5538	524	gnl|To_Tass_Lars_20100201|05538	JP292577	252	2	0	-Inf	0.608682		246
7523	525	gnl|To_Tass_Lars_20100201|07523	JP294313	247	2	0	-Inf	0.608682		246
7972	526	gnl|To_Tass_Lars_20100201|07972	JP294689	233	1	4	3	0.408707		246
10268	527	gnl|To_Tass_Lars_20100201|10268	JP296858	2476	20	139	6	21.3508		247		putative cytosolic protein of unknown function		cytosolic ???	20	139	x	4	x	(28)
11177	528	gnl|To_Tass_Lars_20100201|11177	JP297642	2331	31	95	2.1	7.18952		248		putative cytosolic myosin heavy chain; actin-dependent molecular motor protein	IPR001609 Myosin head, motor domain IPR000048 IQ motif, EF-hand binding site IPR002110 Ankyrin repeat IPR000719 Protein kinase, catalytic domain	cytosolic ???	38	107	x	5	x	x
1721	529	gnl|To_Tass_Lars_20100201|01721		81	2	0	-Inf	0.608682		248	related
3201	530	gnl|To_Tass_Lars_20100201|03201	JP290765	514	2	3	0.5	0.0404879		248
3372	531	gnl|To_Tass_Lars_20100201|03372	JP290899	289	2	1	-1	0.0771223		248
6761	532	gnl|To_Tass_Lars_20100201|06761	JP293698	277	1	1	0	2.5052e-05		248	related
9162	533	gnl|To_Tass_Lars_20100201|09162	JP295850	664	0	7	Inf	2.08421		248
10609	534	gnl|To_Tass_Lars_20100201|10609	JP297189	1336	55	99	0.8	2.62506		250		unknown protein of unknown function		???	55	99	C	2	70	x
11126	535	gnl|To_Tass_Lars_20100201|11126		67	0	25	Inf	7.4436		251		putative cytosolic protein of unknown function		cytosolic ???	x	25	x	2	x	x
8349	536	gnl|To_Tass_Lars_20100201|08349	JP295044	597	3	46	14.3	9.70786		252		putative cytosolic ubiquitin conjugation factor E4; involved in ubiquitination, escorts ubiquitinated proteins from Cdc48p to the proteasome for degradation	IPR019474 Ubiquitin conjugation factor E4, core IPR003613 U box domain	cytosolic ???	3	46	x	4	x	(20)
10131	537	gnl|To_Tass_Lars_20100201|10131	JP296723	910	1	49	48	12.7649		253	(next to ISIP !)	putative membrane protein of unknown function; putative location in internal membrane		internal membrane ???	1	49	x	3	x	x
256	538	gnl|To_Tass_Lars_20100201|00256	JP288344	1842	13	71	4.5	9.37741		255		putative nuclear DNA/RNA helicase-like protein; member of superfamily II DNA/RNA helicases, SNF2 family; putative role in transcription / DNA replication, recombination and repair	IPR014001 DEAD-like helicase, N-terminal IPR001650 DNA/RNA helicase, C-terminal	nucleus ???	15	72	C	5	28	x
493	539	gnl|To_Tass_Lars_20100201|00493	JP288544	315	2	1	-1	0.0771223		255
8893	540	gnl|To_Tass_Lars_20100201|08893	JP295586	245	0	5	Inf	1.48872		255
8292	541	gnl|To_Tass_Lars_20100201|08292	JP294987	908	11	99	8	17.2944		256		putative nuclear HSF(heat shock transcription factor)-like transcription factor	IPR000232 Heat shock factor (HSF)-type, DNA-binding	nucleus ???	11	102	x	3	x	x
2127	542	gnl|To_Tass_Lars_20100201|02127	JP289898	418	0	3	Inf	0.893232		256
8975	543	gnl|To_Tass_Lars_20100201|08975	JP295668	334	0	31	Inf	9.23006		259		putative nucleolar 18S rRNA biogenesis protein; RNA terminal phosphate cyclase-like protein; required for ribosomal RNA processing	IPR016443 RNA 3'-terminal phosphate cyclase-like, eukaryotic IPR020719 RNA 3'-terminal phosphate cyclase-like, conserved site	nucleolus ???	x	31	M	4	31	x
25	544	gnl|To_Tass_Lars_20100201|00025	JP288120	1141	14	47	2.4	3.98402		261		putative cytosolic protein of unknown function		cytosolic ???	14	47	x	1	x	x
9963	545	gnl|To_Tass_Lars_20100201|09963	JP296556	885	24	81	2.4	6.90893		263		putative lysosomal papain family cysteine protease (CP); putative endopeptidase responsible for protein degradation in the lysosome	IPR013128 Peptidase C1A, papain IPR000668 Peptidase C1A, papain C-terminal IPR000169 Peptidase, cysteine peptidase active site	lysosome ???	26	84	M	5	117	20
8481	546	gnl|To_Tass_Lars_20100201|08481	JP295176	324	2	3	0.5	0.0404879		263
9648	547	gnl|To_Tass_Lars_20100201|09648	JP296248	1109	99	263	1.7	16.2002		264		putative calcium-dependent internal membrane protein of unknown function	IPR018249 EF-HAND 2 IPR018247 EF-Hand 1, calcium-binding site	internal membrane ???	190	462	x	4	x	x
117	548	gnl|To_Tass_Lars_20100201|00117	JP288208	1043	43	146	2.4	12.5407		264
8109	549	gnl|To_Tass_Lars_20100201|08109	JP294822	229	5	0	-Inf	1.52171		264
8212	550	gnl|To_Tass_Lars_20100201|08212	JP294907	438	43	53	0.2	0.194823		264
9060	551	gnl|To_Tass_Lars_20100201|09060	JP295752	236	0	19	Inf	5.65714		265		putative cell surface protein of unknown function; contains min. 2 TM		cell surface ???	1	25	S	3	32	32	ILA-KR
8800	552	gnl|To_Tass_Lars_20100201|08800	JP295493	409	1	6	5	0.844026		265
274	553	gnl|To_Tass_Lars_20100201|00274	JP288361	1001	54	137	1.5	7.82795		266		putative mitochondrial protein of unknown function; contains ankyrin repeat-containing domain involved in protein-protein interactions	IPR020683 Ankyrin repeat-containing domain IPR002110 Ankyrin repeat	MT ???	56	137	C	3	31	x
5895	554	gnl|To_Tass_Lars_20100201|05895	JP292912	248	2	0	-Inf	0.608682		266
9311	555	gnl|To_Tass_Lars_20100201|09311	JP295995	1283	18	258	13.3	53.398		267		putative cytosolic AND/OR nuclear zinc finger protein; putative RNA binding or single-stranded DNA binding protein	IPR001878 Zinc finger, CCHC-type	cytosolic AND/OR nuclear ???	18	258	x	5	x	x
9692	556	gnl|To_Tass_Lars_20100201|09692	JP296291	2049	29	88	2	6.57364		268		putative nucleolar matrix protein with strong binding capacity for nucleic acids; contains beta-propeller domain usually found in bacterial secreted proteins; contains 1 TM	IPR007019 Surfeit locus 6 IPR019198 Beta propeller domain	nucleolar ???	66	181	x	2	x	x
40	557	gnl|To_Tass_Lars_20100201|00040	JP288135	2077	32	82	1.6	4.76431		268
6692	558	gnl|To_Tass_Lars_20100201|06692		193	1	1	0	2.5052e-05		268
8033	559	gnl|To_Tass_Lars_20100201|08033	JP294746	385	0	5	Inf	1.48872		268
9303	560	gnl|To_Tass_Lars_20100201|09303	JP295987	328	4	5	0.3	0.0209916		268
8267	561	gnl|To_Tass_Lars_20100201|08267	JP294962	1510	23	105	3.6	12.0847		269		putative plant-type leucine-rich repeat receptor-like serine-threonine protein kinase; transmembrane protein	IPR001611 Leucine-rich repeat PTHR23258:SF473 LEUCINE-RICH REPEAT TRANSMEMBRANE PROTEIN KINASE PTHR23258 SERINE-THREONINE PROTEIN KINASE, PLANT-TYPE	???	30	137	x	3	x	x
114	562	gnl|To_Tass_Lars_20100201|00114	JP288205	695	2	10	4	1.23801		269	related
2092	563	gnl|To_Tass_Lars_20100201|02092	JP289871	246	2	1	-1	0.0771223		269
2156	564	gnl|To_Tass_Lars_20100201|02156	JP289919	236	0	3	Inf	0.893232		269
8441	565	gnl|To_Tass_Lars_20100201|08441	JP295136	739	2	13	5.5	1.92131		269
10547	566	gnl|To_Tass_Lars_20100201|10547	JP297130	311	1	5	4	0.619004		269	related
8963	567	gnl|To_Tass_Lars_20100201|08963	JP295656	687	18	47	1.6	2.81624		270		putative cytosolic protein of unknown function		cytosolic ???	18	47	x	3	x	x
8747	568	gnl|To_Tass_Lars_20100201|08747	JP295440	964	11	45	3.1	4.69759		274		putative cytosolic esterase OR lipase; putative member of alpha/beta hydrolase superfamily; acting on carboxylic esters	SSF53474 alpha/beta-Hydrolases	cytosolic ???	11	45	x	4	x	x
8266	569	gnl|To_Tass_Lars_20100201|08266	JP294961	622	16	62	2.9	6.14041		275		putative cytosolic protein of unknown function		cytosolic ???	16	62	C	4	16	x
10073	570	gnl|To_Tass_Lars_20100201|10073	JP296665	1258	25	53	1.1	2.1407		277		putative triglyceride lipase; putative member of alpha/beta hydrolase superfamily; hydrolyses ester linkages of triglycerides	IPR002921 Lipase, class 3	???	25	57	x	1	x	x
825	571	gnl|To_Tass_Lars_20100201|00825	JP288844	273	0	4	Inf	1.19098		277
31	572	gnl|To_Tass_Lars_20100201|00031	JP288126	489	15	58	2.9	5.73189		278		putative calcium-dependent transmembrane protein of unknown function	IPR018249 EF-HAND 2 IPR018247 EF-Hand 1, calcium-binding site	???	27	68	x	3	x	x
10365	573	gnl|To_Tass_Lars_20100201|10365	JP296954	383	12	10	-0.2	0.0464084		278	related
9518	574	gnl|To_Tass_Lars_20100201|09518	JP296182	1856	18	140	6.8	22.8273		279		uncharacterized M14 carboxypeptidase T (CPT)-like protein; M14 is a family of zinc-binding metallocarboxypeptidases (MCPs)	IPR000834 Peptidase M14, carboxypeptidase A	secretory pathway ???	18	140	S	1	22	22	AAA-QS
1024	575	gnl|To_Tass_Lars_20100201|01024	JP288985	214	0	15	Inf	4.46616		280		putative chloroplast protein with eukaryotic DUF3506	IPR021894 Protein of unknown function DUF3506	CP ???	11	18	S	3	25	25	VHA-FQ
10514	576	gnl|To_Tass_Lars_20100201|10514	JP297097	403	11	3	-2.7	1.08187		280
6675	577	gnl|To_Tass_Lars_20100201|06675	JP293637	281	0	26	Inf	7.74134		283		putative cytosolic WD40 repeat protein; putative role as platform for the assembly of protein complexes or mediator of transient interplay among other proteins	IPR001680 WD40 repeat IPR011046 WD40 repeat-like-containing domain IPR019782 WD40 repeat 2 IPR019775 WD40 repeat, conserved site	cytosolic ???	3	31	x	3	x	x
2594	578	gnl|To_Tass_Lars_20100201|02594	JP290258	560	1	5	4	0.619004		283
5596	579	gnl|To_Tass_Lars_20100201|05596	JP292632	219	2	0	-Inf	0.608682		283
9708	580	gnl|To_Tass_Lars_20100201|09708	JP296307	1607	39	96	1.5	5.20723		284		putative cytosolic esterase OR lipase; putative member of alpha/beta hydrolase superfamily; acting on carboxylic esters	IPR000073 Alpha/beta hydrolase fold-1	cytosolic ???	39	96	C	5	14	x
10168	581	gnl|To_Tass_Lars_20100201|10168	JP296760	1337	12	87	6.3	13.6763		285		putative nuclear TAZ-type zinc finger transcription factor; putative transcriptional co-activator	IPR000197 Zinc finger, TAZ-type	nucleus ???	12	90	x	4	x	x
6099	582	gnl|To_Tass_Lars_20100201|06099	JP293110	228	0	3	Inf	0.893232		285
8576	583	gnl|To_Tass_Lars_20100201|08576	JP295271	792	16	44	1.8	2.85896		286		putative cytosolic protein of unknown function; contains ankyrin repeat-containing domain involved in protein-protein interactions	IPR020683 Ankyrin repeat-containing domain	cytosolic ???	16	44	x	3	x	x
8764	584	gnl|To_Tass_Lars_20100201|08764	JP295457	907	9	42	3.7	4.92289		287		putative internal membrane protein of unknown function		internal membrane ???	9	42	x	2	x	x
9806	585	gnl|To_Tass_Lars_20100201|09806	JP296403	1184	22	48	1.2	2.06323		288		putative chloroplast cysteine synthase A (CysK)	IPR005859 Cysteine synthase A IPR001216 Cysteine synthase/cystathionine beta-synthase P-phosphate-binding site	CP ???	22	48	S	5	16	16	AHA-FA
8372	586	gnl|To_Tass_Lars_20100201|08372	JP295067	1558	17	69	3.1	7.14949		289		putative nuclear chromosomal protein; putative role in the functional organization of the chromosomes	PF11717 Tudor-knot IPR001471 Pathogenesis-related transcriptional factor/ERF, DNA-binding IPR017956 AT hook, DNA-binding motif	nucleus ???	17	74	C	5	39	(16)
2877	587	gnl|To_Tass_Lars_20100201|02877	JP290481	424	0	3	Inf	0.893232		289
6409	588	gnl|To_Tass_Lars_20100201|06409	JP293395	246	0	2	Inf	0.595488		289
43	589	gnl|To_Tass_Lars_20100201|00043	JP288138	1838	33	79	1.4	4.07611		290		Von Willebrand factor type A (vWA) domain protein; putative location in internal membrane; putative association with ribosomes	IPR018271 Ribosomal protein S14, conserved site IPR002035 von Willebrand factor, type A	internal membrane ???	33	79	x	1	x	x
8832	590	gnl|To_Tass_Lars_20100201|08832	JP295525	243	0	17	Inf	5.06165		291		putative mitochondrial urease accessory protein UreD/UreF; involved in activation of the urease enzyme	IPR002669 Urease accessory protein UreD	MT ???	x	20	M	2	17	(40)
3087	591	gnl|To_Tass_Lars_20100201|03087	JP290667	286	0	3	Inf	0.893232		291
918	592	gnl|To_Tass_Lars_20100201|00918		99	0	15	Inf	4.46616		292		putative mitochondrial protein of unknown function		MT ???	x	15	M	2	18	21	ATA-GK
8498	593	gnl|To_Tass_Lars_20100201|08498	JP295193	1332	18	56	2.1	4.32209		293		putative cytosolic aminoglycoside phosphotransferase APH; putative antibiotic resistance protein, inactivates aminoglycoside antibiotics via phosphorylation	IPR002575 Aminoglycoside phosphotransferase	cytosolic ???	18	56	x	2	x	x
8360	594	gnl|To_Tass_Lars_20100201|08360	JP295055	1993	35	118	2.4	10.0524		294		putative secreted PhoD-like phosphatase OR putative signal peptidase; member of metallophosphatase (MPP) superfamily; contains conserved site of signal peptidase I family	IPR018946 Alkaline phosphatase D-related IPR019758 Peptidase S26A, signal peptidase I, conserved site IPR013806 Kringle-like fold	secretory pathway ???	35	118	S	5	16	16	ASC-IE
336	595	gnl|To_Tass_Lars_20100201|00336	JP288412	254	0	16	Inf	4.7639		295		unknown protein of unknown function		???	x	16	C	2	57	16
9481	596	gnl|To_Tass_Lars_20100201|09481	JP296155	206	0	39	Inf	11.612		296		unknown protein of unknown function; contains perfect (sub)domain duplication (--> assembly artefact due to polymorphism ?)		???	x	45	x	3	x	x
11121	597	gnl|To_Tass_Lars_20100201|11121		77	0	6	Inf	1.78646		296	related
10299	598	gnl|To_Tass_Lars_20100201|10299	JP296888	920	0	33	Inf	9.82555		297		putative cell surface protein of unknown function		secretory pathway ???	x	38	S	1	27	27	AAA-QE
2149	599	gnl|To_Tass_Lars_20100201|02149	JP289916	236	0	3	Inf	0.893232		297
5539	600	gnl|To_Tass_Lars_20100201|05539	JP292578	221	0	2	Inf	0.595488		297
8370	601	gnl|To_Tass_Lars_20100201|08370	JP295065	1587	16	75	3.7	8.82301		298	6-phosphogluconate dehydrogenase	putative cytosolic 6-phosphogluconate dehydrogenase (6PGD); decarboxylating reduction of 6-phosphogluconate into ribulose 5-phosphate; part of pentose phosphate pathway (PPP)	IPR006113 6-phosphogluconate dehydrogenase, decarboxylating	cytosolic ???	16	75	C	5	44	(18)
63	602	gnl|To_Tass_Lars_20100201|00063	JP288156	401	64	126	1	4.2726		299		putative cytosolic tryptophanyl-tRNA synthetase (TrpRS)	IPR002306 Tryptophanyl-tRNA synthetase, class Ib	cytosolic ???	64	126	x	3	x	x
10266	603	gnl|To_Tass_Lars_20100201|10266	JP296856	310	0	17	Inf	5.06165		300a1 300a2 300b	three alternative peptides (???)	p300a1: putative cytosolic protein of unknown function; conserved in diatoms; assignment to RNI-like superfamily	SSF52047 RNI-like superfamily	cytosolic ???	x	17	x M x	5 3 3	x 8 x	x 32 x	x LFT-WP x
6	604	gnl|To_Tass_Lars_20100201|00006	JP288104	249	0	17	Inf	5.06165		301		putative nuclear import OR export receptor; putative role in translocation of proteins into OR out of the nucleus	IPR013598 Exportin-1/Importin-beta-like IPR016024 Armadillo-type fold	nucleus ???	1	20	x	3	x	(21)
5683	605	gnl|To_Tass_Lars_20100201|05683	JP292715	274	1	1	0	2.5052e-05		301
6493	606	gnl|To_Tass_Lars_20100201|06493	JP293473	296	0	2	Inf	0.595488		301
9818	607	gnl|To_Tass_Lars_20100201|09818	JP296415	797	3	46	14.3	9.70786		302		putative mitochondrial glutamine synthetase GS class I (bacterial); condensation of glutamate and ammonia to form glutamine	IPR008146 Glutamine synthetase, catalytic domain	MT ???	6	48	x	4	x	x
3613	608	gnl|To_Tass_Lars_20100201|03613	JP291117	436	3	2	-0.5	0.0470848		302
7723	609	gnl|To_Tass_Lars_20100201|07723	JP294485	237	0	25	Inf	7.4436		303		unknown protein of unknown function		???	x	25	M	3	29	(22)
77	610	gnl|To_Tass_Lars_20100201|00077	JP288168	973	21	107	4.1	13.4376		304		putative nuclear basic-leucine zipper (bZIP) transcription factor	IPR004827 Basic-leucine zipper (bZIP) transcription factor	nucleus ???	21	107	C	4	36
8609	611	gnl|To_Tass_Lars_20100201|08609	JP295304	1072	8	50	5.3	7.21633		305		putative cytosolic copper-binding protein of unknown function; putative role in G-protein signalling pathways (DENN domain)	IPR001194 DENN IPR002355 Multicopper oxidase, copper-binding site	cytosolic ???	8	59	x	2	x
963	612	gnl|To_Tass_Lars_20100201|00963	JP288943	300	0	4	Inf	1.19098		305
2853	613	gnl|To_Tass_Lars_20100201|02853	JP290458	243	0	3	Inf	0.893232		305
6831	614	gnl|To_Tass_Lars_20100201|06831	JP293751	288	0	2	Inf	0.595488		305
8400	615	gnl|To_Tass_Lars_20100201|08400	JP295095	940	15	56	2.7	5.33934		306		putative cell surface protein of unknown function		secretory pathway ???	15	56	S	5	23	23	AYA-FR
47	616	gnl|To_Tass_Lars_20100201|00047	JP288142	512	120	3	-39	31.2889		307		putative membrane protein of unknown function; contains C-terminal TM		???	120	3	x	4	x
9451	617	gnl|To_Tass_Lars_20100201|09451	JP296129	834	6	44	6.3	6.95911		309		putative membrane protein of unknown function		???	6	44	M	5	27
236	618	gnl|To_Tass_Lars_20100201|00236	JP288325	2243	12	120	9	21.9175		310		putative cell surface galactose-binding protein; putative role in extracellular galactose recognition	IPR008979 Galactose-binding domain-like	cell surface ???	32	312	M	5	97
8294	619	gnl|To_Tass_Lars_20100201|08294	JP294989	2717	7	82	10.7	15.8981		310
249	620	gnl|To_Tass_Lars_20100201|00249	JP288337	1690	7	47	5.7	7.07938		310
205	621	gnl|To_Tass_Lars_20100201|00205	JP288295	376	1	8	7	1.32283		310	related
235	622	gnl|To_Tass_Lars_20100201|00235	JP288324	371	0	4	Inf	1.19098		310	related
257	623	gnl|To_Tass_Lars_20100201|00257	JP288345	544	2	12	5	1.68805		310	related
1492	624	gnl|To_Tass_Lars_20100201|01492	JP289354	393	0	4	Inf	1.19098		310	related
6986	625	gnl|To_Tass_Lars_20100201|06986	JP293868	302	0	2	Inf	0.595488		310	related
7157	626	gnl|To_Tass_Lars_20100201|07157	JP294006	322	0	2	Inf	0.595488		310	related
9652	627	gnl|To_Tass_Lars_20100201|09652	JP296252	1325	3	26	7.7	4.4655		310	related
10080	628	gnl|To_Tass_Lars_20100201|10080	JP296672	403	0	5	Inf	1.48872		310	related
805	629	gnl|To_Tass_Lars_20100201|00805	JP288825	258	0	16	Inf	4.7639		311		G protein alpha subunit	IPR001019 Guanine nucleotide binding protein (G-protein), alpha subunit	cytosolic ???	x	16	x	4	x
218	630	gnl|To_Tass_Lars_20100201|00218	JP288308	953	8	48	5	6.75221		313		putative bacterial BCCT (Betaine / Carnitine / Choline) transporter; specific for compounds containing a quaternary nitrogen atom; energized by proton symport; putative role in cell envelope biogenesis	IPR000060 BCCT transporter	secretory pathway ???	25	55	x	5	x	30	VTS-LK
699	631	gnl|To_Tass_Lars_20100201|00699	JP288728	221	0	4	Inf	1.19098		313	related
1136	632	gnl|To_Tass_Lars_20100201|01136	JP289068	214	15	0	-Inf	4.56512		313	related
3553	633	gnl|To_Tass_Lars_20100201|03553	JP291064	258	0	2	Inf	0.595488		313
9463	634	gnl|To_Tass_Lars_20100201|09463	JP296141	291	2	1	-1	0.0771223		313
8243	635	gnl|To_Tass_Lars_20100201|08243	JP294938	1433	28	66	1.4	3.30896		314		putative cytosolic glycosyltransferase; putative role in final stages of the biosynthesis of antibiotics	IPR004276 Glycosyl transferase, family 28	cytosolic ???	28	66	x	5	x
10032	636	gnl|To_Tass_Lars_20100201|10032	JP296624	1237	19	138	6.3	21.7145		315		putative mitochondrial FAD-dependent monooxygenase	IPR002938 Monooxygenase, FAD-binding	MT ???	19	138	x	5	x
9782	637	gnl|To_Tass_Lars_20100201|09782	JP296379	1360	79	219	1.8	14.4022		318		putative cell surface SERine Proteinase INhibitors (serpins); suicide substrate inhibitors; OR: putative role as chaperoning protein in ER (?)	IPR000215 Protease inhibitor I4, serpin	secretory pathway ???	79	219	S	2	24	24	VYS-AE
8631	638	gnl|To_Tass_Lars_20100201|08631	JP295325	335	0	15	Inf	4.46616		319		Type 1 glutamine amidotransferase (GATase1)-like protein similar to Escherichia coli Hsp31 protein; upregulated in response to various stress conditions along with the heat shock family	IPR002818 ThiJ/PfpI	MT ???	x	18	C	5	5
1768	639	gnl|To_Tass_Lars_20100201|01768	JP289594	321	0	3	Inf	0.893232		319
8725	640	gnl|To_Tass_Lars_20100201|08725	JP295418	1625	40	86	1.2	3.5822		320		putative mitochondrial nucleotide transporter	IPR006043 Xanthine/uracil/vitamin C permease	MT ???	40	86	S	5	21	21	ILA-DS
8324	641	gnl|To_Tass_Lars_20100201|08324	JP295019	312	0	47	Inf	13.994		321		putative nuclear Cre-like recombinase; putative role in genomic recombination processes (during mobile element movement ?)	IPR011010 DNA breaking-rejoining enzyme, catalytic core	nucleus ???	8	57	x	4	x
8228	642	gnl|To_Tass_Lars_20100201|08228	JP294923	647	8	10	0.3	0.0419832		321
10464	643	gnl|To_Tass_Lars_20100201|10464	JP297050	378	0	22	Inf	6.55037		322		putative mitochondrial protein of unknown function		MT ???	3	29	M	3	97	(30)
3026	644	gnl|To_Tass_Lars_20100201|03026	JP290611	222	0	3	Inf	0.893232		322
3581	645	gnl|To_Tass_Lars_20100201|03581	JP291090	247	3	2	-0.5	0.0470848		322
5805	646	gnl|To_Tass_Lars_20100201|05805	JP292828	299	0	2	Inf	0.595488		322
8608	647	gnl|To_Tass_Lars_20100201|08608	JP295303	708	16	53	2.3	4.42184		324		putative cell surface protein of unknown function		secretory pathway ???	16	53	C	2	80
8330	648	gnl|To_Tass_Lars_20100201|08330	JP295025	1117	10	52	4.2	6.62999		325		putative membrane protein which incorporates serine into membranes and facilitates the synthesis of the serine-derived lipids phosphatidylserine and sphingolipid	pfam03348 Serinc IPR005016 TMS membrane protein/tumour differentially expressed protein	secretory pathway ???	10	52	M	5	41	19	ARA-GV
8629	649	gnl|To_Tass_Lars_20100201|08629	JP295323	800	17	40	1.4	1.99872		326		putative cell surface haloacid dehalogenase-like phosphatase	SSF56784 HAD-like	cell surface ???	17	40	C	3	21	22	VVC-ET
10374	650	gnl|To_Tass_Lars_20100201|10374	JP296963	499	8	41	4.1	5.17148		327		putative cytosolic tetratricopeptide repeat-containing protein; putative role in protein-protein interactions AND/OR assembly of multiprotein complexes	IPR011990 Tetratricopeptide-like helical IPR013026 Tetratricopeptide repeat-containing IPR019734 Tetratricopeptide repeat	cytosolic ???	9	46	x	2	x
1481	651	gnl|To_Tass_Lars_20100201|01481	JP289344	367	0	4	Inf	1.19098		327
5853	652	gnl|To_Tass_Lars_20100201|05853	JP292871	244	1	1	0	2.5052e-05		327
10314	653	gnl|To_Tass_Lars_20100201|10314	JP296903	1497	19	81	3.3	8.78335		328		putative cell surface transmembrane protein of unknown function		cell surface ???	19	81	S	5	18	25
11199	654	gnl|To_Tass_Lars_20100201|11199	JP297663	1135	14	126	8	22.0111		329		putative cell surface phospholipid-binding pectinesterase-like protein; contains N-terminal zinc metallopeptidase-like motif	IPR000421 Coagulation factor 5/8 type, C-terminal IPR008979 Galactose-binding domain-like	cell surface ???	22	236	x	2	x
175	655	gnl|To_Tass_Lars_20100201|00175	JP288265	1500	8	110	12.8	22.4824		329
8269	656	gnl|To_Tass_Lars_20100201|08269	JP294964	2783	62	165	1.7	10.1922		330		putative cell surface protein of unknown function; contains C-terminal TM		cell surface ???	62	168	C	5	22	18
1743	657	gnl|To_Tass_Lars_20100201|01743	JP289573	227	0	3	Inf	0.893232		330
10774	658	gnl|To_Tass_Lars_20100201|10774	JP297349	451	0	18	Inf	5.35939		331		unknown protein of unknown function		???	x	18	x	2	x
153	659	gnl|To_Tass_Lars_20100201|00153	JP288243	1916	22	53	1.4	2.76626		332		putative cytosolic protein of unknown function		cytosolic ???	23	60	x	3	x
9144	660	gnl|To_Tass_Lars_20100201|09144	JP295833	529	1	7	6	1.07952		332
234	661	gnl|To_Tass_Lars_20100201|00234	JP288323	1828	69	144	1.1	5.6146		333		putative nuclear DNA helicase PIF1-like protein; putative role in DNA repair and recombination; putative inhibition of telomerase	IPR010285 DNA helicase PIF1, ATP-dependent	nucleus ???	76	157	x	3	x
1281	662	gnl|To_Tass_Lars_20100201|01281	JP289176	340	2	2	0	5.0104e-05		333	related
1581	663	gnl|To_Tass_Lars_20100201|01581	JP289437	364	1	3	2	0.220697		333
3032	664	gnl|To_Tass_Lars_20100201|03032	JP290617	261	3	0	-Inf	0.913023		333	related
5708	665	gnl|To_Tass_Lars_20100201|05708	JP292740	300	0	2	Inf	0.595488		333	related
6352	666	gnl|To_Tass_Lars_20100201|06352	JP293341	242	0	2	Inf	0.595488		333	related
9368	667	gnl|To_Tass_Lars_20100201|09368	JP296049	352	1	4	3	0.408707		333
96	668	gnl|To_Tass_Lars_20100201|00096	JP288187	1914	21	80	2.8	7.78803		334		putative ER Na+/H+ antiporter-like anion permease; putative role in pH homeostasis	IPR018461 Na+/H+ antiporter NhaC-like	ER ???	21	80	x	5	x
8859	669	gnl|To_Tass_Lars_20100201|08859	JP295552	724	16	45	1.8	3.0233		335		putative nuclear transcription factor		nucleus ???	16	45	M	5	74
266	670	gnl|To_Tass_Lars_20100201|00266	JP288354	738	18	55	2.1	4.14634		338		putative mitochondrial protein of unknown function		MT ???	67	94	M	5	9
10452	671	gnl|To_Tass_Lars_20100201|10452	JP297038	242	0	3	Inf	0.893232		338	related
10851	672	gnl|To_Tass_Lars_20100201|10851	JP297422	379	23	16	-0.4	0.297888		338	related
11038	673	gnl|To_Tass_Lars_20100201|11038		190	23	13	-0.8	0.644629		338	related
11261	674	gnl|To_Tass_Lars_20100201|11261	JP297708	225	3	7	1.3	0.344281		338	related
115	675	gnl|To_Tass_Lars_20100201|00115	JP288206	1735	26	76	1.9	5.39534		339		putative interalpha trypsin inhibitor (ITI)-like membrane protein; contains Von Willebrand factor type A (vWA) domain; putative role in protein-protein interaction	IPR002035 von Willebrand factor, type A	???	26	84	C	5	14
3679	676	gnl|To_Tass_Lars_20100201|03679	JP291162	372	0	2	Inf	0.595488		339
9718	677	gnl|To_Tass_Lars_20100201|09718		151	0	6	Inf	1.78646		339
9215	678	gnl|To_Tass_Lars_20100201|09215	JP295902	1393	53	102	0.9	3.26239		340		putative cytosolic poly(C) binding protein (PCBP)-like RNA-binding protein; putative role in mRNA stabilization, translational activation, and translational silencing	IPR004087 K Homology IPR004088 K Homology, type 1 IPR018111 K Homology, type 1, subgroup	cytosolic ???	53	102	C	5	41
23	679	gnl|To_Tass_Lars_20100201|00023	JP288118	1700	28	66	1.4	3.30896		341		putative plasmamembrane anion permease/exporter; contains putative N-terminal beta tubulin mRNA autoregulation motif	IPR002781 Protein of unknown function DUF81	plasma- membrane ???	28	66	S	4	15	15	VLA-AE
9765	680	gnl|To_Tass_Lars_20100201|09765	JP296363	377	0	25	Inf	7.4436		342		putative nuclear pre-mRNA-splicing factor ATP-dependent RNA helicase PRP16	IPR014001 DEAD-like helicase, N-terminal	cytosolic ???	x	30	x	2	x
8724	681	gnl|To_Tass_Lars_20100201|08724	JP295417	402	0	5	Inf	1.48872		342
8998	682	gnl|To_Tass_Lars_20100201|08998	JP295691	1134	11	45	3.1	4.69759		343		putative cytosolic RNA/protein-binding zinc finger protein	IPR000571 Zinc finger, CCCH-type	cytosolic ???	11	54	x	5	x
9797	683	gnl|To_Tass_Lars_20100201|09797	JP296394	536	0	9	Inf	2.6797		343
97	684	gnl|To_Tass_Lars_20100201|00097	JP288188	1745	10	71	6.1	11.0353		344		putative nuclear DNA helicase PIF1-like protein; putative role in DNA repair and recombination; putative inhibition of telomerase	IPR010285 DNA helicase PIF1, ATP-dependent	nucleus ???	13	87	x	1	x
726	685	gnl|To_Tass_Lars_20100201|00726	JP288754	397	0	4	Inf	1.19098		344
5928	686	gnl|To_Tass_Lars_20100201|05928	JP292945	238	1	1	0	2.5052e-05		344
7873	687	gnl|To_Tass_Lars_20100201|07873	JP294611	229	0	2	Inf	0.595488		344
8311	688	gnl|To_Tass_Lars_20100201|08311	JP295006	767	2	9	3.5	1.0233		344
10326	689	gnl|To_Tass_Lars_20100201|10326	JP296915	933	38	92	1.4	4.84503		345		putative cytosolic protein of unknown function		cytosolic ???	38	92	x	3	x
13	690	gnl|To_Tass_Lars_20100201|00013	JP288109	670	15	42	1.8	2.80334		346		putative chloroplast catabolite gene activator-like cAMP receptor protein; conserved in diatoms	IPR000595 Cyclic nucleotide-binding	CP ???	15	42	C	4	51	23	ATA-FV
8871	691	gnl|To_Tass_Lars_20100201|08871	JP295564	811	9	45	4	5.57103		347		putative nuclear DNA helicase PIF1-like protein; putative role in DNA repair and recombination; putative inhibition of telomerase	IPR010285 DNA helicase PIF1, ATP-dependent	nucleus ???	13	107	x	2	x
10255	692	gnl|To_Tass_Lars_20100201|10255	JP296846	941	0	23	Inf	6.84811		347
9194	693	gnl|To_Tass_Lars_20100201|09194	JP295882	237	0	15	Inf	4.46616		347
324	694	gnl|To_Tass_Lars_20100201|00324	JP288401	1142	4	20	4	2.47601		347
1233	695	gnl|To_Tass_Lars_20100201|01233	JP289139	354	0	4	Inf	1.19098		347
10146	696	gnl|To_Tass_Lars_20100201|10146	JP296738	1345	15	49	2.3	4.02003		348		putative cell surface exochitinase; putative additional role in heme utilization or adhesion	IPR001223 Glycoside hydrolase, family 18, catalytic domain IPR011583 Chitinase II	cell surface ???	27	77	S	2	23	23	ARA-QQ
768	697	gnl|To_Tass_Lars_20100201|00768	JP288792	324	0	4	Inf	1.19098		348
3513	698	gnl|To_Tass_Lars_20100201|03513	JP291028	332	3	0	-Inf	0.913023		348
4367	699	gnl|To_Tass_Lars_20100201|04367	JP291672	303	0	2	Inf	0.595488		348
4970	700	gnl|To_Tass_Lars_20100201|04970	JP292135	371	1	1	0	2.5052e-05		348
8581	701	gnl|To_Tass_Lars_20100201|08581	JP295276	855	8	10	0.3	0.0419832		348
8707	702	gnl|To_Tass_Lars_20100201|08707	JP295400	581	0	11	Inf	3.27518		348
8232	703	gnl|To_Tass_Lars_20100201|08232	JP294927	283	0	20	Inf	5.95488		349		putative cytosolic microtubule associated protein; involved in protein-protein interaction	IPR016024 Armadillo-type fold PTHR12609 MICROTUBULE ASSOCIATED PROTEIN XMAP215	cytosolic ???	8	52	x	1	x
2317	704	gnl|To_Tass_Lars_20100201|02317	JP290039	258	0	3	Inf	0.893232		349
2404	705	gnl|To_Tass_Lars_20100201|02404	JP290107	461	1	2	1	0.0705253		349
2641	706	gnl|To_Tass_Lars_20100201|02641	JP290294	248	0	3	Inf	0.893232		349
3047	707	gnl|To_Tass_Lars_20100201|03047	JP290631	266	0	3	Inf	0.893232		349
3630	708	gnl|To_Tass_Lars_20100201|03630	JP291130	270	0	2	Inf	0.595488		349
9206	709	gnl|To_Tass_Lars_20100201|09206	JP295894	236	1	4	3	0.408707		349
9542	710	gnl|To_Tass_Lars_20100201|09542	JP296197	328	1	4	3	0.408707		349
9945	711	gnl|To_Tass_Lars_20100201|09945	JP296539	696	5	11	1.2	0.481139		349
268	712	gnl|To_Tass_Lars_20100201|00268	JP288356	703	127	286	1.3	13.1225		353		putative chloroplast fatty acyltransferase-like lipase; putative role in fatty acid transfer between phosphatidylcholine and sterols		CP ???	129	291	S	3	20	26
9693	713	gnl|To_Tass_Lars_20100201|09693	JP296292	320	2	5	1.5	0.278626		353
9759	714	gnl|To_Tass_Lars_20100201|09759	JP296357	1872	33	118	2.6	10.7446		354		putative ER OR cell surface, oxidation-resistant Kp43 protease; member of the subtilisin-like S8 serine peptidase group; subtilisin functions at maturation of the peptide antibiotic (lantibiotic) subtilin (see NRPS !!!)	IPR022398 Peptidase S8/S53, subtilisin, active site	secretory pathway ???	35	118	x	4	x
5452	715	gnl|To_Tass_Lars_20100201|05452	JP292498	210	2	0	-Inf	0.608682		354
87	716	gnl|To_Tass_Lars_20100201|00087	JP288178	1570	31	78	1.5	4.39471		355		putative nuclear RIO-like kinase; contains ubiquitin interacting motif; involved in cell cycle control AND/OR protein turn-over	IPR003903 Ubiquitin interacting motif IPR018934 RIO-like kinase	nucleus ???	31	86	x	2	x
8903	717	gnl|To_Tass_Lars_20100201|08903	JP295596	460	0	8	Inf	2.38195		355
10695	718	gnl|To_Tass_Lars_20100201|10695	JP297271	278	9	1	-8	1.625		362	40S ribosomal protein S10	putative cytosolic 40S ribosomal protein S10	IPR005326 Plectin/S10, N-terminal	cytosolic ???	9	1	M	5	55
982	719	gnl|To_Tass_Lars_20100201|00982	JP288955	422	1	3	2	0.220697		363	vacuolar H+-translocating inorganic pyrophosphatase	putative vacuolar H+-translocating inorganic pyrophosphatase; acidifies the vacuoles and is pivotal to the vacuolar secondary active transport systems	IPR004131 Inorganic H+ pyrophosphatase	vacuolar membrane ???	24	45	S	1	23	25
9981	720	gnl|To_Tass_Lars_20100201|09981	JP296574	790	23	42	0.8	1.16193		363	vacuolar H+-translocating inorganic pyrophosphatase
138	721	gnl|To_Tass_Lars_20100201|00138	JP288228	877	71	55	-0.3	0.496736		365	transaldolase (pentosephosphate pathway)	putative cytosolic transaldolase TalB; link between the glycolytic and pentose-phosphate pathway	IPR001585 Transaldolase	cytosolic ???	74	60	x	3	x
8802	722	gnl|To_Tass_Lars_20100201|08802	JP295495	515	3	5	0.7	0.103237		365	transaldolase (pentosephosphate pathway)
1344	723	gnl|To_Tass_Lars_20100201|01344	JP289225	415	4	0	-Inf	1.21736		367	diaminopimelate decarboxylase	putative chloroplast diaminopimelate decarboxylase; conversion of diaminopimelic acid into lysine; final step in lysine biosynthesis	IPR002986 Diaminopimelate decarboxylase	CP ???	11	x	C	5	56	16	TEA-FS
9253	724	gnl|To_Tass_Lars_20100201|09253	JP295939	234	7	0	-Inf	2.13039		367	diaminopimelate decarboxylase
5303	725	gnl|To_Tass_Lars_20100201|05303	JP292370	421	1	1	0	2.5052e-05		368	ARF-like Ras superfamily GTPase	putative ADP-ribosylation factor (ARF)-like protein (ARL); involved in protein trafficking	IPR006688 ADP-ribosylation factor	Golgi apparatus ???	1	1	S	3	23
8622	726	gnl|To_Tass_Lars_20100201|08622	JP295316	1490	34	26	-0.3	0.259454		369	NADPH-dependent FMN reductase	putative bacterial NADPH-dependent FMN reductase	IPR005025 NADPH-dependent FMN reductase	???	34	26	x	1	x
9398	727	gnl|To_Tass_Lars_20100201|09398	JP296078	607	9	5	-0.8	0.265029		371	putative chloroplast membrane-associated 30 kD protein	putative chloroplast suppressor of sigma54-dependent transcription	IPR007157 PspA/IM30	CP ???	9	5	C	2	49	20	VDG-FS
9850	728	gnl|To_Tass_Lars_20100201|09850	JP296446	666	16	10	-0.6	0.323509		372	histone H3	putative nuclear histone H3	IPR000164 Histone H3	nucleus ???	16	10	C	4	24
9993	729	gnl|To_Tass_Lars_20100201|09993	JP296586	922	60	64	0.1	0.0163831		373	peroxiredoxin-like protein	putative ER protein of unknown function		secretory pathway ???	60	64	S	3	23	23	KFG-KD
10710	730	gnl|To_Tass_Lars_20100201|10710	JP297285	353	9	1	-8	1.625		374	ubiquitin conjugating enzyme E2	putative cytosolic ubiquitin-conjugating enzyme E2; involved in ubiquitin-mediated protein degradation pathway	IPR000608 Ubiquitin-conjugating enzyme, E2	cytosolic ???	9	1	M	3	33
9442	731	gnl|To_Tass_Lars_20100201|09442	JP296121	433	86	14	-5.1	12.7544		375	nuc PsaE	chloroplast photosystem I subunit IV PsaE; interacts with ferredoxin; gene transfer to nucleus also in Pavlova (Haptophyte);	IPR003375 Photosystem I PsaE, reaction centre subunit IV	CP ???	86	14	S	5	17	17	AHA-FA
7498	732	gnl|To_Tass_Lars_20100201|07498	JP294293	213	0	2	Inf	0.595488		377	glucose-6-phosphate isomerase	putative cytosolic glucose-6-phosphate isomerase; reversible isomerization of glucose 6-phosphate to fructose 6-phosphate	IPR001672 Phosphoglucose isomerase (PGI)	cytosolic ???	x	2	C	1	62	(41)
3419	733	gnl|To_Tass_Lars_20100201|03419	JP290943	250	0	3	Inf	0.893232		378	phosphofructose kinase	putative mitochondrial pyrophosphate-dependent phosphofructokinase; phosphorylation of fructose-6-phosphate to fructose-1,6-biphosphate; key regulatory enzyme in glycolysis	IPR012004 Pyrophosphate-dependent phosphofructokinase TP0108	MT ???	x	3	C	5	41	24
1923	734	gnl|To_Tass_Lars_20100201|01923	JP289728	214	3	0	-Inf	0.913023		379	FBP	putative cytosolic fructose-1,6-bisphosphatase FBPase; removal of 1-phosphate from fructose 1,6-bis-phosphate to form fructose 6-phosphate; ancient structurally conserved family involved in diverse metabolic pathways, including inositol signalling, gluconeogenesis, sulphate assimilation and possibly quinone metabolism	IPR000146 Fructose-1,6-bisphosphatase class 1	cytosolic ???	3	x	x	2	x
8627	735	gnl|To_Tass_Lars_20100201|08627	JP295321	513	16	0	-Inf	4.86946		392	Phosphoglycerate kinase	putative chloroplast phosphoglycerate kinase (PGK); 1,3-diphosphoglycerate is converted to 3-phosphoglycerate, forming one molecule of ATP; essential in most cells for the generation of ATP in aerobes, for fermentation in anaerobes and for carbon fixation in plants	IPR001576 Phosphoglycerate kinase	CP ???	18	2	S	1	18	18	ANA-FA
935	736	gnl|To_Tass_Lars_20100201|00935	JP288923	411	2	2	0	5.0104e-05		392	Phosphoglycerate kinase
4436	737	gnl|To_Tass_Lars_20100201|04436	JP291726	294	0	2	Inf	0.595488		397	Phosphoglycerate mutase	putative mitochondrial phosphoglycerate/bisphosphoglycerate mutase; interconverts 2-phosphoglycerate and 3-phosphoglycerate	IPR005952 Phosphoglycerate mutase 1	MT ???	x	2	S	5	23
1627	738	gnl|To_Tass_Lars_20100201|01627	JP289475	326	3	0	-Inf	0.913023		401	Pyruvate kinase	putative cytosolic pyruvate kinase (PK); conversion of phosphoenolpyruvate to pyruvate with concomitant phosphorylation of ADP to ATP; final step in glycolysis	IPR001697 Pyruvate kinase	cytosolic ???	3	4	x	5	x	(21)
1148	739	gnl|To_Tass_Lars_20100201|01148		190	0	4	Inf	1.19098		401	Pyruvate kinase
6308	740	gnl|To_Tass_Lars_20100201|06308	JP293300	392	0	2	Inf	0.595488		407	NADPH:quinone reductase and related Zn-dependent oxidoreductases	putative cytosolic NADP-dependent quinone oxidoreductase; member of the medium chain dehydrogenases/reductase (MDR)/zinc-dependent alcohol dehydrogenase-like family; putative role in quinone metabolism	IPR002085 Alcohol dehydrogenase superfamily, zinc-containing	cytosolic ???	x	5	x	3	x	(17)
4064	741	gnl|To_Tass_Lars_20100201|04064	JP291443	382	0	3	Inf	0.893232		407
10321	742	gnl|To_Tass_Lars_20100201|10321	JP296910	451	9	0	-Inf	2.73907		409	ferredoxin-nitrite reductase	putative chloroplast ferredoxin-dependent nitrite reductase NiR; six-electron reduction reaction of nitrite to ammonia	IPR005117 Nitrite/sulphite reductase, hemoprotein beta-component, ferrodoxin-like	CP ???	9	x	S	5	21	21	CNA-FT
981	743	gnl|To_Tass_Lars_20100201|00981	JP288954	268	7	0	-Inf	2.13039		412	citrate synthase (CS)-like protein	putative mitochondrial citrate synthase (CS); condensation of acetyl coenzyme A (AcCoA) with oxaloacetate (OAA) to form citrate and coenzyme A (CoA); first step in the citric acid cycle (TCA or Krebs cycle)	IPR002020 Citrate synthase-like	MT ???	7	x	x	3	x
1548	744	gnl|To_Tass_Lars_20100201|01548	JP289405	383	2	1	-1	0.0771223		413	2-oxoglutarate dehydrogenase E1 component	putative mitochondrial E1 component of the 2-oxoglutarate dehydrogenase multienzyme complex (OGDC); OGDC catalyzes the oxidative decarboxylation of 2-oxoglutarate to succinyl-CoA and carbon dioxide; key reaction of the tricarboxylic acid cycle	IPR011603 2-oxoglutarate dehydrogenase, E1 component	MT ???	2	1	M	2	14
9987	745	gnl|To_Tass_Lars_20100201|09987	JP296580	1289	74	18	-3.1	8.1302		418	3-ketoacyl-CoA thiolase	putative mitochondrial 3-ketoacyl-CoA thiolase; beta-oxidative degradation of fatty acids	IPR002155 Thiolase	MT ???	74	18	M	4	27	30
8833	746	gnl|To_Tass_Lars_20100201|08833	JP295526	274	0	6	Inf	1.78646		419	Isocitrate lyase	putative mitochondrial isocitrate lyase (ICL); conversion of isocitrate to succinate and glyoxylate; first committed step in the glyoxylate pathway, an alternative to the tricarboxylic acid cycle	IPR006254 Isocitrate lyase	MT ???	1	10	M	4	110
8016	747	gnl|To_Tass_Lars_20100201|08016	JP294730	382	1	4	3	0.408707		419	Isocitrate lyase
8946	748	gnl|To_Tass_Lars_20100201|08946	JP295639	534	10	4	-1.5	0.596834		423	UDP-glucose 6-dehydrogenase	putative cytosolic UDP-glucose 6-dehydrogenase; synthesis of hemicellulose and pectin, which are the components of newly formed plant cell walls	IPR001732 UDP-glucose/GDP-mannose dehydrogenase, N-terminal	cytosolic ???	12	7	x	2	x
10860	749	gnl|To_Tass_Lars_20100201|10860	JP297431	331	2	3	0.5	0.0404879		423	UDP-glucose 6-dehydrogenase
9891	750	gnl|To_Tass_Lars_20100201|09891	JP296486	799	8	7	-0.1	0.0179736		426	Trehalose-phosphatase	putative cytosolic Trehalose-6-Phosphate Synthase (TPS); synthesis of alpha,alpha-1,1-trehalose-6-phosphate from glucose-6-phosphate using a UDP-glucose donor; key enzyme in the trehalose synthesis pathway; Trehalose is a nonreducing disaccharide present in a wide variety of organisms and may serve as a source of energy and carbon. It is characterized most notably in insect, plant, and microbial …	IPR001830 Glycosyl transferase, family 20 IPR003337 Trehalose-phosphatase	cytosolic ???	10	7	x	4	x
5839	751	gnl|To_Tass_Lars_20100201|05839	JP292858	242	2	0	-Inf	0.608682		426	Trehalose-6-phosphate synthase
944	752	gnl|To_Tass_Lars_20100201|00944	JP288929	393	1	2	1	0.0705253		428	Transaldolase-like fructose-6-phosphate aldolase	putative chloroplast transaldolase; reversible transfer of a three-carbon ketol unit; from sedoheptulose 7-phosphate to glyceraldehyde 3-phosphate to form erythrose 4-phosphate and fructose 6-phosphate; together with transketolase, provides a link between the glycolytic and pentose-phosphate pathways	IPR001585 Transaldolase	CP ???	1	2	S	5	21	21	SCA-FT
1317	753	gnl|To_Tass_Lars_20100201|01317	JP289207	280	2	2	0	5.0104e-05		433	ribulose-phosphate 3-epimerase	putative chloroplast Ribulose-5-phosphate 3-epimerase (RPE); interconversion of D-ribulose 5-phosphate (Ru5P) into D-xylulose 5-phosphate; part of the Calvin cycle	IPR000056 Ribulose-phosphate 3-epimerase	CP ???	5	3	S	2	17	17	ASA-FA
5359	754	gnl|To_Tass_Lars_20100201|05359	JP292414	330	3	1	-2	0.233891		433	ribulose-phosphate 3-epimerase
11080	755	gnl|To_Tass_Lars_20100201|11080	JP297594	349	11	4	-1.8	0.760918		435	Ribose 5-phosphate isomerase	putative chloroplast ribose 5-phosphate isomerase; reversible conversion of D-ribose 5-phosphate to D-ribulose 5-phosphate; first step in the non-oxidative branch of the pentose phosphate pathway; enables ribose to be synthesized from sugars, as well as the recycling of sugars during the degradation of nucleotides	IPR004788 Ribose 5-phosphate isomerase, type A	CP ???	14	4	C	5	22	19	VAG-FA
3189	756	gnl|To_Tass_Lars_20100201|03189	JP290754	221	3	0	-Inf	0.913023		435	Ribose 5-phosphate isomerase
9884	757	gnl|To_Tass_Lars_20100201|09884	JP296479	907	26	16	-0.6	0.555527		437	phosphoribulokinase	putative chloroplast Phosphoribulokinase (PRK); phosphorylation of D-ribulose 5-phosphate to form D-ribulose 1, 5-biphosphate, using ATP and NADPH; Calvin cycle	IPR006082 Phosphoribulokinase	CP ???	27	17	C	5	29	16	AFT-SF
5459	758	gnl|To_Tass_Lars_20100201|05459	JP292503	239	1	1	0	2.5052e-05		437	phosphoribulokinase
3466	759	gnl|To_Tass_Lars_20100201|03466	JP290985	212	3	0	-Inf	0.913023		439	lysosomal (?) ATPase	putative vacuolar OR lysosomal V-type proton translocating ATPase OR H+-transporting ATP synthase subunit I (atpI); proton pump, that acidify intracellular compartments in eukaryotic cells OR ATP synthase	IPR002490 ATPase, V0/A0 complex, 116kDa subunit	lysosomal ???	3	2	x	4	x
4474	760	gnl|To_Tass_Lars_20100201|04474	JP291758	251	0	2	Inf	0.595488		439
6971	761	gnl|To_Tass_Lars_20100201|06971	JP293859	337	0	2	Inf	0.595488		440	Exosomal 3'-5' exoribonuclease complex, subunit Rrp42	putative nucleolar exosome complex RNA-binding protein Rrp42; the exosome is a 3'-5' exoribonuclease complex that is required for 3' processing of the 5.8S rRNA	IPR020568 Ribosomal protein S5 domain 2-type fold	nucleolar ???	x	2	x	5	x
1563	762	gnl|To_Tass_Lars_20100201|01563	JP289419	301	0	5	Inf	1.48872		441		unknown protein of unknown function		???	x	7	x	3	x
6338	763	gnl|To_Tass_Lars_20100201|06338	JP293329	229	0	2	Inf	0.595488		441
8570	764	gnl|To_Tass_Lars_20100201|08570	JP295265	607	1	8	7	1.32283		442	CCR4-Not complex component, Not1	putative element of Ccr4-Not complex; the Ccr4-Not complex regulates many different cellular functions, including RNA degradation and transcription initiation; directly involved in mRNA deadenylation	IPR000488 Death IPR007196 CCR4-Not complex component, Not1	nuclear ???	6	16	x	4	x
8912	765	gnl|To_Tass_Lars_20100201|08912	JP295605	318	4	4	0	0.000100208		442	CCR4-Not complex component, Not1
7937	766	gnl|To_Tass_Lars_20100201|07937	JP294662	514	1	4	3	0.408707		442
7962	767	gnl|To_Tass_Lars_20100201|07962		195	5	0	-Inf	1.52171		445	Ornithine carbamoyltransferase	putative mitochondrial ornithine carbamoyltransferase; production of citrulline from carbamoyl-phosphate and ornithine; part of the urea cycle AND/OR arginine biosynthetic pathway	IPR002292 Ornithine carbamoyltransferase	MT ???	5	x	M	2	27	(20)
8244	768	gnl|To_Tass_Lars_20100201|08244	JP294939	608	33	5	-5.6	5.10601		187a	PSII extrinsic 12kD protein	putative chloroplast PSII extrinsic protein PsbU; part of the OEC in cyanobacteria and red algae	IPR010527 Photosystem II PsbU, oxygen evolving complex	CP ???	33	5	S	2	15	15	AAA-FA
146	769	gnl|To_Tass_Lars_20100201|00146	JP288236	666	491	139	-2.5	46.4334		n1	nuc18S-rRNA
238	770	gnl|To_Tass_Lars_20100201|00238	JP288327	631	1912	872	-1.2	89.9089		n1	nuc18S-rRNA
251	771	gnl|To_Tass_Lars_20100201|00251	JP288339	1074	288	143	-1	11.286		n1	nuc18S-rRNA
11223	772	gnl|To_Tass_Lars_20100201|11223		169	376	32	-10.8	75.2461		n1	nuc18S-rRNA
239	773	gnl|To_Tass_Lars_20100201|00239	JP288328	245	1	1	0	2.5052e-05		n1	nuc18S-rRNA
252	774	gnl|To_Tass_Lars_20100201|00252	JP288340	224	1	4	3	0.408707		n1	nuc18S-rRNA
11224	775	gnl|To_Tass_Lars_20100201|11224		168	18	1	-17	4.07447		n1	nuc18S-rRNA
10511	776	gnl|To_Tass_Lars_20100201|10511		71	57	0	-Inf	17.3474		n2	nuc 28S ribosomal RNA gene (???)
11214	777	gnl|To_Tass_Lars_20100201|11214	JP297674	1690	20	95	3.8	11.2966		n3	unknown non-coding RNA ??? (related to 222)
10230	778	gnl|To_Tass_Lars_20100201|10230	JP296821	1380	4	41	9.3	7.56268		n4	unknown non-coding RNA ???
130	779	gnl|To_Tass_Lars_20100201|00130	JP288220	1551	10	32	2.2	2.55955		n4
679	780	gnl|To_Tass_Lars_20100201|00679	JP288709	242	2	1	-1	0.0771223		n5	related to n4
10236	786	gnl|To_Tass_Lars_20100201|10236	JP296827	328	2	3	0.5	0.0404879			unknown
5902	787	gnl|To_Tass_Lars_20100201|05902	JP292919	257	2	0	-Inf	0.608682		cp	sufB FeS cluster assembly protein SufB sufC FeS cluster assembly protein SufC
1762	788	gnl|To_Tass_Lars_20100201|01762	JP289589	363	2	1	-1	0.0771223		cp	sufB FeS cluster assembly protein SufB
4673	789	gnl|To_Tass_Lars_20100201|04673	JP291920	280	0	2	Inf	0.595488		cp	sufB FeS cluster assembly protein SufB
1140	790	gnl|To_Tass_Lars_20100201|01140		188	1	1	0	2.5052e-05		cp	sufB FeS cluster assembly protein SufB
1141	791	gnl|To_Tass_Lars_20100201|01141		125	2	0	-Inf	0.608682		cp	sufB FeS cluster assembly protein SufB
1208	792	gnl|To_Tass_Lars_20100201|01208	JP289123	332	2	2	0	5.0104e-05		cp	ycf89 putative uncharacterized protein Ycf89
1296	793	gnl|To_Tass_Lars_20100201|01296	JP289188	229	2	0	-Inf	0.608682		cp	ycf39 putative uncharacterized protein Ycf39
1603	794	gnl|To_Tass_Lars_20100201|01603		140	3	0	-Inf	0.913023		cp	ycf33 putative uncharacterized protein Ycf33
2629	795	gnl|To_Tass_Lars_20100201|02629	JP290285	304	1	2	1	0.0705253		cp	psaC Photosystem I reaction center subunit VII
2684	796	gnl|To_Tass_Lars_20100201|02684	JP290328	233	3	0	-Inf	0.913023		cp	ycf41 putative uncharacterized protein Ycf41 ycf39 putative uncharacterized protein Ycf39
2819	797	gnl|To_Tass_Lars_20100201|02819	JP290431	281	1	2	1	0.0705253		cp	ycf41 putative uncharacterized protein Ycf41
3695	798	gnl|To_Tass_Lars_20100201|03695	JP291174	266	1	1	0	2.5052e-05		cp	rpoC1 DNA-directed RNA polymerase subunit beta'
3914	799	gnl|To_Tass_Lars_20100201|03914		193	2	0	-Inf	0.608682		cp	rpoC2 DNA-directed RNA polymerase subunit beta''
3982	800	gnl|To_Tass_Lars_20100201|03982		113	2	0	-Inf	0.608682		cp	trnM-1 tRNA-Met
4794	801	gnl|To_Tass_Lars_20100201|04794	JP292004	262	1	1	0	2.5052e-05		cp	psaA Photosystem I P700 chlorophyll a apoprotein A1
4831	802	gnl|To_Tass_Lars_20100201|04831	JP292033	221	0	2	Inf	0.595488		cp	petL Cytochrome b6-f complex subunit VI ycf4 photosystem I assembly protein Ycf4
4904	803	gnl|To_Tass_Lars_20100201|04904	JP292086	403	0	2	Inf	0.595488		cp	rpoB DNA-directed RNA polymerase subunit beta
4984	804	gnl|To_Tass_Lars_20100201|04984	JP292148	415	2	0	-Inf	0.608682		cp	rpl33 50S ribosomal protein L33 rps18 30S ribosomal protein S18 ycf3 photosystem I assembly protein Ycf3
5144	805	gnl|To_Tass_Lars_20100201|05144	JP292263	424	2	0	-Inf	0.608682		cp	psaL Photosystem I reaction center subunit XI
5396	806	gnl|To_Tass_Lars_20100201|05396	JP292446	214	2	0	-Inf	0.608682		cp	psaA Photosystem I P700 chlorophyll a apoprotein A1
5943	807	gnl|To_Tass_Lars_20100201|05943	JP292960	253	0	2	Inf	0.595488		cp	tufA translation elongation factor EF-Tu
6687	808	gnl|To_Tass_Lars_20100201|06687	JP293646	306	2	0	-Inf	0.608682		cp	psaD Photosystem I reaction center subunit II
6945	809	gnl|To_Tass_Lars_20100201|06945	JP293835	236	2	0	-Inf	0.608682		cp	thiG thiazole biosynthesis protein ThiG
7039	810	gnl|To_Tass_Lars_20100201|07039	JP293908	242	2	0	-Inf	0.608682		cp	psaF Photosystem I reaction center subunit III
8217	811	gnl|To_Tass_Lars_20100201|08217	JP294912	953	47	21	-1.2	2.30125		cp	ycf45 putative uncharacterized protein Ycf45
8584	812	gnl|To_Tass_Lars_20100201|08584	JP295279	263	7	0	-Inf	2.13039		cp	ycf90 putative uncharacterized protein Ycf90
9410	813	gnl|To_Tass_Lars_20100201|09410	JP296089	218	6	0	-Inf	1.82605		cp	ycf45 putative uncharacterized protein Ycf45
9725	814	gnl|To_Tass_Lars_20100201|09725	JP296323	359	15	3	-4	1.93617		cp	ycf35 putative uncharacterized protein Ycf35
9886	815	gnl|To_Tass_Lars_20100201|09886	JP296481	277	1	1	0	2.5052e-05		cp	rpl1 50S ribosomal protein L1
293	816	gnl|To_Tass_Lars_20100201|00293		63	2	0	-Inf	0.608682		cp
11146	817	gnl|To_Tass_Lars_20100201|11146		173	2	0	-Inf	0.608682		cp
2543	818	gnl|To_Tass_Lars_20100201|02543	JP290213	277	1	2	1	0.0705253		cp	petA Cytochrome f
9193	819	gnl|To_Tass_Lars_20100201|09193	JP295881	238	1	2	1	0.0705253		cp	rbcR transcription regulatory protein RbcR
11145	820	gnl|To_Tass_Lars_20100201|11145	JP297615	1930	366	80	-3.6	44.0863		cp01	rns 16S small subunit ribosomal RNA (cp) trnI tRNA-Ile trnA tRNA-Ala
302	821	gnl|To_Tass_Lars_20100201|00302	JP288382	631	11230	447	-24.1	2727.07		cp02	rnl 23S large subunit ribosomal RNA (cp)
2530	822	gnl|To_Tass_Lars_20100201|02530		164	341	6	-55.8	92.4106		cp02
292	823	gnl|To_Tass_Lars_20100201|00292		136	181	10	-17.1	41.0256		cp02
303	824	gnl|To_Tass_Lars_20100201|00303	JP288383	284	4	3	-0.3	0.0345136		cp02	rnl 23S large subunit ribosomal RNA (cp)
348	825	gnl|To_Tass_Lars_20100201|00348	JP288422	1250	566	151	-2.7	56.9287		cp02	rnl 23S large subunit ribosomal RNA (cp)
9622	826	gnl|To_Tass_Lars_20100201|09622	JP296222	361	13	4	-2.3	1.11928		cp02	rnl 23S large subunit ribosomal RNA (cp)
11209	827	gnl|To_Tass_Lars_20100201|11209	JP297669	251	18	3	-5	2.63103		cp02	rnl 23S large subunit ribosomal RNA (cp)
1749	828	gnl|To_Tass_Lars_20100201|01749		57	19	0	-Inf	5.78248		cp03	cp rRNA operon
2529	829	gnl|To_Tass_Lars_20100201|02529		77	10	0	-Inf	3.04341		cp03	cp rRNA operon
11035	830	gnl|To_Tass_Lars_20100201|11035		154	47	1	-46	12.4908		cp03	rrn5 5S large subunit ribosomal RNA
11061	831	gnl|To_Tass_Lars_20100201|11061		154	192	5	-37.4	49.801		cp04	ssra undefined product (cp)
11062	832	gnl|To_Tass_Lars_20100201|11062		95	13	0	-Inf	3.95643		cp04	ssra undefined product (cp)
11099	833	gnl|To_Tass_Lars_20100201|11099		131	5	0	-Inf	1.52171		cp05	trnfM tRNA-Met
9409	834	gnl|To_Tass_Lars_20100201|09409	JP296088	226	12	2	-5	1.75402		cp06	trnW tRNA-Trp
8297	835	gnl|To_Tass_Lars_20100201|08297	JP294992	2730	76	87	0.1	0.127076		cp07	rpl2 50S ribosomal protein L2 rps19 30S ribosomal protein S19 ycf88 putative uncharacterized protein Ycf88 rpl22 50S ribosomal protein L22 rps3 30S ribosomal protein S3 rpl16 50S ribosomal protein L16
8347	836	gnl|To_Tass_Lars_20100201|08347	JP295042	598	5	6	0.2	0.0166072		cp07	rpl11 50S ribosomal protein L11 rpl1 50S ribosomal protein L1
9632	837	gnl|To_Tass_Lars_20100201|09632	JP296232	1046	39	12	-2.3	3.35784		cp07	ycf42 putative peroxiredoxin Ycf42 rpl35 50S ribosomal protein L35 rpl20 50S ribosomal protein L20
11066	838	gnl|To_Tass_Lars_20100201|11066	JP297589	241	9	0	-Inf	2.73907		cp07	rps20 30S ribosomal protein S20
121	839	gnl|To_Tass_Lars_20100201|00121	JP288212	1995	86	60	-0.4	1.09839		cp07	rpl3 50S ribosomal protein L3 rpl4 50S ribosomal protein L4 rpl23 50S ribosomal protein L23/L25 rpl2 50S ribosomal protein L2
182	840	gnl|To_Tass_Lars_20100201|00182	JP288272	1741	73	53	-0.4	0.759829		cp07	rpl13 50S ribosomal protein L13 rps9 30S ribosomal protein S9 rpl31 50S ribosomal protein L31 rps12 30S ribosomal protein S12 rps7 30S ribosomal protein S7
8767	841	gnl|To_Tass_Lars_20100201|08767	JP295460	4219	148	70	-1.1	6.45663		cp07	rpl16 50S ribosomal protein L16 rpl29 50S ribosomal protein L29 rps17 30S ribosomal protein S17 rpl14 50S ribosomal protein L14 rpl24 50S ribosomal protein L24 rpl5 50S ribosomal protein L5 rps8 30S ribosomal protein S8 rpl6 50S ribosomal protein L6 rpl18 50S ribosomal protein L18 rps5 30S ribosomal protein S5
11157	842	gnl|To_Tass_Lars_20100201|11157	JP297624	234	17	2	-7.5	2.99266		cp08	rpl33 50S ribosomal protein L33
9914	843	gnl|To_Tass_Lars_20100201|09914	JP296508	556	28	20	-0.4	0.317874		cp09	rps2 30S ribosomal protein S2
9630	844	gnl|To_Tass_Lars_20100201|09630	JP296230	360	47	2	-22.5	11.2706		cp10	rpl32 50S ribosomal protein L32
8204	845	gnl|To_Tass_Lars_20100201|08204	JP294899	1509	27	22	-0.2	0.128089		cp11	tufA translation elongation factor EF-Tu rps10 30S ribosomal protein S10
8195	846	gnl|To_Tass_Lars_20100201|08195	JP294890	1032	42	16	-1.6	2.70979		cp12	trnH tRNA-His rps4 30S ribosomal protein S4 rps16 30S ribosomal protein S16
8197	847	gnl|To_Tass_Lars_20100201|08197	JP294892	1170	82	66	-0.2	0.430971		cp13	psbA Photosystem II D1 protein (Photosystem Q(B)
1273	848	gnl|To_Tass_Lars_20100201|01273	JP289168	272	4	0	-Inf	1.21736		cp14	ycf12 photosystem II reaction center protein Ycf12 psbZ Photosystem II reaction center protein Z
9585	849	gnl|To_Tass_Lars_20100201|09585		166	5	0	-Inf	1.52171		cp14	psbE Cytochrome b559 subunit alpha (PSII reaction center subunit V)
9631	850	gnl|To_Tass_Lars_20100201|09631	JP296231	1401	46	25	-0.8	1.43931		cp14	psbX Photosystem II reaction center protein X ycf66 putative 26S protease regulatory subunit Ycf66 psbV Cytochrome c550
9756	851	gnl|To_Tass_Lars_20100201|09756	JP296354	526	3	2	-0.5	0.0470848		cp14	psbB Photosystem II CP47 chlorophyll apoprotein
10205	852	gnl|To_Tass_Lars_20100201|10205	JP296796	302	3	1	-2	0.233891		cp14	psbY Photosystem II reaction center protein Y
8714	853	gnl|To_Tass_Lars_20100201|08714	JP295407	853	8	5	-0.6	0.161755		cp14	psbB Photosystem II CP47 chlorophyll apoprotein psbT Photosystem II reaction center protein T
9958	854	gnl|To_Tass_Lars_20100201|09958	JP296551	1033	11	11	0	0.000275572		cp14	psbD Photosystem II D2 protein (Photosystem Q(A) protein)
10045	855	gnl|To_Tass_Lars_20100201|10045	JP296637	337	6	6	0	0.000150312		cp14	psbN Photosystem II reaction center protein N psbH Photosystem II reaction center protein H
8207	856	gnl|To_Tass_Lars_20100201|08207	JP294902	531	10	1	-9	1.88583		cp15	petD Cytochrome b6-f complex subunit IV petB Cytochrome b6
7356	857	gnl|To_Tass_Lars_20100201|07356	JP294170	235	5	1	-4	0.645392		cp16	psaE Photosystem I reaction center subunit IV
8208	858	gnl|To_Tass_Lars_20100201|08208	JP294903	2222	59	34	-0.7	1.56105		cp16	psaB Photosystem I P700 chlorophyll a apoprotein A2 psaA Photosystem I P700 chlorophyll a apoprotein A1
9218	859	gnl|To_Tass_Lars_20100201|09218	JP295905	262	0	5	Inf	1.48872		cp16	psaA Photosystem I P700 chlorophyll a apoprotein A1
9918	860	gnl|To_Tass_Lars_20100201|09918	JP296512	502	2	5	1.5	0.278626		cp16	psaA Photosystem I P700 chlorophyll a apoprotein A1
9024	861	gnl|To_Tass_Lars_20100201|09024	JP295717	252	5	1	-4	0.645392		cp17	petD Cytochrome b6-f complex subunit IV
8199	862	gnl|To_Tass_Lars_20100201|08199	JP294894	2819	162	142	-0.1	0.355704		cp17	atpI ATP synthase CF0 subunit IV (A chain) atpH ATP synthase CF0 subunit III (C chain) atpG ATP synthase CF0 subunit II (B' chain) atpF ATP synthase CF0 subunit I (B chain) atpD ATP synthase CF1 subunit delta
10615	863	gnl|To_Tass_Lars_20100201|10615	JP297195	263	13	1	-12	2.68965		cp17	atpA ATP synthase CF1 subunit alpha
152	864	gnl|To_Tass_Lars_20100201|00152	JP288242	2083	157	46	-2.4	14.2992		cp18	rbcS RbcS, small subunit of RuBisCO rbcL RbcL, large subunit of RuBisCO
1089	865	gnl|To_Tass_Lars_20100201|01089	JP289026	489	1	3	2	0.220697		cp19	cbbX CbbX protein
8194	866	gnl|To_Tass_Lars_20100201|08194	JP294889	568	10	3	-2.3	0.886742		cp19	rbcR transcription regulatory protein RbcR trnL-1 tRNA-Leu
8504	867	gnl|To_Tass_Lars_20100201|08504	JP295199	346	1	5	4	0.619004		cp20	chlI Magnesium chelatase, ATPase subunit ChlI psaM Photosystem I reaction center subunit XII
8234	868	gnl|To_Tass_Lars_20100201|08234	JP294929	720	43	12	-2.6	4.12896		cp20	chlI Magnesium chelatase, ATPase subunit ChlI
1170	869	gnl|To_Tass_Lars_20100201|01170	JP289093	217	1	3	2	0.220697		cp21	groEL chaperonin GroEL
3082	870	gnl|To_Tass_Lars_20100201|03082	JP290663	284	1	2	1	0.0705253		cp21	groEL chaperonin GroEL
9649	871	gnl|To_Tass_Lars_20100201|09649	JP296249	536	5	6	0.2	0.0166072		cp21	groEL chaperonin GroEL
9519	872	gnl|To_Tass_Lars_20100201|09519	JP296183	1753	57	83	0.5	0.970616		cp22	dnaK chaperone DnaK
8233	873	gnl|To_Tass_Lars_20100201|08233	JP294928	2785	48	60	0.3	0.251899		cp23	clpC chaperonin ClpC
9356	874	gnl|To_Tass_Lars_20100201|09356		198	5	0	-Inf	1.52171		cp24	ffs 4.5S signal recognition particle RNA
183	875	gnl|To_Tass_Lars_20100201|00183	JP288273	2579	72	95	0.3	0.616267		cp25	secY preprotein translocase protein SecY rpl36 50S ribosomal protein L36 rps13 30S ribosomal protein S13 rps11 30S ribosomal protein S11 rpoA DNA-directed RNA polymerase subunit alpha rpl13 50S ribosomal protein L13
9633	876	gnl|To_Tass_Lars_20100201|09633	JP296233	366	1	3	2	0.220697		cp25	secY preprotein translocase protein SecY
2138	877	gnl|To_Tass_Lars_20100201|02138	JP289907	214	3	0	-Inf	0.913023		cp26	secA preprotein translocase protein SecA
8265	878	gnl|To_Tass_Lars_20100201|08265	JP294960	2138	103	81	-0.3	0.647432		cp26	preprotein translocase protein secA (cp) rpl34 50S ribosomal protein L34
9639	879	gnl|To_Tass_Lars_20100201|09639	JP296239	496	4	2	-1	0.154245		cp26	rpl27 50S ribosomal protein L27 secA preprotein translocase protein SecA
5935	880	gnl|To_Tass_Lars_20100201|05935	JP292952	241	0	2	Inf	0.595488		cp26	secA preprotein translocase protein SecA
8206	881	gnl|To_Tass_Lars_20100201|08206	JP294901	3253	110	155	0.4	1.52229		cp27	atpB ATP synthase CF1 subunit beta atpE ATP synthase CF1 subunit epsilon tatC Sec-independent protein translocase protein petA Cytochrome f
2313	882	gnl|To_Tass_Lars_20100201|02313	JP290037	298	3	0	-Inf	0.913023		cp28	ccs1 cytochrome c-type biogenesis protein Ccs1
2334	883	gnl|To_Tass_Lars_20100201|02334	JP290054	269	3	0	-Inf	0.913023		cp28	ccsA cytochrome c-type biogenesis protein CcsA
945	884	gnl|To_Tass_Lars_20100201|00945		186	4	0	-Inf	1.21736		cp29	sufC FeS cluster assembly protein SufC
2407	885	gnl|To_Tass_Lars_20100201|02407	JP290109	323	3	0	-Inf	0.913023		cp30	rpoB DNA-directed RNA polymerase subunit beta
3913	886	gnl|To_Tass_Lars_20100201|03913		183	10	0	-Inf	3.04341		cp30	rpoC2 DNA-directed RNA polymerase subunit beta''
7935	887	gnl|To_Tass_Lars_20100201|07935	JP294660	245	8	0	-Inf	2.43473		cp30	rpoC2 DNA-directed RNA polymerase subunit beta''
8014	888	gnl|To_Tass_Lars_20100201|08014	JP294728	345	0	4	Inf	1.19098		cp30	rpoC2 DNA-directed RNA polymerase subunit beta''
9344	889	gnl|To_Tass_Lars_20100201|09344	JP296027	297	3	7	1.3	0.344281		cp30	rpoB DNA-directed RNA polymerase subunit beta
9636	890	gnl|To_Tass_Lars_20100201|09636	JP296236	300	7	1	-6	1.1191		cp30	rpoB DNA-directed RNA polymerase subunit beta
9764	891	gnl|To_Tass_Lars_20100201|09764	JP296362	2015	106	37	-1.9	7.76951		cp31	ftsH metallo-endopeptidase FtsH rps14 30S ribosomal protein S14
10599	892	gnl|To_Tass_Lars_20100201|10599	JP297179	344	5	1	-4	0.645392		cp31	ftsH metallo-endopeptidase FtsH
119	893	gnl|To_Tass_Lars_20100201|00119	JP288210	240	1	1	0	2.5052e-05		mt	n.a.
322	894	gnl|To_Tass_Lars_20100201|00322		176	223	624	1.8	41.6102		mt	mit rRNA transcript (???) (mt)
323	895	gnl|To_Tass_Lars_20100201|00323		193	592	1879	2.2	148.765		mt	mit rRNA transcript (???) (mt)
331	896	gnl|To_Tass_Lars_20100201|00331	JP288407	859	13181	21279	0.6	390.843		mt	mit rRNA transcript (???) (mt)
332	897	gnl|To_Tass_Lars_20100201|00332	JP288408	302	3	2	-0.5	0.0470848		mt	n.a.
333	898	gnl|To_Tass_Lars_20100201|00333	JP288409	359	1167	3030	1.6	179.898		mt	mit rRNA transcript (???) (mt)
334	899	gnl|To_Tass_Lars_20100201|00334	JP288410	347	42	122	1.9	8.58507		mt	mit rRNA transcript (???) (mt)
335	900	gnl|To_Tass_Lars_20100201|00335	JP288411	366	108	724	5.7	108.953		mt	mit rRNA transcript (???) (mt)
1471	901	gnl|To_Tass_Lars_20100201|01471		75	2	1	-1	0.0771223		mt	n.a.
1474	902	gnl|To_Tass_Lars_20100201|01474		66	0	2	Inf	0.595488		mt	n.a.
1476	903	gnl|To_Tass_Lars_20100201|01476	JP289341	203	80	323	3	33.3003		mt	mit rRNA transcript (???) (mt)
1477	904	gnl|To_Tass_Lars_20100201|01477		65	2	2	0	5.0104e-05		mt	n.a.
2376	905	gnl|To_Tass_Lars_20100201|02376		152	4	0	-Inf	1.21736		mt	unknown
2898	906	gnl|To_Tass_Lars_20100201|02898		101	5	1	-4	0.645392		mt	unknown
4382	907	gnl|To_Tass_Lars_20100201|04382		64	2	0	-Inf	0.608682		mt	unknown
5778	908	gnl|To_Tass_Lars_20100201|05778	JP292803	221	2	0	-Inf	0.608682		mt	unknown
5819	909	gnl|To_Tass_Lars_20100201|05819		198	2	0	-Inf	0.608682		mt	unknown
6873	910	gnl|To_Tass_Lars_20100201|06873		112	5	0	-Inf	1.52171		mt	unknown
316	911	gnl|To_Tass_Lars_20100201|00316	JP288396	1463	889	985	0.1	0.775178		mt01	16S ribosomal RNA gene (PARTIAL)
118	912	gnl|To_Tass_Lars_20100201|00118	JP288209	620	311	440	0.4	4.41949		mt02	23S ribosomal RNA gene (PARTIAL)
195	913	gnl|To_Tass_Lars_20100201|00195	JP288285	901	898	951	0.1	0.178276		mt02	23S ribosomal RNA gene (PARTIAL)
1472	914	gnl|To_Tass_Lars_20100201|01472		78	0	10	Inf	2.97744		mt03	ribosomal RNA operon (PARTIAL)
1473	915	gnl|To_Tass_Lars_20100201|01473		106	2	11	4.5	1.45998		mt03	ribosomal RNA operon (PARTIAL)
1475	916	gnl|To_Tass_Lars_20100201|01475		100	7	33	3.7	3.90019		mt03	ribosomal RNA operon (PARTIAL)
9610	917	gnl|To_Tass_Lars_20100201|09610	JP296219	1903	119	161	0.4	1.23818		mt04	ribosomal protein L2 (mt04) ribosomal protein S3 (mt09) ribosomal protein S11 (mt14) ribosomal protein S19 (mt17)
1192	918	gnl|To_Tass_Lars_20100201|01192		110	3	0	-Inf	0.913023		mt05	ribosomal protein L5
9629	919	gnl|To_Tass_Lars_20100201|09629	JP296229	1818	39	63	0.6	1.15993		mt06	ribosomal protein L6 (mt06) ribosomal protein S2 (mt08) ribosomal protein S8 (mt12)
10020	920	gnl|To_Tass_Lars_20100201|10020	JP296612	436	40	22	-0.8	1.21142		mt07	ribosomal protein L14
1234	921	gnl|To_Tass_Lars_20100201|01234		142	2	1	-1	0.0771223		mt10	ribosomal protein S4
9628	922	gnl|To_Tass_Lars_20100201|09628	JP296228	575	7	4	-0.8	0.18997		mt11	ribosomal protein S7 (mt11) ribosomal protein S12 (mt15)
8193	923	gnl|To_Tass_Lars_20100201|08193	JP294888	790	30	49	0.6	0.940393		mt13	ribosomal protein S10 (mt13) ribosomal protein S13 (mt16)
2936	924	gnl|To_Tass_Lars_20100201|02936	JP290529	249	1	2	1	0.0705253		mt18	NADH dehydrogenase subunit 1
7983	925	gnl|To_Tass_Lars_20100201|07983	JP294700	279	3	2	-0.5	0.0470848		mt18	NADH dehydrogenase subunit 1
1077	926	gnl|To_Tass_Lars_20100201|01077		119	3	0	-Inf	0.913023		mt20	NADH dehydrogenase subunit 2
1379	927	gnl|To_Tass_Lars_20100201|01379	JP289258	291	0	4	Inf	1.19098		mt20	NADH dehydrogenase subunit 2
9117	928	gnl|To_Tass_Lars_20100201|09117	JP295807	499	6	2	-2	0.467782		mt21	NADH dehydrogenase subunit 4
8757	929	gnl|To_Tass_Lars_20100201|08757	JP295450	269	3	9	2	0.662091		mt22	NADH dehydrogenase subunit 4L
370	930	gnl|To_Tass_Lars_20100201|00370	JP288443	287	4	1	-3	0.428498		mt23	NADH dehydrogenase subunit 5
2773	931	gnl|To_Tass_Lars_20100201|02773	JP290394	275	1	2	1	0.0705253		mt23	NADH dehydrogenase subunit 5
6679	932	gnl|To_Tass_Lars_20100201|06679	JP293639	341	1	2	1	0.0705253		mt23	NADH dehydrogenase subunit 5
7826	933	gnl|To_Tass_Lars_20100201|07826	JP294568	276	0	2	Inf	0.595488		mt23	NADH dehydrogenase subunit 5
10333	934	gnl|To_Tass_Lars_20100201|10333	JP296922	1345	73	295	3	30.4394		mt24	NADH dehydrogenase subunit 7
9655	935	gnl|To_Tass_Lars_20100201|09655	JP296255	731	17	8	-1.1	0.749601		mt25	NADH dehydrogenase subunit 9
3670	936	gnl|To_Tass_Lars_20100201|03670	JP291156	273	0	2	Inf	0.595488		mt26	NADH dehydrogenase subunit 11
8196	937	gnl|To_Tass_Lars_20100201|08196	JP294891	588	6	10	0.7	0.206474		mt26	NADH dehydrogenase subunit 11
8220	938	gnl|To_Tass_Lars_20100201|08220	JP294915	740	7	19	1.7	1.21022		mt26	NADH dehydrogenase subunit 11
4493	939	gnl|To_Tass_Lars_20100201|04493	JP291777	254	0	2	Inf	0.595488		mt27	cytochrome b
8755	940	gnl|To_Tass_Lars_20100201|08755	JP295448	484	2	9	3.5	1.0233		mt27	cytochrome b
8756	941	gnl|To_Tass_Lars_20100201|08756	JP295449	318	0	2	Inf	0.595488		mt27	cytochrome b
9827	942	gnl|To_Tass_Lars_20100201|09827	JP296424	1491	29	62	1.1	2.55108		mt28	cytochrome c oxidase subunit I
373	943	gnl|To_Tass_Lars_20100201|00373	JP288446	333	4	1	-3	0.428498		mt29	cytochrome c oxidase subunit II
1096	944	gnl|To_Tass_Lars_20100201|01096		192	0	4	Inf	1.19098		mt29	cytochrome c oxidase subunit II
725	945	gnl|To_Tass_Lars_20100201|00725	JP288753	355	1	3	2	0.220697		mt30	cytochrome c oxidase subunit III
1044	946	gnl|To_Tass_Lars_20100201|01044		172	3	0	-Inf	0.913023		mt30	cytochrome c oxidase subunit III
8404	947	gnl|To_Tass_Lars_20100201|08404	JP295099	607	7	30	3.3	3.26857		mt31	unknown protein (?)
4037	948	gnl|To_Tass_Lars_20100201|04037	JP291421	228	2	0	-Inf	0.608682		mt32	ATP synthase F0 subunit 6
11133	949	gnl|To_Tass_Lars_20100201|11133	JP297604	476	188	31	-5.1	27.6628		mt33	ATP synthase F0 subunit 8 (N-terminal part of transcript !)
10450	950	gnl|To_Tass_Lars_20100201|10450	JP297036	362	13	10	-0.3	0.0953968		mt34	ATP synthase F0 subunit 9
9448	951	gnl|To_Tass_Lars_20100201|09448	JP296126	276	14	28	1	0.987354		mt35	SecY-independent transporter protein
9770	952	gnl|To_Tass_Lars_20100201|09770	JP296368	262	2	4	1	0.141051		x	(no protein)
9771	953	gnl|To_Tass_Lars_20100201|09771	JP296369	251	0	2	Inf	0.595488		x	(no protein)
3057	954	gnl|To_Tass_Lars_20100201|03057	JP290641	370	3	0	-Inf	0.913023		x	NADPH:quinone reductase and related Zn-dependent oxidoreductases
4828	955	gnl|To_Tass_Lars_20100201|04828	JP292031	267	2	0	-Inf	0.608682		x	unknown
1		gnl|To_Tass_Lars_20100201|00001	JP288099	266	9	0	-Inf	2.73907
2		gnl|To_Tass_Lars_20100201|00002	JP288100	231	2	0	-Inf	0.608682
3		gnl|To_Tass_Lars_20100201|00003	JP288101	224	3	0	-Inf	0.913023
4		gnl|To_Tass_Lars_20100201|00004	JP288102	257	0	2	Inf	0.595488
5		gnl|To_Tass_Lars_20100201|00005	JP288103	210	1	1	0	2.5052e-05
7		gnl|To_Tass_Lars_20100201|00007	JP288105	324	0	4	Inf	1.19098
8		gnl|To_Tass_Lars_20100201|00008	JP288106	376	0	4	Inf	1.19098
9		gnl|To_Tass_Lars_20100201|00009	JP288107	239	4	1	-3	0.428498
10		gnl|To_Tass_Lars_20100201|00010		149	0	5	Inf	1.48872
11		gnl|To_Tass_Lars_20100201|00011	JP288108	216	5	0	-Inf	1.52171
12		gnl|To_Tass_Lars_20100201|00012		144	5	0	-Inf	1.52171
14		gnl|To_Tass_Lars_20100201|00014	JP288110	346	14	4	-2.5	1.31088
16		gnl|To_Tass_Lars_20100201|00016	JP288112	525	2	3	0.5	0.0404879
17		gnl|To_Tass_Lars_20100201|00017		196	11	0	-Inf	3.34775
18		gnl|To_Tass_Lars_20100201|00018	JP288113	1486	119	104	-0.1	0.271531
19		gnl|To_Tass_Lars_20100201|00019	JP288114	1209	6	28	3.7	3.28193
20		gnl|To_Tass_Lars_20100201|00020	JP288115	585	15	11	-0.4	0.147681
21		gnl|To_Tass_Lars_20100201|00021	JP288116	303	3	0	-Inf	0.913023
22		gnl|To_Tass_Lars_20100201|00022	JP288117	252	4	0	-Inf	1.21736
24		gnl|To_Tass_Lars_20100201|00024	JP288119	546	6	1	-5	0.877011
26		gnl|To_Tass_Lars_20100201|00026	JP288121	678	37	40	0.1	0.0164563
27		gnl|To_Tass_Lars_20100201|00027	JP288122	1473	24	28	0.2	0.054338
28		gnl|To_Tass_Lars_20100201|00028	JP288123	1118	46	36	-0.3	0.299486
29		gnl|To_Tass_Lars_20100201|00029	JP288124	266	1	2	1	0.0705253
30		gnl|To_Tass_Lars_20100201|00030	JP288125	488	1	9	8	1.57222
32		gnl|To_Tass_Lars_20100201|00032	JP288127	262	0	3	Inf	0.893232
33		gnl|To_Tass_Lars_20100201|00033	JP288128	608	9	4	-1.3	0.445204
34		gnl|To_Tass_Lars_20100201|00034	JP288129	255	0	5	Inf	1.48872
35		gnl|To_Tass_Lars_20100201|00035	JP288130	439	9	1	-8	1.625
36		gnl|To_Tass_Lars_20100201|00036	JP288131	260	4	5	0.3	0.0209916
37		gnl|To_Tass_Lars_20100201|00037	JP288132	255	5	8	0.6	0.141964
39		gnl|To_Tass_Lars_20100201|00039	JP288134	347	3	7	1.3	0.344281
42		gnl|To_Tass_Lars_20100201|00042	JP288137	265	0	4	Inf	1.19098
45		gnl|To_Tass_Lars_20100201|00045	JP288140	342	3	3	0	7.51559e-05
48		gnl|To_Tass_Lars_20100201|00048	JP288143	571	9	5	-0.8	0.265029
49		gnl|To_Tass_Lars_20100201|00049		126	2	0	-Inf	0.608682
50		gnl|To_Tass_Lars_20100201|00050	JP288144	1361	25	43	0.7	0.988556
52		gnl|To_Tass_Lars_20100201|00052	JP288146	359	1	5	4	0.619004
53		gnl|To_Tass_Lars_20100201|00053	JP288147	361	8	7	-0.1	0.0179736
54		gnl|To_Tass_Lars_20100201|00054	JP288148	1083	18	21	0.2	0.0407535
55		gnl|To_Tass_Lars_20100201|00055	JP288149	386	22	8	-1.8	1.52184
56		gnl|To_Tass_Lars_20100201|00056	JP288150	206	0	5	Inf	1.48872
57		gnl|To_Tass_Lars_20100201|00057	JP288151	333	8	0	-Inf	2.43473
58		gnl|To_Tass_Lars_20100201|00058		121	2	2	0	5.0104e-05
59		gnl|To_Tass_Lars_20100201|00059	JP288152	800	3	11	2.7	1.0291
60		gnl|To_Tass_Lars_20100201|00060	JP288153	846	22	13	-0.7	0.538356
61		gnl|To_Tass_Lars_20100201|00061	JP288154	720	34	24	-0.4	0.409981
62		gnl|To_Tass_Lars_20100201|00062	JP288155	465	5	4	-0.3	0.0275886
64		gnl|To_Tass_Lars_20100201|00064		86	1	3	2	0.220697
66		gnl|To_Tass_Lars_20100201|00066	JP288158	497	1	3	2	0.220697
67		gnl|To_Tass_Lars_20100201|00067		86	1	2	1	0.0705253
68		gnl|To_Tass_Lars_20100201|00068	JP288159	318	2	3	0.5	0.0404879
69		gnl|To_Tass_Lars_20100201|00069	JP288160	301	2	7	2.5	0.622454
70		gnl|To_Tass_Lars_20100201|00070	JP288161	240	2	3	0.5	0.0404879
71		gnl|To_Tass_Lars_20100201|00071	JP288162	252	10	0	-Inf	3.04341
72		gnl|To_Tass_Lars_20100201|00072	JP288163	1040	15	24	0.6	0.425891
73		gnl|To_Tass_Lars_20100201|00073	JP288164	1085	15	16	0.1	0.00409578
74		gnl|To_Tass_Lars_20100201|00074	JP288165	393	3	7	1.3	0.344281
75		gnl|To_Tass_Lars_20100201|00075	JP288166	1079	36	9	-3	3.85648
78		gnl|To_Tass_Lars_20100201|00078	JP288169	1088	3	24	7	3.96849
79		gnl|To_Tass_Lars_20100201|00079	JP288170	226	0	2	Inf	0.595488
80		gnl|To_Tass_Lars_20100201|00080	JP288171	454	8	12	0.5	0.161951
81		gnl|To_Tass_Lars_20100201|00081	JP288172	737	44	39	-0.1	0.0829775
82		gnl|To_Tass_Lars_20100201|00082	JP288173	406	0	3	Inf	0.893232
83		gnl|To_Tass_Lars_20100201|00083	JP288174	616	13	14	0.1	0.00508404
84		gnl|To_Tass_Lars_20100201|00084	JP288175	1216	12	16	0.3	0.111666
85		gnl|To_Tass_Lars_20100201|00085	JP288176	1541	22	14	-0.6	0.41612
86		gnl|To_Tass_Lars_20100201|00086	JP288177	430	3	2	-0.5	0.0470848
88		gnl|To_Tass_Lars_20100201|00088	JP288179	408	18	5	-2.6	1.73687
89		gnl|To_Tass_Lars_20100201|00089	JP288180	547	1	9	8	1.57222
90		gnl|To_Tass_Lars_20100201|00090	JP288181	1109	17	31	0.8	0.854127
91		gnl|To_Tass_Lars_20100201|00091	JP288182	1014	23	24	0	0.00191073
92		gnl|To_Tass_Lars_20100201|00092	JP288183	963	5	15	2	1.10348
93		gnl|To_Tass_Lars_20100201|00093	JP288184	230	4	4	0	0.000100208
94		gnl|To_Tass_Lars_20100201|00094	JP288185	540	1	6	5	0.844026
98		gnl|To_Tass_Lars_20100201|00098	JP288189	1035	7	18	1.6	1.05187
99		gnl|To_Tass_Lars_20100201|00099	JP288190	1449	46	55	0.2	0.145958
100		gnl|To_Tass_Lars_20100201|00100	JP288191	457	11	12	0.1	0.00643377
101		gnl|To_Tass_Lars_20100201|00101	JP288192	879	15	14	-0.1	0.0111511
102		gnl|To_Tass_Lars_20100201|00102	JP288193	553	4	6	0.5	0.0809757
103		gnl|To_Tass_Lars_20100201|00103	JP288194	927	36	15	-1.4	2.00462
104		gnl|To_Tass_Lars_20100201|00104	JP288195	1448	12	34	1.8	2.30899
105		gnl|To_Tass_Lars_20100201|00105	JP288196	1174	17	31	0.8	0.854127
107		gnl|To_Tass_Lars_20100201|00107	JP288198	811	21	17	-0.2	0.10527
108		gnl|To_Tass_Lars_20100201|00108	JP288199	781	13	39	2	2.86906
109		gnl|To_Tass_Lars_20100201|00109	JP288200	532	1	14	13	2.87718
110		gnl|To_Tass_Lars_20100201|00110	JP288201	354	0	6	Inf	1.78646
112		gnl|To_Tass_Lars_20100201|00112	JP288203	992	27	50	0.9	1.43994
113		gnl|To_Tass_Lars_20100201|00113	JP288204	780	12	16	0.3	0.111666
116		gnl|To_Tass_Lars_20100201|00116	JP288207	441	6	3	-1	0.231367
120		gnl|To_Tass_Lars_20100201|00120	JP288211	785	30	23	-0.3	0.2251
122		gnl|To_Tass_Lars_20100201|00122	JP288213	1348	17	18	0.1	0.00334497
123		gnl|To_Tass_Lars_20100201|00123	JP288214	385	100	70	-0.4	1.25673
125		gnl|To_Tass_Lars_20100201|00125		92	7	0	-Inf	2.13039
129		gnl|To_Tass_Lars_20100201|00129	JP288219	294	1	3	2	0.220697
131		gnl|To_Tass_Lars_20100201|00131	JP288221	281	1	2	1	0.0705253
132		gnl|To_Tass_Lars_20100201|00132	JP288222	1056	56	48	-0.2	0.161452
133		gnl|To_Tass_Lars_20100201|00133	JP288223	1415	23	36	0.6	0.58499
134		gnl|To_Tass_Lars_20100201|00134	JP288224	359	88	75	-0.2	0.270302
136		gnl|To_Tass_Lars_20100201|00136	JP288226	307	8	3	-1.7	0.528724
137		gnl|To_Tass_Lars_20100201|00137	JP288227	275	1	4	3	0.408707
139		gnl|To_Tass_Lars_20100201|00139	JP288229	406	34	14	-1.4	1.93251
142		gnl|To_Tass_Lars_20100201|00142	JP288232	1254	38	60	0.6	1.0103
143		gnl|To_Tass_Lars_20100201|00143	JP288233	372	12	3	-3	1.28549
144		gnl|To_Tass_Lars_20100201|00144	JP288234	788	150	209	0.4	1.92501
147		gnl|To_Tass_Lars_20100201|00147	JP288237	294	1	3	2	0.220697
150		gnl|To_Tass_Lars_20100201|00150	JP288240	847	22	8	-1.8	1.52184
151		gnl|To_Tass_Lars_20100201|00151	JP288241	353	10	1	-9	1.88583
154		gnl|To_Tass_Lars_20100201|00154	JP288244	328	2	3	0.5	0.0404879
155		gnl|To_Tass_Lars_20100201|00155	JP288245	328	3	1	-2	0.233891
156		gnl|To_Tass_Lars_20100201|00156	JP288246	459	2	7	2.5	0.622454
157		gnl|To_Tass_Lars_20100201|00157	JP288247	504	8	6	-0.3	0.0690272
160		gnl|To_Tass_Lars_20100201|00160	JP288250	781	8	16	1	0.564202
161		gnl|To_Tass_Lars_20100201|00161	JP288251	583	3	4	0.3	0.0279166
163		gnl|To_Tass_Lars_20100201|00163	JP288253	222	9	5	-0.8	0.265029
164		gnl|To_Tass_Lars_20100201|00164	JP288254	771	11	24	1.2	1.03162
165		gnl|To_Tass_Lars_20100201|00165	JP288255	767	15	13	-0.2	0.0379952
166		gnl|To_Tass_Lars_20100201|00166	JP288256	1022	37	32	-0.2	0.0961023
167		gnl|To_Tass_Lars_20100201|00167	JP288257	363	3	2	-0.5	0.0470848
169		gnl|To_Tass_Lars_20100201|00169	JP288259	718	17	27	0.6	0.465422
170		gnl|To_Tass_Lars_20100201|00170	JP288260	910	11	10	-0.1	0.0139058
171		gnl|To_Tass_Lars_20100201|00171	JP288261	714	18	6	-2	1.40335
172		gnl|To_Tass_Lars_20100201|00172	JP288262	556	19	12	-0.6	0.369688
173		gnl|To_Tass_Lars_20100201|00173	JP288263	710	10	15	0.5	0.202439
174		gnl|To_Tass_Lars_20100201|00174	JP288264	509	2	11	4.5	1.45998
177		gnl|To_Tass_Lars_20100201|00177	JP288267	1048	14	20	0.4	0.211764
178		gnl|To_Tass_Lars_20100201|00178	JP288268	276	17	5	-2.4	1.5417
179		gnl|To_Tass_Lars_20100201|00179	JP288269	955	9	18	1	0.634728
180		gnl|To_Tass_Lars_20100201|00180	JP288270	954	8	12	0.5	0.161951
181		gnl|To_Tass_Lars_20100201|00181	JP288271	625	87	19	-3.6	10.4869
184		gnl|To_Tass_Lars_20100201|00184	JP288274	287	15	15	0	0.00037578
185		gnl|To_Tass_Lars_20100201|00185	JP288275	1403	290	178	-0.6	6.25245
187		gnl|To_Tass_Lars_20100201|00187	JP288277	292	0	5	Inf	1.48872
188		gnl|To_Tass_Lars_20100201|00188	JP288278	241	1	2	1	0.0705253
189		gnl|To_Tass_Lars_20100201|00189	JP288279	225	4	1	-3	0.428498
190		gnl|To_Tass_Lars_20100201|00190	JP288280	937	64	32	-1	2.46791
191		gnl|To_Tass_Lars_20100201|00191	JP288281	431	3	8	1.7	0.495739
192		gnl|To_Tass_Lars_20100201|00192	JP288282	995	43	45	0	0.00437648
193		gnl|To_Tass_Lars_20100201|00193	JP288283	453	22	19	-0.2	0.0581181
194		gnl|To_Tass_Lars_20100201|00194	JP288284	459	4	6	0.5	0.0809757
196		gnl|To_Tass_Lars_20100201|00196	JP288286	313	1	2	1	0.0705253
198		gnl|To_Tass_Lars_20100201|00198	JP288288	374	2	3	0.5	0.0404879
199		gnl|To_Tass_Lars_20100201|00199	JP288289	600	55	6	-8.2	10.009
202		gnl|To_Tass_Lars_20100201|00202	JP288292	1187	40	47	0.2	0.100434
203		gnl|To_Tass_Lars_20100201|00203	JP288293	258	2	2	0	5.0104e-05
204		gnl|To_Tass_Lars_20100201|00204	JP288294	206	8	1	-7	1.36901
206		gnl|To_Tass_Lars_20100201|00206	JP288296	370	14	15	0.1	0.00455408
208		gnl|To_Tass_Lars_20100201|00208	JP288298	319	3	2	-0.5	0.0470848
214		gnl|To_Tass_Lars_20100201|00214	JP288304	291	1	3	2	0.220697
215		gnl|To_Tass_Lars_20100201|00215	JP288305	546	59	85	0.4	0.941041
216		gnl|To_Tass_Lars_20100201|00216	JP288306	409	1	1	0	2.5052e-05
217		gnl|To_Tass_Lars_20100201|00217	JP288307	579	10	5	-1	0.385611
219		gnl|To_Tass_Lars_20100201|00219		109	6	0	-Inf	1.82605
220		gnl|To_Tass_Lars_20100201|00220	JP288309	738	22	29	0.3	0.186841
221		gnl|To_Tass_Lars_20100201|00221	JP288310	1029	5	20	3	2.04354
224		gnl|To_Tass_Lars_20100201|00224	JP288313	581	9	7	-0.3	0.0612265
225		gnl|To_Tass_Lars_20100201|00225	JP288314	492	19	11	-0.7	0.495664
226		gnl|To_Tass_Lars_20100201|00226	JP288315	568	6	10	0.7	0.206474
227		gnl|To_Tass_Lars_20100201|00227	JP288316	744	45	66	0.5	0.800064
232		gnl|To_Tass_Lars_20100201|00232	JP288321	325	36	3	-11	7.25624
233		gnl|To_Tass_Lars_20100201|00233	JP288322	366	12	23	0.9	0.727738
242		gnl|To_Tass_Lars_20100201|00242		114	3	0	-Inf	0.913023
243		gnl|To_Tass_Lars_20100201|00243	JP288331	333	22	7	-2.1	1.81915
244		gnl|To_Tass_Lars_20100201|00244	JP288332	1375	9	12	0.3	0.0837498
245		gnl|To_Tass_Lars_20100201|00245	JP288333	453	33	32	0	0.00745354
246		gnl|To_Tass_Lars_20100201|00246	JP288334	364	0	3	Inf	0.893232
247		gnl|To_Tass_Lars_20100201|00247	JP288335	480	5	4	-0.3	0.0275886
248		gnl|To_Tass_Lars_20100201|00248	JP288336	935	17	9	-0.9	0.570001
250		gnl|To_Tass_Lars_20100201|00250	JP288338	209	5	0	-Inf	1.52171
253		gnl|To_Tass_Lars_20100201|00253	JP288341	532	11	15	0.4	0.121293
255		gnl|To_Tass_Lars_20100201|00255	JP288343	201	35	8	-3.4	4.06185
258		gnl|To_Tass_Lars_20100201|00258	JP288346	943	16	24	0.5	0.323903
259		gnl|To_Tass_Lars_20100201|00259	JP288347	599	6	4	-0.5	0.0941697
260		gnl|To_Tass_Lars_20100201|00260	JP288348	283	6	0	-Inf	1.82605
262		gnl|To_Tass_Lars_20100201|00262	JP288350	320	8	8	0	0.000200416
263		gnl|To_Tass_Lars_20100201|00263	JP288351	1131	20	30	0.5	0.404879
264		gnl|To_Tass_Lars_20100201|00264	JP288352	858	35	25	-0.4	0.397343
265		gnl|To_Tass_Lars_20100201|00265	JP288353	753	28	26	-0.1	0.023362
270		gnl|To_Tass_Lars_20100201|00270		141	0	4	Inf	1.19098
271		gnl|To_Tass_Lars_20100201|00271	JP288358	921	8	35	3.4	3.88373
272		gnl|To_Tass_Lars_20100201|00272	JP288359	1353	13	32	1.5	1.73574
273		gnl|To_Tass_Lars_20100201|00273	JP288360	998	29	38	0.3	0.234469
275		gnl|To_Tass_Lars_20100201|00275	JP288362	1000	17	13	-0.3	0.129727
276		gnl|To_Tass_Lars_20100201|00276	JP288363	337	3	2	-0.5	0.0470848
277		gnl|To_Tass_Lars_20100201|00277	JP288364	462	6	1	-5	0.877011
278		gnl|To_Tass_Lars_20100201|00278	JP288365	1453	24	28	0.2	0.054338
279		gnl|To_Tass_Lars_20100201|00279	JP288366	348	9	4	-1.3	0.445204
280		gnl|To_Tass_Lars_20100201|00280	JP288367	609	358	479	0.3	3.4231
281		gnl|To_Tass_Lars_20100201|00281	JP288368	845	522	533	0	0.00183701
282		gnl|To_Tass_Lars_20100201|00282		96	77	11	-6	12.3101
283		gnl|To_Tass_Lars_20100201|00283	JP288369	421	22	29	0.3	0.186841
284		gnl|To_Tass_Lars_20100201|00284	JP288370	299	53	26	-1	2.13481
285		gnl|To_Tass_Lars_20100201|00285	JP288371	990	230	246	0.1	0.0699936
286		gnl|To_Tass_Lars_20100201|00286	JP288372	415	5	4	-0.3	0.0275886
287		gnl|To_Tass_Lars_20100201|00287		107	11	1	-10	2.15064
288		gnl|To_Tass_Lars_20100201|00288	JP288373	1222	31	40	0.3	0.219602
289		gnl|To_Tass_Lars_20100201|00289		138	3	0	-Inf	0.913023
290		gnl|To_Tass_Lars_20100201|00290	JP288374	385	3	2	-0.5	0.0470848
291		gnl|To_Tass_Lars_20100201|00291	JP288375	1272	160	180	0.1	0.193904
294		gnl|To_Tass_Lars_20100201|00294		118	6	1	-5	0.877011
295		gnl|To_Tass_Lars_20100201|00295	JP288376	627	360	403	0.1	0.39422
296		gnl|To_Tass_Lars_20100201|00296	JP288377	368	19	7	-1.7	1.28939
297		gnl|To_Tass_Lars_20100201|00297	JP288378	617	68	41	-0.7	1.55795
298		gnl|To_Tass_Lars_20100201|00298		185	5	1	-4	0.645392
299		gnl|To_Tass_Lars_20100201|00299	JP288379	1335	144	35	-3.1	15.832
300		gnl|To_Tass_Lars_20100201|00300	JP288380	613	7	26	2.7	2.46577
301		gnl|To_Tass_Lars_20100201|00301	JP288381	564	76	92	0.2	0.280722
304		gnl|To_Tass_Lars_20100201|00304	JP288384	295	6	16	1.7	0.991479
305		gnl|To_Tass_Lars_20100201|00305	JP288385	334	16	6	-1.7	1.05745
306		gnl|To_Tass_Lars_20100201|00306	JP288386	961	23	19	-0.2	0.0965683
307		gnl|To_Tass_Lars_20100201|00307	JP288387	204	15	1	-14	3.23831
309		gnl|To_Tass_Lars_20100201|00309	JP288389	338	0	4	Inf	1.19098
310		gnl|To_Tass_Lars_20100201|00310	JP288390	334	3	2	-0.5	0.0470848
311		gnl|To_Tass_Lars_20100201|00311	JP288391	612	0	5	Inf	1.48872
312		gnl|To_Tass_Lars_20100201|00312	JP288392	422	99	124	0.3	0.530209
314		gnl|To_Tass_Lars_20100201|00314	JP288394	536	78	20	-2.9	8.1573
315		gnl|To_Tass_Lars_20100201|00315	JP288395	945	64	65	0	6.90754e-07
317		gnl|To_Tass_Lars_20100201|00317	JP288397	227	4	0	-Inf	1.21736
318		gnl|To_Tass_Lars_20100201|00318	JP288398	494	2	16	7	2.64566
319		gnl|To_Tass_Lars_20100201|00319	JP288399	1059	5	33	5.6	4.92129
320		gnl|To_Tass_Lars_20100201|00320	JP288400	422	1	3	2	0.220697
321		gnl|To_Tass_Lars_20100201|00321		120	0	5	Inf	1.48872
325		gnl|To_Tass_Lars_20100201|00325	JP288402	958	46	22	-1.1	1.95961
326		gnl|To_Tass_Lars_20100201|00326	JP288403	1026	28	35	0.3	0.146941
327		gnl|To_Tass_Lars_20100201|00327	JP288404	222	7	5	-0.4	0.0794686
328		gnl|To_Tass_Lars_20100201|00328		77	4	1	-3	0.428498
329		gnl|To_Tass_Lars_20100201|00329	JP288405	286	6740	1705	-3	714.036
330		gnl|To_Tass_Lars_20100201|00330	JP288406	244	5	0	-Inf	1.52171
337		gnl|To_Tass_Lars_20100201|00337	JP288413	748	29	9	-2.2	2.47153
338		gnl|To_Tass_Lars_20100201|00338	JP288414	415	18	21	0.2	0.0407535
339		gnl|To_Tass_Lars_20100201|00339	JP288415	262	0	3	Inf	0.893232
340		gnl|To_Tass_Lars_20100201|00340	JP288416	376	1	4	3	0.408707
342		gnl|To_Tass_Lars_20100201|00342		177	5	0	-Inf	1.52171
343		gnl|To_Tass_Lars_20100201|00343	JP288418	375	2	3	0.5	0.0404879
344		gnl|To_Tass_Lars_20100201|00344	JP288419	831	4	23	4.8	3.14664
345		gnl|To_Tass_Lars_20100201|00345	JP288420	389	0	4	Inf	1.19098
346		gnl|To_Tass_Lars_20100201|00346		167	0	3	Inf	0.893232
347		gnl|To_Tass_Lars_20100201|00347	JP288421	271	28	14	-1	1.07971
349		gnl|To_Tass_Lars_20100201|00349	JP288423	357	1090	1151	0.1	0.187463
350		gnl|To_Tass_Lars_20100201|00350		138	23	6	-2.8	2.36541
351		gnl|To_Tass_Lars_20100201|00351	JP288424	354	6	17	1.8	1.15449
352		gnl|To_Tass_Lars_20100201|00352	JP288425	322	20	30	0.5	0.404879
353		gnl|To_Tass_Lars_20100201|00353	JP288426	1540	45	40	-0.1	0.0814609
355		gnl|To_Tass_Lars_20100201|00355	JP288428	566	20	28	0.4	0.265099
356		gnl|To_Tass_Lars_20100201|00356	JP288429	295	5	28	4.6	3.76285
357		gnl|To_Tass_Lars_20100201|00357	JP288430	278	5	0	-Inf	1.52171
359		gnl|To_Tass_Lars_20100201|00359	JP288432	262	25	15	-0.7	0.582155
364		gnl|To_Tass_Lars_20100201|00364	JP288437	438	0	4	Inf	1.19098
365		gnl|To_Tass_Lars_20100201|00365	JP288438	345	0	4	Inf	1.19098
366		gnl|To_Tass_Lars_20100201|00366	JP288439	264	3	2	-0.5	0.0470848
367		gnl|To_Tass_Lars_20100201|00367	JP288440	601	2	18	8	3.14444
369		gnl|To_Tass_Lars_20100201|00369	JP288442	279	0	5	Inf	1.48872
371		gnl|To_Tass_Lars_20100201|00371	JP288444	245	5	0	-Inf	1.52171
372		gnl|To_Tass_Lars_20100201|00372	JP288445	226	0	5	Inf	1.48872
374		gnl|To_Tass_Lars_20100201|00374	JP288447	337	4	1	-3	0.428498
375		gnl|To_Tass_Lars_20100201|00375	JP288448	492	1	4	3	0.408707
376		gnl|To_Tass_Lars_20100201|00376	JP288449	288	0	5	Inf	1.48872
377		gnl|To_Tass_Lars_20100201|00377	JP288450	280	0	5	Inf	1.48872
378		gnl|To_Tass_Lars_20100201|00378	JP288451	362	3	2	-0.5	0.0470848
379		gnl|To_Tass_Lars_20100201|00379		160	8	0	-Inf	2.43473
380		gnl|To_Tass_Lars_20100201|00380	JP288452	237	2	3	0.5	0.0404879
381		gnl|To_Tass_Lars_20100201|00381	JP288453	483	2	3	0.5	0.0404879
382		gnl|To_Tass_Lars_20100201|00382	JP288454	365	1	4	3	0.408707
383		gnl|To_Tass_Lars_20100201|00383	JP288455	346	1	4	3	0.408707
384		gnl|To_Tass_Lars_20100201|00384	JP288456	375	0	5	Inf	1.48872
385		gnl|To_Tass_Lars_20100201|00385	JP288457	324	0	5	Inf	1.48872
386		gnl|To_Tass_Lars_20100201|00386	JP288458	241	1	4	3	0.408707
387		gnl|To_Tass_Lars_20100201|00387	JP288459	340	2	3	0.5	0.0404879
388		gnl|To_Tass_Lars_20100201|00388	JP288460	396	5	0	-Inf	1.52171
389		gnl|To_Tass_Lars_20100201|00389	JP288461	264	5	0	-Inf	1.52171
390		gnl|To_Tass_Lars_20100201|00390	JP288462	234	8	0	-Inf	2.43473
391		gnl|To_Tass_Lars_20100201|00391		199	6	0	-Inf	1.82605
392		gnl|To_Tass_Lars_20100201|00392	JP288463	396	0	5	Inf	1.48872
393		gnl|To_Tass_Lars_20100201|00393	JP288464	208	4	0	-Inf	1.21736
394		gnl|To_Tass_Lars_20100201|00394		86	4	0	-Inf	1.21736
395		gnl|To_Tass_Lars_20100201|00395	JP288465	272	2	3	0.5	0.0404879
396		gnl|To_Tass_Lars_20100201|00396	JP288466	219	4	0	-Inf	1.21736
397		gnl|To_Tass_Lars_20100201|00397		199	0	2	Inf	0.595488
398		gnl|To_Tass_Lars_20100201|00398	JP288467	408	1	3	2	0.220697
399		gnl|To_Tass_Lars_20100201|00399	JP288468	446	1	3	2	0.220697
400		gnl|To_Tass_Lars_20100201|00400	JP288469	237	3	1	-2	0.233891
401		gnl|To_Tass_Lars_20100201|00401	JP288470	248	4	3	-0.3	0.0345136
402		gnl|To_Tass_Lars_20100201|00402	JP288471	444	3	1	-2	0.233891
403		gnl|To_Tass_Lars_20100201|00403	JP288472	290	0	4	Inf	1.19098
405		gnl|To_Tass_Lars_20100201|00405	JP288474	409	1	3	2	0.220697
406		gnl|To_Tass_Lars_20100201|00406	JP288475	230	3	1	-2	0.233891
407		gnl|To_Tass_Lars_20100201|00407	JP288476	409	3	1	-2	0.233891
408		gnl|To_Tass_Lars_20100201|00408	JP288477	207	0	4	Inf	1.19098
409		gnl|To_Tass_Lars_20100201|00409		188	4	0	-Inf	1.21736
410		gnl|To_Tass_Lars_20100201|00410	JP288478	277	2	2	0	5.0104e-05
411		gnl|To_Tass_Lars_20100201|00411	JP288479	323	2	2	0	5.0104e-05
412		gnl|To_Tass_Lars_20100201|00412		100	8	0	-Inf	2.43473
413		gnl|To_Tass_Lars_20100201|00413	JP288480	216	0	4	Inf	1.19098
414		gnl|To_Tass_Lars_20100201|00414		109	4	0	-Inf	1.21736
415		gnl|To_Tass_Lars_20100201|00415	JP288481	270	3	1	-2	0.233891
416		gnl|To_Tass_Lars_20100201|00416	JP288482	240	4	0	-Inf	1.21736
417		gnl|To_Tass_Lars_20100201|00417	JP288483	329	0	3	Inf	0.893232
418		gnl|To_Tass_Lars_20100201|00418	JP288484	222	4	0	-Inf	1.21736
419		gnl|To_Tass_Lars_20100201|00419	JP288485	245	0	4	Inf	1.19098
420		gnl|To_Tass_Lars_20100201|00420	JP288486	339	0	4	Inf	1.19098
421		gnl|To_Tass_Lars_20100201|00421	JP288487	206	0	4	Inf	1.19098
422		gnl|To_Tass_Lars_20100201|00422	JP288488	398	1	3	2	0.220697
423		gnl|To_Tass_Lars_20100201|00423		80	8	0	-Inf	2.43473
424		gnl|To_Tass_Lars_20100201|00424		95	4	0	-Inf	1.21736
425		gnl|To_Tass_Lars_20100201|00425	JP288489	430	2	2	0	5.0104e-05
426		gnl|To_Tass_Lars_20100201|00426	JP288490	288	0	4	Inf	1.19098
427		gnl|To_Tass_Lars_20100201|00427	JP288491	546	0	4	Inf	1.19098
428		gnl|To_Tass_Lars_20100201|00428	JP288492	444	1	3	2	0.220697
429		gnl|To_Tass_Lars_20100201|00429	JP288493	381	2	2	0	5.0104e-05
430		gnl|To_Tass_Lars_20100201|00430	JP288494	357	3	1	-2	0.233891
431		gnl|To_Tass_Lars_20100201|00431	JP288495	319	4	0	-Inf	1.21736
432		gnl|To_Tass_Lars_20100201|00432	JP288496	280	2	2	0	5.0104e-05
433		gnl|To_Tass_Lars_20100201|00433	JP288497	369	2	2	0	5.0104e-05
434		gnl|To_Tass_Lars_20100201|00434		110	8	0	-Inf	2.43473
435		gnl|To_Tass_Lars_20100201|00435	JP288498	360	4	0	-Inf	1.21736
436		gnl|To_Tass_Lars_20100201|00436	JP288499	312	1	1	0	2.5052e-05
437		gnl|To_Tass_Lars_20100201|00437	JP288500	343	1	3	2	0.220697
438		gnl|To_Tass_Lars_20100201|00438	JP288501	218	0	4	Inf	1.19098
439		gnl|To_Tass_Lars_20100201|00439		101	4	0	-Inf	1.21736
440		gnl|To_Tass_Lars_20100201|00440	JP288502	239	1	3	2	0.220697
441		gnl|To_Tass_Lars_20100201|00441	JP288503	218	1	2	1	0.0705253
442		gnl|To_Tass_Lars_20100201|00442	JP288504	384	1	3	2	0.220697
443		gnl|To_Tass_Lars_20100201|00443	JP288505	409	2	1	-1	0.0771223
444		gnl|To_Tass_Lars_20100201|00444	JP288506	211	0	4	Inf	1.19098
445		gnl|To_Tass_Lars_20100201|00445		95	0	8	Inf	2.38195
446		gnl|To_Tass_Lars_20100201|00446	JP288507	252	0	4	Inf	1.19098
447		gnl|To_Tass_Lars_20100201|00447	JP288508	332	0	4	Inf	1.19098
448		gnl|To_Tass_Lars_20100201|00448	JP288509	278	3	1	-2	0.233891
449		gnl|To_Tass_Lars_20100201|00449	JP288510	215	1	3	2	0.220697
450		gnl|To_Tass_Lars_20100201|00450	JP288511	342	0	4	Inf	1.19098
451		gnl|To_Tass_Lars_20100201|00451	JP288512	227	2	2	0	5.0104e-05
452		gnl|To_Tass_Lars_20100201|00452	JP288513	316	1	3	2	0.220697
453		gnl|To_Tass_Lars_20100201|00453	JP288514	223	1	3	2	0.220697
454		gnl|To_Tass_Lars_20100201|00454	JP288515	243	2	1	-1	0.0771223
455		gnl|To_Tass_Lars_20100201|00455	JP288516	426	1	3	2	0.220697
456		gnl|To_Tass_Lars_20100201|00456		96	15	0	-Inf	4.56512
457		gnl|To_Tass_Lars_20100201|00457	JP288517	245	2	2	0	5.0104e-05
458		gnl|To_Tass_Lars_20100201|00458	JP288518	315	4	0	-Inf	1.21736
459		gnl|To_Tass_Lars_20100201|00459		94	4	0	-Inf	1.21736
460		gnl|To_Tass_Lars_20100201|00460		104	2	2	0	5.0104e-05
461		gnl|To_Tass_Lars_20100201|00461		175	4	0	-Inf	1.21736
462		gnl|To_Tass_Lars_20100201|00462	JP288519	240	3	1	-2	0.233891
463		gnl|To_Tass_Lars_20100201|00463	JP288520	378	1	3	2	0.220697
464		gnl|To_Tass_Lars_20100201|00464	JP288521	266	1	3	2	0.220697
465		gnl|To_Tass_Lars_20100201|00465	JP288522	362	4	3	-0.3	0.0345136
466		gnl|To_Tass_Lars_20100201|00466	JP288523	437	0	4	Inf	1.19098
467		gnl|To_Tass_Lars_20100201|00467	JP288524	246	8	0	-Inf	2.43473
468		gnl|To_Tass_Lars_20100201|00468	JP288525	301	1	3	2	0.220697
469		gnl|To_Tass_Lars_20100201|00469	JP288526	283	3	1	-2	0.233891
470		gnl|To_Tass_Lars_20100201|00470	JP288527	255	3	1	-2	0.233891
471		gnl|To_Tass_Lars_20100201|00471	JP288528	395	1	3	2	0.220697
472		gnl|To_Tass_Lars_20100201|00472	JP288529	274	1	3	2	0.220697
473		gnl|To_Tass_Lars_20100201|00473	JP288530	250	1	3	2	0.220697
474		gnl|To_Tass_Lars_20100201|00474	JP288531	341	0	4	Inf	1.19098
475		gnl|To_Tass_Lars_20100201|00475	JP288532	256	2	3	0.5	0.0404879
476		gnl|To_Tass_Lars_20100201|00476		134	3	0	-Inf	0.913023
477		gnl|To_Tass_Lars_20100201|00477	JP288533	288	0	4	Inf	1.19098
478		gnl|To_Tass_Lars_20100201|00478		64	7	1	-6	1.1191
479		gnl|To_Tass_Lars_20100201|00479		166	3	1	-2	0.233891
480		gnl|To_Tass_Lars_20100201|00480	JP288534	255	0	5	Inf	1.48872
481		gnl|To_Tass_Lars_20100201|00481	JP288535	210	1	3	2	0.220697
482		gnl|To_Tass_Lars_20100201|00482	JP288536	205	1	3	2	0.220697
483		gnl|To_Tass_Lars_20100201|00483	JP288537	324	1	3	2	0.220697
484		gnl|To_Tass_Lars_20100201|00484		97	3	0	-Inf	0.913023
485		gnl|To_Tass_Lars_20100201|00485	JP288538	214	4	0	-Inf	1.21736
486		gnl|To_Tass_Lars_20100201|00486	JP288539	295	3	1	-2	0.233891
487		gnl|To_Tass_Lars_20100201|00487	JP288540	235	1	3	2	0.220697
488		gnl|To_Tass_Lars_20100201|00488		94	8	0	-Inf	2.43473
489		gnl|To_Tass_Lars_20100201|00489	JP288541	225	3	1	-2	0.233891
490		gnl|To_Tass_Lars_20100201|00490	JP288542	220	3	0	-Inf	0.913023
491		gnl|To_Tass_Lars_20100201|00491		95	4	0	-Inf	1.21736
492		gnl|To_Tass_Lars_20100201|00492	JP288543	337	0	3	Inf	0.893232
494		gnl|To_Tass_Lars_20100201|00494	JP288545	292	0	4	Inf	1.19098
495		gnl|To_Tass_Lars_20100201|00495	JP288546	275	0	3	Inf	0.893232
496		gnl|To_Tass_Lars_20100201|00496	JP288547	213	0	3	Inf	0.893232
497		gnl|To_Tass_Lars_20100201|00497	JP288548	345	3	1	-2	0.233891
498		gnl|To_Tass_Lars_20100201|00498		99	4	0	-Inf	1.21736
499		gnl|To_Tass_Lars_20100201|00499		71	7	1	-6	1.1191
500		gnl|To_Tass_Lars_20100201|00500	JP288549	208	0	3	Inf	0.893232
502		gnl|To_Tass_Lars_20100201|00502	JP288551	251	2	2	0	5.0104e-05
503		gnl|To_Tass_Lars_20100201|00503	JP288552	292	3	1	-2	0.233891
504		gnl|To_Tass_Lars_20100201|00504	JP288553	367	0	4	Inf	1.19098
505		gnl|To_Tass_Lars_20100201|00505	JP288554	208	0	4	Inf	1.19098
506		gnl|To_Tass_Lars_20100201|00506	JP288555	462	3	1	-2	0.233891
507		gnl|To_Tass_Lars_20100201|00507	JP288556	301	0	4	Inf	1.19098
508		gnl|To_Tass_Lars_20100201|00508	JP288557	265	0	3	Inf	0.893232
509		gnl|To_Tass_Lars_20100201|00509	JP288558	544	2	3	0.5	0.0404879
510		gnl|To_Tass_Lars_20100201|00510		78	2	0	-Inf	0.608682
511		gnl|To_Tass_Lars_20100201|00511		81	6	0	-Inf	1.82605
512		gnl|To_Tass_Lars_20100201|00512	JP288559	281	0	3	Inf	0.893232
513		gnl|To_Tass_Lars_20100201|00513	JP288560	202	3	1	-2	0.233891
514		gnl|To_Tass_Lars_20100201|00514	JP288561	255	4	0	-Inf	1.21736
515		gnl|To_Tass_Lars_20100201|00515	JP288562	292	0	4	Inf	1.19098
516		gnl|To_Tass_Lars_20100201|00516	JP288563	366	2	2	0	5.0104e-05
517		gnl|To_Tass_Lars_20100201|00517	JP288564	360	1	3	2	0.220697
518		gnl|To_Tass_Lars_20100201|00518	JP288565	249	4	0	-Inf	1.21736
519		gnl|To_Tass_Lars_20100201|00519	JP288566	327	1	3	2	0.220697
520		gnl|To_Tass_Lars_20100201|00520	JP288567	459	4	0	-Inf	1.21736
521		gnl|To_Tass_Lars_20100201|00521	JP288568	203	0	4	Inf	1.19098
522		gnl|To_Tass_Lars_20100201|00522	JP288569	211	2	0	-Inf	0.608682
523		gnl|To_Tass_Lars_20100201|00523	JP288570	386	3	1	-2	0.233891
525		gnl|To_Tass_Lars_20100201|00525	JP288572	278	0	4	Inf	1.19098
526		gnl|To_Tass_Lars_20100201|00526	JP288573	356	3	1	-2	0.233891
527		gnl|To_Tass_Lars_20100201|00527	JP288574	372	1	3	2	0.220697
528		gnl|To_Tass_Lars_20100201|00528	JP288575	368	0	4	Inf	1.19098
529		gnl|To_Tass_Lars_20100201|00529		106	2	1	-1	0.0771223
530		gnl|To_Tass_Lars_20100201|00530	JP288576	253	1	3	2	0.220697
531		gnl|To_Tass_Lars_20100201|00531	JP288577	323	3	1	-2	0.233891
532		gnl|To_Tass_Lars_20100201|00532	JP288578	211	0	6	Inf	1.78646
533		gnl|To_Tass_Lars_20100201|00533	JP288579	223	1	1	0	2.5052e-05
534		gnl|To_Tass_Lars_20100201|00534		122	2	0	-Inf	0.608682
535		gnl|To_Tass_Lars_20100201|00535	JP288580	337	3	1	-2	0.233891
536		gnl|To_Tass_Lars_20100201|00536	JP288581	221	1	3	2	0.220697
537		gnl|To_Tass_Lars_20100201|00537	JP288582	314	4	0	-Inf	1.21736
538		gnl|To_Tass_Lars_20100201|00538	JP288583	251	2	2	0	5.0104e-05
539		gnl|To_Tass_Lars_20100201|00539	JP288584	230	4	0	-Inf	1.21736
540		gnl|To_Tass_Lars_20100201|00540	JP288585	379	0	3	Inf	0.893232
541		gnl|To_Tass_Lars_20100201|00541	JP288586	364	4	0	-Inf	1.21736
543		gnl|To_Tass_Lars_20100201|00543	JP288588	205	2	2	0	5.0104e-05
544		gnl|To_Tass_Lars_20100201|00544	JP288589	575	0	7	Inf	2.08421
545		gnl|To_Tass_Lars_20100201|00545	JP288590	355	2	2	0	5.0104e-05
546		gnl|To_Tass_Lars_20100201|00546	JP288591	332	1	3	2	0.220697
547		gnl|To_Tass_Lars_20100201|00547	JP288592	391	2	2	0	5.0104e-05
548		gnl|To_Tass_Lars_20100201|00548	JP288593	325	2	2	0	5.0104e-05
549		gnl|To_Tass_Lars_20100201|00549	JP288594	298	1	3	2	0.220697
550		gnl|To_Tass_Lars_20100201|00550	JP288595	376	2	2	0	5.0104e-05
551		gnl|To_Tass_Lars_20100201|00551	JP288596	207	3	1	-2	0.233891
552		gnl|To_Tass_Lars_20100201|00552		103	4	0	-Inf	1.21736
553		gnl|To_Tass_Lars_20100201|00553	JP288597	355	2	2	0	5.0104e-05
555		gnl|To_Tass_Lars_20100201|00555	JP288599	411	1	3	2	0.220697
556		gnl|To_Tass_Lars_20100201|00556	JP288600	263	2	2	0	5.0104e-05
557		gnl|To_Tass_Lars_20100201|00557	JP288601	249	0	4	Inf	1.19098
558		gnl|To_Tass_Lars_20100201|00558	JP288602	342	3	1	-2	0.233891
559		gnl|To_Tass_Lars_20100201|00559		185	0	4	Inf	1.19098
560		gnl|To_Tass_Lars_20100201|00560	JP288603	333	1	3	2	0.220697
561		gnl|To_Tass_Lars_20100201|00561	JP288604	285	3	0	-Inf	0.913023
562		gnl|To_Tass_Lars_20100201|00562	JP288605	335	1	2	1	0.0705253
563		gnl|To_Tass_Lars_20100201|00563	JP288606	219	3	0	-Inf	0.913023
564		gnl|To_Tass_Lars_20100201|00564		182	7	0	-Inf	2.13039
565		gnl|To_Tass_Lars_20100201|00565	JP288607	345	0	4	Inf	1.19098
566		gnl|To_Tass_Lars_20100201|00566	JP288608	207	4	0	-Inf	1.21736
567		gnl|To_Tass_Lars_20100201|00567	JP288609	218	0	3	Inf	0.893232
568		gnl|To_Tass_Lars_20100201|00568	JP288610	388	0	4	Inf	1.19098
569		gnl|To_Tass_Lars_20100201|00569		185	4	0	-Inf	1.21736
570		gnl|To_Tass_Lars_20100201|00570	JP288611	476	2	2	0	5.0104e-05
571		gnl|To_Tass_Lars_20100201|00571	JP288612	346	3	1	-2	0.233891
572		gnl|To_Tass_Lars_20100201|00572	JP288613	339	4	0	-Inf	1.21736
573		gnl|To_Tass_Lars_20100201|00573	JP288614	251	0	4	Inf	1.19098
574		gnl|To_Tass_Lars_20100201|00574	JP288615	230	6	0	-Inf	1.82605
575		gnl|To_Tass_Lars_20100201|00575	JP288616	209	4	0	-Inf	1.21736
576		gnl|To_Tass_Lars_20100201|00576	JP288617	304	4	0	-Inf	1.21736
577		gnl|To_Tass_Lars_20100201|00577	JP288618	414	2	2	0	5.0104e-05
578		gnl|To_Tass_Lars_20100201|00578		198	3	0	-Inf	0.913023
579		gnl|To_Tass_Lars_20100201|00579	JP288619	224	1	3	2	0.220697
580		gnl|To_Tass_Lars_20100201|00580	JP288620	470	0	4	Inf	1.19098
581		gnl|To_Tass_Lars_20100201|00581		184	0	4	Inf	1.19098
582		gnl|To_Tass_Lars_20100201|00582	JP288621	347	3	1	-2	0.233891
583		gnl|To_Tass_Lars_20100201|00583	JP288622	320	4	1	-3	0.428498
584		gnl|To_Tass_Lars_20100201|00584	JP288623	244	0	4	Inf	1.19098
585		gnl|To_Tass_Lars_20100201|00585	JP288624	229	0	6	Inf	1.78646
586		gnl|To_Tass_Lars_20100201|00586	JP288625	272	17	0	-Inf	5.1738
588		gnl|To_Tass_Lars_20100201|00588	JP288627	248	4	0	-Inf	1.21736
589		gnl|To_Tass_Lars_20100201|00589	JP288628	222	2	2	0	5.0104e-05
590		gnl|To_Tass_Lars_20100201|00590	JP288629	214	1	3	2	0.220697
591		gnl|To_Tass_Lars_20100201|00591		165	2	2	0	5.0104e-05
592		gnl|To_Tass_Lars_20100201|00592	JP288630	419	0	4	Inf	1.19098
593		gnl|To_Tass_Lars_20100201|00593	JP288631	393	3	1	-2	0.233891
594		gnl|To_Tass_Lars_20100201|00594	JP288632	334	0	2	Inf	0.595488
595		gnl|To_Tass_Lars_20100201|00595	JP288633	234	0	2	Inf	0.595488
597		gnl|To_Tass_Lars_20100201|00597	JP288635	242	6	1	-5	0.877011
598		gnl|To_Tass_Lars_20100201|00598	JP288636	392	0	4	Inf	1.19098
599		gnl|To_Tass_Lars_20100201|00599	JP288637	245	4	0	-Inf	1.21736
600		gnl|To_Tass_Lars_20100201|00600		80	4	0	-Inf	1.21736
601		gnl|To_Tass_Lars_20100201|00601	JP288638	354	0	4	Inf	1.19098
602		gnl|To_Tass_Lars_20100201|00602	JP288639	233	0	4	Inf	1.19098
603		gnl|To_Tass_Lars_20100201|00603	JP288640	219	3	0	-Inf	0.913023
604		gnl|To_Tass_Lars_20100201|00604	JP288641	221	3	2	-0.5	0.0470848
605		gnl|To_Tass_Lars_20100201|00605	JP288642	316	3	1	-2	0.233891
606		gnl|To_Tass_Lars_20100201|00606	JP288643	279	1	3	2	0.220697
607		gnl|To_Tass_Lars_20100201|00607	JP288644	423	3	1	-2	0.233891
608		gnl|To_Tass_Lars_20100201|00608		136	7	0	-Inf	2.13039
609		gnl|To_Tass_Lars_20100201|00609	JP288645	241	0	4	Inf	1.19098
610		gnl|To_Tass_Lars_20100201|00610	JP288646	378	1	3	2	0.220697
611		gnl|To_Tass_Lars_20100201|00611	JP288647	230	4	0	-Inf	1.21736
612		gnl|To_Tass_Lars_20100201|00612	JP288648	278	1	2	1	0.0705253
613		gnl|To_Tass_Lars_20100201|00613	JP288649	327	2	2	0	5.0104e-05
614		gnl|To_Tass_Lars_20100201|00614	JP288650	268	4	0	-Inf	1.21736
615		gnl|To_Tass_Lars_20100201|00615	JP288651	299	2	2	0	5.0104e-05
616		gnl|To_Tass_Lars_20100201|00616	JP288652	335	2	2	0	5.0104e-05
617		gnl|To_Tass_Lars_20100201|00617	JP288653	224	0	4	Inf	1.19098
618		gnl|To_Tass_Lars_20100201|00618	JP288654	235	6	0	-Inf	1.82605
619		gnl|To_Tass_Lars_20100201|00619	JP288655	228	0	4	Inf	1.19098
620		gnl|To_Tass_Lars_20100201|00620	JP288656	269	4	0	-Inf	1.21736
621		gnl|To_Tass_Lars_20100201|00621	JP288657	389	4	0	-Inf	1.21736
622		gnl|To_Tass_Lars_20100201|00622	JP288658	219	3	0	-Inf	0.913023
623		gnl|To_Tass_Lars_20100201|00623	JP288659	427	1	3	2	0.220697
624		gnl|To_Tass_Lars_20100201|00624		82	4	0	-Inf	1.21736
625		gnl|To_Tass_Lars_20100201|00625	JP288660	527	0	4	Inf	1.19098
626		gnl|To_Tass_Lars_20100201|00626	JP288661	217	0	4	Inf	1.19098
627		gnl|To_Tass_Lars_20100201|00627	JP288662	297	2	2	0	5.0104e-05
628		gnl|To_Tass_Lars_20100201|00628	JP288663	224	3	0	-Inf	0.913023
629		gnl|To_Tass_Lars_20100201|00629		108	7	0	-Inf	2.13039
630		gnl|To_Tass_Lars_20100201|00630	JP288664	224	3	0	-Inf	0.913023
631		gnl|To_Tass_Lars_20100201|00631		152	4	0	-Inf	1.21736
632		gnl|To_Tass_Lars_20100201|00632	JP288665	330	0	4	Inf	1.19098
633		gnl|To_Tass_Lars_20100201|00633	JP288666	297	0	3	Inf	0.893232
634		gnl|To_Tass_Lars_20100201|00634	JP288667	260	3	1	-2	0.233891
635		gnl|To_Tass_Lars_20100201|00635	JP288668	231	0	4	Inf	1.19098
636		gnl|To_Tass_Lars_20100201|00636	JP288669	430	2	2	0	5.0104e-05
637		gnl|To_Tass_Lars_20100201|00637	JP288670	302	4	0	-Inf	1.21736
638		gnl|To_Tass_Lars_20100201|00638	JP288671	220	4	0	-Inf	1.21736
639		gnl|To_Tass_Lars_20100201|00639	JP288672	288	1	3	2	0.220697
640		gnl|To_Tass_Lars_20100201|00640	JP288673	259	7	0	-Inf	2.13039
641		gnl|To_Tass_Lars_20100201|00641	JP288674	244	1	2	1	0.0705253
642		gnl|To_Tass_Lars_20100201|00642	JP288675	363	0	3	Inf	0.893232
643		gnl|To_Tass_Lars_20100201|00643	JP288676	369	4	0	-Inf	1.21736
644		gnl|To_Tass_Lars_20100201|00644	JP288677	219	3	0	-Inf	0.913023
645		gnl|To_Tass_Lars_20100201|00645	JP288678	353	1	3	2	0.220697
646		gnl|To_Tass_Lars_20100201|00646	JP288679	455	3	2	-0.5	0.0470848
647		gnl|To_Tass_Lars_20100201|00647	JP288680	228	0	4	Inf	1.19098
648		gnl|To_Tass_Lars_20100201|00648	JP288681	301	2	2	0	5.0104e-05
649		gnl|To_Tass_Lars_20100201|00649	JP288682	489	1	3	2	0.220697
650		gnl|To_Tass_Lars_20100201|00650	JP288683	507	0	4	Inf	1.19098
651		gnl|To_Tass_Lars_20100201|00651	JP288684	209	1	6	5	0.844026
653		gnl|To_Tass_Lars_20100201|00653	JP288686	234	0	3	Inf	0.893232
654		gnl|To_Tass_Lars_20100201|00654	JP288687	486	0	4	Inf	1.19098
655		gnl|To_Tass_Lars_20100201|00655	JP288688	271	1	3	2	0.220697
656		gnl|To_Tass_Lars_20100201|00656	JP288689	297	0	4	Inf	1.19098
657		gnl|To_Tass_Lars_20100201|00657	JP288690	328	0	4	Inf	1.19098
658		gnl|To_Tass_Lars_20100201|00658		76	4	0	-Inf	1.21736
659		gnl|To_Tass_Lars_20100201|00659	JP288691	423	0	5	Inf	1.48872
660		gnl|To_Tass_Lars_20100201|00660	JP288692	271	4	0	-Inf	1.21736
661		gnl|To_Tass_Lars_20100201|00661	JP288693	348	3	1	-2	0.233891
662		gnl|To_Tass_Lars_20100201|00662		178	7	0	-Inf	2.13039
663		gnl|To_Tass_Lars_20100201|00663	JP288694	228	0	4	Inf	1.19098
664		gnl|To_Tass_Lars_20100201|00664		64	5	0	-Inf	1.52171
665		gnl|To_Tass_Lars_20100201|00665	JP288695	350	0	4	Inf	1.19098
666		gnl|To_Tass_Lars_20100201|00666	JP288696	359	2	2	0	5.0104e-05
667		gnl|To_Tass_Lars_20100201|00667	JP288697	229	4	0	-Inf	1.21736
668		gnl|To_Tass_Lars_20100201|00668	JP288698	415	3	1	-2	0.233891
669		gnl|To_Tass_Lars_20100201|00669	JP288699	222	0	3	Inf	0.893232
670		gnl|To_Tass_Lars_20100201|00670	JP288700	281	0	3	Inf	0.893232
671		gnl|To_Tass_Lars_20100201|00671	JP288701	484	1	3	2	0.220697
673		gnl|To_Tass_Lars_20100201|00673	JP288703	223	4	0	-Inf	1.21736
674		gnl|To_Tass_Lars_20100201|00674	JP288704	294	3	1	-2	0.233891
675		gnl|To_Tass_Lars_20100201|00675	JP288705	236	0	4	Inf	1.19098
676		gnl|To_Tass_Lars_20100201|00676	JP288706	316	0	5	Inf	1.48872
677		gnl|To_Tass_Lars_20100201|00677	JP288707	397	0	4	Inf	1.19098
678		gnl|To_Tass_Lars_20100201|00678	JP288708	371	2	2	0	5.0104e-05
680		gnl|To_Tass_Lars_20100201|00680	JP288710	417	1	3	2	0.220697
681		gnl|To_Tass_Lars_20100201|00681	JP288711	232	3	1	-2	0.233891
682		gnl|To_Tass_Lars_20100201|00682	JP288712	423	0	4	Inf	1.19098
683		gnl|To_Tass_Lars_20100201|00683	JP288713	219	7	0	-Inf	2.13039
684		gnl|To_Tass_Lars_20100201|00684	JP288714	221	4	0	-Inf	1.21736
685		gnl|To_Tass_Lars_20100201|00685	JP288715	229	2	0	-Inf	0.608682
686		gnl|To_Tass_Lars_20100201|00686	JP288716	235	4	0	-Inf	1.21736
687		gnl|To_Tass_Lars_20100201|00687	JP288717	335	0	4	Inf	1.19098
688		gnl|To_Tass_Lars_20100201|00688	JP288718	220	4	0	-Inf	1.21736
689		gnl|To_Tass_Lars_20100201|00689	JP288719	351	2	2	0	5.0104e-05
690		gnl|To_Tass_Lars_20100201|00690	JP288720	237	4	0	-Inf	1.21736
691		gnl|To_Tass_Lars_20100201|00691	JP288721	515	1	3	2	0.220697
692		gnl|To_Tass_Lars_20100201|00692	JP288722	400	0	4	Inf	1.19098
693		gnl|To_Tass_Lars_20100201|00693	JP288723	440	2	3	0.5	0.0404879
694		gnl|To_Tass_Lars_20100201|00694	JP288724	386	3	4	0.3	0.0279166
695		gnl|To_Tass_Lars_20100201|00695	JP288725	249	16	0	-Inf	4.86946
696		gnl|To_Tass_Lars_20100201|00696	JP288726	226	4	0	-Inf	1.21736
697		gnl|To_Tass_Lars_20100201|00697	JP288727	232	4	0	-Inf	1.21736
698		gnl|To_Tass_Lars_20100201|00698		75	2	2	0	5.0104e-05
700		gnl|To_Tass_Lars_20100201|00700	JP288729	426	3	0	-Inf	0.913023
701		gnl|To_Tass_Lars_20100201|00701	JP288730	261	0	4	Inf	1.19098
702		gnl|To_Tass_Lars_20100201|00702	JP288731	280	3	1	-2	0.233891
703		gnl|To_Tass_Lars_20100201|00703	JP288732	340	3	1	-2	0.233891
704		gnl|To_Tass_Lars_20100201|00704	JP288733	225	4	0	-Inf	1.21736
705		gnl|To_Tass_Lars_20100201|00705	JP288734	224	2	2	0	5.0104e-05
706		gnl|To_Tass_Lars_20100201|00706	JP288735	342	1	3	2	0.220697
707		gnl|To_Tass_Lars_20100201|00707	JP288736	209	0	4	Inf	1.19098
708		gnl|To_Tass_Lars_20100201|00708	JP288737	425	0	4	Inf	1.19098
709		gnl|To_Tass_Lars_20100201|00709		122	4	0	-Inf	1.21736
710		gnl|To_Tass_Lars_20100201|00710	JP288738	205	0	4	Inf	1.19098
711		gnl|To_Tass_Lars_20100201|00711	JP288739	487	3	1	-2	0.233891
712		gnl|To_Tass_Lars_20100201|00712	JP288740	323	0	4	Inf	1.19098
713		gnl|To_Tass_Lars_20100201|00713	JP288741	387	3	1	-2	0.233891
714		gnl|To_Tass_Lars_20100201|00714	JP288742	462	2	2	0	5.0104e-05
715		gnl|To_Tass_Lars_20100201|00715	JP288743	238	4	1	-3	0.428498
716		gnl|To_Tass_Lars_20100201|00716	JP288744	254	0	8	Inf	2.38195
717		gnl|To_Tass_Lars_20100201|00717	JP288745	419	1	3	2	0.220697
718		gnl|To_Tass_Lars_20100201|00718	JP288746	271	1	3	2	0.220697
719		gnl|To_Tass_Lars_20100201|00719	JP288747	376	0	4	Inf	1.19098
720		gnl|To_Tass_Lars_20100201|00720	JP288748	391	1	3	2	0.220697
721		gnl|To_Tass_Lars_20100201|00721	JP288749	208	4	0	-Inf	1.21736
722		gnl|To_Tass_Lars_20100201|00722	JP288750	394	0	4	Inf	1.19098
723		gnl|To_Tass_Lars_20100201|00723	JP288751	350	1	3	2	0.220697
724		gnl|To_Tass_Lars_20100201|00724	JP288752	343	0	4	Inf	1.19098
727		gnl|To_Tass_Lars_20100201|00727	JP288755	442	5	2	-1.5	0.298417
728		gnl|To_Tass_Lars_20100201|00728	JP288756	341	3	0	-Inf	0.913023
729		gnl|To_Tass_Lars_20100201|00729	JP288757	414	2	2	0	5.0104e-05
730		gnl|To_Tass_Lars_20100201|00730	JP288758	227	0	3	Inf	0.893232
731		gnl|To_Tass_Lars_20100201|00731	JP288759	257	4	0	-Inf	1.21736
732		gnl|To_Tass_Lars_20100201|00732	JP288760	240	2	2	0	5.0104e-05
733		gnl|To_Tass_Lars_20100201|00733	JP288761	212	0	4	Inf	1.19098
734		gnl|To_Tass_Lars_20100201|00734	JP288762	231	0	3	Inf	0.893232
735		gnl|To_Tass_Lars_20100201|00735	JP288763	312	0	4	Inf	1.19098
736		gnl|To_Tass_Lars_20100201|00736		101	4	0	-Inf	1.21736
737		gnl|To_Tass_Lars_20100201|00737	JP288764	394	2	2	0	5.0104e-05
738		gnl|To_Tass_Lars_20100201|00738		91	7	1	-6	1.1191
739		gnl|To_Tass_Lars_20100201|00739	JP288765	283	0	4	Inf	1.19098
740		gnl|To_Tass_Lars_20100201|00740	JP288766	411	2	2	0	5.0104e-05
741		gnl|To_Tass_Lars_20100201|00741	JP288767	336	2	2	0	5.0104e-05
742		gnl|To_Tass_Lars_20100201|00742	JP288768	219	4	0	-Inf	1.21736
743		gnl|To_Tass_Lars_20100201|00743	JP288769	290	4	0	-Inf	1.21736
744		gnl|To_Tass_Lars_20100201|00744	JP288770	253	4	0	-Inf	1.21736
745		gnl|To_Tass_Lars_20100201|00745	JP288771	306	1	3	2	0.220697
746		gnl|To_Tass_Lars_20100201|00746	JP288772	277	0	2	Inf	0.595488
747		gnl|To_Tass_Lars_20100201|00747	JP288773	296	0	4	Inf	1.19098
748		gnl|To_Tass_Lars_20100201|00748	JP288774	344	3	1	-2	0.233891
749		gnl|To_Tass_Lars_20100201|00749		66	7	0	-Inf	2.13039
750		gnl|To_Tass_Lars_20100201|00750	JP288775	346	1	3	2	0.220697
751		gnl|To_Tass_Lars_20100201|00751	JP288776	519	0	4	Inf	1.19098
752		gnl|To_Tass_Lars_20100201|00752	JP288777	218	0	3	Inf	0.893232
753		gnl|To_Tass_Lars_20100201|00753	JP288778	209	0	4	Inf	1.19098
754		gnl|To_Tass_Lars_20100201|00754	JP288779	288	0	4	Inf	1.19098
755		gnl|To_Tass_Lars_20100201|00755	JP288780	377	1	2	1	0.0705253
756		gnl|To_Tass_Lars_20100201|00756	JP288781	356	1	3	2	0.220697
757		gnl|To_Tass_Lars_20100201|00757	JP288782	287	2	2	0	5.0104e-05
759		gnl|To_Tass_Lars_20100201|00759	JP288784	318	0	4	Inf	1.19098
760		gnl|To_Tass_Lars_20100201|00760		116	7	2	-2.5	0.655439
761		gnl|To_Tass_Lars_20100201|00761	JP288785	206	1	3	2	0.220697
762		gnl|To_Tass_Lars_20100201|00762	JP288786	356	1	3	2	0.220697
763		gnl|To_Tass_Lars_20100201|00763	JP288787	363	3	1	-2	0.233891
764		gnl|To_Tass_Lars_20100201|00764	JP288788	232	0	3	Inf	0.893232
765		gnl|To_Tass_Lars_20100201|00765	JP288789	257	1	2	1	0.0705253
766		gnl|To_Tass_Lars_20100201|00766	JP288790	212	0	4	Inf	1.19098
767		gnl|To_Tass_Lars_20100201|00767	JP288791	268	0	4	Inf	1.19098
769		gnl|To_Tass_Lars_20100201|00769	JP288793	311	1	3	2	0.220697
770		gnl|To_Tass_Lars_20100201|00770	JP288794	245	1	2	1	0.0705253
771		gnl|To_Tass_Lars_20100201|00771	JP288795	220	6	1	-5	0.877011
772		gnl|To_Tass_Lars_20100201|00772	JP288796	234	3	1	-2	0.233891
773		gnl|To_Tass_Lars_20100201|00773	JP288797	273	1	3	2	0.220697
774		gnl|To_Tass_Lars_20100201|00774	JP288798	318	3	3	0	7.51559e-05
775		gnl|To_Tass_Lars_20100201|00775	JP288799	308	4	0	-Inf	1.21736
776		gnl|To_Tass_Lars_20100201|00776	JP288800	334	4	0	-Inf	1.21736
777		gnl|To_Tass_Lars_20100201|00777	JP288801	218	0	4	Inf	1.19098
778		gnl|To_Tass_Lars_20100201|00778	JP288802	360	0	4	Inf	1.19098
779		gnl|To_Tass_Lars_20100201|00779	JP288803	312	0	4	Inf	1.19098
780		gnl|To_Tass_Lars_20100201|00780	JP288804	292	1	3	2	0.220697
781		gnl|To_Tass_Lars_20100201|00781	JP288805	236	1	3	2	0.220697
782		gnl|To_Tass_Lars_20100201|00782	JP288806	246	0	7	Inf	2.08421
783		gnl|To_Tass_Lars_20100201|00783	JP288807	364	3	1	-2	0.233891
784		gnl|To_Tass_Lars_20100201|00784	JP288808	370	4	1	-3	0.428498
785		gnl|To_Tass_Lars_20100201|00785	JP288809	323	0	3	Inf	0.893232
786		gnl|To_Tass_Lars_20100201|00786		98	5	0	-Inf	1.52171
787		gnl|To_Tass_Lars_20100201|00787	JP288810	298	1	3	2	0.220697
788		gnl|To_Tass_Lars_20100201|00788	JP288811	390	2	2	0	5.0104e-05
789		gnl|To_Tass_Lars_20100201|00789		96	3	0	-Inf	0.913023
790		gnl|To_Tass_Lars_20100201|00790	JP288812	393	2	2	0	5.0104e-05
791		gnl|To_Tass_Lars_20100201|00791	JP288813	388	0	4	Inf	1.19098
793		gnl|To_Tass_Lars_20100201|00793		153	6	0	-Inf	1.82605
794		gnl|To_Tass_Lars_20100201|00794	JP288815	266	1	3	2	0.220697
795		gnl|To_Tass_Lars_20100201|00795	JP288816	309	3	1	-2	0.233891
796		gnl|To_Tass_Lars_20100201|00796	JP288817	359	0	4	Inf	1.19098
797		gnl|To_Tass_Lars_20100201|00797	JP288818	333	3	1	-2	0.233891
798		gnl|To_Tass_Lars_20100201|00798		98	4	0	-Inf	1.21736
799		gnl|To_Tass_Lars_20100201|00799	JP288819	385	0	4	Inf	1.19098
800		gnl|To_Tass_Lars_20100201|00800	JP288820	219	0	5	Inf	1.48872
801		gnl|To_Tass_Lars_20100201|00801	JP288821	489	4	0	-Inf	1.21736
802		gnl|To_Tass_Lars_20100201|00802	JP288822	252	3	0	-Inf	0.913023
803		gnl|To_Tass_Lars_20100201|00803	JP288823	339	1	3	2	0.220697
806		gnl|To_Tass_Lars_20100201|00806	JP288826	295	3	1	-2	0.233891
807		gnl|To_Tass_Lars_20100201|00807	JP288827	257	4	0	-Inf	1.21736
808		gnl|To_Tass_Lars_20100201|00808	JP288828	218	4	0	-Inf	1.21736
809		gnl|To_Tass_Lars_20100201|00809	JP288829	304	0	4	Inf	1.19098
810		gnl|To_Tass_Lars_20100201|00810	JP288830	380	3	1	-2	0.233891
811		gnl|To_Tass_Lars_20100201|00811	JP288831	362	0	2	Inf	0.595488
812		gnl|To_Tass_Lars_20100201|00812	JP288832	443	1	3	2	0.220697
813		gnl|To_Tass_Lars_20100201|00813	JP288833	220	0	4	Inf	1.19098
814		gnl|To_Tass_Lars_20100201|00814	JP288834	295	3	1	-2	0.233891
815		gnl|To_Tass_Lars_20100201|00815	JP288835	302	1	3	2	0.220697
816		gnl|To_Tass_Lars_20100201|00816	JP288836	335	1	2	1	0.0705253
817		gnl|To_Tass_Lars_20100201|00817	JP288837	367	0	4	Inf	1.19098
818		gnl|To_Tass_Lars_20100201|00818	JP288838	221	3	0	-Inf	0.913023
819		gnl|To_Tass_Lars_20100201|00819	JP288839	276	3	1	-2	0.233891
820		gnl|To_Tass_Lars_20100201|00820	JP288840	258	0	2	Inf	0.595488
821		gnl|To_Tass_Lars_20100201|00821	JP288841	352	0	2	Inf	0.595488
822		gnl|To_Tass_Lars_20100201|00822	JP288842	401	0	4	Inf	1.19098
823		gnl|To_Tass_Lars_20100201|00823	JP288843	336	3	1	-2	0.233891
824		gnl|To_Tass_Lars_20100201|00824		171	4	0	-Inf	1.21736
826		gnl|To_Tass_Lars_20100201|00826	JP288845	269	0	4	Inf	1.19098
827		gnl|To_Tass_Lars_20100201|00827	JP288846	416	0	3	Inf	0.893232
828		gnl|To_Tass_Lars_20100201|00828	JP288847	214	4	0	-Inf	1.21736
829		gnl|To_Tass_Lars_20100201|00829	JP288848	243	0	7	Inf	2.08421
830		gnl|To_Tass_Lars_20100201|00830	JP288849	214	0	4	Inf	1.19098
831		gnl|To_Tass_Lars_20100201|00831	JP288850	393	3	1	-2	0.233891
832		gnl|To_Tass_Lars_20100201|00832	JP288851	252	5	1	-4	0.645392
833		gnl|To_Tass_Lars_20100201|00833	JP288852	392	3	0	-Inf	0.913023
834		gnl|To_Tass_Lars_20100201|00834	JP288853	438	1	3	2	0.220697
835		gnl|To_Tass_Lars_20100201|00835	JP288854	361	2	2	0	5.0104e-05
836		gnl|To_Tass_Lars_20100201|00836	JP288855	373	1	2	1	0.0705253
837		gnl|To_Tass_Lars_20100201|00837		168	3	0	-Inf	0.913023
838		gnl|To_Tass_Lars_20100201|00838	JP288856	314	2	1	-1	0.0771223
839		gnl|To_Tass_Lars_20100201|00839		148	3	1	-2	0.233891
840		gnl|To_Tass_Lars_20100201|00840		185	7	0	-Inf	2.13039
841		gnl|To_Tass_Lars_20100201|00841	JP288857	311	3	1	-2	0.233891
842		gnl|To_Tass_Lars_20100201|00842	JP288858	309	2	2	0	5.0104e-05
844		gnl|To_Tass_Lars_20100201|00844		131	4	0	-Inf	1.21736
845		gnl|To_Tass_Lars_20100201|00845	JP288860	367	2	2	0	5.0104e-05
846		gnl|To_Tass_Lars_20100201|00846		172	4	0	-Inf	1.21736
847		gnl|To_Tass_Lars_20100201|00847		92	4	0	-Inf	1.21736
848		gnl|To_Tass_Lars_20100201|00848	JP288861	292	4	0	-Inf	1.21736
850		gnl|To_Tass_Lars_20100201|00850	JP288863	264	2	3	0.5	0.0404879
851		gnl|To_Tass_Lars_20100201|00851		195	0	7	Inf	2.08421
852		gnl|To_Tass_Lars_20100201|00852	JP288864	353	2	2	0	5.0104e-05
853		gnl|To_Tass_Lars_20100201|00853		175	3	1	-2	0.233891
854		gnl|To_Tass_Lars_20100201|00854	JP288865	432	1	3	2	0.220697
855		gnl|To_Tass_Lars_20100201|00855	JP288866	425	1	3	2	0.220697
856		gnl|To_Tass_Lars_20100201|00856	JP288867	438	0	4	Inf	1.19098
857		gnl|To_Tass_Lars_20100201|00857		188	4	0	-Inf	1.21736
858		gnl|To_Tass_Lars_20100201|00858		174	1	3	2	0.220697
859		gnl|To_Tass_Lars_20100201|00859	JP288868	423	1	3	2	0.220697
860		gnl|To_Tass_Lars_20100201|00860		169	2	2	0	5.0104e-05
861		gnl|To_Tass_Lars_20100201|00861		111	4	0	-Inf	1.21736
862		gnl|To_Tass_Lars_20100201|00862	JP288869	504	4	3	-0.3	0.0345136
863		gnl|To_Tass_Lars_20100201|00863		133	4	0	-Inf	1.21736
864		gnl|To_Tass_Lars_20100201|00864	JP288870	361	3	1	-2	0.233891
865		gnl|To_Tass_Lars_20100201|00865		133	4	0	-Inf	1.21736
866		gnl|To_Tass_Lars_20100201|00866	JP288871	285	3	1	-2	0.233891
867		gnl|To_Tass_Lars_20100201|00867	JP288872	335	2	2	0	5.0104e-05
868		gnl|To_Tass_Lars_20100201|00868	JP288873	307	0	4	Inf	1.19098
869		gnl|To_Tass_Lars_20100201|00869		194	6	0	-Inf	1.82605
870		gnl|To_Tass_Lars_20100201|00870	JP288874	456	0	4	Inf	1.19098
871		gnl|To_Tass_Lars_20100201|00871		139	1	2	1	0.0705253
872		gnl|To_Tass_Lars_20100201|00872		142	6	0	-Inf	1.82605
873		gnl|To_Tass_Lars_20100201|00873	JP288875	314	3	2	-0.5	0.0470848
875		gnl|To_Tass_Lars_20100201|00875	JP288877	255	4	0	-Inf	1.21736
876		gnl|To_Tass_Lars_20100201|00876	JP288878	338	0	2	Inf	0.595488
877		gnl|To_Tass_Lars_20100201|00877	JP288879	255	4	0	-Inf	1.21736
878		gnl|To_Tass_Lars_20100201|00878	JP288880	283	4	0	-Inf	1.21736
879		gnl|To_Tass_Lars_20100201|00879	JP288881	391	3	1	-2	0.233891
880		gnl|To_Tass_Lars_20100201|00880	JP288882	258	4	0	-Inf	1.21736
881		gnl|To_Tass_Lars_20100201|00881	JP288883	258	4	0	-Inf	1.21736
882		gnl|To_Tass_Lars_20100201|00882	JP288884	216	5	0	-Inf	1.52171
883		gnl|To_Tass_Lars_20100201|00883	JP288885	233	1	5	4	0.619004
884		gnl|To_Tass_Lars_20100201|00884		137	4	0	-Inf	1.21736
885		gnl|To_Tass_Lars_20100201|00885	JP288886	398	2	2	0	5.0104e-05
886		gnl|To_Tass_Lars_20100201|00886	JP288887	354	2	2	0	5.0104e-05
887		gnl|To_Tass_Lars_20100201|00887		136	4	0	-Inf	1.21736
888		gnl|To_Tass_Lars_20100201|00888		144	3	0	-Inf	0.913023
889		gnl|To_Tass_Lars_20100201|00889	JP288888	350	1	3	2	0.220697
890		gnl|To_Tass_Lars_20100201|00890	JP288889	337	3	1	-2	0.233891
891		gnl|To_Tass_Lars_20100201|00891		171	4	0	-Inf	1.21736
892		gnl|To_Tass_Lars_20100201|00892	JP288890	341	2	2	0	5.0104e-05
893		gnl|To_Tass_Lars_20100201|00893	JP288891	286	4	0	-Inf	1.21736
894		gnl|To_Tass_Lars_20100201|00894	JP288892	216	7	0	-Inf	2.13039
895		gnl|To_Tass_Lars_20100201|00895		171	3	1	-2	0.233891
896		gnl|To_Tass_Lars_20100201|00896	JP288893	266	3	1	-2	0.233891
897		gnl|To_Tass_Lars_20100201|00897	JP288894	472	1	3	2	0.220697
898		gnl|To_Tass_Lars_20100201|00898	JP288895	370	1	2	1	0.0705253
899		gnl|To_Tass_Lars_20100201|00899	JP288896	260	0	4	Inf	1.19098
900		gnl|To_Tass_Lars_20100201|00900	JP288897	396	3	1	-2	0.233891
901		gnl|To_Tass_Lars_20100201|00901		140	3	1	-2	0.233891
902		gnl|To_Tass_Lars_20100201|00902	JP288898	391	4	0	-Inf	1.21736
903		gnl|To_Tass_Lars_20100201|00903		130	4	0	-Inf	1.21736
904		gnl|To_Tass_Lars_20100201|00904	JP288899	297	0	4	Inf	1.19098
905		gnl|To_Tass_Lars_20100201|00905		108	7	0	-Inf	2.13039
906		gnl|To_Tass_Lars_20100201|00906	JP288900	427	2	2	0	5.0104e-05
907		gnl|To_Tass_Lars_20100201|00907	JP288901	338	1	1	0	2.5052e-05
908		gnl|To_Tass_Lars_20100201|00908	JP288902	407	2	2	0	5.0104e-05
909		gnl|To_Tass_Lars_20100201|00909	JP288903	493	0	4	Inf	1.19098
910		gnl|To_Tass_Lars_20100201|00910	JP288904	376	3	1	-2	0.233891
911		gnl|To_Tass_Lars_20100201|00911	JP288905	354	3	1	-2	0.233891
912		gnl|To_Tass_Lars_20100201|00912		138	4	0	-Inf	1.21736
913		gnl|To_Tass_Lars_20100201|00913	JP288906	296	4	0	-Inf	1.21736
914		gnl|To_Tass_Lars_20100201|00914	JP288907	448	0	4	Inf	1.19098
915		gnl|To_Tass_Lars_20100201|00915	JP288908	378	1	3	2	0.220697
916		gnl|To_Tass_Lars_20100201|00916		186	3	0	-Inf	0.913023
917		gnl|To_Tass_Lars_20100201|00917	JP288909	315	0	3	Inf	0.893232
919		gnl|To_Tass_Lars_20100201|00919		137	2	1	-1	0.0771223
920		gnl|To_Tass_Lars_20100201|00920	JP288910	487	1	3	2	0.220697
921		gnl|To_Tass_Lars_20100201|00921	JP288911	425	1	3	2	0.220697
922		gnl|To_Tass_Lars_20100201|00922	JP288912	233	3	1	-2	0.233891
923		gnl|To_Tass_Lars_20100201|00923	JP288913	354	1	2	1	0.0705253
924		gnl|To_Tass_Lars_20100201|00924	JP288914	340	2	2	0	5.0104e-05
925		gnl|To_Tass_Lars_20100201|00925	JP288915	260	4	0	-Inf	1.21736
926		gnl|To_Tass_Lars_20100201|00926	JP288916	579	1	3	2	0.220697
927		gnl|To_Tass_Lars_20100201|00927	JP288917	414	2	2	0	5.0104e-05
928		gnl|To_Tass_Lars_20100201|00928		179	4	0	-Inf	1.21736
929		gnl|To_Tass_Lars_20100201|00929		198	1	3	2	0.220697
930		gnl|To_Tass_Lars_20100201|00930	JP288918	311	3	1	-2	0.233891
931		gnl|To_Tass_Lars_20100201|00931	JP288919	303	4	1	-3	0.428498
932		gnl|To_Tass_Lars_20100201|00932	JP288920	239	4	0	-Inf	1.21736
933		gnl|To_Tass_Lars_20100201|00933	JP288921	308	1	2	1	0.0705253
934		gnl|To_Tass_Lars_20100201|00934	JP288922	290	0	4	Inf	1.19098
936		gnl|To_Tass_Lars_20100201|00936	JP288924	362	2	2	0	5.0104e-05
937		gnl|To_Tass_Lars_20100201|00937	JP288925	224	1	3	2	0.220697
938		gnl|To_Tass_Lars_20100201|00938	JP288926	237	7	0	-Inf	2.13039
939		gnl|To_Tass_Lars_20100201|00939	JP288927	427	0	4	Inf	1.19098
940		gnl|To_Tass_Lars_20100201|00940		185	0	4	Inf	1.19098
941		gnl|To_Tass_Lars_20100201|00941		189	4	0	-Inf	1.21736
942		gnl|To_Tass_Lars_20100201|00942	JP288928	332	2	2	0	5.0104e-05
943		gnl|To_Tass_Lars_20100201|00943		60	4	0	-Inf	1.21736
946		gnl|To_Tass_Lars_20100201|00946	JP288930	257	3	1	-2	0.233891
947		gnl|To_Tass_Lars_20100201|00947	JP288931	384	3	1	-2	0.233891
948		gnl|To_Tass_Lars_20100201|00948	JP288932	221	3	1	-2	0.233891
949		gnl|To_Tass_Lars_20100201|00949		194	7	0	-Inf	2.13039
950		gnl|To_Tass_Lars_20100201|00950	JP288933	367	1	3	2	0.220697
951		gnl|To_Tass_Lars_20100201|00951	JP288934	599	0	4	Inf	1.19098
952		gnl|To_Tass_Lars_20100201|00952	JP288935	259	0	4	Inf	1.19098
953		gnl|To_Tass_Lars_20100201|00953	JP288936	233	4	0	-Inf	1.21736
954		gnl|To_Tass_Lars_20100201|00954	JP288937	241	3	1	-2	0.233891
955		gnl|To_Tass_Lars_20100201|00955		171	4	0	-Inf	1.21736
956		gnl|To_Tass_Lars_20100201|00956	JP288938	236	2	2	0	5.0104e-05
957		gnl|To_Tass_Lars_20100201|00957	JP288939	377	1	3	2	0.220697
958		gnl|To_Tass_Lars_20100201|00958	JP288940	374	2	2	0	5.0104e-05
959		gnl|To_Tass_Lars_20100201|00959		148	4	0	-Inf	1.21736
960		gnl|To_Tass_Lars_20100201|00960		74	0	7	Inf	2.08421
961		gnl|To_Tass_Lars_20100201|00961	JP288941	273	3	1	-2	0.233891
962		gnl|To_Tass_Lars_20100201|00962	JP288942	278	4	0	-Inf	1.21736
964		gnl|To_Tass_Lars_20100201|00964	JP288944	444	0	3	Inf	0.893232
965		gnl|To_Tass_Lars_20100201|00965		154	4	0	-Inf	1.21736
966		gnl|To_Tass_Lars_20100201|00966		160	0	4	Inf	1.19098
967		gnl|To_Tass_Lars_20100201|00967	JP288945	205	4	0	-Inf	1.21736
968		gnl|To_Tass_Lars_20100201|00968	JP288946	535	1	3	2	0.220697
969		gnl|To_Tass_Lars_20100201|00969	JP288947	334	3	1	-2	0.233891
970		gnl|To_Tass_Lars_20100201|00970	JP288948	257	0	7	Inf	2.08421
971		gnl|To_Tass_Lars_20100201|00971	JP288949	264	0	4	Inf	1.19098
972		gnl|To_Tass_Lars_20100201|00972	JP288950	431	3	1	-2	0.233891
975		gnl|To_Tass_Lars_20100201|00975		175	4	0	-Inf	1.21736
976		gnl|To_Tass_Lars_20100201|00976		123	1	1	0	2.5052e-05
977		gnl|To_Tass_Lars_20100201|00977	JP288952	329	4	1	-3	0.428498
978		gnl|To_Tass_Lars_20100201|00978		163	4	0	-Inf	1.21736
979		gnl|To_Tass_Lars_20100201|00979		138	5	0	-Inf	1.52171
980		gnl|To_Tass_Lars_20100201|00980	JP288953	330	4	0	-Inf	1.21736
983		gnl|To_Tass_Lars_20100201|00983	JP288956	500	2	2	0	5.0104e-05
984		gnl|To_Tass_Lars_20100201|00984	JP288957	312	0	3	Inf	0.893232
985		gnl|To_Tass_Lars_20100201|00985	JP288958	448	4	0	-Inf	1.21736
986		gnl|To_Tass_Lars_20100201|00986	JP288959	242	4	0	-Inf	1.21736
987		gnl|To_Tass_Lars_20100201|00987	JP288960	386	2	2	0	5.0104e-05
988		gnl|To_Tass_Lars_20100201|00988		164	4	0	-Inf	1.21736
989		gnl|To_Tass_Lars_20100201|00989	JP288961	321	0	4	Inf	1.19098
990		gnl|To_Tass_Lars_20100201|00990	JP288962	263	3	0	-Inf	0.913023
991		gnl|To_Tass_Lars_20100201|00991	JP288963	338	3	1	-2	0.233891
992		gnl|To_Tass_Lars_20100201|00992	JP288964	254	0	7	Inf	2.08421
993		gnl|To_Tass_Lars_20100201|00993		181	3	0	-Inf	0.913023
994		gnl|To_Tass_Lars_20100201|00994		149	4	0	-Inf	1.21736
995		gnl|To_Tass_Lars_20100201|00995	JP288965	312	1	2	1	0.0705253
996		gnl|To_Tass_Lars_20100201|00996	JP288966	524	1	3	2	0.220697
997		gnl|To_Tass_Lars_20100201|00997	JP288967	560	2	2	0	5.0104e-05
998		gnl|To_Tass_Lars_20100201|00998		146	3	0	-Inf	0.913023
999		gnl|To_Tass_Lars_20100201|00999		150	4	0	-Inf	1.21736
1000		gnl|To_Tass_Lars_20100201|01000	JP288968	204	2	2	0	5.0104e-05
1001		gnl|To_Tass_Lars_20100201|01001	JP288969	309	3	1	-2	0.233891
1002		gnl|To_Tass_Lars_20100201|01002		166	4	0	-Inf	1.21736
1003		gnl|To_Tass_Lars_20100201|01003		71	7	0	-Inf	2.13039
1004		gnl|To_Tass_Lars_20100201|01004	JP288970	259	1	1	0	2.5052e-05
1005		gnl|To_Tass_Lars_20100201|01005	JP288971	352	4	0	-Inf	1.21736
1006		gnl|To_Tass_Lars_20100201|01006	JP288972	290	4	0	-Inf	1.21736
1007		gnl|To_Tass_Lars_20100201|01007	JP288973	208	4	0	-Inf	1.21736
1008		gnl|To_Tass_Lars_20100201|01008	JP288974	291	0	3	Inf	0.893232
1009		gnl|To_Tass_Lars_20100201|01009	JP288975	271	2	2	0	5.0104e-05
1010		gnl|To_Tass_Lars_20100201|01010		148	4	0	-Inf	1.21736
1011		gnl|To_Tass_Lars_20100201|01011	JP288976	336	4	0	-Inf	1.21736
1012		gnl|To_Tass_Lars_20100201|01012		183	1	3	2	0.220697
1013		gnl|To_Tass_Lars_20100201|01013	JP288977	336	1	3	2	0.220697
1014		gnl|To_Tass_Lars_20100201|01014	JP288978	425	1	4	3	0.408707
1015		gnl|To_Tass_Lars_20100201|01015	JP288979	298	2	2	0	5.0104e-05
1016		gnl|To_Tass_Lars_20100201|01016	JP288980	225	1	2	1	0.0705253
1017		gnl|To_Tass_Lars_20100201|01017	JP288981	343	2	2	0	5.0104e-05
1018		gnl|To_Tass_Lars_20100201|01018	JP288982	427	3	1	-2	0.233891
1019		gnl|To_Tass_Lars_20100201|01019	JP288983	229	3	2	-0.5	0.0470848
1020		gnl|To_Tass_Lars_20100201|01020	JP288984	340	0	4	Inf	1.19098
1021		gnl|To_Tass_Lars_20100201|01021		152	4	0	-Inf	1.21736
1022		gnl|To_Tass_Lars_20100201|01022		152	0	4	Inf	1.19098
1023		gnl|To_Tass_Lars_20100201|01023		97	5	0	-Inf	1.52171
1025		gnl|To_Tass_Lars_20100201|01025	JP288986	477	1	2	1	0.0705253
1026		gnl|To_Tass_Lars_20100201|01026	JP288987	294	1	1	0	2.5052e-05
1027		gnl|To_Tass_Lars_20100201|01027	JP288988	257	1	1	0	2.5052e-05
1028		gnl|To_Tass_Lars_20100201|01028		192	4	0	-Inf	1.21736
1029		gnl|To_Tass_Lars_20100201|01029	JP288989	274	0	4	Inf	1.19098
1030		gnl|To_Tass_Lars_20100201|01030		143	4	0	-Inf	1.21736
1031		gnl|To_Tass_Lars_20100201|01031		121	4	1	-3	0.428498
1032		gnl|To_Tass_Lars_20100201|01032		149	4	0	-Inf	1.21736
1033		gnl|To_Tass_Lars_20100201|01033		189	5	0	-Inf	1.52171
1034		gnl|To_Tass_Lars_20100201|01034	JP288990	338	3	1	-2	0.233891
1035		gnl|To_Tass_Lars_20100201|01035	JP288991	337	0	4	Inf	1.19098
1036		gnl|To_Tass_Lars_20100201|01036	JP288992	210	1	6	5	0.844026
1037		gnl|To_Tass_Lars_20100201|01037	JP288993	478	3	1	-2	0.233891
1038		gnl|To_Tass_Lars_20100201|01038	JP288994	237	3	1	-2	0.233891
1039		gnl|To_Tass_Lars_20100201|01039		144	2	0	-Inf	0.608682
1040		gnl|To_Tass_Lars_20100201|01040	JP288995	225	3	1	-2	0.233891
1041		gnl|To_Tass_Lars_20100201|01041	JP288996	520	1	2	1	0.0705253
1042		gnl|To_Tass_Lars_20100201|01042	JP288997	354	0	4	Inf	1.19098
1043		gnl|To_Tass_Lars_20100201|01043	JP288998	251	3	1	-2	0.233891
1045		gnl|To_Tass_Lars_20100201|01045		163	3	0	-Inf	0.913023
1046		gnl|To_Tass_Lars_20100201|01046	JP288999	331	2	2	0	5.0104e-05
1047		gnl|To_Tass_Lars_20100201|01047	JP289000	219	6	1	-5	0.877011
1048		gnl|To_Tass_Lars_20100201|01048	JP289001	258	0	4	Inf	1.19098
1049		gnl|To_Tass_Lars_20100201|01049	JP289002	208	2	2	0	5.0104e-05
1050		gnl|To_Tass_Lars_20100201|01050	JP289003	351	2	1	-1	0.0771223
1051		gnl|To_Tass_Lars_20100201|01051		199	3	0	-Inf	0.913023
1052		gnl|To_Tass_Lars_20100201|01052	JP289004	326	1	3	2	0.220697
1053		gnl|To_Tass_Lars_20100201|01053		187	3	1	-2	0.233891
1054		gnl|To_Tass_Lars_20100201|01054		167	3	2	-0.5	0.0470848
1055		gnl|To_Tass_Lars_20100201|01055	JP289005	376	1	2	1	0.0705253
1056		gnl|To_Tass_Lars_20100201|01056	JP289006	456	1	3	2	0.220697
1057		gnl|To_Tass_Lars_20100201|01057	JP289007	389	1	3	2	0.220697
1058		gnl|To_Tass_Lars_20100201|01058	JP289008	655	2	5	1.5	0.278626
1059		gnl|To_Tass_Lars_20100201|01059	JP289009	312	3	0	-Inf	0.913023
1060		gnl|To_Tass_Lars_20100201|01060		182	2	2	0	5.0104e-05
1061		gnl|To_Tass_Lars_20100201|01061	JP289010	485	1	3	2	0.220697
1062		gnl|To_Tass_Lars_20100201|01062	JP289011	376	5	0	-Inf	1.52171
1063		gnl|To_Tass_Lars_20100201|01063		185	0	5	Inf	1.48872
1064		gnl|To_Tass_Lars_20100201|01064		139	4	0	-Inf	1.21736
1065		gnl|To_Tass_Lars_20100201|01065	JP289012	249	0	4	Inf	1.19098
1066		gnl|To_Tass_Lars_20100201|01066	JP289013	371	2	2	0	5.0104e-05
1067		gnl|To_Tass_Lars_20100201|01067	JP289014	471	1	3	2	0.220697
1068		gnl|To_Tass_Lars_20100201|01068		169	3	0	-Inf	0.913023
1069		gnl|To_Tass_Lars_20100201|01069		135	7	0	-Inf	2.13039
1070		gnl|To_Tass_Lars_20100201|01070		116	2	0	-Inf	0.608682
1071		gnl|To_Tass_Lars_20100201|01071	JP289015	221	1	2	1	0.0705253
1072		gnl|To_Tass_Lars_20100201|01072		115	4	0	-Inf	1.21736
1073		gnl|To_Tass_Lars_20100201|01073	JP289016	322	2	2	0	5.0104e-05
1074		gnl|To_Tass_Lars_20100201|01074	JP289017	231	3	0	-Inf	0.913023
1075		gnl|To_Tass_Lars_20100201|01075	JP289018	287	4	0	-Inf	1.21736
1076		gnl|To_Tass_Lars_20100201|01076		148	3	1	-2	0.233891
1078		gnl|To_Tass_Lars_20100201|01078		156	4	0	-Inf	1.21736
1079		gnl|To_Tass_Lars_20100201|01079	JP289019	224	3	1	-2	0.233891
1080		gnl|To_Tass_Lars_20100201|01080		123	7	0	-Inf	2.13039
1081		gnl|To_Tass_Lars_20100201|01081	JP289020	409	1	3	2	0.220697
1082		gnl|To_Tass_Lars_20100201|01082		141	4	0	-Inf	1.21736
1083		gnl|To_Tass_Lars_20100201|01083	JP289021	242	4	0	-Inf	1.21736
1084		gnl|To_Tass_Lars_20100201|01084	JP289022	313	3	1	-2	0.233891
1085		gnl|To_Tass_Lars_20100201|01085		120	4	0	-Inf	1.21736
1086		gnl|To_Tass_Lars_20100201|01086	JP289023	250	0	4	Inf	1.19098
1087		gnl|To_Tass_Lars_20100201|01087	JP289024	444	3	1	-2	0.233891
1088		gnl|To_Tass_Lars_20100201|01088	JP289025	253	1	3	2	0.220697
1090		gnl|To_Tass_Lars_20100201|01090	JP289027	480	0	4	Inf	1.19098
1091		gnl|To_Tass_Lars_20100201|01091		166	7	0	-Inf	2.13039
1092		gnl|To_Tass_Lars_20100201|01092	JP289028	293	3	1	-2	0.233891
1093		gnl|To_Tass_Lars_20100201|01093	JP289029	205	0	4	Inf	1.19098
1094		gnl|To_Tass_Lars_20100201|01094	JP289030	424	2	2	0	5.0104e-05
1095		gnl|To_Tass_Lars_20100201|01095	JP289031	230	3	0	-Inf	0.913023
1098		gnl|To_Tass_Lars_20100201|01098	JP289033	364	3	1	-2	0.233891
1099		gnl|To_Tass_Lars_20100201|01099	JP289034	350	1	3	2	0.220697
1100		gnl|To_Tass_Lars_20100201|01100	JP289035	425	0	4	Inf	1.19098
1101		gnl|To_Tass_Lars_20100201|01101	JP289036	440	1	3	2	0.220697
1102		gnl|To_Tass_Lars_20100201|01102	JP289037	362	1	6	5	0.844026
1103		gnl|To_Tass_Lars_20100201|01103	JP289038	251	0	4	Inf	1.19098
1104		gnl|To_Tass_Lars_20100201|01104	JP289039	321	1	3	2	0.220697
1105		gnl|To_Tass_Lars_20100201|01105	JP289040	272	3	2	-0.5	0.0470848
1106		gnl|To_Tass_Lars_20100201|01106	JP289041	342	1	3	2	0.220697
1107		gnl|To_Tass_Lars_20100201|01107	JP289042	314	1	3	2	0.220697
1108		gnl|To_Tass_Lars_20100201|01108	JP289043	285	1	3	2	0.220697
1109		gnl|To_Tass_Lars_20100201|01109	JP289044	423	0	4	Inf	1.19098
1110		gnl|To_Tass_Lars_20100201|01110	JP289045	408	3	1	-2	0.233891
1111		gnl|To_Tass_Lars_20100201|01111	JP289046	268	0	4	Inf	1.19098
1112		gnl|To_Tass_Lars_20100201|01112	JP289047	496	2	2	0	5.0104e-05
1113		gnl|To_Tass_Lars_20100201|01113	JP289048	436	3	1	-2	0.233891
1114		gnl|To_Tass_Lars_20100201|01114	JP289049	278	3	1	-2	0.233891
1115		gnl|To_Tass_Lars_20100201|01115	JP289050	412	0	4	Inf	1.19098
1116		gnl|To_Tass_Lars_20100201|01116	JP289051	296	2	0	-Inf	0.608682
1117		gnl|To_Tass_Lars_20100201|01117	JP289052	280	0	2	Inf	0.595488
1118		gnl|To_Tass_Lars_20100201|01118		99	3	0	-Inf	0.913023
1119		gnl|To_Tass_Lars_20100201|01119	JP289053	389	1	3	2	0.220697
1120		gnl|To_Tass_Lars_20100201|01120	JP289054	285	2	2	0	5.0104e-05
1121		gnl|To_Tass_Lars_20100201|01121	JP289055	306	1	2	1	0.0705253
1122		gnl|To_Tass_Lars_20100201|01122	JP289056	243	4	0	-Inf	1.21736
1123		gnl|To_Tass_Lars_20100201|01123	JP289057	334	2	2	0	5.0104e-05
1124		gnl|To_Tass_Lars_20100201|01124	JP289058	253	0	7	Inf	2.08421
1125		gnl|To_Tass_Lars_20100201|01125	JP289059	295	2	2	0	5.0104e-05
1126		gnl|To_Tass_Lars_20100201|01126	JP289060	345	1	3	2	0.220697
1128		gnl|To_Tass_Lars_20100201|01128	JP289062	385	2	2	0	5.0104e-05
1129		gnl|To_Tass_Lars_20100201|01129	JP289063	304	0	4	Inf	1.19098
1130		gnl|To_Tass_Lars_20100201|01130	JP289064	224	4	0	-Inf	1.21736
1131		gnl|To_Tass_Lars_20100201|01131	JP289065	262	4	0	-Inf	1.21736
1132		gnl|To_Tass_Lars_20100201|01132		199	0	3	Inf	0.893232
1133		gnl|To_Tass_Lars_20100201|01133	JP289066	231	3	1	-2	0.233891
1134		gnl|To_Tass_Lars_20100201|01134	JP289067	393	1	3	2	0.220697
1135		gnl|To_Tass_Lars_20100201|01135		87	7	0	-Inf	2.13039
1137		gnl|To_Tass_Lars_20100201|01137		191	4	0	-Inf	1.21736
1138		gnl|To_Tass_Lars_20100201|01138	JP289069	385	0	4	Inf	1.19098
1139		gnl|To_Tass_Lars_20100201|01139		199	4	0	-Inf	1.21736
1142		gnl|To_Tass_Lars_20100201|01142	JP289070	315	4	0	-Inf	1.21736
1143		gnl|To_Tass_Lars_20100201|01143	JP289071	313	0	4	Inf	1.19098
1144		gnl|To_Tass_Lars_20100201|01144	JP289072	418	3	1	-2	0.233891
1145		gnl|To_Tass_Lars_20100201|01145	JP289073	466	0	3	Inf	0.893232
1146		gnl|To_Tass_Lars_20100201|01146	JP289074	425	1	3	2	0.220697
1147		gnl|To_Tass_Lars_20100201|01147	JP289075	231	3	1	-2	0.233891
1149		gnl|To_Tass_Lars_20100201|01149	JP289076	205	1	3	2	0.220697
1150		gnl|To_Tass_Lars_20100201|01150		190	0	4	Inf	1.19098
1151		gnl|To_Tass_Lars_20100201|01151	JP289077	368	1	3	2	0.220697
1152		gnl|To_Tass_Lars_20100201|01152	JP289078	205	2	2	0	5.0104e-05
1153		gnl|To_Tass_Lars_20100201|01153	JP289079	309	0	3	Inf	0.893232
1154		gnl|To_Tass_Lars_20100201|01154		104	4	0	-Inf	1.21736
1155		gnl|To_Tass_Lars_20100201|01155	JP289080	449	2	2	0	5.0104e-05
1156		gnl|To_Tass_Lars_20100201|01156	JP289081	403	2	2	0	5.0104e-05
1157		gnl|To_Tass_Lars_20100201|01157	JP289082	313	3	1	-2	0.233891
1158		gnl|To_Tass_Lars_20100201|01158	JP289083	216	5	2	-1.5	0.298417
1159		gnl|To_Tass_Lars_20100201|01159	JP289084	297	4	1	-3	0.428498
1160		gnl|To_Tass_Lars_20100201|01160	JP289085	235	3	1	-2	0.233891
1161		gnl|To_Tass_Lars_20100201|01161	JP289086	256	0	3	Inf	0.893232
1162		gnl|To_Tass_Lars_20100201|01162		196	0	4	Inf	1.19098
1163		gnl|To_Tass_Lars_20100201|01163	JP289087	203	4	0	-Inf	1.21736
1164		gnl|To_Tass_Lars_20100201|01164	JP289088	394	2	2	0	5.0104e-05
1165		gnl|To_Tass_Lars_20100201|01165	JP289089	413	3	1	-2	0.233891
1166		gnl|To_Tass_Lars_20100201|01166	JP289090	206	0	4	Inf	1.19098
1167		gnl|To_Tass_Lars_20100201|01167	JP289091	354	2	2	0	5.0104e-05
1168		gnl|To_Tass_Lars_20100201|01168	JP289092	201	2	2	0	5.0104e-05
1169		gnl|To_Tass_Lars_20100201|01169		116	7	0	-Inf	2.13039
1171		gnl|To_Tass_Lars_20100201|01171	JP289094	220	1	1	0	2.5052e-05
1172		gnl|To_Tass_Lars_20100201|01172	JP289095	244	3	1	-2	0.233891
1173		gnl|To_Tass_Lars_20100201|01173	JP289096	291	0	4	Inf	1.19098
1174		gnl|To_Tass_Lars_20100201|01174		110	4	0	-Inf	1.21736
1175		gnl|To_Tass_Lars_20100201|01175	JP289097	427	1	3	2	0.220697
1176		gnl|To_Tass_Lars_20100201|01176	JP289098	281	2	2	0	5.0104e-05
1177		gnl|To_Tass_Lars_20100201|01177	JP289099	319	2	2	0	5.0104e-05
1178		gnl|To_Tass_Lars_20100201|01178	JP289100	299	3	1	-2	0.233891
1179		gnl|To_Tass_Lars_20100201|01179	JP289101	298	1	3	2	0.220697
1180		gnl|To_Tass_Lars_20100201|01180	JP289102	525	3	3	0	7.51559e-05
1181		gnl|To_Tass_Lars_20100201|01181	JP289103	381	3	1	-2	0.233891
1182		gnl|To_Tass_Lars_20100201|01182	JP289104	270	0	4	Inf	1.19098
1183		gnl|To_Tass_Lars_20100201|01183		183	2	0	-Inf	0.608682
1184		gnl|To_Tass_Lars_20100201|01184	JP289105	320	2	2	0	5.0104e-05
1185		gnl|To_Tass_Lars_20100201|01185		195	4	0	-Inf	1.21736
1186		gnl|To_Tass_Lars_20100201|01186		183	4	0	-Inf	1.21736
1187		gnl|To_Tass_Lars_20100201|01187	JP289106	258	2	2	0	5.0104e-05
1188		gnl|To_Tass_Lars_20100201|01188	JP289107	440	2	2	0	5.0104e-05
1189		gnl|To_Tass_Lars_20100201|01189		107	0	2	Inf	0.595488
1190		gnl|To_Tass_Lars_20100201|01190	JP289108	364	4	0	-Inf	1.21736
1191		gnl|To_Tass_Lars_20100201|01191	JP289109	474	3	3	0	7.51559e-05
1195		gnl|To_Tass_Lars_20100201|01195	JP289111	230	4	0	-Inf	1.21736
1196		gnl|To_Tass_Lars_20100201|01196	JP289112	269	4	0	-Inf	1.21736
1197		gnl|To_Tass_Lars_20100201|01197	JP289113	347	1	3	2	0.220697
1198		gnl|To_Tass_Lars_20100201|01198	JP289114	234	3	1	-2	0.233891
1199		gnl|To_Tass_Lars_20100201|01199	JP289115	395	0	4	Inf	1.19098
1200		gnl|To_Tass_Lars_20100201|01200	JP289116	456	4	0	-Inf	1.21736
1201		gnl|To_Tass_Lars_20100201|01201	JP289117	353	0	4	Inf	1.19098
1202		gnl|To_Tass_Lars_20100201|01202	JP289118	609	5	1	-4	0.645392
1203		gnl|To_Tass_Lars_20100201|01203	JP289119	269	0	4	Inf	1.19098
1204		gnl|To_Tass_Lars_20100201|01204	JP289120	390	3	1	-2	0.233891
1205		gnl|To_Tass_Lars_20100201|01205	JP289121	203	0	3	Inf	0.893232
1206		gnl|To_Tass_Lars_20100201|01206		137	2	2	0	5.0104e-05
1207		gnl|To_Tass_Lars_20100201|01207	JP289122	450	0	4	Inf	1.19098
1209		gnl|To_Tass_Lars_20100201|01209	JP289124	260	0	4	Inf	1.19098
1210		gnl|To_Tass_Lars_20100201|01210		167	3	1	-2	0.233891
1213		gnl|To_Tass_Lars_20100201|01213		137	0	6	Inf	1.78646
1214		gnl|To_Tass_Lars_20100201|01214		195	5	0	-Inf	1.52171
1215		gnl|To_Tass_Lars_20100201|01215	JP289127	290	4	0	-Inf	1.21736
1216		gnl|To_Tass_Lars_20100201|01216	JP289128	430	1	3	2	0.220697
1217		gnl|To_Tass_Lars_20100201|01217	JP289129	320	0	3	Inf	0.893232
[truncated: 9,288 more rows]
