# Supplementary material for: Genome and low-iron response of an oceanic diatom adapted to chronic iron limitation
Source: Genome Biol. 2012 Jul 26;13(7):R66. doi: 10.1186/gb-2012-13-7-r66 (PMC3491386; doi:10.1186/gb-2012-13-7-r66)
Supplement: Additional file 8 — Supplemental table - overview of low-iron responsive genes. The table contains more detailed annotation information for all protein sequences provided in Additional file 7. Deviation of a custom curated model from its respective official 't1'-AUGUSTUS prediction is indicated as 'mod'. The file is in .xls format. [file gb-2012-13-7-r66-S8.XLS]

## Sheet: Tabelle1
cellular functional context (categories)	gene product (name)	gene product (description)	AUGUSTUS predicted gene model(s)	gene locus (Genbank)	custom identifier of manually curated gene models	related transcript contigs (unique identifier)	Genbank identifier of related transcript contigs	transcriptomic reads recovered from high iron library	transcriptomic reads recovered from low iron library	delta CT value reflecting the transcript abundance relative to 18S rRNA at low iron	delta CT value reflecting the transcript abundance relative to 18S rRNA at high iron	ratio of peptide abundances between high iron and low iron cells
					Supplemental_Sequences_S2			TRANSCRIPTOMICS	TRANSCRIPTOMICS	RT-qPCR	RT-qPCR	PROTEOMICS
Functional Context	Gene Product	Description	AUGUSTUS model	Gene Locus	manually curated user model	transcript contig(s) [#]	official GenBank ID [transcript contig]	Fe(+) [EST reads]	Fe(-) [EST reads]	Fe(+) [CT]	Fe(-) [CT]	Ratio [Fe(+)/Fe(-)]
CHLOROSIS	PSAE	chloroplast photosystem I subunit IV; interacts with ferredoxin	3d.g33230.t1 rd 3d.g26670.t1	THAOC_33230 THAOC_26670	p375	9442	JP296121	86	14
	PETE	chloroplast electron transport protein plastocyanin	3d.g6915 mod	THAOC_06915	p175	9258	JP295944	23	2
	CA	chloroplast cadmium-binding carbonic anhydrase	3d.g29432.t1	THAOC_29432	p152	10439	JP297026	9	1	18.2 ± 0.6	17.3 ± 0.8	1.53 ± 0.53
	NR	chloroplast NADPH-dependent nitrate reductase	3d.g34460 mod	THAOC_34460	p069	8336	JP295031	4	0
	NIR	chloroplast ferredoxin-dependent nitrite reductase NiR; six-electron reduction reaction of nitrite to ammonia	3d.g16.t1	THAOC_00016	p409	10321	JP296910	9	0
METABOLIC SHIFT	cp rRNA operon	chloroplast rRNA operon	non-coding	non-coding		11145 302 303 348 9622 11209	JP297615 JP288382 JP288383 JP288422 JP296222 JP297669	12197	688
	mt rRNA operon	mitochondrial rRNA operon	non-coding	non-coding		331 333 334 335 1476 316 118 195	JP288407 JP288409 JP288410 JP288411 JP289341 JP288396 JP288209 JP288285	16676	27854
	Ndh7	mitochondrial NADH dehydrogenase, subunit D	x	x	mt24 mt	10333	JP296922	73	295
	Cox1	mitochondrial cytochrome c oxidase, subunit 1	x	x	mt28 mt	9827	JP296424	29	62
	TatC	mitochondrial Sec-independent protein translocase protein TatC	x	x	mt35 mt	9448	JP296126	14	28
	ATP/ADP translocase	mitochondrial ATP/ADP translocase protein	3d.g10028 mod	THAOC_10028	p242	8290 3970 4407 6159	JP294985 JP291375 JP291705 JP293164	1	20
CELLULAR MAINTENANCE/RECYCLING	18S rRNA	nuclear 18S rRNA	non-coding	non-coding	18S nt	146 238 251	JP288236 JP288327 JP288339	2691	1154	standard	standard
	ICL	mitochondrial isocitrate lyase; conversion of isocitrate to succinate and glyoxylate; first committed step in the glyoxylate pathway, an alternative to the tricarboxylic acid cycle	(3d.g35651+ 3d.g35650) mod	THAOC_35650 THAOC_35651	p419	8833 8016	JP295526 JP294730	1	10
	GS	mitochondrial glutamine synthetase GS class I (bacterial); condensation of glutamate and ammonia to form glutamine	3d.g33749 mod	THAOC_33749	p302	9818 3613	JP296415 JP291117	6	48
ADHESION & DEGRADATION	Adhesin 1	cell surface phospholipid-binding pectinesterase-like protein; contains extracellular carbohydrate-binding domain	3d.g3112 mod	THAOC_03112	p329	11199 175	JP297663 JP288265	22	236
	Adhesin 2	cell surface adhesion protein; contains 2 FAS1 domains and 80 aa low complexity region	3d.g24857 mod	THAOC_24857	p089	8870 2042 3127 5124 7963	JP295563 JP289830 JP290702 JP292247 JP294680	31	146			2.89 ± 1.89
	M-Phosphoesterase	cell surface bacterial adhesin-like protein with 1500 aa internal repeat region; N-terminus similar to putative chitin binding domain (IPR004302 Chitin-binding, domain 3)	3d.g73 mod	THAOC_00073	p323	128	JP288218	45	153
	CHIT	cell surface chitinase	3d.g33534 mod	THAOC_33534	p088	269 9643 368 7287	JP288357 JP296243 JP288441 JP294110	66	512
	CB	cell surface bacterial protein of unknown function; contains conserved DUF1800 and DUF1501; putative extracellular heme binding protein; haem peroxidase-like (e.g. ligninase)	3d.g33887 mod	THAOC_33887	p230	10260 8776 9437	JP296850 JP295469 JP296116	34	374
	Redox 1	cell surface ascorbate-dependent monooxygenase; contains haem-binding DOMON-domain; associated with cytochromes or enzymatic domains whose activity involves redox or electron transfer reactions potentially as a direct participant in the electron transfer process	3d.g34881 mod	THAOC_34881	p232	124 2886 6653 10815	JP288215 JP290489 JP293621 JP297389	66	285
	M-Protease	cell surface M14 carboxypeptidase T (CPT)-like protein; M14 is a family of zinc-binding metallocarboxypeptidases (MCPs)	3d.g7439 mod	THAOC_07439	p279	9518	JP296182	18	140
	S-Protease 1	trypsin-like serine protease	3d.g3569.t1	THAOC_03569	p257	15	JP288111	34	114
	S-Protease 2	trypsin-like serine protease	3d.g22283 mod	THAOC_22283	p282	223 5449	JP288312 JP292495	49	129
LIPID METABOLISM	SREBP	endoplasmatic reticulum membrane-bound transcription factor sterol regulatory element-binding protein (SREBP); control of lipid synthesis	3d.g35840 mod	THAOC_35840	p254	158	JP288248	172	547			3.29 ± 0.48
	Lipase	chloroplast fatty acyltransferase-like lipase; putative role in fatty acid transfer between phosphatidylcholine and sterols	3d.g9980 mod	THAOC_09980	p353	268 9693	JP288356 JP296292	129	291
	Lipid transporter 1	mitochondrial ABC transporter ABCA; transport of lipid compounds	3d.g13660 mod	THAOC_13660	p107+p105	8698 8898 7967	JP295391 JP295591 JP294684	15	116
	Lipid transporter 2	mitochondrial ABC transporter ABCA; transport of lipid compounds	3d.g34184 mod	THAOC_34184	p106	8518 404 4239	JP295213 JP288473 JP291569	15	79
OXIDATIVE STRESS	HSF1	heat shock transcription factor HSF1	3d.g20360 mod	THAOC_20360	p271	11021	JP297572	46	83
	HSF2	heat shock transcription factor HSF2	3d.g5090.t1	THAOC_05090	p256	8292 2127	JP294987 JP289898	11	102
	DnaK	chloroplast chaperone dnaK; member of the Hsp70 family	3d.g30234.t1	YP_004072620cp		9519	JP296183	57	83			1.26 ± 0.22
	ClpC	chloroplast chaperone clpC; member of the Hsp100 family	3d.g30217.t1	YP_004072612cp		8233	JP294928	48	60			1.10 ± 0.13
	CLPB	cytosolic bacterial ATP-dependent chaperone ClpB; does not act as a protease, but rather serves to disaggregate misfolded and aggregated proteins	3d.g33303 mod	THAOC_33303	p208	231 4203	JP288320 JP291545	44	159
	LI818	chloroplast PS II quencher LI818 (FCP group)	3d.g12734.t1	THAOC_12734	p170	10690	JP297266	19	27	18.7 ± 0.4	16.1 ± 0.4	2.68 ± 0.47
SUBSTITUTION	PETF	chloroplast electron transport protein ferredoxin [2Fe-2S], plant-type	3d.g25559.t1	THAOC_25559	p178	313	JP288393	34	1	11.7 ± 0.2	16.6 ± 4.1
	FLDA1	chloroplast flavodoxin protein; functionally interchangeable with ferredoxin; binds FMN as a redox-active prosthetic group	3d.g31152.t1	THAOC_31152	p156	10030	JP296622	0	47	20.6 ± 0.5	9.5 ± 0.9
	PETE	chloroplast electron transport protein plastocyanin	3d.g6915 mod	THAOC_06915	p175	9258	x	23	2
	FBA1	chloroplast FBA, class II Type A (divalent metal ion catalysis); yeast/E. coli subtype	3d.g388 mod	THAOC_00388	p380	8230 1401	JP294925 JP289273	40	4
	FBA3	chloroplast FBA, class I (Schiff base catalysis), cyanobacterial type	3d.g2112 mod	THAOC_02112	p153	8768	JP295461	0	45			8.51
	FBA2	cytosolic FBA, class II Type A (divalent metal ion catalysis); yeast/E. coli subtype; also present in Phytophthora	3d.g12069 mod	THAOC_12069	p381	1414 10157 6337	JP289285 JP296749 JP293328	12	3
	FBA4	cytosolic FBA, class I (Schiff base catalysis), bacterial type	3d.g24978 mod	THAOC_24978	p154	10164 2491	JP296756 JP290175	1	35	22.0 ± 0.1	11.5 ± 1.0
IRON REDOX CONVERSION	FRE1	cell surface NAD-dependent ferric reductase FRE1	3d.g6605 mod	THAOC_06605	p157	2705	JP290341	0	3	21.4 ± 0.2	15.7 ± 1.5
	FRE2	cell surface ferric reductase FRE2	3d.g27289 mod	THAOC_27289	x006 z	x	x	0	0
	FRE3	cell surface ferric reductase FRE3	3h.g17325.t1 h, mod	x	x007 z	x	x	0	0
	MUCOX2	cell surface bacterial 2-domain multicopper oxidase	(3d.g26314+ 3d.g10601) mod	THAOC_26314 THAOC_10601	p067	5272 9742 7033	JP292348 JP296340 JP293904	1	9
PUTATIVE IRON UPTAKE ELEMENTS	ISIP1A	iron-responsive cell surface protein with beta-propeller structure, anchored in plasmamembrane with C-terminal TM; ortholog in Dunaliella interacts with iron-binding transferrins	3d.g30995 mod	THAOC_30995	p159	2856 6341 8057 10660	JP290461 JP293332 JP294770 JP297238	0	23	n.d.	14.3 ± 1.7
	ISIP2	iron-responsive cell surface protein of unknown function, anchored in plasmamembrane with C-terminal TM	3d.g21195 mod	THAOC_21195	p160	1541 2796	JP289399 JP290411	1	6	16.2 ± 0.2	14.6 ± 0.8
	ISIP2x8	iron-responsive cell surface protein of unknown function with 8 subdomains related to ISIP2, anchored in plasmamembrane with C-terminal hydrophobic tail	3d.g36747 mod	THAOC_36747	p084	10061 2941 4518 6406 10565 10606 10658	JP296653 JP290533 JP291797 JP293392 JP297148 JP297186 JP297236	8	56
	ISIP3	iron-responsive cell surface protein of unknown function, anchored in plasmamembrane with C-terminal hydrophobic tail; contains bacterial conserved DUF305 denoted as ferritin-related	3d.g34758 mod	THAOC_34758	p161	8502 1665	JP295197 JP289508	0	40	21.7 ± 0.2	11.7 ± 0.8
	CREGx2	iron-responsive cell surface protein of unknown function, anchored in plasmamembrane with C-terminal TM; contains CIA30-like domain of unknown function and two CREG-like domains	3d.g8512 mod	THAOC_8512	p090	9866 5966 6414	JP296461 JP292983 JP293399	0	33
	DupDom	iron-responsive cell surface protein of unknown function; contains perfect (sub)domain duplication	3d.g19266 mod	THAOC_19266	p296	9481	JP296155	0	39
BACTERIAL DEFENCE	NRPS1	mitochondrial fungal conserved NRPS-like enzyme; putative involvement in aminoacid metabolism	3d.g31575 mod	THAOC_31575	p174	9673	JP296273	11	7	17.9 ± 0.1	16.7 ± 1.3
	NRPS2	cytosolic bacterial non-ribosomal peptide synthetase; putative synthesis of peptide antibiotics OR siderophores	3d.g26229 mod	THAOC_26229	p173	341	JP288417	42	343	14.7 ± 0.6	12.2 ± 1.2
	MRP	endoplasmatic reticulum multidrug resisitance-associated protein MRP (ABC subfamily C); putative association with NRPS2	3d.g25164 mod	THAOC_25164	p057	267	JP288355	62	272
GENOMIC RECOMBINATION	RT	nuclear reverse transcriptase; part of diatom-type pol protein; indicative of retrotransposon-like mobile element ?	3d.g575 mod	THAOC_00575	p222	8863 229 3101 3841	JP295556 JP288318 JP290679 JP291285	5	64
	CRE	nuclear Cre-like recombinase; putative role in genomic recombination processes; active during mobile element movement ?	3d.g12920 mod	THAOC_12920	p321	8324 8228	JP295019 JP294923	8	57
GENOMIC DUPLICATIONS	ISIP1A	iron-responsive cell surface protein with beta-propeller structure, anchored in plasmamembrane with C-terminal TM; ortholog in Dunaliella interacts with iron-binding transferrins	3d.g30995 mod	THAOC_30995	p159	2856 6341 8057 10660	x x x x	0	23	n.d.	14.3 ± 1.7
	ISIP1B	cell surface paralog of ISIP1A	3d.g27288.t3 mod	THAOC_27288	x008 z	x	x	0	0	n.d.	n.d.
	FLDA1	chloroplast flavodoxin protein; functionally interchangeable with ferredoxin; binds FMN as a redox-active prosthetic group	3d.g31152.t1	THAOC_31152	p156	10030	x	0	47	20.6 ± 0.5	9.5 ± 0.9
	FLDA2	chloroplast paralog of FLDA1	3d.g19008.t1	THAOC_19008	x005 z	x	x	0	0	16.9 ± 0.5	17.4 ± 0.8
	CYTC6A	chloroplast cytochrome c6	3d.g6916.t1	THAOC_06916	x003	x	x	1	0
	CYTC6B	chloroplast CYTC6-like di-heme cytochrome c; contains CYTC6 domain duplication	3d.g24412 mod	THAOC_24412	x004	x	x	1	0
REGULATION	Nuclear import/export receptor	nuclear import/export receptor; putative role in translocation of proteins across the nuclear membrane	3d.g5312.t2 mod	THAOC_05312	p301	6 5683 6493	JP288104 JP292715 JP293473	1	20
	RNA binding protein	cytosolic/nuclear zinc finger protein, CCHC-type; putative RNA binding or single-stranded DNA binding protein; putative role in regulation of gene expression	3d.g29934 mod	THAOC_29934	p267	9311	JP295995	18	258
	RPL36	chloroplast 50S ribosomal protein L36; nuclear encoded isoform; putative role in regulation of chloroplast translation	2h.g11566.t1 h, mod	x	p193	9603	JP296217	0	36	24.4 ± 0.1	10.9 ± 0.5
	Atp8	mitochondrial F0F1 ATP synthase subunit B', plant-type; putative regulatory role of antisense transcript	x	x	mt33 mt	11133	JP297604	188	31
HIGHLY RESPONSIVE GENES OF FOREIGN ORIGIN	MFS1	secondary transporter of Major Facilitator Superfamily (MFS); intracellular transmembrane transport of small solutes; Pseudomonas fluorescens Pf0-1] gb|ABA75094.1| Major facilitator superfamily MFS_1 [2,0E-43]	3d.g33842 mod	THAOC_33842	p228	127	JP288217	40	165
	MFS2	secondary transporter of Major Facilitator Superfamily (MFS); intracellular transmembrane transport of small solutes; Bradyrhizobium sp. ORS278] emb|CAL77038.1| Major Facilitator Superfamily (MFS) transporter [1,0E-35]	3d.g449 mod	THAOC_00449	p238	51	JP288145	58	134
	Lipase	chloroplast fatty acyltransferase-like lipase; putative role in fatty acid transfer between phosphatidylcholine and sterols; Crocosphaera watsonii WH 8501] gb|EAM47861.1| Lipolytic enzyme, G-D-S-L [3,0E-09]	3d.g9980 mod	THAOC_09980	p353	268	x	127	286
	Redox 1	cell surface ascorbate-dependent monooxygenase; contains haem-binding DOMON-domain; associated with cytochromes or enzymatic domains whose activity involves redox or electron transfer reactions potentially as a direct participant in the electron transfer process; Leishmania braziliensis MHOM/BR/75/M2904] emb|CAM43270.1| proteophosphoglycan ppg4 [1,0E-14]	3d.g34881 mod	THAOC_34881	p232	124	x	65	275
	M-Protease	cell surface M14 carboxypeptidase T (CPT)-like protein; M14 is a family of zinc-binding metallocarboxypeptidases (MCPs); Hahella chejuensis KCTC 2396] gb|ABC31555.1| predicted carboxypeptidase [7,0E-61]	3d.g7439 mod	THAOC_07439	p279	9518	x	18	140
	Laminarase	cell surface O-glycosyl hydrolase; member of glycoside hydrolase family 16; putative glucan endo-1,3-beta-D-glucosidase, known as laminarinase; Rhodothermus marinus] laminarase [1,0E-59]	3d.g410 mod	THAOC_00410	p233	358	JP288431	47	93
	Anchor family protein	cell surface protein of unknown function, anchored in plasmamembrane; Streptococcus agalactiae NEM316] emb|CAD47188.1| Unknown [1,0E-15]	3d.g17669 mod	THAOC_17669	p206	354	JP288427	51	160			0.29
	Proteophosphoglycan	cell surface protein of unknown function; putative proteophosphoglycan; Leishmania major strain Friedlin] gb|AAZ14281.1| proteophosphoglycan 5 [1,0E-09]	3d.g15629.t1	THAOC_15629	p456	9790	JP296387	90	169
PHOTOSYNTHETIC ELECTRON TRANSPORT CHAIN	PsbA	Photosystem II D1 protein (Photosystem Q(B) protein)	3d.g30214.t1	YP_004072608cp		8197	JP294892	82	66			0.70 ± 0.33
	PsbD	Photosystem II D2 protein (Photosystem Q(A) protein)	3d.g30547.t1 rd 3d.g30430.t1 3d.g28387.t1 3d.g26186.t1 3d.g24371.t1	YP_004072562cp		9958	JP296551	11	11			0.67 ± 0.29
	PsbB	Photosystem II CP47 chlorophyll apoprotein	3d.g26181.t1	YP_004072575cp		9756 8714	JP296354 JP295407	11	7			1.05 ± 0.25
	PsbC	Photosystem II CP43 chlorophyll apoprotein	3d.g30546.t1 rd 3d.g30429.t1 3d.g28386.t1 3d.g26185.t1	YP_004072563cp		x	x	0	0			0.57 ± 0.18
	PetA	Cytochrome f	3d.g30443.t1 rd 3d.g26196.t1	YP_004072545cp		2543	JP290213	1	2			0.41 ± 0.03
	PetB	Cytochrome b6	3d.g30550.t1 rd 3d.g30432.t1 3d.g28389.t1 3d.g26188.t1	YP_004072559cp		8207	JP294902	10	1			0.21 ± 0.05
	PsaA	Photosystem I P700 chlorophyll a apoprotein A1	3d.g17915.t1	YP_004072597cp		8208 9218 9918	JP294903 JP295905 JP296512	32	22			0.57 ± 0.05
	PsaB	Photosystem I P700 chlorophyll a apoprotein A2	3d.g17916.t1	YP_004072596cp		8208 9218 9918	JP294903 JP295905 JP296512	32	22			0.43 ± 0.08
nt Nucleotide sequence (rRNA)
mt Sequence is encoded in the mitochondrial genome
cp Sequence is encoded in the chloroplast genome
z Gene lacks EST support from 454 transcriptome
rd Redundant gene model due to assembly artefacts
mod User model was created by manual modification of the automatic AUGUSTUS model, taking into account additional information like ESTs and conserved regions identified by BLAST
h Best automatic gene model was revealed by running AUGUSTUS with parameters optimized for human (h) instead of diatom (d) genomic sequences
n.d. Signal below RT-qPCR detection limit
