# Supplementary material for: Genome and low-iron response of an oceanic diatom adapted to chronic iron limitation
Source: Genome Biol. 2012 Jul 26;13(7):R66. doi: 10.1186/gb-2012-13-7-r66 (PMC3491386; doi:10.1186/gb-2012-13-7-r66)
Supplement: Additional file 9 — Supplemental table - comparative genomics of selected genes with a putative adaptive relevance. The table contains all official database identifiers for the gene products listed in Table 3. The file is in .xls format. [file gb-2012-13-7-r66-S9.XLS]

## Sheet: Tabelle1
	gene product (shortcut)	gene product (name)	target location		T. oceanica gene models (AUGUSTUS unique identifier)	T. pseudonana gene models (Genbank unique identifier)	F. cylindrus gene models (JGI unique identifier)	P. tricornutum gene models (Genbank unique identifier)
	gene	product	destination	mutual substitution at low-iron	To	Tp	Pt	Fc
	PETF	ferredoxin	chloroplast	ferredoxin -> flavodoxin (short)	g25559 (PETF)	ref|YP_874492	ref|YP_874403	Fracy1_cp_[91625-91921]
	FLDA(s)	flavodoxin (short)	chloroplast	ferredoxin -> flavodoxin (short)	g31152 (FLDA1) g19008 (FLDA2)	x	ref|XP_002184899	jgi|Fracy1|197622
	FLDA(l)	flavodoxin (long)	SP		g16623	ref|XP_002291468	ref|XP_002181124	jgi|Fracy1|143628
	CYTC6 (type A)	cytochrome c6	chloroplast	cytochrome c6 (type A) -> plastocyanin	g6916 (CYTC6A) g24412 (CYTC6B)	ref|XP_002291974	ref|XP_002186138	jgi|Fracy1|271949
	CYTC6 (type B)	cytochrome c6	SP		g22328	ref|XP_002290071	ref|XP_002181528	x
	PETE/PCY	plastocyanin	chloroplast	cytochrome c6 (type A) -> plastocyanin	g6915 (PETE)	x	x	jgi|Fracy1|272258
	class II FBA (type A)	class II fructosebisphosphate aldolase	CP pyrenoid	class II FBA (type A) -> class I FBA (type A)	g388 (FBA1)	ref|XP_002290003	ref|XP_002176182	jgi|Fracy1|206976
	class II FBA (type B)	class II fructosebisphosphate aldolase	CP stroma	class II FBA (type B) -> class I FBA (type B)	g12069 (FBA2)	ref|XP_002288320	ref|XP_002183771	jgi|Fracy1|269285
	class II FBA (type C)	class II fructosebisphosphate aldolase	cytosolic	class II FBA (type C) -> class I FBA (type C)	g24977	ref|XP_002291506	ref|XP_002181958	jgi|Fracy1|258994
	class I FBA (type A)	class I fructosebisphosphate aldolase	CP pyrenoid	class II FBA (type A) -> class I FBA (type A)	g2112 (FBA3)	x	ref|XP_002185431	jgi|Fracy1|182808
	class I FBA (type B)	class I fructosebisphosphate aldolase	CP stroma	class II FBA (type B) -> class I FBA (type B)	g19407	x	x	jgi|Fracy1|179823
	class I FBA (type C)	class I fructosebisphosphate aldolase	cytosolic	class II FBA (type C) -> class I FBA (type C)	g24978 (FBA4)	ref|XP_002294849	ref|XP_002176520	jgi|Fracy1|191311
	gene	product	destination	putative role in iron-uptake	To	Tp	Pt	Fc
	ISIP1	iron starvation induced protein 1	cell surface	receptor (?)	g30995 (ISIP1A) g27288 (ISIP1B)	x	ref|XP_002183904	jgi|Fracy1|236570 jgi|Fracy1|240619 jgi|Fracy1|241515
	ISIP3	iron starvation induced protein 3	cell surface	co-receptor (?)	g34758 (ISIP3)	ref|XP_002297275	ref|XP_002182075	jgi|Fracy1|182258 jgi|Fracy1|268337
