# Supplementary material for: Genome and low-iron response of an oceanic diatom adapted to chronic iron limitation
Source: Genome Biol. 2012 Jul 26;13(7):R66. doi: 10.1186/gb-2012-13-7-r66 (PMC3491386; doi:10.1186/gb-2012-13-7-r66)
Supplement: Additional file 10 — Supplemental table - BLAST mapping of T. oceanica transcript fragments versus NCBI databases and other diatom genomes. The table provides a comprehensive overview for all 11,264 transcript fragments with read statistics, best BLASTX hits to NCBI nr and Conserved Domain Database, and additional best TBLASTX hits to the genomes of T. pseudonana, P. tricornutum and F. cylindrus, notably including worldwide web link-outs to the respective orthologous genes of these species. The file is in .xls format (compressed to .zip). [file gb-2012-13-7-r66-S10.ZIP]

Archive with 1 entries (1 files):
- Additional file 9 - Table S5 (Transcriptome_Mapping) R GB.xls
