# Supplementary material for: Genome and low-iron response of an oceanic diatom adapted to chronic iron limitation
Source: Genome Biol. 2012 Jul 26;13(7):R66. doi: 10.1186/gb-2012-13-7-r66 (PMC3491386; doi:10.1186/gb-2012-13-7-r66)
Supplement: Additional file 10 — Supplemental table - BLAST mapping of T. oceanica transcript fragments versus NCBI databases and other diatom genomes. The table provides a comprehensive overview for all 11,264 transcript fragments with read statistics, best BLASTX hits to NCBI nr and Conserved Domain Database, and additional best TBLASTX hits to the genomes of T. pseudonana, P. tricornutum and F. cylindrus, notably including worldwide web link-outs to the respective orthologous genes of these species. The file is in .xls format (compressed to .zip). [file gb-2012-13-7-r66-S10.ZIP › Additional file 9 - Table S5 (Transcriptome_Mapping) R GB.xls]

## Sheet: To_20100426
running number (index)	custom unique identifier of transcript contig	genbank identifier	contig length [bases]	reads recovered from high iron library	reads recovered from low iron library	fold change between high iron and low iron library	statistical log likelihood ratio after Stekel et al. 2000 (R >= 4 means a highly significant difference in abundance between high and low iron libraries)				weblink to best hit	best BLASTX hit in NCBI non-redundant protein database	Evalue of best hit				weblink to best hit	best BLASTX hit in NCBI conserved domain database	Evalue of best hit			best BLASTN hit in T. oceanica genome assembly	position on genome contig	Evalue of best hit			best BLASTX hit in AUGUSTUS predicted gene models	gene locus (Genbank) of AUGUSTUS gene model	position of hit in protein model (highest scoring pattern)	Evalue of best hit										weblink to closest ortholog protein in JGI T. pseudonana genome browser	Evalue of best hit								weblink to closest ortholog protein in JGI F. cylindrus genome browser
# [index]	database identifier (full)	official GenBank ID [transcript contig]	Length [nt]	Control High Iron [10 µM Fe]	Stress Low Iron [3 nM Fe]	Fold Change	R		NR accession	Adresse	NCBI	NR	Evalue		CDD accession	Adresse	NCBI	CDD	Evalue	for/rev		To_Gass_LK	location	Evalue	for/rev		AUGUSTUS gene models	Gene Locus	location	Evalue	for/rev				Tp (all sequences)	Evalue	Tp_Gass3	location	Adresse	Browser View	Evalue	for/rev		Fc (all sequences)	Evalue	Fc_Gass1	location	Adresse	Browser View
1	gnl|To_Tass_Lars_20100201|00001	JP288099	266	9	0	-Inf	2.73907		XP_002158217	http://www.ncbi.nlm.nih.gov/protein/XP_002158217?report=fasta&log$=seqview	NCBI_NR/XP_002158217	PREDICTED: similar to ribosomal protein L8 [Hydra magnipapillata] 2E-24 FORWARD	2e-24		104054	http://www.ncbi.nlm.nih.gov/Structure/cdd/cddsrv.cgi?uid=104054	NCBI_CDD/104054	PRK09612, rpl2p, 50S ribosomal protein L2P; Validated. 2E-19 FORWARD	2e-19	FORWARD		gnl|To_Gass20100719_LK|15122 length=9689 numreads=275	contig_15122:2136-2181	0.001	BLASTN		gnl|To_proteome_3d|3d.g12666.t5	THAOC_12666	397-456_of_467_aa	2e-18	FORWARD				gnl|Tp_AllESTs|JGI_CAAH3686.rev	2e-31	gnl|Thaps3_Gass3|chr_14	chr_14:739905-740084	http://genome.jgi-psf.org/cgi-bin/browserLoad?db=Thaps3&position=chr_14:739905-740084	Thaps3/chr_14:739905-740084	4e-31	FORWARD		gnl|Fracy1_AllESTs_Tass|246_1_CCUX_EXTA	3e-32	gnl|Fracy1_Gass1|scaffold_5	scaffold_5:1175955-1176134	http://genome.jgi-psf.org/cgi-bin/browserLoad?db=Fracy1&position=scaffold_5:1175955-1176134	Fracy1/scaffold_5:1175955-1176134
2	gnl|To_Tass_Lars_20100201|00002	JP288100	231	2	0	-Inf	0.608682			http://www.ncbi.nlm.nih.gov/protein/?report=fasta&log$=seqview	NCBI_NR/					http://www.ncbi.nlm.nih.gov/Structure/cdd/cddsrv.cgi?uid=	NCBI_CDD/					gnl|To_Gass20100719_LK|48338 length=5539 numreads=163	contig_48338:5016-5235	1e-114	BLASTN		gnl|To_proteome_3d|3d.g34718.t1	THAOC_34718	591-619_of_619_aa	6e-09	REVERSE				gnl|Tp_AllESTs|JGI_XZD8656.fwd	0.046	gnl|Thaps3_Gass3|chr_14	chr_14:776879-776983	http://genome.jgi-psf.org/cgi-bin/browserLoad?db=Thaps3&position=chr_14:776879-776983	Thaps3/chr_14:776879-776983	0.028	FORWARD						http://genome.jgi-psf.org/cgi-bin/browserLoad?db=Fracy1&position=	Fracy1/
3	gnl|To_Tass_Lars_20100201|00003	JP288101	224	3	0	-Inf	0.913023		XP_002295411	http://www.ncbi.nlm.nih.gov/protein/XP_002295411?report=fasta&log$=seqview	NCBI_NR/XP_002295411	predicted protein [Thalassiosira pseudonana CCMP1335] gb|ACI64128.1| predicted protein [Thalassiosira pseudonana CCMP1335] 0.071 REVERSE	0.071			http://www.ncbi.nlm.nih.gov/Structure/cdd/cddsrv.cgi?uid=	NCBI_CDD/					gnl|To_Gass20100719_LK|44909 length=8177 numreads=268	contig_44909:5758-5978	1e-113	BLASTN		gnl|To_proteome_3d|3d.g31105.t1	THAOC_31105	516-540_of_540_aa	3e-09	REVERSE				gnl|Thaps3_Gass3|chr_18	3e-05	gnl|Thaps3_Gass3|chr_18	chr_18:370770-370853	http://genome.jgi-psf.org/cgi-bin/browserLoad?db=Thaps3&position=chr_18:370770-370853	Thaps3/chr_18:370770-370853	2e-05	REVERSE		gnl|Fracy1_Gass1|scaffold_6	9e-06	gnl|Fracy1_Gass1|scaffold_6	scaffold_6:2108965-2109048	http://genome.jgi-psf.org/cgi-bin/browserLoad?db=Fracy1&position=scaffold_6:2108965-2109048	Fracy1/scaffold_6:2108965-2109048
4	gnl|To_Tass_Lars_20100201|00004	JP288102	257	0	2	Inf	0.595488		XP_002294641	http://www.ncbi.nlm.nih.gov/protein/XP_002294641?report=fasta&log$=seqview	NCBI_NR/XP_002294641	predicted protein [Thalassiosira pseudonana CCMP1335] gb|EED88001.1| predicted protein [Thalassiosira pseudonana CCMP1335] 4E-26 REVERSE	4e-26		34648	http://www.ncbi.nlm.nih.gov/Structure/cdd/cddsrv.cgi?uid=34648	NCBI_CDD/34648	COG5043, MRS6, Vacuolar protein sorting-associated protein [Intracellular trafficking and secretion]. 0.034 REVERSE	0.034	REVERSE		gnl|To_Gass20100719_LK|7776 length=8649 numreads=211	contig_7776:3132-3264	2e-67	BLASTN		gnl|To_proteome_3d|3d.g7536.t3	THAOC_07536	557-636_of_797_aa	7e-42	REVERSE				gnl|Thaps3_Gass3|chr_20	3e-29	gnl|Thaps3_Gass3|chr_20	chr_20:655167-655295	http://genome.jgi-psf.org/cgi-bin/browserLoad?db=Thaps3&position=chr_20:655167-655295	Thaps3/chr_20:655167-655295	2e-29	REVERSE		gnl|Fracy1_Gass1|scaffold_6	9e-12	gnl|Fracy1_Gass1|scaffold_6	scaffold_6:675048-675185	http://genome.jgi-psf.org/cgi-bin/browserLoad?db=Fracy1&position=scaffold_6:675048-675185	Fracy1/scaffold_6:675048-675185
5	gnl|To_Tass_Lars_20100201|00005	JP288103	210	1	1	0	2.5052e-05			http://www.ncbi.nlm.nih.gov/protein/?report=fasta&log$=seqview	NCBI_NR/					http://www.ncbi.nlm.nih.gov/Structure/cdd/cddsrv.cgi?uid=	NCBI_CDD/					gnl|To_Gass20100719_LK|17769 length=3010 numreads=58	contig_17769:756-938	1e-80	BLASTN										gnl|Tp_AllESTs|JGI_CAAC4094.rev	0.2	gnl|Thaps3_Gass3|chr_1	chr_1:1839647-1839697	http://genome.jgi-psf.org/cgi-bin/browserLoad?db=Thaps3&position=chr_1:1839647-1839697	Thaps3/chr_1:1839647-1839697	0.16	FORWARD		gnl|Fracy1_Gass1|scaffold_7	0.15	gnl|Fracy1_Gass1|scaffold_7	scaffold_7:2335307-2335474	http://genome.jgi-psf.org/cgi-bin/browserLoad?db=Fracy1&position=scaffold_7:2335307-2335474	Fracy1/scaffold_7:2335307-2335474
6	gnl|To_Tass_Lars_20100201|00006	JP288104	249	0	17	Inf	5.06165		XP_002179997	http://www.ncbi.nlm.nih.gov/protein/XP_002179997?report=fasta&log$=seqview	NCBI_NR/XP_002179997	predicted protein [Phaeodactylum tricornutum CCAP 1055/1] gb|EEC48188.1| predicted protein [Phaeodactylum tricornutum CCAP 1055/1] 0,000002 REVERSE	2e-06			http://www.ncbi.nlm.nih.gov/Structure/cdd/cddsrv.cgi?uid=	NCBI_CDD/					gnl|To_Gass20100719_LK|4903 length=7010 numreads=257	contig_4903:5211-5458	1e-134	BLASTN		gnl|To_proteome_3d|3d.g5312.t2	THAOC_05312	250-323_of_1485_aa	6e-37	REVERSE				gnl|Thaps3_Gass3|chr_6	2e-33	gnl|Thaps3_Gass3|chr_6	chr_6:1273396-1273617	http://genome.jgi-psf.org/cgi-bin/browserLoad?db=Thaps3&position=chr_6:1273396-1273617	Thaps3/chr_6:1273396-1273617	1e-33	REVERSE		gnl|Fracy1_Gass1|scaffold_5	5e-05	gnl|Fracy1_Gass1|scaffold_5	scaffold_5:368312-368467	http://genome.jgi-psf.org/cgi-bin/browserLoad?db=Fracy1&position=scaffold_5:368312-368467	Fracy1/scaffold_5:368312-368467
7	gnl|To_Tass_Lars_20100201|00007	JP288105	324	0	4	Inf	1.19098		XP_002290124	http://www.ncbi.nlm.nih.gov/protein/XP_002290124?report=fasta&log$=seqview	NCBI_NR/XP_002290124	predicted protein [Thalassiosira pseudonana CCMP1335] gb|EED91876.1| predicted protein [Thalassiosira pseudonana CCMP1335] 6E-43 FORWARD	6e-43		102331	http://www.ncbi.nlm.nih.gov/Structure/cdd/cddsrv.cgi?uid=102331	NCBI_CDD/102331	PRK06349, PRK06349, homoserine dehydrogenase; Provisional. 1E-20 FORWARD	1e-20	FORWARD		gnl|To_Gass20100719_LK|3442 length=11889 numreads=248	contig_3442:9873-10195	1e-172	BLASTN		gnl|To_proteome_3d|3d.g3565.t1	THAOC_03565	186-281_of_475_aa	6e-48	FORWARD				gnl|Thaps3_Gass3|chr_5	5e-56	gnl|Thaps3_Gass3|chr_5	chr_5:470717-471004	http://genome.jgi-psf.org/cgi-bin/browserLoad?db=Thaps3&position=chr_5:470717-471004	Thaps3/chr_5:470717-471004	3e-56	FORWARD		gnl|Fracy1_Gass1|scaffold_1	5e-50	gnl|Fracy1_Gass1|scaffold_1	scaffold_1:561663-561950	http://genome.jgi-psf.org/cgi-bin/browserLoad?db=Fracy1&position=scaffold_1:561663-561950	Fracy1/scaffold_1:561663-561950
8	gnl|To_Tass_Lars_20100201|00008	JP288106	376	0	4	Inf	1.19098			http://www.ncbi.nlm.nih.gov/protein/?report=fasta&log$=seqview	NCBI_NR/				113898	http://www.ncbi.nlm.nih.gov/Structure/cdd/cddsrv.cgi?uid=113898	NCBI_CDD/113898	pfam05144, Phage_CRI, Phage replication protein CRI. The phage replication protein CRI, is also known as Gene II, is essential for DNA replication. 0.42 REVERSE	0.42	REVERSE		gnl|To_Gass20100719_LK|7284 length=2847 numreads=72	contig_7284:858-1233	0	BLASTN		gnl|To_proteome_3d|3d.g7113.t6	THAOC_07113	360-484_of_496_aa	7e-68	FORWARD				gnl|Thaps3_Gass3|chr_23	8e-11	gnl|Thaps3_Gass3|chr_23	chr_23:363675-363818	http://genome.jgi-psf.org/cgi-bin/browserLoad?db=Thaps3&position=chr_23:363675-363818	Thaps3/chr_23:363675-363818	5e-11	FORWARD		gnl|Fracy1_Gass1|scaffold_5	0.094	gnl|Fracy1_Gass1|scaffold_5	scaffold_5:2232184-2232306	http://genome.jgi-psf.org/cgi-bin/browserLoad?db=Fracy1&position=scaffold_5:2232184-2232306	Fracy1/scaffold_5:2232184-2232306
9	gnl|To_Tass_Lars_20100201|00009	JP288107	239	4	1	-3	0.428498			http://www.ncbi.nlm.nih.gov/protein/?report=fasta&log$=seqview	NCBI_NR/					http://www.ncbi.nlm.nih.gov/Structure/cdd/cddsrv.cgi?uid=	NCBI_CDD/					gnl|To_Gass20100719_LK|1760 length=7714 numreads=181	contig_1760:1809-2043	1e-124	BLASTN										gnl|Thaps3_Gass3|chr_18	0.88	gnl|Thaps3_Gass3|chr_18	chr_18:294213-294275	http://genome.jgi-psf.org/cgi-bin/browserLoad?db=Thaps3&position=chr_18:294213-294275	Thaps3/chr_18:294213-294275	0.54	REVERSE		gnl|Fracy1_Gass1|scaffold_14	0.43	gnl|Fracy1_Gass1|scaffold_14	scaffold_14:813036-813119	http://genome.jgi-psf.org/cgi-bin/browserLoad?db=Fracy1&position=scaffold_14:813036-813119	Fracy1/scaffold_14:813036-813119
10	gnl|To_Tass_Lars_20100201|00010		149	0	5	Inf	1.48872		XP_002291319	http://www.ncbi.nlm.nih.gov/protein/XP_002291319?report=fasta&log$=seqview	NCBI_NR/XP_002291319	predicted protein [Thalassiosira pseudonana CCMP1335] gb|EED91426.1| predicted protein [Thalassiosira pseudonana CCMP1335] 0,00000000000003 REVERSE	3e-14			http://www.ncbi.nlm.nih.gov/Structure/cdd/cddsrv.cgi?uid=	NCBI_CDD/					gnl|To_Gass20100719_LK|48852 length=4775 numreads=84	contig_48852:3863-3884	0.16	BLASTN		gnl|To_proteome_3d|3d.g33805.t4	THAOC_33805	246-291_of_430_aa	8e-05	REVERSE				gnl|Thaps3_Gass3|chr_6	2e-20	gnl|Thaps3_Gass3|chr_6	chr_6:234013-234150	http://genome.jgi-psf.org/cgi-bin/browserLoad?db=Thaps3&position=chr_6:234013-234150	Thaps3/chr_6:234013-234150	9e-21	REVERSE		gnl|Fracy1_Gass1|scaffold_60	0.17	gnl|Fracy1_Gass1|scaffold_60	scaffold_60:218308-218388	http://genome.jgi-psf.org/cgi-bin/browserLoad?db=Fracy1&position=scaffold_60:218308-218388	Fracy1/scaffold_60:218308-218388
11	gnl|To_Tass_Lars_20100201|00011	JP288108	216	5	0	-Inf	1.52171		XP_002250665	http://www.ncbi.nlm.nih.gov/protein/XP_002250665?report=fasta&log$=seqview	NCBI_NR/XP_002250665	hypothetical protein BRAFLDRAFT_112718 [Branchiostoma floridae] gb|EEA29836.1| hypothetical protein BRAFLDRAFT_112718 [Branchiostoma floridae] 0.45 FORWARD	0.45		115191	http://www.ncbi.nlm.nih.gov/Structure/cdd/cddsrv.cgi?uid=115191	NCBI_CDD/115191	pfam06519, TolA, TolA protein. This family consists of several bacterial TolA proteins as well as two eukaryotic proteins of unknown function. Tol proteins are involved in the translocation of group A colicins. Colicins are bacterial protein toxins, which are active against Escherichia coli and other related species (See pfam01024). TolA is anchored to the cytoplasmic membrane by a single membran…	0.044	FORWARD		gnl|To_Gass20100719_LK|4209 length=2520 numreads=38	contig_4209:1133-1351	6e-82	BLASTN		gnl|To_proteome_3d|3d.g4519.t3	THAOC_04519	304-375_of_636_aa	4e-33	FORWARD				gnl|Thaps3_Gass3|chr_15	0.034	gnl|Thaps3_Gass3|chr_15	chr_15:789260-789316	http://genome.jgi-psf.org/cgi-bin/browserLoad?db=Thaps3&position=chr_15:789260-789316	Thaps3/chr_15:789260-789316	0.022	FORWARD		gnl|Fracy1_Gass1|scaffold_57	0.0002	gnl|Fracy1_Gass1|scaffold_57	scaffold_57:339863-339949	http://genome.jgi-psf.org/cgi-bin/browserLoad?db=Fracy1&position=scaffold_57:339863-339949	Fracy1/scaffold_57:339863-339949
12	gnl|To_Tass_Lars_20100201|00012		144	5	0	-Inf	1.52171			http://www.ncbi.nlm.nih.gov/protein/?report=fasta&log$=seqview	NCBI_NR/					http://www.ncbi.nlm.nih.gov/Structure/cdd/cddsrv.cgi?uid=	NCBI_CDD/					gnl|To_Gass20100719_LK|46589 length=9827 numreads=340	contig_46589:8585-8715	6e-69	BLASTN										gnl|Tp_AllESTs|JGI_XZD290.fwd	0.43	gnl|Thaps3_Gass3|chr_6	chr_6:413080-413172	http://genome.jgi-psf.org/cgi-bin/browserLoad?db=Thaps3&position=chr_6:413080-413172	Thaps3/chr_6:413080-413172	0.23	REVERSE		gnl|Fracy1_Gass1|scaffold_24	0.13	gnl|Fracy1_Gass1|scaffold_24	scaffold_24:870447-870548	http://genome.jgi-psf.org/cgi-bin/browserLoad?db=Fracy1&position=scaffold_24:870447-870548	Fracy1/scaffold_24:870447-870548
13	gnl|To_Tass_Lars_20100201|00013	JP288109	670	15	42	1.8	2.80334		XP_002292558	http://www.ncbi.nlm.nih.gov/protein/XP_002292558?report=fasta&log$=seqview	NCBI_NR/XP_002292558	predicted protein [Thalassiosira pseudonana CCMP1335] gb|EED89754.1| predicted protein [Thalassiosira pseudonana CCMP1335] 1E-45 REVERSE	1e-45		113902	http://www.ncbi.nlm.nih.gov/Structure/cdd/cddsrv.cgi?uid=113902	NCBI_CDD/113902	pfam05149, Flagellar_rod, Paraflagellar rod protein. This family consists of several eukaryotic paraflagellar rod component proteins. The eukaryotic flagellum represents one of the most complex macromolecular structures found in any organism and contains more than 250 proteins. In addition to its locomotive role, the flagellum is probably involved in nutrient uptake since receptors for host low-d…	0.15	REVERSE		gnl|To_Gass20100719_LK|2847 length=7040 numreads=205	contig_2847:5411-5668	1e-141	BLASTN		gnl|To_proteome_3d|3d.g2615.t1	THAOC_02615	38-195_of_211_aa	8e-61	REVERSE				gnl|Thaps3_Gass3|chr_10	5e-84	gnl|Thaps3_Gass3|chr_10	chr_10:70278-70583	http://genome.jgi-psf.org/cgi-bin/browserLoad?db=Thaps3&position=chr_10:70278-70583	Thaps3/chr_10:70278-70583	3e-84	REVERSE		gnl|Fracy1_AllESTs_Tass|2019_1_CCUX_EXTA	1e-53	gnl|Fracy1_Gass1|scaffold_21	scaffold_21:49827-50006	http://genome.jgi-psf.org/cgi-bin/browserLoad?db=Fracy1&position=scaffold_21:49827-50006	Fracy1/scaffold_21:49827-50006
14	gnl|To_Tass_Lars_20100201|00014	JP288110	346	14	4	-2.5	1.31088		XP_002293167	http://www.ncbi.nlm.nih.gov/protein/XP_002293167?report=fasta&log$=seqview	NCBI_NR/XP_002293167	predicted protein [Thalassiosira pseudonana CCMP1335] gb|EED89628.1| predicted protein [Thalassiosira pseudonana CCMP1335] 0,00000000000000006 FORWARD	6e-17			http://www.ncbi.nlm.nih.gov/Structure/cdd/cddsrv.cgi?uid=	NCBI_CDD/					gnl|To_Gass20100719_LK|24491 length=19184 numreads=626	contig_24491:3399-3624	1e-125	BLASTN		gnl|To_proteome_3d|3d.g20913.t2	THAOC_20913	63-130_of_130_aa	2e-36	FORWARD				gnl|Tp_AllESTs|JGI_XZD2895.fwd	8e-23	gnl|Thaps3_Gass3|chr_12	chr_12:368725-368919	http://genome.jgi-psf.org/cgi-bin/browserLoad?db=Thaps3&position=chr_12:368725-368919	Thaps3/chr_12:368725-368919	5e-23	FORWARD		gnl|Fracy1_AllESTs_Tass|3051_1_CCUX_EXTA	8e-05	gnl|Fracy1_Gass1|scaffold_64	scaffold_64:145756-145938	http://genome.jgi-psf.org/cgi-bin/browserLoad?db=Fracy1&position=scaffold_64:145756-145938	Fracy1/scaffold_64:145756-145938
15	gnl|To_Tass_Lars_20100201|00015	JP288111	1322	34	114	2.4	9.64912		XP_002291696	http://www.ncbi.nlm.nih.gov/protein/XP_002291696?report=fasta&log$=seqview	NCBI_NR/XP_002291696	predicted protein [Thalassiosira pseudonana CCMP1335] gb|EED90547.1| predicted protein [Thalassiosira pseudonana CCMP1335] 3E-28 FORWARD	3e-28		29152	http://www.ncbi.nlm.nih.gov/Structure/cdd/cddsrv.cgi?uid=29152	NCBI_CDD/29152	cd00190, Tryp_SPc, Trypsin-like serine protease; Many of these are synthesized as inactive precursor zymogens that are cleaved during limited proteolysis to generate their active forms. Alignment contains also inactive enzymes that have substitutions of the catalytic triad residues.. 0,000000000000003 FORWARD	3e-15	FORWARD		gnl|To_Gass20100719_LK|3446 length=3815 numreads=129	contig_3446:1775-2505	0	BLASTN		gnl|To_proteome_3d|3d.g3569.t2	THAOC_03569	242-497_of_497_aa	1e-145	FORWARD				gnl|Thaps3_Gass3|chr_18	1e-42	gnl|Thaps3_Gass3|chr_18	chr_18:717893-718093	http://genome.jgi-psf.org/cgi-bin/browserLoad?db=Thaps3&position=chr_18:717893-718093	Thaps3/chr_18:717893-718093	7e-43	FORWARD		gnl|Fracy1_Gass1|scaffold_22	6e-21	gnl|Fracy1_Gass1|scaffold_22	scaffold_22:550351-550464	http://genome.jgi-psf.org/cgi-bin/browserLoad?db=Fracy1&position=scaffold_22:550351-550464	Fracy1/scaffold_22:550351-550464
16	gnl|To_Tass_Lars_20100201|00016	JP288112	525	2	3	0.5	0.0404879		XP_002286073	http://www.ncbi.nlm.nih.gov/protein/XP_002286073?report=fasta&log$=seqview	NCBI_NR/XP_002286073	predicted protein [Thalassiosira pseudonana CCMP1335] gb|EED95714.1| predicted protein [Thalassiosira pseudonana CCMP1335] 0,0000000001 REVERSE	1e-10		32921	http://www.ncbi.nlm.nih.gov/Structure/cdd/cddsrv.cgi?uid=32921	NCBI_CDD/32921	COG3107, LppC, Putative lipoprotein [General function prediction only]. 0.38 FORWARD	0.38	FORWARD		gnl|To_Gass20100719_LK|41158 length=2632 numreads=51	contig_41158:2270-2632	0	BLASTN		gnl|To_proteome_3d|3d.g28748.t1	THAOC_28748	1-109_of_109_aa	1e-60	REVERSE				gnl|Thaps3_Gass3|chr_1	1e-07	gnl|Thaps3_Gass3|chr_1	chr_1:766925-767080	http://genome.jgi-psf.org/cgi-bin/browserLoad?db=Thaps3&position=chr_1:766925-767080	Thaps3/chr_1:766925-767080	7e-08	REVERSE		gnl|Fracy1_Gass1|scaffold_8	0.15	gnl|Fracy1_Gass1|scaffold_8	scaffold_8:40593-40724	http://genome.jgi-psf.org/cgi-bin/browserLoad?db=Fracy1&position=scaffold_8:40593-40724	Fracy1/scaffold_8:40593-40724
17	gnl|To_Tass_Lars_20100201|00017		196	11	0	-Inf	3.34775			http://www.ncbi.nlm.nih.gov/protein/?report=fasta&log$=seqview	NCBI_NR/					http://www.ncbi.nlm.nih.gov/Structure/cdd/cddsrv.cgi?uid=	NCBI_CDD/					gnl|To_Gass20100719_LK|37588 length=4847 numreads=115	contig_37588:1682-1877	1e-107	BLASTN										gnl|Thaps3_Gass3|chr_2	0.03	gnl|Thaps3_Gass3|chr_2	chr_2:1894108-1894182	http://genome.jgi-psf.org/cgi-bin/browserLoad?db=Thaps3&position=chr_2:1894108-1894182	Thaps3/chr_2:1894108-1894182	0.02	FORWARD		gnl|Fracy1_Gass1|scaffold_82	0.41	gnl|Fracy1_Gass1|scaffold_82	scaffold_82:177334-177456	http://genome.jgi-psf.org/cgi-bin/browserLoad?db=Fracy1&position=scaffold_82:177334-177456	Fracy1/scaffold_82:177334-177456
18	gnl|To_Tass_Lars_20100201|00018	JP288113	1486	119	104	-0.1	0.271531		XP_002295301	http://www.ncbi.nlm.nih.gov/protein/XP_002295301?report=fasta&log$=seqview	NCBI_NR/XP_002295301	predicted protein [Thalassiosira pseudonana CCMP1335] gb|EED87367.1| predicted protein [Thalassiosira pseudonana CCMP1335] 6E-19 FORWARD	6e-19		113652	http://www.ncbi.nlm.nih.gov/Structure/cdd/cddsrv.cgi?uid=113652	NCBI_CDD/113652	pfam04886, PT, PT repeat. This short repeat is composed on the tetrapeptide XPTX. This repeat is found in a variety of proteins, however it is not clear if these repeats are homologous to each other. The alignment represents nine copies of this repeat. 0.003 FORWARD	0.003	FORWARD		gnl|To_Gass20100719_LK|2657 length=6943 numreads=214	contig_2657:4298-4889	0	BLASTN		gnl|To_proteome_3d|3d.g2280.t4	THAOC_02280	10-456_of_456_aa	0	FORWARD				gnl|Tp_AllESTs|JGI_XZD1021.fwd	1e-15	gnl|Thaps3_Gass3|chr_24	chr_24:220003-220230	http://genome.jgi-psf.org/cgi-bin/browserLoad?db=Thaps3&position=chr_24:220003-220230	Thaps3/chr_24:220003-220230	1e-10	FORWARD		gnl|Fracy1_Gass1|scaffold_77	1e-12	gnl|Fracy1_Gass1|scaffold_77	scaffold_77:96445-96645	http://genome.jgi-psf.org/cgi-bin/browserLoad?db=Fracy1&position=scaffold_77:96445-96645	Fracy1/scaffold_77:96445-96645
19	gnl|To_Tass_Lars_20100201|00019	JP288114	1209	6	28	3.7	3.28193		XP_002286257	http://www.ncbi.nlm.nih.gov/protein/XP_002286257?report=fasta&log$=seqview	NCBI_NR/XP_002286257	predicted protein [Thalassiosira pseudonana CCMP1335] gb|EED95898.1| predicted protein [Thalassiosira pseudonana CCMP1335] 1E-160 FORWARD	1e-160		29397	http://www.ncbi.nlm.nih.gov/Structure/cdd/cddsrv.cgi?uid=29397	NCBI_CDD/29397	cd01926, cyclophilin_ABH_like, cyclophilin_ABH_like: Cyclophilin A, B and H-like cyclophilin-type peptidylprolyl cis- trans isomerase (PPIase) domain. This family represents the archetypal cystolic cyclophilin similar to human cyclophilins A, B and H. PPIase is an enzyme which accelerates protein folding by catalyzing the cis-trans isomerization of the peptide bonds preceding proline residues. Th…	4e-64	FORWARD		gnl|To_Gass20100719_LK|1798 length=6111 numreads=148	contig_1798:4431-5313	0	BLASTN		gnl|To_proteome_3d|3d.g1498.t3	THAOC_01498	126-487_of_487_aa	0	FORWARD				gnl|Thaps3_Gass3|chr_1	1e-166	gnl|Thaps3_Gass3|chr_1	chr_1:1652189-1652689	http://genome.jgi-psf.org/cgi-bin/browserLoad?db=Thaps3&position=chr_1:1652189-1652689	Thaps3/chr_1:1652189-1652689	1e-166	FORWARD		gnl|Fracy1_AllESTs_Tass|2157_1_CCUX_EXTA	1e-145	gnl|Fracy1_Gass1|scaffold_12	scaffold_12:849406-849792	http://genome.jgi-psf.org/cgi-bin/browserLoad?db=Fracy1&position=scaffold_12:849406-849792	Fracy1/scaffold_12:849406-849792
20	gnl|To_Tass_Lars_20100201|00020	JP288115	585	15	11	-0.4	0.147681		XP_002293630	http://www.ncbi.nlm.nih.gov/protein/XP_002293630?report=fasta&log$=seqview	NCBI_NR/XP_002293630	predicted protein [Thalassiosira pseudonana CCMP1335] gb|EED89366.1| predicted protein [Thalassiosira pseudonana CCMP1335] 6E-43 FORWARD	6e-43		114217	http://www.ncbi.nlm.nih.gov/Structure/cdd/cddsrv.cgi?uid=114217	NCBI_CDD/114217	pfam05481, Myco_19_kDa, Mycobacterium 19 kDa lipoprotein antigen. Most of the antigens of Mycobacterium leprae and M. tuberculosis that have been identified are members of stress protein families, which are highly conserved throughout many diverse species. Of the M. leprae and M. tuberculosis antigens identified by monoclonal antibodies, all except the 18-kDa M. leprae antigen and the 19-kDa M. t…	0.008	FORWARD		gnl|To_Gass20100719_LK|45750 length=3611 numreads=100	contig_45750:788-1371	0	BLASTN		gnl|To_proteome_3d|3d.g32072.t1	THAOC_32072	458-627_of_627_aa	3e-91	FORWARD				gnl|Tp_AllESTs|JGI_XZD3800.rev	6e-54	gnl|Thaps3_Gass3|chr_13	chr_13:857431-857859	http://genome.jgi-psf.org/cgi-bin/browserLoad?db=Thaps3&position=chr_13:857431-857859	Thaps3/chr_13:857431-857859	7e-54	FORWARD		gnl|Fracy1_Gass1|scaffold_3	2e-48	gnl|Fracy1_Gass1|scaffold_3	scaffold_3:2124289-2124672	http://genome.jgi-psf.org/cgi-bin/browserLoad?db=Fracy1&position=scaffold_3:2124289-2124672	Fracy1/scaffold_3:2124289-2124672
21	gnl|To_Tass_Lars_20100201|00021	JP288116	303	3	0	-Inf	0.913023		XP_002277195	http://www.ncbi.nlm.nih.gov/protein/XP_002277195?report=fasta&log$=seqview	NCBI_NR/XP_002277195	PREDICTED: hypothetical protein [Vitis vinifera] 0.014 REVERSE	0.014		115892	http://www.ncbi.nlm.nih.gov/Structure/cdd/cddsrv.cgi?uid=115892	NCBI_CDD/115892	pfam07267, Nucleo_P87, Nucleopolyhedrovirus capsid protein P87. This family consists of several Nucleopolyhedrovirus capsid protein P87 sequences. P87 is expressed late in infection and concentrated in infected cell nuclei. 0.026 REVERSE	0.026	REVERSE		gnl|To_Gass20100719_LK|36440 length=2439 numreads=165	contig_36440:1627-1930	1e-155	BLASTN		gnl|To_proteome_3d|3d.g29159.t2	THAOC_29159	239-304_of_313_aa	2e-31	REVERSE				gnl|Thaps3_Gass3|chr_5	0.012	gnl|Thaps3_Gass3|chr_5	chr_5:1675871-1675933	http://genome.jgi-psf.org/cgi-bin/browserLoad?db=Thaps3&position=chr_5:1675871-1675933	Thaps3/chr_5:1675871-1675933	0.007	REVERSE		gnl|Fracy1_Gass1|scaffold_126	0.07	gnl|Fracy1_Gass1|scaffold_126	scaffold_126:8716-8961	http://genome.jgi-psf.org/cgi-bin/browserLoad?db=Fracy1&position=scaffold_126:8716-8961	Fracy1/scaffold_126:8716-8961
22	gnl|To_Tass_Lars_20100201|00022	JP288117	252	4	0	-Inf	1.21736			http://www.ncbi.nlm.nih.gov/protein/?report=fasta&log$=seqview	NCBI_NR/				31327	http://www.ncbi.nlm.nih.gov/Structure/cdd/cddsrv.cgi?uid=31327	NCBI_CDD/31327	COG1132, MdlB, ABC-type multidrug transport system, ATPase and permease components [Defense mechanisms]. 0.62 REVERSE	0.62	REVERSE		gnl|To_Gass20100719_LK|37321 length=2708 numreads=209	contig_37321:866-1117	1e-138	BLASTN		gnl|To_proteome_3d|3d.g25980.t1	THAOC_25980	15-48_of_146_aa	1e-13	REVERSE				gnl|Thaps3_Gass3|chr_4	0.71	gnl|Thaps3_Gass3|chr_4	chr_4:1927967-1928107	http://genome.jgi-psf.org/cgi-bin/browserLoad?db=Thaps3&position=chr_4:1927967-1928107	Thaps3/chr_4:1927967-1928107	0.44	REVERSE		gnl|Fracy1_Gass1|scaffold_17	0.8	gnl|Fracy1_Gass1|scaffold_17	scaffold_17:1075732-1075806	http://genome.jgi-psf.org/cgi-bin/browserLoad?db=Fracy1&position=scaffold_17:1075732-1075806	Fracy1/scaffold_17:1075732-1075806
23	gnl|To_Tass_Lars_20100201|00023	JP288118	1700	28	66	1.4	3.30896		XP_002285969	http://www.ncbi.nlm.nih.gov/protein/XP_002285969?report=fasta&log$=seqview	NCBI_NR/XP_002285969	predicted protein [Thalassiosira pseudonana CCMP1335] gb|EED95610.1| predicted protein [Thalassiosira pseudonana CCMP1335] 1E-127 REVERSE	1e-127		110885	http://www.ncbi.nlm.nih.gov/Structure/cdd/cddsrv.cgi?uid=110885	NCBI_CDD/110885	pfam01925, DUF81, Domain of unknown function DUF81. This integral membrane protein family has no known function. The alignment appears to contain two duplicated modules of three transmembrane helices. 0,00000002 REVERSE	2e-08	REVERSE		gnl|To_Gass20100719_LK|2524 length=8150 numreads=181	contig_2524:4156-5466	0	BLASTN		gnl|To_proteome_3d|3d.g2088.t2	THAOC_02088	72-613_of_613_aa	0	REVERSE				gnl|Thaps3_Gass3|chr_3	1e-178	gnl|Thaps3_Gass3|chr_3	chr_3:707063-707764	http://genome.jgi-psf.org/cgi-bin/browserLoad?db=Thaps3&position=chr_3:707063-707764	Thaps3/chr_3:707063-707764	1e-179	REVERSE		gnl|Fracy1_Gass1|scaffold_76	1e-112	gnl|Fracy1_Gass1|scaffold_76	scaffold_76:102826-103119	http://genome.jgi-psf.org/cgi-bin/browserLoad?db=Fracy1&position=scaffold_76:102826-103119	Fracy1/scaffold_76:102826-103119
24	gnl|To_Tass_Lars_20100201|00024	JP288119	546	6	1	-5	0.877011		XP_001693220	http://www.ncbi.nlm.nih.gov/protein/XP_001693220?report=fasta&log$=seqview	NCBI_NR/XP_001693220	dopamine beta-monooxygenase-like protein [Chlamydomonas reinhardtii] gb|EDP03246.1| dopamine beta-monooxygenase-like protein [Chlamydomonas reinhardtii] 0,00000002 REVERSE	2e-08		112522	http://www.ncbi.nlm.nih.gov/Structure/cdd/cddsrv.cgi?uid=112522	NCBI_CDD/112522	pfam03712, Cu2_monoox_C, Copper type II ascorbate-dependent monooxygenase, C-terminal domain. The N and C-terminal domains of members of this family adopt the same PNGase F-like fold. 0.003 REVERSE	0.003	REVERSE		gnl|To_Gass20100719_LK|12999 length=9057 numreads=266	contig_12999:6058-6480	0	BLASTN		gnl|To_proteome_3d|3d.g11323.t3	THAOC_11323	425-626_of_753_aa	1e-102	REVERSE				gnl|Thaps3_Gass3|chr_3	0.51	gnl|Thaps3_Gass3|chr_3	chr_3:652393-652470	http://genome.jgi-psf.org/cgi-bin/browserLoad?db=Thaps3&position=chr_3:652393-652470	Thaps3/chr_3:652393-652470	0.31	REVERSE		gnl|Fracy1_Gass1|scaffold_19	0.58	gnl|Fracy1_Gass1|scaffold_19	scaffold_19:224484-224543	http://genome.jgi-psf.org/cgi-bin/browserLoad?db=Fracy1&position=scaffold_19:224484-224543	Fracy1/scaffold_19:224484-224543
25	gnl|To_Tass_Lars_20100201|00025	JP288120	1141	14	47	2.4	3.98402		XP_002294594	http://www.ncbi.nlm.nih.gov/protein/XP_002294594?report=fasta&log$=seqview	NCBI_NR/XP_002294594	predicted protein [Thalassiosira pseudonana CCMP1335] gb|EED87954.1| predicted protein [Thalassiosira pseudonana CCMP1335] 0,00008 FORWARD	8e-05		30642	http://www.ncbi.nlm.nih.gov/Structure/cdd/cddsrv.cgi?uid=30642	NCBI_CDD/30642	COG0294, FolP, Dihydropteroate synthase and related enzymes [Coenzyme metabolism]. 0.11 REVERSE	0.11	REVERSE		gnl|To_Gass20100719_LK|963 length=5030 numreads=107	contig_963:2936-4068	0	BLASTN		gnl|To_proteome_3d|3d.g789.t2	THAOC_00789	220-544_of_644_aa	0	FORWARD				gnl|Tp_AllESTs|JGI_CAAI6429.fwd	1e-06	gnl|Thaps3_Gass3|chr_3	chr_3:129597-129707	http://genome.jgi-psf.org/cgi-bin/browserLoad?db=Thaps3&position=chr_3:129597-129707	Thaps3/chr_3:129597-129707	4e-05	FORWARD		gnl|Fracy1_Gass1|scaffold_4	0.11	gnl|Fracy1_Gass1|scaffold_4	scaffold_4:2583071-2583196	http://genome.jgi-psf.org/cgi-bin/browserLoad?db=Fracy1&position=scaffold_4:2583071-2583196	Fracy1/scaffold_4:2583071-2583196
26	gnl|To_Tass_Lars_20100201|00026	JP288121	678	37	40	0.1	0.0164563		XP_001002195	http://www.ncbi.nlm.nih.gov/protein/XP_001002195?report=fasta&log$=seqview	NCBI_NR/XP_001002195	PREDICTED: similar to C6orf205 protein [Mus musculus] 0,00004 FORWARD	4e-05		113260	http://www.ncbi.nlm.nih.gov/Structure/cdd/cddsrv.cgi?uid=113260	NCBI_CDD/113260	pfam04484, DUF566, Family of unknown function (DUF566). Family of related proteins that is plant specific. 0.008 FORWARD	0.008	FORWARD		gnl|To_Gass20100719_LK|10906 length=11197 numreads=381	contig_10906:9385-10058	0	BLASTN		gnl|To_proteome_3d|3d.g9981.t1	THAOC_09981	7-196_of_196_aa	1e-101	FORWARD				gnl|Thaps3_Gass3|chr_16a	0.014	gnl|Thaps3_Gass3|chr_16a	chr_16a:403990-404145	http://genome.jgi-psf.org/cgi-bin/browserLoad?db=Thaps3&position=chr_16a:403990-404145	Thaps3/chr_16a:403990-404145	0.008	FORWARD		gnl|Fracy1_Gass1|scaffold_12	0.0001	gnl|Fracy1_Gass1|scaffold_12	scaffold_12:1282365-1282472	http://genome.jgi-psf.org/cgi-bin/browserLoad?db=Fracy1&position=scaffold_12:1282365-1282472	Fracy1/scaffold_12:1282365-1282472
27	gnl|To_Tass_Lars_20100201|00027	JP288122	1473	24	28	0.2	0.054338		XP_002294220	http://www.ncbi.nlm.nih.gov/protein/XP_002294220?report=fasta&log$=seqview	NCBI_NR/XP_002294220	predicted protein [Thalassiosira pseudonana CCMP1335] gb|EED88575.1| predicted protein [Thalassiosira pseudonana CCMP1335] 1E-74 FORWARD	1e-74		34804	http://www.ncbi.nlm.nih.gov/Structure/cdd/cddsrv.cgi?uid=34804	NCBI_CDD/34804	COG5207, UBP14, Isopeptidase T [Posttranslational modification, protein turnover, chaperones]. 0.42 REVERSE	0.42	REVERSE		gnl|To_Gass20100719_LK|13149 length=4184 numreads=130	contig_13149:3-1454	0	BLASTN		gnl|To_proteome_3d|3d.g11479.t11	THAOC_11479	51-230_of_230_aa	1e-100	FORWARD				gnl|Thaps3_Gass3|chr_15	1e-145	gnl|Thaps3_Gass3|chr_15	chr_15:371715-372206	http://genome.jgi-psf.org/cgi-bin/browserLoad?db=Thaps3&position=chr_15:371715-372206	Thaps3/chr_15:371715-372206	1e-145	FORWARD		gnl|Fracy1_AllESTs_Tass|396_1_CCUX_EXTA	1e-101	gnl|Fracy1_Gass1|scaffold_61	scaffold_61:62359-62616	http://genome.jgi-psf.org/cgi-bin/browserLoad?db=Fracy1&position=scaffold_61:62359-62616	Fracy1/scaffold_61:62359-62616
28	gnl|To_Tass_Lars_20100201|00028	JP288123	1118	46	36	-0.3	0.299486		XP_002292134	http://www.ncbi.nlm.nih.gov/protein/XP_002292134?report=fasta&log$=seqview	NCBI_NR/XP_002292134	predicted protein [Thalassiosira pseudonana CCMP1335] gb|EED90985.1| predicted protein [Thalassiosira pseudonana CCMP1335] 1E-62 FORWARD	1e-62		117291	http://www.ncbi.nlm.nih.gov/Structure/cdd/cddsrv.cgi?uid=117291	NCBI_CDD/117291	pfam08718, GLTP, Glycolipid transfer protein (GLTP). GLTP is a cytosolic protein that catalyses the intermembrane transfer of glycolipids. 0,000000004 FORWARD	4e-09	FORWARD		gnl|To_Gass20100719_LK|19023 length=4852 numreads=110	contig_19023:1747-2861	0	BLASTN		gnl|To_proteome_3d|3d.g16919.t1	THAOC_16919	1-323_of_323_aa	0	FORWARD				gnl|Thaps3_Gass3|chr_8	3e-69	gnl|Thaps3_Gass3|chr_8	chr_8:1118761-1119042	http://genome.jgi-psf.org/cgi-bin/browserLoad?db=Thaps3&position=chr_8:1118761-1119042	Thaps3/chr_8:1118761-1119042	2e-69	FORWARD		gnl|Fracy1_Gass1|scaffold_2	1e-05	gnl|Fracy1_Gass1|scaffold_2	scaffold_2:2764179-2764268	http://genome.jgi-psf.org/cgi-bin/browserLoad?db=Fracy1&position=scaffold_2:2764179-2764268	Fracy1/scaffold_2:2764179-2764268
29	gnl|To_Tass_Lars_20100201|00029	JP288124	266	1	2	1	0.0705253			http://www.ncbi.nlm.nih.gov/protein/?report=fasta&log$=seqview	NCBI_NR/					http://www.ncbi.nlm.nih.gov/Structure/cdd/cddsrv.cgi?uid=	NCBI_CDD/					gnl|To_Gass20100719_LK|45793 length=3762 numreads=97	contig_45793:1817-2081	1e-120	BLASTN		gnl|To_proteome_3d|3d.g33352.t1	THAOC_33352	519-565_of_597_aa	2e-09	REVERSE				gnl|Tp_AllESTs|JGI_CAAI2045.fwd	0.087	gnl|Thaps3_Gass3|chr_7	chr_7:1735492-1735623	http://genome.jgi-psf.org/cgi-bin/browserLoad?db=Thaps3&position=chr_7:1735492-1735623	Thaps3/chr_7:1735492-1735623	0.074	REVERSE		gnl|Fracy1_Gass1|scaffold_99	0.47	gnl|Fracy1_Gass1|scaffold_99	scaffold_99:65989-66102	http://genome.jgi-psf.org/cgi-bin/browserLoad?db=Fracy1&position=scaffold_99:65989-66102	Fracy1/scaffold_99:65989-66102
30	gnl|To_Tass_Lars_20100201|00030	JP288125	488	1	9	8	1.57222		XP_002177426	http://www.ncbi.nlm.nih.gov/protein/XP_002177426?report=fasta&log$=seqview	NCBI_NR/XP_002177426	kinesin family-like protein [Phaeodactylum tricornutum CCAP 1055/1] gb|EEC51889.1| kinesin family-like protein [Phaeodactylum tricornutum CCAP 1055/1] 1E-29 REVERSE	1e-29		30089	http://www.ncbi.nlm.nih.gov/Structure/cdd/cddsrv.cgi?uid=30089	NCBI_CDD/30089	cd01367, KISc_KIF2_like, Kinesin motor domain, KIF2-like group. KIF2 is a protein expressed in neurons, which has been associated with axonal transport and neuron development; alternative splice forms have been implicated in lysosomal translocation. This catalytic (head) domain has ATPase activity and belongs to the larger group of P-loop NTPases. Kinesins are microtubule-dependent molecular moto…	5e-24	REVERSE		gnl|To_Gass20100719_LK|18588 length=5344 numreads=130	contig_18588:3664-3858	1e-106	BLASTN		gnl|To_proteome_3d|3d.g16251.t1	THAOC_16251	413-571_of_656_aa	2e-64	REVERSE				gnl|Tp_AllESTs|JGI_CAAI5862.rev	2e-55	gnl|Thaps3_Gass3|chr_2	chr_2:1609176-1609397	http://genome.jgi-psf.org/cgi-bin/browserLoad?db=Thaps3&position=chr_2:1609176-1609397	Thaps3/chr_2:1609176-1609397	2e-55	REVERSE		gnl|Fracy1_Gass1|scaffold_3	2e-24	gnl|Fracy1_Gass1|scaffold_3	scaffold_3:1856042-1856305	http://genome.jgi-psf.org/cgi-bin/browserLoad?db=Fracy1&position=scaffold_3:1856042-1856305	Fracy1/scaffold_3:1856042-1856305
31	gnl|To_Tass_Lars_20100201|00031	JP288126	489	15	58	2.9	5.73189		AAD49974	http://www.ncbi.nlm.nih.gov/protein/AAD49974?report=fasta&log$=seqview	NCBI_NR/AAD49974	Contains PF|00069 Eukaryotic protein kinase domain. [Arabidopsis thaliana] gb|AAK59581.1| putative protein kinase [Arabidopsis thaliana] gb|AAM44925.1| putative protein kinase [Arabidopsis thaliana] 0,00004 REVERSE	4e-05		113422	http://www.ncbi.nlm.nih.gov/Structure/cdd/cddsrv.cgi?uid=113422	NCBI_CDD/113422	pfam04652, DUF605, Vta1 like. Vta1 (VPS20-associated protein 1) is a positive regulator of Vps4. Vps4 is an ATPase that is required in the multivesicular body (MVB) sorting pathway to dissociate the endosomal sorting complex required for transport (ESCRT). Vta1 promotes correct assembly of Vps4 and stimulates its ATPase activity through its conserved Vta1/SBP1/LIP5 region. 0.067 REVERSE	0.067	REVERSE		gnl|To_Gass20100719_LK|21449 length=15577 numreads=347	contig_21449:10934-11408	0	BLASTN		gnl|To_proteome_3d|3d.g19386.t4	THAOC_19386	1019-1158_of_1158_aa	8e-82	FORWARD				gnl|Tp_AllESTs|JGI_CAAH616.rev	7e-05	gnl|Thaps3_Gass3|chr_3	chr_3:24705-24812	http://genome.jgi-psf.org/cgi-bin/browserLoad?db=Thaps3&position=chr_3:24705-24812	Thaps3/chr_3:24705-24812	0.0003	REVERSE		gnl|Fracy1_Gass1|scaffold_14	0.013	gnl|Fracy1_Gass1|scaffold_14	scaffold_14:491628-491669	http://genome.jgi-psf.org/cgi-bin/browserLoad?db=Fracy1&position=scaffold_14:491628-491669	Fracy1/scaffold_14:491628-491669
32	gnl|To_Tass_Lars_20100201|00032	JP288127	262	0	3	Inf	0.893232		YP_001132542	http://www.ncbi.nlm.nih.gov/protein/YP_001132542?report=fasta&log$=seqview	NCBI_NR/YP_001132542	HNH endonuclease [Mycobacterium gilvum PYR-GCK] gb|ABP43754.1| HNH endonuclease [Mycobacterium gilvum PYR-GCK] 0.27 REVERSE	0.27		111991	http://www.ncbi.nlm.nih.gov/Structure/cdd/cddsrv.cgi?uid=111991	NCBI_CDD/111991	pfam03154, Atrophin-1, Atrophin-1 family. Atrophin-1 is the protein product of the dentatorubral-pallidoluysian atrophy (DRPLA) gene. DRPLA OMIM:125370 is a progressive neurodegenerative disorder. It is caused by the expansion of a CAG repeat in the DRPLA gene on chromosome 12p. This results in an extended polyglutamine region in atrophin-1, that is thought to confer toxicity to the protein, poss…	0.17	REVERSE		gnl|To_Gass20100719_LK|18412 length=6610 numreads=150	contig_18412:1779-2041	1e-142	BLASTN		gnl|To_proteome_3d|3d.g15903.t2	THAOC_15903	338-393_of_665_aa	5e-27	FORWARD				gnl|Thaps3_Gass3|chr_7	2e-13	gnl|Thaps3_Gass3|chr_7	chr_7:1691601-1691771	http://genome.jgi-psf.org/cgi-bin/browserLoad?db=Thaps3&position=chr_7:1691601-1691771	Thaps3/chr_7:1691601-1691771	1e-13	FORWARD		gnl|Fracy1_Gass1|scaffold_14	0.011	gnl|Fracy1_Gass1|scaffold_14	scaffold_14:225245-225355	http://genome.jgi-psf.org/cgi-bin/browserLoad?db=Fracy1&position=scaffold_14:225245-225355	Fracy1/scaffold_14:225245-225355
33	gnl|To_Tass_Lars_20100201|00033	JP288128	608	9	4	-1.3	0.445204		XP_002295479	http://www.ncbi.nlm.nih.gov/protein/XP_002295479?report=fasta&log$=seqview	NCBI_NR/XP_002295479	predicted protein [Thalassiosira pseudonana CCMP1335] gb|ACI64196.1| predicted protein [Thalassiosira pseudonana CCMP1335] 3E-41 FORWARD	3e-41		29152	http://www.ncbi.nlm.nih.gov/Structure/cdd/cddsrv.cgi?uid=29152	NCBI_CDD/29152	cd00190, Tryp_SPc, Trypsin-like serine protease; Many of these are synthesized as inactive precursor zymogens that are cleaved during limited proteolysis to generate their active forms. Alignment contains also inactive enzymes that have substitutions of the catalytic triad residues.. 2E-19 FORWARD	2e-19	FORWARD		gnl|To_Gass20100719_LK|50020 length=4820 numreads=185	contig_50020:1170-1649	0	BLASTN		gnl|To_proteome_3d|3d.g36713.t1	THAOC_36713	138-296_of_470_aa	1e-90	FORWARD				gnl|Thaps3_Gass3|chr_8	9e-45	gnl|Thaps3_Gass3|chr_8	chr_8:1045973-1046215	http://genome.jgi-psf.org/cgi-bin/browserLoad?db=Thaps3&position=chr_8:1045973-1046215	Thaps3/chr_8:1045973-1046215	6e-45	FORWARD		gnl|Fracy1_Gass1|scaffold_1	8e-12	gnl|Fracy1_Gass1|scaffold_1	scaffold_1:1791437-1791541	http://genome.jgi-psf.org/cgi-bin/browserLoad?db=Fracy1&position=scaffold_1:1791437-1791541	Fracy1/scaffold_1:1791437-1791541
34	gnl|To_Tass_Lars_20100201|00034	JP288129	255	0	5	Inf	1.48872		XP_002295110	http://www.ncbi.nlm.nih.gov/protein/XP_002295110?report=fasta&log$=seqview	NCBI_NR/XP_002295110	predicted protein [Thalassiosira pseudonana CCMP1335] gb|EED87890.1| predicted protein [Thalassiosira pseudonana CCMP1335] 0,000002 REVERSE	2e-06		88372	http://www.ncbi.nlm.nih.gov/Structure/cdd/cddsrv.cgi?uid=88372	NCBI_CDD/88372	cd05089, PTKc_Tie1, PTKc_Tie1 : Protein Tyrosine Kinase (PTK) family; Tie1; catalytic (c) domain. The PTKc family is part of a larger superfamily that includes the catalytic domains of other kinases such as protein serine/threonine kinases, RIO kinases, and phosphoinositide 3-kinase (PI3K). PTKs catalyze the transfer of the gamma-phosphoryl group from ATP to tyrosine (tyr) residues in protein sub…	0.49	REVERSE		gnl|To_Gass20100719_LK|45540 length=9548 numreads=250	contig_45540:6849-6996	7e-79	BLASTN		gnl|To_proteome_3d|3d.g31831.t1	THAOC_31831	1-71_of_71_aa	5e-37	REVERSE				gnl|Tp_AllESTs|JGI_CAAC3799.rev	2e-09	gnl|Thaps3_Gass3|chr_22	chr_22:1008315-1008446	http://genome.jgi-psf.org/cgi-bin/browserLoad?db=Thaps3&position=chr_22:1008315-1008446	Thaps3/chr_22:1008315-1008446	2e-09	REVERSE		gnl|Fracy1_AllESTs_Tass|2237_1_CCUX_EXTA	2e-05	gnl|Fracy1_Gass1|scaffold_11	scaffold_11:1110931-1111140	http://genome.jgi-psf.org/cgi-bin/browserLoad?db=Fracy1&position=scaffold_11:1110931-1111140	Fracy1/scaffold_11:1110931-1111140
35	gnl|To_Tass_Lars_20100201|00035	JP288130	439	9	1	-8	1.625		XP_002292870	http://www.ncbi.nlm.nih.gov/protein/XP_002292870?report=fasta&log$=seqview	NCBI_NR/XP_002292870	FADH-2,4-dienoyl-CoA reductase [Thalassiosira pseudonana CCMP1335] gb|EED90066.1| FADH-2,4-dienoyl-CoA reductase [Thalassiosira pseudonana CCMP1335] 8E-41 REVERSE	8e-41		73365	http://www.ncbi.nlm.nih.gov/Structure/cdd/cddsrv.cgi?uid=73365	NCBI_CDD/73365	cd00405, PRAI, Phosphoribosylanthranilate isomerase (PRAI) catalyzes the fourth step of the tryptophan biosynthesis, the conversion of N-(5'- phosphoribosyl)-anthranilate (PRA) to 1-(o-carboxyphenylamino)- 1-deoxyribulose 5-phosphate (CdRP). Most PRAIs are monomeric, monofunctional and thermolabile, but in some thermophile organisms PRAI is dimeric for reasons of stability and in others it is fus…	0.77	REVERSE		gnl|To_Gass20100719_LK|36355 length=20359 numreads=790	contig_36355:3301-3739	0	BLASTN		gnl|To_proteome_3d|3d.g25914.t1	THAOC_25914	611-724_of_812_aa	4e-62	REVERSE				gnl|Thaps3_Gass3|chr_10	4e-48	gnl|Thaps3_Gass3|chr_10	chr_10:697909-698139	http://genome.jgi-psf.org/cgi-bin/browserLoad?db=Thaps3&position=chr_10:697909-698139	Thaps3/chr_10:697909-698139	3e-48	REVERSE		gnl|Fracy1_Gass1|scaffold_42	3e-22	gnl|Fracy1_Gass1|scaffold_42	scaffold_42:74288-74416	http://genome.jgi-psf.org/cgi-bin/browserLoad?db=Fracy1&position=scaffold_42:74288-74416	Fracy1/scaffold_42:74288-74416
36	gnl|To_Tass_Lars_20100201|00036	JP288131	260	4	5	0.3	0.0209916			http://www.ncbi.nlm.nih.gov/protein/?report=fasta&log$=seqview	NCBI_NR/					http://www.ncbi.nlm.nih.gov/Structure/cdd/cddsrv.cgi?uid=	NCBI_CDD/					gnl|To_Gass20100719_LK|4304 length=6830 numreads=157	contig_4304:4485-4737	1e-139	BLASTN		gnl|To_proteome_3d|3d.g4648.t5	THAOC_04648	949-975_of_975_aa	3e-09	FORWARD				gnl|Thaps3_Gass3|chr_1	0.13	gnl|Thaps3_Gass3|chr_1	chr_1:2304981-2305076	http://genome.jgi-psf.org/cgi-bin/browserLoad?db=Thaps3&position=chr_1:2304981-2305076	Thaps3/chr_1:2304981-2305076	0.65	REVERSE		gnl|Fracy1_Gass1|scaffold_1	0.33	gnl|Fracy1_Gass1|scaffold_1	scaffold_1:1227776-1227880	http://genome.jgi-psf.org/cgi-bin/browserLoad?db=Fracy1&position=scaffold_1:1227776-1227880	Fracy1/scaffold_1:1227776-1227880
37	gnl|To_Tass_Lars_20100201|00037	JP288132	255	5	8	0.6	0.141964			http://www.ncbi.nlm.nih.gov/protein/?report=fasta&log$=seqview	NCBI_NR/					http://www.ncbi.nlm.nih.gov/Structure/cdd/cddsrv.cgi?uid=	NCBI_CDD/					gnl|To_Gass20100719_LK|10938 length=5218 numreads=138	contig_10938:3268-3508	1e-130	BLASTN		gnl|To_proteome_3d|3d.g7563.t3	THAOC_07563	478-508_of_510_aa	3e-11	FORWARD				gnl|Tp_AllESTs|JGI_CAAI11322.fwd	0.37	gnl|Thaps3_Gass3|chr_15	chr_15:555410-555478	http://genome.jgi-psf.org/cgi-bin/browserLoad?db=Thaps3&position=chr_15:555410-555478	Thaps3/chr_15:555410-555478	0.62	FORWARD		gnl|Fracy1_Gass1|scaffold_4	0.23	gnl|Fracy1_Gass1|scaffold_4	scaffold_4:2394208-2394348	http://genome.jgi-psf.org/cgi-bin/browserLoad?db=Fracy1&position=scaffold_4:2394208-2394348	Fracy1/scaffold_4:2394208-2394348
38	gnl|To_Tass_Lars_20100201|00038	JP288133	379	10	1	-9	1.88583		XP_002291432	http://www.ncbi.nlm.nih.gov/protein/XP_002291432?report=fasta&log$=seqview	NCBI_NR/XP_002291432	predicted protein [Thalassiosira pseudonana CCMP1335] gb|EED91539.1| predicted protein [Thalassiosira pseudonana CCMP1335] 1E-19 FORWARD	1e-19		109555	http://www.ncbi.nlm.nih.gov/Structure/cdd/cddsrv.cgi?uid=109555	NCBI_CDD/109555	pfam00504, Chloroa_b-bind, Chlorophyll A-B binding protein. 0.008 FORWARD	0.008	FORWARD		gnl|To_Gass20100719_LK|18684 length=3711 numreads=94	contig_18684:2373-2561	1e-103	BLASTN		gnl|To_proteome_3d|3d.g16412.t1	THAOC_16412	162-217_of_217_aa	8e-27	FORWARD				gnl|Thaps3_Gass3|chr_6	2e-21	gnl|Thaps3_Gass3|chr_6	chr_6:805594-805692	http://genome.jgi-psf.org/cgi-bin/browserLoad?db=Thaps3&position=chr_6:805594-805692	Thaps3/chr_6:805594-805692	1e-21	FORWARD		gnl|Fracy1_AllESTs_Tass|797_1_CCUX_EXTA	9e-21	gnl|Fracy1_Gass1|scaffold_79	scaffold_79:159649-159810	http://genome.jgi-psf.org/cgi-bin/browserLoad?db=Fracy1&position=scaffold_79:159649-159810	Fracy1/scaffold_79:159649-159810
39	gnl|To_Tass_Lars_20100201|00039	JP288134	347	3	7	1.3	0.344281		XP_002292308	http://www.ncbi.nlm.nih.gov/protein/XP_002292308?report=fasta&log$=seqview	NCBI_NR/XP_002292308	predicted protein [Thalassiosira pseudonana CCMP1335] gb|EED90283.1| predicted protein [Thalassiosira pseudonana CCMP1335] 0,00000000000000004 FORWARD	4e-17		32630	http://www.ncbi.nlm.nih.gov/Structure/cdd/cddsrv.cgi?uid=32630	NCBI_CDD/32630	COG2768, COG2768, Uncharacterized Fe-S center protein [General function prediction only]. 0.37 FORWARD	0.37	FORWARD		gnl|To_Gass20100719_LK|7706 length=1934 numreads=47	contig_7706:357-681	1e-111	BLASTN		gnl|To_proteome_3d|3d.g25675.t1	THAOC_25675	201-269_of_269_aa	6e-38	FORWARD				gnl|Tp_AllESTs|JGI_XZD7632.rev	4e-23	gnl|Thaps3_Gass3|chr_9	chr_9:809709-809888	http://genome.jgi-psf.org/cgi-bin/browserLoad?db=Thaps3&position=chr_9:809709-809888	Thaps3/chr_9:809709-809888	3e-23	FORWARD		gnl|Fracy1_AllESTs_Tass|3308_1_CCUX_EXTA	1e-20	gnl|Fracy1_Gass1|scaffold_1	scaffold_1:993114-993290	http://genome.jgi-psf.org/cgi-bin/browserLoad?db=Fracy1&position=scaffold_1:993114-993290	Fracy1/scaffold_1:993114-993290
40	gnl|To_Tass_Lars_20100201|00040	JP288135	2077	32	82	1.6	4.76431		XP_002290837	http://www.ncbi.nlm.nih.gov/protein/XP_002290837?report=fasta&log$=seqview	NCBI_NR/XP_002290837	predicted protein [Thalassiosira pseudonana CCMP1335] gb|EED92589.1| predicted protein [Thalassiosira pseudonana CCMP1335] 0.0 REVERSE	0		118357	http://www.ncbi.nlm.nih.gov/Structure/cdd/cddsrv.cgi?uid=118357	NCBI_CDD/118357	pfam09826, Beta_propel, Beta propeller domain. Members of this family comprise secreted bacterial proteins containing C-terminal beta-propeller domain distantly related to WD-40 repeats. 4E-41 REVERSE	4e-41	REVERSE		gnl|To_Gass20100719_LK|18558 length=7865 numreads=210	contig_18558:3139-4059	0	BLASTN		gnl|To_proteome_3d|3d.g16186.t1	THAOC_16186	352-1022_of_1022_aa	0	REVERSE				gnl|Thaps3_Gass3|chr_5	1e-135	gnl|Thaps3_Gass3|chr_5	chr_5:1849098-1849475	http://genome.jgi-psf.org/cgi-bin/browserLoad?db=Thaps3&position=chr_5:1849098-1849475	Thaps3/chr_5:1849098-1849475	1e-135	REVERSE		gnl|Fracy1_AllESTs_Tass|2125_1_CCUX_EXTA	6e-38	gnl|Fracy1_Gass1|scaffold_45	scaffold_45:209252-209407	http://genome.jgi-psf.org/cgi-bin/browserLoad?db=Fracy1&position=scaffold_45:209252-209407	Fracy1/scaffold_45:209252-209407
41	gnl|To_Tass_Lars_20100201|00041	JP288136	1778	14	53	2.8	5.12661		XP_002297321	http://www.ncbi.nlm.nih.gov/protein/XP_002297321?report=fasta&log$=seqview	NCBI_NR/XP_002297321	predicted protein [Thalassiosira pseudonana CCMP1335] gb|EED86392.1| predicted protein [Thalassiosira pseudonana CCMP1335] 1E-120 REVERSE	1e-120		111366	http://www.ncbi.nlm.nih.gov/Structure/cdd/cddsrv.cgi?uid=111366	NCBI_CDD/111366	pfam02460, Patched, Patched family. The transmembrane protein Patched is a receptor for the morphogene Sonic Hedgehog. This protein associates with the smoothened protein to transduce hedgehog signals. 0,00000000004 REVERSE	4e-11	REVERSE		gnl|To_Gass20100719_LK|15500 length=8382 numreads=246	contig_15500:4848-6044	0	BLASTN		gnl|To_proteome_3d|3d.g13145.t1	THAOC_13145	545-987_of_1000_aa	0	REVERSE				gnl|Thaps3_Gass3|BD_8_51	1e-120	gnl|Thaps3_Gass3|BD_8_51	BD_8_51:23757-24314	http://genome.jgi-psf.org/cgi-bin/browserLoad?db=Thaps3&position=BD_8_51:23757-24314	Thaps3/BD_8_51:23757-24314	1e-120	REVERSE		gnl|Fracy1_Gass1|scaffold_10	9e-78	gnl|Fracy1_Gass1|scaffold_10	scaffold_10:358084-358362	http://genome.jgi-psf.org/cgi-bin/browserLoad?db=Fracy1&position=scaffold_10:358084-358362	Fracy1/scaffold_10:358084-358362
42	gnl|To_Tass_Lars_20100201|00042	JP288137	265	0	4	Inf	1.19098		XP_002289184	http://www.ncbi.nlm.nih.gov/protein/XP_002289184?report=fasta&log$=seqview	NCBI_NR/XP_002289184	predicted protein [Thalassiosira pseudonana CCMP1335] gb|EED92721.1| predicted protein [Thalassiosira pseudonana CCMP1335] 0,0000000000001 FORWARD	1e-13			http://www.ncbi.nlm.nih.gov/Structure/cdd/cddsrv.cgi?uid=	NCBI_CDD/					gnl|To_Gass20100719_LK|15429 length=3718 numreads=109	contig_15429:2668-2861	1e-104	BLASTN		gnl|To_proteome_3d|3d.g13020.t1	THAOC_13020	197-216_of_462_aa	4e-06	FORWARD				gnl|Tp_AllESTs|JGI_CAAI2723.rev	4e-26	gnl|Thaps3_Gass3|chr_4	chr_4:390056-390190	http://genome.jgi-psf.org/cgi-bin/browserLoad?db=Thaps3&position=chr_4:390056-390190	Thaps3/chr_4:390056-390190	2e-23	FORWARD		gnl|Fracy1_Gass1|scaffold_4	7e-16	gnl|Fracy1_Gass1|scaffold_4	scaffold_4:2116858-2116986	http://genome.jgi-psf.org/cgi-bin/browserLoad?db=Fracy1&position=scaffold_4:2116858-2116986	Fracy1/scaffold_4:2116858-2116986
43	gnl|To_Tass_Lars_20100201|00043	JP288138	1838	33	79	1.4	4.07611		XP_002295047	http://www.ncbi.nlm.nih.gov/protein/XP_002295047?report=fasta&log$=seqview	NCBI_NR/XP_002295047	predicted protein [Thalassiosira pseudonana CCMP1335] gb|EED87827.1| predicted protein [Thalassiosira pseudonana CCMP1335] 1E-50 FORWARD	1e-50		109160	http://www.ncbi.nlm.nih.gov/Structure/cdd/cddsrv.cgi?uid=109160	NCBI_CDD/109160	pfam00092, VWA, von Willebrand factor type A domain. 0,0000002 FORWARD	2e-07	FORWARD		gnl|To_Gass20100719_LK|4276 length=7148 numreads=184	contig_4276:2364-3361	0	BLASTN		gnl|To_proteome_3d|3d.g4599.t2	THAOC_04599	110-445_of_749_aa	0	FORWARD				gnl|Tp_AllESTs|JGI_CAAI4388.rev	1e-37	gnl|Thaps3_Gass3|chr_22	chr_22:585191-585565	http://genome.jgi-psf.org/cgi-bin/browserLoad?db=Thaps3&position=chr_22:585191-585565	Thaps3/chr_22:585191-585565	2e-37	FORWARD		gnl|Fracy1_Gass1|scaffold_54	4e-07	gnl|Fracy1_Gass1|scaffold_54	scaffold_54:342443-342643	http://genome.jgi-psf.org/cgi-bin/browserLoad?db=Fracy1&position=scaffold_54:342443-342643	Fracy1/scaffold_54:342443-342643
44	gnl|To_Tass_Lars_20100201|00044	JP288139	2038	59	140	1.4	7.10672		XP_002293079	http://www.ncbi.nlm.nih.gov/protein/XP_002293079?report=fasta&log$=seqview	NCBI_NR/XP_002293079	predicted protein [Thalassiosira pseudonana CCMP1335] gb|EED89540.1| predicted protein [Thalassiosira pseudonana CCMP1335] 1E-171 FORWARD	1e-171		30834	http://www.ncbi.nlm.nih.gov/Structure/cdd/cddsrv.cgi?uid=30834	NCBI_CDD/30834	COG0488, Uup, ATPase components of ABC transporters with duplicated ATPase domains [General function prediction only]. 4E-61 FORWARD	4e-61	FORWARD		gnl|To_Gass20100719_LK|47536 length=15286 numreads=438	contig_47536:5566-6805	0	BLASTN		gnl|To_proteome_3d|3d.g33746.t2	THAOC_33746	77-700_of_700_aa	0	FORWARD				gnl|Thaps3_Gass3|chr_12	0	gnl|Thaps3_Gass3|chr_12	chr_12:875658-876089	http://genome.jgi-psf.org/cgi-bin/browserLoad?db=Thaps3&position=chr_12:875658-876089	Thaps3/chr_12:875658-876089	0	FORWARD		gnl|Fracy1_Gass1|scaffold_110	4e-58	gnl|Fracy1_Gass1|scaffold_110	scaffold_110:15726-15944	http://genome.jgi-psf.org/cgi-bin/browserLoad?db=Fracy1&position=scaffold_110:15726-15944	Fracy1/scaffold_110:15726-15944
45	gnl|To_Tass_Lars_20100201|00045	JP288140	342	3	3	0	7.51559e-05		XP_002293434	http://www.ncbi.nlm.nih.gov/protein/XP_002293434?report=fasta&log$=seqview	NCBI_NR/XP_002293434	ubiquitin protein ligase [Thalassiosira pseudonana CCMP1335] gb|EED89170.1| ubiquitin protein ligase [Thalassiosira pseudonana CCMP1335] 3E-31 FORWARD	3e-31		34626	http://www.ncbi.nlm.nih.gov/Structure/cdd/cddsrv.cgi?uid=34626	NCBI_CDD/34626	COG5021, HUL4, Ubiquitin-protein ligase [Posttranslational modification, protein turnover, chaperones]. 0,00000000000000001 FORWARD	1e-17	FORWARD		gnl|To_Gass20100719_LK|3961 length=4115 numreads=80	contig_3961:1950-2290	1e-152	BLASTN		gnl|To_proteome_3d|3d.g4195.t3	THAOC_04195	545-645_of_653_aa	1e-37	FORWARD				gnl|Tp_AllESTs|JGI_XZD8765.rev	1e-40	gnl|Thaps3_Gass3|chr_13	chr_13:801864-802016	http://genome.jgi-psf.org/cgi-bin/browserLoad?db=Thaps3&position=chr_13:801864-802016	Thaps3/chr_13:801864-802016	5e-35	FORWARD		gnl|Fracy1_AllESTs_Tass|2569_1_CCUX_EXTA	8e-27	gnl|Fracy1_Gass1|scaffold_14	scaffold_14:490998-491093	http://genome.jgi-psf.org/cgi-bin/browserLoad?db=Fracy1&position=scaffold_14:490998-491093	Fracy1/scaffold_14:490998-491093
46	gnl|To_Tass_Lars_20100201|00046	JP288141	2432	46	176	2.8	17.2094		XP_002185346	http://www.ncbi.nlm.nih.gov/protein/XP_002185346?report=fasta&log$=seqview	NCBI_NR/XP_002185346	diatom histidine kinase like [Phaeodactylum tricornutum CCAP 1055/1] gb|EEC43215.1| diatom histidine kinase like [Phaeodactylum tricornutum CCAP 1055/1] 7E-91 FORWARD	7e-91		105051	http://www.ncbi.nlm.nih.gov/Structure/cdd/cddsrv.cgi?uid=105051	NCBI_CDD/105051	PRK11091, PRK11091, aerobic respiration control sensor protein ArcB; Provisional. 3E-31 FORWARD	3e-31	FORWARD		gnl|To_Gass20100719_LK|50362 length=5567 numreads=146	contig_50362:1430-2049	0	BLASTN		gnl|To_proteome_3d|3d.g36977.t1	THAOC_36977	160-929_of_1267_aa	0	FORWARD				gnl|Thaps3_Gass3|chr_4	0.002	gnl|Thaps3_Gass3|chr_4	chr_4:1915358-1915489	http://genome.jgi-psf.org/cgi-bin/browserLoad?db=Thaps3&position=chr_4:1915358-1915489	Thaps3/chr_4:1915358-1915489	0.92	FORWARD		gnl|Fracy1_Gass1|scaffold_43	1e-98	gnl|Fracy1_Gass1|scaffold_43	scaffold_43:523453-523752	http://genome.jgi-psf.org/cgi-bin/browserLoad?db=Fracy1&position=scaffold_43:523453-523752	Fracy1/scaffold_43:523453-523752
47	gnl|To_Tass_Lars_20100201|00047	JP288142	512	120	3	-39	31.2889		ACN35820	http://www.ncbi.nlm.nih.gov/protein/ACN35820?report=fasta&log$=seqview	NCBI_NR/ACN35820	unknown [Zea mays] 0,0000006 REVERSE	6e-07		112081	http://www.ncbi.nlm.nih.gov/Structure/cdd/cddsrv.cgi?uid=112081	NCBI_CDD/112081	pfam03251, Tymo_45kd_70kd, Tymovirus 45/70Kd protein. Tymoviruses are single stranded RNA viruses. This family includes a protein of unknown function that has been named based on its molecular weight. Tymoviruses such as the ononis yellow mosaic tymovirus encode only three proteins. Of these two are overlapping this protein overlaps a larger ORF that is thought to be the polymerase. 0.002 REVERSE	0.002	REVERSE		gnl|To_Gass20100719_LK|34236 length=1658 numreads=22	contig_34236:1030-1503	0	BLASTN		gnl|To_proteome_3d|3d.g24646.t1	THAOC_24646	1-106_of_106_aa	2e-51	FORWARD				gnl|Thaps3_Gass3|chr_16a	4e-05	gnl|Thaps3_Gass3|chr_16a	chr_16a:376178-376366	http://genome.jgi-psf.org/cgi-bin/browserLoad?db=Thaps3&position=chr_16a:376178-376366	Thaps3/chr_16a:376178-376366	3e-05	FORWARD		gnl|Fracy1_AllESTs_Tass|2265_1_CCUX_EXTA	2e-06	gnl|Fracy1_Gass1|scaffold_17	scaffold_17:506340-506510	http://genome.jgi-psf.org/cgi-bin/browserLoad?db=Fracy1&position=scaffold_17:506340-506510	Fracy1/scaffold_17:506340-506510
48	gnl|To_Tass_Lars_20100201|00048	JP288143	571	9	5	-0.8	0.265029		XP_002100365	http://www.ncbi.nlm.nih.gov/protein/XP_002100365?report=fasta&log$=seqview	NCBI_NR/XP_002100365	GE16212 [Drosophila yakuba] gb|EDX01473.1| GE16212 [Drosophila yakuba] 0.19 REVERSE	0.19		118694	http://www.ncbi.nlm.nih.gov/Structure/cdd/cddsrv.cgi?uid=118694	NCBI_CDD/118694	pfam10166, DUF2368, Uncharacterised conserved protein (DUF2368). This family is conserved from nematodes to humans. The function is not known. 0.74 REVERSE	0.74	REVERSE		gnl|To_Gass20100719_LK|17854 length=6461 numreads=268	contig_17854:3521-3802	1e-139	BLASTN		gnl|To_proteome_3d|3d.g15474.t18	THAOC_15474	1387-1540_of_1540_aa	2e-25	REVERSE				gnl|Tp_AllESTs|JGI_CAAC5276.fwd	0.54	gnl|Thaps3_Gass3|chr_2	chr_2:2290905-2291003	http://genome.jgi-psf.org/cgi-bin/browserLoad?db=Thaps3&position=chr_2:2290905-2291003	Thaps3/chr_2:2290905-2291003	0.45	FORWARD						http://genome.jgi-psf.org/cgi-bin/browserLoad?db=Fracy1&position=	Fracy1/
49	gnl|To_Tass_Lars_20100201|00049		126	2	0	-Inf	0.608682			http://www.ncbi.nlm.nih.gov/protein/?report=fasta&log$=seqview	NCBI_NR/					http://www.ncbi.nlm.nih.gov/Structure/cdd/cddsrv.cgi?uid=	NCBI_CDD/					gnl|To_Gass20100719_LK|6271 length=2947 numreads=52	contig_6271:766-852	9e-43	BLASTN										gnl|Thaps3_Gass3|chr_1	0.33	gnl|Thaps3_Gass3|chr_1	chr_1:1455076-1455180	http://genome.jgi-psf.org/cgi-bin/browserLoad?db=Thaps3&position=chr_1:1455076-1455180	Thaps3/chr_1:1455076-1455180	0.17	FORWARD						http://genome.jgi-psf.org/cgi-bin/browserLoad?db=Fracy1&position=	Fracy1/
50	gnl|To_Tass_Lars_20100201|00050	JP288144	1361	25	43	0.7	0.988556		XP_002290117	http://www.ncbi.nlm.nih.gov/protein/XP_002290117?report=fasta&log$=seqview	NCBI_NR/XP_002290117	predicted protein [Thalassiosira pseudonana CCMP1335] gb|EED91869.1| predicted protein [Thalassiosira pseudonana CCMP1335] 4E-45 FORWARD	4e-45			http://www.ncbi.nlm.nih.gov/Structure/cdd/cddsrv.cgi?uid=	NCBI_CDD/					gnl|To_Gass20100719_LK|10117 length=7092 numreads=158	contig_10117:3233-3708	0	BLASTN		gnl|To_proteome_3d|3d.g9279.t1	THAOC_09279	622-1070_of_1070_aa	0	FORWARD				gnl|Thaps3_Gass3|chr_5	4e-46	gnl|Thaps3_Gass3|chr_5	chr_5:446860-447441	http://genome.jgi-psf.org/cgi-bin/browserLoad?db=Thaps3&position=chr_5:446860-447441	Thaps3/chr_5:446860-447441	2e-46	FORWARD		gnl|Fracy1_Gass1|scaffold_11	0.0002	gnl|Fracy1_Gass1|scaffold_11	scaffold_11:627636-627800	http://genome.jgi-psf.org/cgi-bin/browserLoad?db=Fracy1&position=scaffold_11:627636-627800	Fracy1/scaffold_11:627636-627800
51	gnl|To_Tass_Lars_20100201|00051	JP288145	1520	58	134	1.3	6.46651		YP_001205270	http://www.ncbi.nlm.nih.gov/protein/YP_001205270?report=fasta&log$=seqview	NCBI_NR/YP_001205270	major facilitator transporter [Bradyrhizobium sp. ORS278] emb|CAL77038.1| Major Facilitator Superfamily (MFS) transporter [Bradyrhizobium sp. ORS278] 1E-35 REVERSE	1e-35		116304	http://www.ncbi.nlm.nih.gov/Structure/cdd/cddsrv.cgi?uid=116304	NCBI_CDD/116304	pfam07690, MFS_1, Major Facilitator Superfamily. 0,0005 REVERSE	0.0005	REVERSE		gnl|To_Gass20100719_LK|529 length=3716 numreads=71	contig_529:1058-2155	0	BLASTN		gnl|To_proteome_3d|3d.g449.t3	THAOC_00449	124-604_of_608_aa	0	REVERSE				gnl|Thaps3_Gass3|chr_3	3e-18	gnl|Thaps3_Gass3|chr_3	chr_3:1555691-1555957	http://genome.jgi-psf.org/cgi-bin/browserLoad?db=Thaps3&position=chr_3:1555691-1555957	Thaps3/chr_3:1555691-1555957	2e-18	REVERSE		gnl|Fracy1_Gass1|scaffold_3	4e-25	gnl|Fracy1_Gass1|scaffold_3	scaffold_3:1285116-1285376	http://genome.jgi-psf.org/cgi-bin/browserLoad?db=Fracy1&position=scaffold_3:1285116-1285376	Fracy1/scaffold_3:1285116-1285376
52	gnl|To_Tass_Lars_20100201|00052	JP288146	359	1	5	4	0.619004		XP_002154974	http://www.ncbi.nlm.nih.gov/protein/XP_002154974?report=fasta&log$=seqview	NCBI_NR/XP_002154974	PREDICTED: similar to cyclic GMP-dependent protein kinase [Hydra magnipapillata] 2E-33 REVERSE	2e-33		88473	http://www.ncbi.nlm.nih.gov/Structure/cdd/cddsrv.cgi?uid=88473	NCBI_CDD/88473	cd05572, STKc_cGK_PKG, STKc_cGK_PKG: Serine/Threonine Kinases (STKs), cGMP-dependent protein kinase (cGK or PKG) subfamily, catalytic (c) domain. STKs catalyze the transfer of the gamma-phosphoryl group from ATP to serine/threonine residues on protein substrates. The cGK subfamily is part of a larger superfamily that includes the catalytic domains of other protein STKs, protein tyrosine kinases, …	3e-34	REVERSE		gnl|To_Gass20100719_LK|48805 length=8055 numreads=237	contig_48805:2103-2282	9e-98	BLASTN		gnl|To_proteome_3d|3d.g35404.t2	THAOC_35404	661-767_of_894_aa	5e-60	REVERSE				gnl|Thaps3_Gass3|chr_9	1e-38	gnl|Thaps3_Gass3|chr_9	chr_9:1031900-1032043	http://genome.jgi-psf.org/cgi-bin/browserLoad?db=Thaps3&position=chr_9:1031900-1032043	Thaps3/chr_9:1031900-1032043	7e-39	REVERSE		gnl|Fracy1_Gass1|scaffold_21	1e-40	gnl|Fracy1_Gass1|scaffold_21	scaffold_21:615445-615585	http://genome.jgi-psf.org/cgi-bin/browserLoad?db=Fracy1&position=scaffold_21:615445-615585	Fracy1/scaffold_21:615445-615585
53	gnl|To_Tass_Lars_20100201|00053	JP288147	361	8	7	-0.1	0.0179736		XP_002296894	http://www.ncbi.nlm.nih.gov/protein/XP_002296894?report=fasta&log$=seqview	NCBI_NR/XP_002296894	predicted protein [Thalassiosira pseudonana CCMP1335] gb|EED86622.1| predicted protein [Thalassiosira pseudonana CCMP1335] 0.024 FORWARD	0.024		31760	http://www.ncbi.nlm.nih.gov/Structure/cdd/cddsrv.cgi?uid=31760	NCBI_CDD/31760	COG1572, COG1572, Uncharacterized conserved protein [Function unknown]. 0.85 FORWARD	0.85	FORWARD		gnl|To_Gass20100719_LK|19137 length=5116 numreads=116	contig_19137:3218-3576	0	BLASTN		gnl|To_proteome_3d|3d.g20041.t1	THAOC_20041	36-118_of_118_aa	3e-31	FORWARD				gnl|Thaps3_Gass3|chr_19a_19	0.0005	gnl|Thaps3_Gass3|chr_19a_19	chr_19a_19:51399-51491	http://genome.jgi-psf.org/cgi-bin/browserLoad?db=Thaps3&position=chr_19a_19:51399-51491	Thaps3/chr_19a_19:51399-51491	0.0003	FORWARD		gnl|Fracy1_Gass1|scaffold_22	0.013	gnl|Fracy1_Gass1|scaffold_22	scaffold_22:272844-272945	http://genome.jgi-psf.org/cgi-bin/browserLoad?db=Fracy1&position=scaffold_22:272844-272945	Fracy1/scaffold_22:272844-272945
54	gnl|To_Tass_Lars_20100201|00054	JP288148	1083	18	21	0.2	0.0407535		EED16617	http://www.ncbi.nlm.nih.gov/protein/EED16617?report=fasta&log$=seqview	NCBI_NR/EED16617	MYND domain protein, putative [Talaromyces stipitatus ATCC 10500] 0,00000001 REVERSE	1e-08		110730	http://www.ncbi.nlm.nih.gov/Structure/cdd/cddsrv.cgi?uid=110730	NCBI_CDD/110730	pfam01753, zf-MYND, MYND finger. 0,0000005 REVERSE	5e-07	REVERSE		gnl|To_Gass20100719_LK|11728 length=4884 numreads=125	contig_11728:2528-3106	0	BLASTN		gnl|To_proteome_3d|3d.g10556.t6	THAOC_10556	303-496_of_497_aa	1e-109	REVERSE				gnl|Thaps3_Gass3|chr_3	5e-05	gnl|Thaps3_Gass3|chr_3	chr_3:696938-697033	http://genome.jgi-psf.org/cgi-bin/browserLoad?db=Thaps3&position=chr_3:696938-697033	Thaps3/chr_3:696938-697033	3e-05	REVERSE		gnl|Fracy1_Gass1|scaffold_21	1e-11	gnl|Fracy1_Gass1|scaffold_21	scaffold_21:888101-888283	http://genome.jgi-psf.org/cgi-bin/browserLoad?db=Fracy1&position=scaffold_21:888101-888283	Fracy1/scaffold_21:888101-888283
55	gnl|To_Tass_Lars_20100201|00055	JP288149	386	22	8	-1.8	1.52184		EEC70652	http://www.ncbi.nlm.nih.gov/protein/EEC70652?report=fasta&log$=seqview	NCBI_NR/EEC70652	hypothetical protein OsI_01937 [Oryza sativa Indica Group] 0.008 REVERSE	0.008		112580	http://www.ncbi.nlm.nih.gov/Structure/cdd/cddsrv.cgi?uid=112580	NCBI_CDD/112580	pfam03773, DUF318, Predicted permease. This family of integral membrane proteins are predicted to be permeases of unknown specificity. 0.34 FORWARD	0.34	FORWARD		gnl|To_Gass20100719_LK|41068 length=2222 numreads=66	contig_41068:1536-1810	1e-152	BLASTN		gnl|To_proteome_3d|3d.g28308.t1	THAOC_28308	96-148_of_293_aa	0.057	REVERSE				gnl|Thaps3_Gass3|chr_16a	0.009	gnl|Thaps3_Gass3|chr_16a	chr_16a:210896-211054	http://genome.jgi-psf.org/cgi-bin/browserLoad?db=Thaps3&position=chr_16a:210896-211054	Thaps3/chr_16a:210896-211054	0.006	REVERSE		gnl|Fracy1_Gass1|scaffold_42	0.026	gnl|Fracy1_Gass1|scaffold_42	scaffold_42:233685-233747	http://genome.jgi-psf.org/cgi-bin/browserLoad?db=Fracy1&position=scaffold_42:233685-233747	Fracy1/scaffold_42:233685-233747
56	gnl|To_Tass_Lars_20100201|00056	JP288150	206	0	5	Inf	1.48872			http://www.ncbi.nlm.nih.gov/protein/?report=fasta&log$=seqview	NCBI_NR/					http://www.ncbi.nlm.nih.gov/Structure/cdd/cddsrv.cgi?uid=	NCBI_CDD/					gnl|To_Gass20100719_LK|4305 length=10106 numreads=246	contig_4305:5423-5628	1e-113	BLASTN		gnl|To_proteome_3d|3d.g21033.t1	THAOC_21033	37-81_of_277_aa	0.0007	REVERSE				gnl|Tp_AllESTs|JGI_CAAI1476.fwd	0.01	gnl|Thaps3_Gass3|chr_1	chr_1:2420021-2420083	http://genome.jgi-psf.org/cgi-bin/browserLoad?db=Thaps3&position=chr_1:2420021-2420083	Thaps3/chr_1:2420021-2420083	0.029	REVERSE		gnl|Fracy1_AllESTs_Tass|0_0_EXTA786.b0_CCUX_EXTA	0.12	gnl|Fracy1_Gass1|scaffold_46	scaffold_46:391315-391437	http://genome.jgi-psf.org/cgi-bin/browserLoad?db=Fracy1&position=scaffold_46:391315-391437	Fracy1/scaffold_46:391315-391437
57	gnl|To_Tass_Lars_20100201|00057	JP288151	333	8	0	-Inf	2.43473		XP_002288757	http://www.ncbi.nlm.nih.gov/protein/XP_002288757?report=fasta&log$=seqview	NCBI_NR/XP_002288757	predicted protein [Thalassiosira pseudonana CCMP1335] gb|EED94193.1| predicted protein [Thalassiosira pseudonana CCMP1335] 0,000000000000000002 FORWARD	2e-18		88499	http://www.ncbi.nlm.nih.gov/Structure/cdd/cddsrv.cgi?uid=88499	NCBI_CDD/88499	cd05598, STKc_LATS, STKc_LATS: Serine/Threonine Kinases (STKs), Large Tumor Suppressor (LATS) subfamily, catalytic (c) domain. STKs catalyze the transfer of the gamma-phosphoryl group from ATP to serine/threonine residues on protein substrates. The LATS subfamily is part of a larger superfamily that includes the catalytic domains of other protein STKs, protein tyrosine kinases, RIO kinases, amino…	0.058	FORWARD		gnl|To_Gass20100719_LK|44080 length=4698 numreads=60	contig_44080:2728-3000	1e-145	BLASTN		gnl|To_proteome_3d|3d.g23144.t1	THAOC_23144	67-126_of_126_aa	2e-32	FORWARD				gnl|Thaps3_Gass3|chr_3	8e-20	gnl|Thaps3_Gass3|chr_3	chr_3:626249-626371	http://genome.jgi-psf.org/cgi-bin/browserLoad?db=Thaps3&position=chr_3:626249-626371	Thaps3/chr_3:626249-626371	5e-20	FORWARD		gnl|Fracy1_Gass1|scaffold_11	0.007	gnl|Fracy1_Gass1|scaffold_11	scaffold_11:1369944-1370060	http://genome.jgi-psf.org/cgi-bin/browserLoad?db=Fracy1&position=scaffold_11:1369944-1370060	Fracy1/scaffold_11:1369944-1370060
58	gnl|To_Tass_Lars_20100201|00058		121	2	2	0	5.0104e-05			http://www.ncbi.nlm.nih.gov/protein/?report=fasta&log$=seqview	NCBI_NR/					http://www.ncbi.nlm.nih.gov/Structure/cdd/cddsrv.cgi?uid=	NCBI_CDD/					gnl|To_Gass20100719_LK|7721 length=4952 numreads=128	contig_7721:3415-3533	7e-62	BLASTN		gnl|To_proteome_3d|3d.g7496.t1	THAOC_07496	197-235_of_399_aa	1e-15	REVERSE				gnl|Thaps3_Gass3|chr_5	0.58	gnl|Thaps3_Gass3|chr_5	chr_5:1693034-1693135	http://genome.jgi-psf.org/cgi-bin/browserLoad?db=Thaps3&position=chr_5:1693034-1693135	Thaps3/chr_5:1693034-1693135	0.3	REVERSE						http://genome.jgi-psf.org/cgi-bin/browserLoad?db=Fracy1&position=	Fracy1/
59	gnl|To_Tass_Lars_20100201|00059	JP288152	800	3	11	2.7	1.0291		XP_002292203	http://www.ncbi.nlm.nih.gov/protein/XP_002292203?report=fasta&log$=seqview	NCBI_NR/XP_002292203	predicted protein [Thalassiosira pseudonana CCMP1335] gb|EED90178.1| predicted protein [Thalassiosira pseudonana CCMP1335] 0,000000000000001 REVERSE	1e-15		115579	http://www.ncbi.nlm.nih.gov/Structure/cdd/cddsrv.cgi?uid=115579	NCBI_CDD/115579	pfam06933, SSP160, Special lobe-specific silk protein SSP160. This family consists of several special lobe-specific silk protein SSP160 sequences which appear to be specific to Chironomus (Midge) species. 0.013 REVERSE	0.013	REVERSE		gnl|To_Gass20100719_LK|10288 length=12721 numreads=497	contig_10288:4535-5035	0	BLASTN		gnl|To_proteome_3d|3d.g9410.t11	THAOC_09410	1018-1281_of_1515_aa	1e-167	REVERSE				gnl|Tp_AllESTs|JGI_CAAH2413.fwd	7e-13	gnl|Thaps3_Gass3|chr_9	chr_9:243493-243777	http://genome.jgi-psf.org/cgi-bin/browserLoad?db=Thaps3&position=chr_9:243493-243777	Thaps3/chr_9:243493-243777	3e-12	REVERSE		gnl|Fracy1_Gass1|scaffold_56	0.76	gnl|Fracy1_Gass1|scaffold_56	scaffold_56:203875-203958	http://genome.jgi-psf.org/cgi-bin/browserLoad?db=Fracy1&position=scaffold_56:203875-203958	Fracy1/scaffold_56:203875-203958
60	gnl|To_Tass_Lars_20100201|00060	JP288153	846	22	13	-0.7	0.538356		YP_001613309	http://www.ncbi.nlm.nih.gov/protein/YP_001613309?report=fasta&log$=seqview	NCBI_NR/YP_001613309	hypothetical protein sce2670 [Sorangium cellulosum 'So ce 56'] emb|CAN92829.1| hypothetical protein predicted by Glimmer/Critica [Sorangium cellulosum 'So ce 56'] 6E-38 FORWARD	6e-38		105544	http://www.ncbi.nlm.nih.gov/Structure/cdd/cddsrv.cgi?uid=105544	NCBI_CDD/105544	PRK12323, PRK12323, DNA polymerase III subunits gamma and tau; Provisional. 0,0000001 FORWARD	1e-07	FORWARD		gnl|To_Gass20100719_LK|2157 length=8544 numreads=190	contig_2157:6851-7292	0	BLASTN		gnl|To_proteome_3d|3d.g1786.t1	THAOC_01786	105-237_of_238_aa	1e-81	FORWARD				gnl|Tp_AllESTs|JGI_CAAI7559.fwd	8e-31	gnl|Thaps3_Gass3|chr_8	chr_8:877175-877279	http://genome.jgi-psf.org/cgi-bin/browserLoad?db=Thaps3&position=chr_8:877175-877279	Thaps3/chr_8:877175-877279	2e-08	FORWARD		gnl|Fracy1_Gass1|scaffold_29	3e-09	gnl|Fracy1_Gass1|scaffold_29	scaffold_29:236871-237302	http://genome.jgi-psf.org/cgi-bin/browserLoad?db=Fracy1&position=scaffold_29:236871-237302	Fracy1/scaffold_29:236871-237302
61	gnl|To_Tass_Lars_20100201|00061	JP288154	720	34	24	-0.4	0.409981		NP_001068295	http://www.ncbi.nlm.nih.gov/protein/NP_001068295?report=fasta&log$=seqview	NCBI_NR/NP_001068295	Os11g0620500 [Oryza sativa (japonica cultivar-group)] gb|ABA94778.1| Receptor kinase, putative, expressed [Oryza sativa (japonica cultivar-group)] dbj|BAF28658.1| Os11g0620500 [Oryza sativa (japonica cultivar-group)] 0.93 FORWARD	0.93			http://www.ncbi.nlm.nih.gov/Structure/cdd/cddsrv.cgi?uid=	NCBI_CDD/					gnl|To_Gass20100719_LK|12263 length=4100 numreads=211	contig_12263:534-1235	0	BLASTN		gnl|To_proteome_3d|3d.g7861.t1	THAOC_07861	238-322_of_338_aa	5e-41	REVERSE				gnl|Thaps3_Gass3|chr_5	0.72	gnl|Thaps3_Gass3|chr_5	chr_5:1504612-1504788	http://genome.jgi-psf.org/cgi-bin/browserLoad?db=Thaps3&position=chr_5:1504612-1504788	Thaps3/chr_5:1504612-1504788	0.44	FORWARD		gnl|Fracy1_AllESTs_Tass|0_0_EXTA2398.b0_CCUX_EXTA	0.44	gnl|Fracy1_Gass1|scaffold_32	scaffold_32:112659-112766	http://genome.jgi-psf.org/cgi-bin/browserLoad?db=Fracy1&position=scaffold_32:112659-112766	Fracy1/scaffold_32:112659-112766
62	gnl|To_Tass_Lars_20100201|00062	JP288155	465	5	4	-0.3	0.0275886		XP_001701526	http://www.ncbi.nlm.nih.gov/protein/XP_001701526?report=fasta&log$=seqview	NCBI_NR/XP_001701526	glyoxal or galactose oxidase [Chlamydomonas reinhardtii] gb|EDO97403.1| glyoxal or galactose oxidase [Chlamydomonas reinhardtii] 0.004 REVERSE	0.004		115804	http://www.ncbi.nlm.nih.gov/Structure/cdd/cddsrv.cgi?uid=115804	NCBI_CDD/115804	pfam07174, FAP, Fibronectin-attachment protein (FAP). This family contains bacterial fibronectin-attachment proteins (FAP). Family members are rich in alanine and proline, are approximately 300 long, and seem to be restricted to mycobacteria. These proteins contain a fibronectin-binding motif that allows mycobacteria to bind to fibronectin in the extracellular matrix. 0.046 REVERSE	0.046	REVERSE		gnl|To_Gass20100719_LK|7840 length=1266 numreads=22	contig_7840:651-1114	0	BLASTN		gnl|To_proteome_3d|3d.g27076.t1	THAOC_27076	195-225_of_225_aa	9e-10	FORWARD				gnl|Thaps3_Gass3|chr_6	0.0005	gnl|Thaps3_Gass3|chr_6	chr_6:1417047-1417142	http://genome.jgi-psf.org/cgi-bin/browserLoad?db=Thaps3&position=chr_6:1417047-1417142	Thaps3/chr_6:1417047-1417142	0.0003	FORWARD		gnl|Fracy1_Gass1|scaffold_4	0.0004	gnl|Fracy1_Gass1|scaffold_4	scaffold_4:621798-621884	http://genome.jgi-psf.org/cgi-bin/browserLoad?db=Fracy1&position=scaffold_4:621798-621884	Fracy1/scaffold_4:621798-621884
63	gnl|To_Tass_Lars_20100201|00063	JP288156	401	64	126	1	4.2726		XP_002295303	http://www.ncbi.nlm.nih.gov/protein/XP_002295303?report=fasta&log$=seqview	NCBI_NR/XP_002295303	probable tryptophanyl tRNA synthetase [Thalassiosira pseudonana CCMP1335] gb|EED87369.1| probable tryptophanyl tRNA synthetase [Thalassiosira pseudonana CCMP1335] 0,0000000000004 FORWARD	4e-13		113865	http://www.ncbi.nlm.nih.gov/Structure/cdd/cddsrv.cgi?uid=113865	NCBI_CDD/113865	pfam05110, AF-4, AF-4 proto-oncoprotein. This family consists of AF4 (Proto-oncogene AF4) and FMR2 (Fragile X E mental retardation syndrome) nuclear proteins. These proteins have been linked to human diseases such as acute lymphoblastic leukaemia and mental retardation. The family also contains a Drosophila AF4 protein homologue Lilliputian which contains an AT-hook domain. Lilliputian represents…	0.012	REVERSE		gnl|To_Gass20100719_LK|7754 length=7942 numreads=216	contig_7754:2786-3175	0	BLASTN		gnl|To_proteome_3d|3d.g7521.t1	THAOC_07521	1-62_of_82_aa	1e-30	REVERSE				gnl|Thaps3_Gass3|chr_24	4e-19	gnl|Thaps3_Gass3|chr_24	chr_24:255689-255877	http://genome.jgi-psf.org/cgi-bin/browserLoad?db=Thaps3&position=chr_24:255689-255877	Thaps3/chr_24:255689-255877	2e-19	FORWARD		gnl|Fracy1_AllESTs_Tass|1791_1_CCUX_EXTA	7e-16	gnl|Fracy1_Gass1|scaffold_4	scaffold_4:2485692-2485847	http://genome.jgi-psf.org/cgi-bin/browserLoad?db=Fracy1&position=scaffold_4:2485692-2485847	Fracy1/scaffold_4:2485692-2485847
64	gnl|To_Tass_Lars_20100201|00064		86	1	3	2	0.220697			http://www.ncbi.nlm.nih.gov/protein/?report=fasta&log$=seqview	NCBI_NR/					http://www.ncbi.nlm.nih.gov/Structure/cdd/cddsrv.cgi?uid=	NCBI_CDD/					gnl|To_Gass20100719_LK|3332 length=6617 numreads=184	contig_3332:2243-2328	2e-42	BLASTN										gnl|Thaps3_Gass3|chr_22	0.78	gnl|Thaps3_Gass3|chr_22	chr_22:528717-528785	http://genome.jgi-psf.org/cgi-bin/browserLoad?db=Thaps3&position=chr_22:528717-528785	Thaps3/chr_22:528717-528785	0.44	FORWARD						http://genome.jgi-psf.org/cgi-bin/browserLoad?db=Fracy1&position=	Fracy1/
65	gnl|To_Tass_Lars_20100201|00065	JP288157	3806	170	195	0.1	0.294228		XP_002296083	http://www.ncbi.nlm.nih.gov/protein/XP_002296083?report=fasta&log$=seqview	NCBI_NR/XP_002296083	acetyl-coa carboxylase [Thalassiosira pseudonana CCMP1335] gb|ACI64800.1| acetyl-coa carboxylase [Thalassiosira pseudonana CCMP1335] 0.0 REVERSE	0		110067	http://www.ncbi.nlm.nih.gov/Structure/cdd/cddsrv.cgi?uid=110067	NCBI_CDD/110067	pfam01039, Carboxyl_trans, Carboxyl transferase domain. All of the members in this family are biotin dependent carboxylases. The carboxyl transferase domain carries out the following reaction; transcarboxylation from biotin to an acceptor molecule. There are two recognised types of carboxyl transferase. One of them uses acyl-CoA and the other uses 2-oxoacid as the acceptor molecule of carbon diox…	1e-51	REVERSE		gnl|To_Gass20100719_LK|3111 length=7761 numreads=239	contig_3111:5700-7758	0	BLASTN		gnl|To_proteome_3d|3d.g3085.t1	THAOC_03085	130-1034_of_1044_aa	0	REVERSE				gnl|Thaps3_Gass3|chr_7	0	gnl|Thaps3_Gass3|chr_7	chr_7:457166-458716	http://genome.jgi-psf.org/cgi-bin/browserLoad?db=Thaps3&position=chr_7:457166-458716	Thaps3/chr_7:457166-458716	0	REVERSE		gnl|Fracy1_Gass1|scaffold_3	0	gnl|Fracy1_Gass1|scaffold_3	scaffold_3:1676500-1678644	http://genome.jgi-psf.org/cgi-bin/browserLoad?db=Fracy1&position=scaffold_3:1676500-1678644	Fracy1/scaffold_3:1676500-1678644
66	gnl|To_Tass_Lars_20100201|00066	JP288158	497	1	3	2	0.220697		XP_002176472	http://www.ncbi.nlm.nih.gov/protein/XP_002176472?report=fasta&log$=seqview	NCBI_NR/XP_002176472	predicted protein [Phaeodactylum tricornutum CCAP 1055/1] gb|EEC42542.1| predicted protein [Phaeodactylum tricornutum CCAP 1055/1] 0.019 REVERSE	0.019		35149	http://www.ncbi.nlm.nih.gov/Structure/cdd/cddsrv.cgi?uid=35149	NCBI_CDD/35149	COG5590, COG5590, Uncharacterized conserved protein [Function unknown]. 0.20 FORWARD	0.2	FORWARD		gnl|To_Gass20100719_LK|34660 length=20559 numreads=867	contig_34660:10477-10759	1e-154	BLASTN		gnl|To_proteome_3d|3d.g37661.t14	THAOC_37661	572-725_of_1194_aa	8e-90	REVERSE				gnl|Thaps3_Gass3|chr_11a	0.88	gnl|Thaps3_Gass3|chr_11a	chr_11a:567710-567739	http://genome.jgi-psf.org/cgi-bin/browserLoad?db=Thaps3&position=chr_11a:567710-567739	Thaps3/chr_11a:567710-567739	0.53	FORWARD		gnl|Fracy1_Gass1|scaffold_20	2e-09	gnl|Fracy1_Gass1|scaffold_20	scaffold_20:262484-262729	http://genome.jgi-psf.org/cgi-bin/browserLoad?db=Fracy1&position=scaffold_20:262484-262729	Fracy1/scaffold_20:262484-262729
67	gnl|To_Tass_Lars_20100201|00067		86	1	2	1	0.0705253			http://www.ncbi.nlm.nih.gov/protein/?report=fasta&log$=seqview	NCBI_NR/					http://www.ncbi.nlm.nih.gov/Structure/cdd/cddsrv.cgi?uid=	NCBI_CDD/					gnl|To_Gass20100719_LK|11260 length=5209 numreads=162	contig_11260:3578-3662	1e-37	BLASTN												gnl|Thaps3_Gass3|BD_10_65	BD_10_65:22562-22633	http://genome.jgi-psf.org/cgi-bin/browserLoad?db=Thaps3&position=BD_10_65:22562-22633	Thaps3/BD_10_65:22562-22633	0.83	REVERSE						http://genome.jgi-psf.org/cgi-bin/browserLoad?db=Fracy1&position=	Fracy1/
68	gnl|To_Tass_Lars_20100201|00068	JP288159	318	2	3	0.5	0.0404879			http://www.ncbi.nlm.nih.gov/protein/?report=fasta&log$=seqview	NCBI_NR/					http://www.ncbi.nlm.nih.gov/Structure/cdd/cddsrv.cgi?uid=	NCBI_CDD/					gnl|To_Gass20100719_LK|9395 length=2589 numreads=52	contig_9395:573-888	1e-170	BLASTN		gnl|To_proteome_3d|3d.g8733.t9	THAOC_08733	328-401_of_401_aa	2e-35	REVERSE				gnl|Thaps3_Gass3|chr_4	0.24	gnl|Thaps3_Gass3|chr_4	chr_4:1763277-1763327	http://genome.jgi-psf.org/cgi-bin/browserLoad?db=Thaps3&position=chr_4:1763277-1763327	Thaps3/chr_4:1763277-1763327	0.15	FORWARD		gnl|Fracy1_Gass1|scaffold_19	0.052	gnl|Fracy1_Gass1|scaffold_19	scaffold_19:693179-693358	http://genome.jgi-psf.org/cgi-bin/browserLoad?db=Fracy1&position=scaffold_19:693179-693358	Fracy1/scaffold_19:693179-693358
69	gnl|To_Tass_Lars_20100201|00069	JP288160	301	2	7	2.5	0.622454		XP_002297160	http://www.ncbi.nlm.nih.gov/protein/XP_002297160?report=fasta&log$=seqview	NCBI_NR/XP_002297160	predicted protein [Thalassiosira pseudonana CCMP1335] gb|EED86485.1| predicted protein [Thalassiosira pseudonana CCMP1335] 0.21 FORWARD	0.21			http://www.ncbi.nlm.nih.gov/Structure/cdd/cddsrv.cgi?uid=	NCBI_CDD/					gnl|To_Gass20100719_LK|17861 length=7728 numreads=219	contig_17861:6531-6823	1e-120	BLASTN		gnl|To_proteome_3d|3d.g15254.t1	THAOC_15254	305-392_of_658_aa	5e-43	FORWARD				gnl|Tp_AllESTs|JGI_CAAI6722.rev	0.004	gnl|Thaps3_Gass3|chr_19c_29	chr_19c_29:84336-84443	http://genome.jgi-psf.org/cgi-bin/browserLoad?db=Thaps3&position=chr_19c_29:84336-84443	Thaps3/chr_19c_29:84336-84443	0.003	REVERSE		gnl|Fracy1_Gass1|scaffold_96	0.089	gnl|Fracy1_Gass1|scaffold_96	scaffold_96:113925-114110	http://genome.jgi-psf.org/cgi-bin/browserLoad?db=Fracy1&position=scaffold_96:113925-114110	Fracy1/scaffold_96:113925-114110
70	gnl|To_Tass_Lars_20100201|00070	JP288161	240	2	3	0.5	0.0404879		XP_002068759	http://www.ncbi.nlm.nih.gov/protein/XP_002068759?report=fasta&log$=seqview	NCBI_NR/XP_002068759	GK17947 [Drosophila willistoni] gb|EDW79745.1| GK17947 [Drosophila willistoni] 0.78 FORWARD	0.78			http://www.ncbi.nlm.nih.gov/Structure/cdd/cddsrv.cgi?uid=	NCBI_CDD/					gnl|To_Gass20100719_LK|44929 length=6569 numreads=153	contig_44929:6139-6363	1e-114	BLASTN										gnl|Tp_AllESTs|JGI_XZD2310.rev	0.037	gnl|Thaps3_Gass3|chr_2	chr_2:501941-501994	http://genome.jgi-psf.org/cgi-bin/browserLoad?db=Thaps3&position=chr_2:501941-501994	Thaps3/chr_2:501941-501994	0.023	FORWARD						http://genome.jgi-psf.org/cgi-bin/browserLoad?db=Fracy1&position=	Fracy1/
71	gnl|To_Tass_Lars_20100201|00071	JP288162	252	10	0	-Inf	3.04341		XP_002293623	http://www.ncbi.nlm.nih.gov/protein/XP_002293623?report=fasta&log$=seqview	NCBI_NR/XP_002293623	predicted protein [Thalassiosira pseudonana CCMP1335] gb|EED89359.1| predicted protein [Thalassiosira pseudonana CCMP1335] 2E-27 FORWARD	2e-27		34872	http://www.ncbi.nlm.nih.gov/Structure/cdd/cddsrv.cgi?uid=34872	NCBI_CDD/34872	COG5275, COG5275, BRCT domain type II [General function prediction only]. 0.074 FORWARD	0.074	FORWARD		gnl|To_Gass20100719_LK|1900 length=15225 numreads=442	contig_1900:1545-1783	1e-128	BLASTN		gnl|To_proteome_3d|3d.g1557.t3	THAOC_01557	216-299_of_429_aa	1e-45	FORWARD				gnl|Tp_AllESTs|JGI_CAAI552.fwd	3e-32	gnl|Thaps3_Gass3|chr_13	chr_13:821092-821217	http://genome.jgi-psf.org/cgi-bin/browserLoad?db=Thaps3&position=chr_13:821092-821217	Thaps3/chr_13:821092-821217	3e-27	FORWARD		gnl|Fracy1_Gass1|scaffold_4	1e-17	gnl|Fracy1_Gass1|scaffold_4	scaffold_4:1386644-1386868	http://genome.jgi-psf.org/cgi-bin/browserLoad?db=Fracy1&position=scaffold_4:1386644-1386868	Fracy1/scaffold_4:1386644-1386868
72	gnl|To_Tass_Lars_20100201|00072	JP288163	1040	15	24	0.6	0.425891		XP_002289191	http://www.ncbi.nlm.nih.gov/protein/XP_002289191?report=fasta&log$=seqview	NCBI_NR/XP_002289191	predicted protein [Thalassiosira pseudonana CCMP1335] gb|EED92728.1| predicted protein [Thalassiosira pseudonana CCMP1335] 1E-123 FORWARD	1e-123		34855	http://www.ncbi.nlm.nih.gov/Structure/cdd/cddsrv.cgi?uid=34855	NCBI_CDD/34855	COG5258, GTPBP1, GTPase [General function prediction only]. 4E-32 FORWARD	4e-32	FORWARD		gnl|To_Gass20100719_LK|3235 length=11982 numreads=296	contig_3235:9606-10121	0	BLASTN		gnl|To_proteome_3d|3d.g3281.t8	THAOC_03281	368-666_of_666_aa	1e-168	FORWARD				gnl|Thaps3_Gass3|chr_4	1e-159	gnl|Thaps3_Gass3|chr_4	chr_4:419937-420749	http://genome.jgi-psf.org/cgi-bin/browserLoad?db=Thaps3&position=chr_4:419937-420749	Thaps3/chr_4:419937-420749	1e-159	FORWARD		gnl|Fracy1_Gass1|scaffold_10	1e-134	gnl|Fracy1_Gass1|scaffold_10	scaffold_10:800182-800484	http://genome.jgi-psf.org/cgi-bin/browserLoad?db=Fracy1&position=scaffold_10:800182-800484	Fracy1/scaffold_10:800182-800484
73	gnl|To_Tass_Lars_20100201|00073	JP288164	1085	15	16	0.1	0.00409578		XP_002296940	http://www.ncbi.nlm.nih.gov/protein/XP_002296940?report=fasta&log$=seqview	NCBI_NR/XP_002296940	predicted protein [Thalassiosira pseudonana CCMP1335] gb|EED86668.1| predicted protein [Thalassiosira pseudonana CCMP1335] 2E-40 FORWARD	2e-40		117221	http://www.ncbi.nlm.nih.gov/Structure/cdd/cddsrv.cgi?uid=117221	NCBI_CDD/117221	pfam08648, DUF1777, Protein of unknown function (DUF1777). This is a family of eukaryotic proteins of unknown function. Some of the proteins in this family are putative nucleic acid binding proteins. 0,00001 FORWARD	1e-05	FORWARD		gnl|To_Gass20100719_LK|6791 length=11288 numreads=269	contig_6791:2529-3316	0	BLASTN		gnl|To_proteome_3d|3d.g6688.t1	THAOC_06688	500-786_of_824_aa	1e-164	FORWARD				gnl|Tp_AllESTs|JGI_CAAI10142.fwd	9e-34	gnl|Thaps3_Gass3|chr_19a_19	chr_19a_19:320050-320172	http://genome.jgi-psf.org/cgi-bin/browserLoad?db=Thaps3&position=chr_19a_19:320050-320172	Thaps3/chr_19a_19:320050-320172	9e-30	FORWARD		gnl|Fracy1_Gass1|scaffold_61	2e-11	gnl|Fracy1_Gass1|scaffold_61	scaffold_61:317531-317857	http://genome.jgi-psf.org/cgi-bin/browserLoad?db=Fracy1&position=scaffold_61:317531-317857	Fracy1/scaffold_61:317531-317857
74	gnl|To_Tass_Lars_20100201|00074	JP288165	393	3	7	1.3	0.344281		XP_002287660	http://www.ncbi.nlm.nih.gov/protein/XP_002287660?report=fasta&log$=seqview	NCBI_NR/XP_002287660	predicted protein [Thalassiosira pseudonana CCMP1335] gb|EED95103.1| predicted protein [Thalassiosira pseudonana CCMP1335] 0.77 REVERSE	0.77			http://www.ncbi.nlm.nih.gov/Structure/cdd/cddsrv.cgi?uid=	NCBI_CDD/					gnl|To_Gass20100719_LK|45187 length=4528 numreads=75	contig_45187:2738-3130	0	BLASTN		gnl|To_proteome_3d|3d.g31468.t21		736-807_of_906_aa	1e-36	REVERSE				gnl|Thaps3_Gass3|chr_13	0.068	gnl|Thaps3_Gass3|chr_13	chr_13:946192-946263	http://genome.jgi-psf.org/cgi-bin/browserLoad?db=Thaps3&position=chr_13:946192-946263	Thaps3/chr_13:946192-946263	0.042	REVERSE		gnl|Fracy1_Gass1|scaffold_8	0.36	gnl|Fracy1_Gass1|scaffold_8	scaffold_8:1779934-1780041	http://genome.jgi-psf.org/cgi-bin/browserLoad?db=Fracy1&position=scaffold_8:1779934-1780041	Fracy1/scaffold_8:1779934-1780041
75	gnl|To_Tass_Lars_20100201|00075	JP288166	1079	36	9	-3	3.85648		XP_002287620	http://www.ncbi.nlm.nih.gov/protein/XP_002287620?report=fasta&log$=seqview	NCBI_NR/XP_002287620	predicted protein [Thalassiosira pseudonana CCMP1335] gb|EED95063.1| predicted protein [Thalassiosira pseudonana CCMP1335] 2E-96 FORWARD	2e-96		113260	http://www.ncbi.nlm.nih.gov/Structure/cdd/cddsrv.cgi?uid=113260	NCBI_CDD/113260	pfam04484, DUF566, Family of unknown function (DUF566). Family of related proteins that is plant specific. 0,0000008 FORWARD	8e-07	FORWARD		gnl|To_Gass20100719_LK|48505 length=4564 numreads=125	contig_48505:1315-1960	0	BLASTN		gnl|To_proteome_3d|3d.g34986.t1	THAOC_34986	188-408_of_408_aa	1e-126	FORWARD				gnl|Thaps3_Gass3|chr_5	1e-146	gnl|Thaps3_Gass3|chr_5	chr_5:498888-499277	http://genome.jgi-psf.org/cgi-bin/browserLoad?db=Thaps3&position=chr_5:498888-499277	Thaps3/chr_5:498888-499277	1e-147	FORWARD		gnl|Fracy1_AllESTs_Tass|1417_1_CCUX_EXTA	1e-117	gnl|Fracy1_Gass1|scaffold_25	scaffold_25:836179-836472	http://genome.jgi-psf.org/cgi-bin/browserLoad?db=Fracy1&position=scaffold_25:836179-836472	Fracy1/scaffold_25:836179-836472
76	gnl|To_Tass_Lars_20100201|00076	JP288167	755	190	8	-22.8	45.6549		XP_658724	http://www.ncbi.nlm.nih.gov/protein/XP_658724?report=fasta&log$=seqview	NCBI_NR/XP_658724	hypothetical protein AN1120.2 [Aspergillus nidulans FGSC A4] gb|EAA66238.1| hypothetical protein AN1120.2 [Aspergillus nidulans FGSC A4] 0,00000002 REVERSE	2e-08		113422	http://www.ncbi.nlm.nih.gov/Structure/cdd/cddsrv.cgi?uid=113422	NCBI_CDD/113422	pfam04652, DUF605, Vta1 like. Vta1 (VPS20-associated protein 1) is a positive regulator of Vps4. Vps4 is an ATPase that is required in the multivesicular body (MVB) sorting pathway to dissociate the endosomal sorting complex required for transport (ESCRT). Vta1 promotes correct assembly of Vps4 and stimulates its ATPase activity through its conserved Vta1/SBP1/LIP5 region. 0,0000008 REVERSE	8e-07	REVERSE		gnl|To_Gass20100719_LK|27245 length=7365 numreads=171	contig_27245:5279-6008	0	BLASTN		gnl|To_proteome_3d|3d.g22004.t6	THAOC_22004	368-555_of_555_aa	1e-108	FORWARD				gnl|Thaps3_Gass3|chr_16a	6e-09	gnl|Thaps3_Gass3|chr_16a	chr_16a:379100-379252	http://genome.jgi-psf.org/cgi-bin/browserLoad?db=Thaps3&position=chr_16a:379100-379252	Thaps3/chr_16a:379100-379252	3e-09	FORWARD		gnl|Fracy1_Gass1|scaffold_19	0.003	gnl|Fracy1_Gass1|scaffold_19	scaffold_19:86275-86529	http://genome.jgi-psf.org/cgi-bin/browserLoad?db=Fracy1&position=scaffold_19:86275-86529	Fracy1/scaffold_19:86275-86529
77	gnl|To_Tass_Lars_20100201|00077	JP288168	973	21	107	4.1	13.4376		XP_002290614	http://www.ncbi.nlm.nih.gov/protein/XP_002290614?report=fasta&log$=seqview	NCBI_NR/XP_002290614	predicted protein [Thalassiosira pseudonana CCMP1335] gb|EED92366.1| predicted protein [Thalassiosira pseudonana CCMP1335] 4E-20 FORWARD	4e-20		104844	http://www.ncbi.nlm.nih.gov/Structure/cdd/cddsrv.cgi?uid=104844	NCBI_CDD/104844	PRK10811, rne, ribonuclease E; Reviewed. 0,0007 FORWARD	0.0007	FORWARD		gnl|To_Gass20100719_LK|6111 length=18313 numreads=521	contig_6111:4593-5293	0	BLASTN		gnl|To_proteome_3d|3d.g6177.t2	THAOC_06177	1-170_of_263_aa	3e-92	FORWARD				gnl|Tp_AllESTs|JGI_CAAI2491.fwd	2e-25	gnl|Thaps3_Gass3|chr_5	chr_5:720982-721347	http://genome.jgi-psf.org/cgi-bin/browserLoad?db=Thaps3&position=chr_5:720982-721347	Thaps3/chr_5:720982-721347	1e-24	FORWARD		gnl|Fracy1_AllESTs_Tass|303_1_CCUX_EXTA	2e-12	gnl|Fracy1_Gass1|scaffold_69	scaffold_69:3774-3977	http://genome.jgi-psf.org/cgi-bin/browserLoad?db=Fracy1&position=scaffold_69:3774-3977	Fracy1/scaffold_69:3774-3977
78	gnl|To_Tass_Lars_20100201|00078	JP288169	1088	3	24	7	3.96849		XP_001866731	http://www.ncbi.nlm.nih.gov/protein/XP_001866731?report=fasta&log$=seqview	NCBI_NR/XP_001866731	DNA-directed RNA polymerase II largest subunit [Culex quinquefasciatus] gb|EDS43848.1| DNA-directed RNA polymerase II largest subunit [Culex quinquefasciatus] 0,000005 REVERSE	5e-06		115852	http://www.ncbi.nlm.nih.gov/Structure/cdd/cddsrv.cgi?uid=115852	NCBI_CDD/115852	pfam07223, DUF1421, Protein of unknown function (DUF1421). This family represents a conserved region approximately 350 residues long within a number of plant proteins of unknown function. 0.004 REVERSE	0.004	REVERSE		gnl|To_Gass20100719_LK|31667 length=929 numreads=28	contig_31667:105-584	0	BLASTN		gnl|To_proteome_3d|3d.g23544.t1	THAOC_23544	12-170_of_170_aa	3e-89	REVERSE				gnl|Thaps3_Gass3|chr_10	7e-71	gnl|Thaps3_Gass3|chr_10	chr_10:734205-734465	http://genome.jgi-psf.org/cgi-bin/browserLoad?db=Thaps3&position=chr_10:734205-734465	Thaps3/chr_10:734205-734465	4e-71	REVERSE		gnl|Fracy1_Gass1|scaffold_83	8e-07	gnl|Fracy1_Gass1|scaffold_83	scaffold_83:44801-44839	http://genome.jgi-psf.org/cgi-bin/browserLoad?db=Fracy1&position=scaffold_83:44801-44839	Fracy1/scaffold_83:44801-44839
79	gnl|To_Tass_Lars_20100201|00079	JP288170	226	0	2	Inf	0.595488			http://www.ncbi.nlm.nih.gov/protein/?report=fasta&log$=seqview	NCBI_NR/					http://www.ncbi.nlm.nih.gov/Structure/cdd/cddsrv.cgi?uid=	NCBI_CDD/					gnl|To_Gass20100719_LK|34453 length=10910 numreads=269	contig_34453:4975-5193	1e-114	BLASTN		gnl|To_proteome_3d|3d.g24769.t1	THAOC_24769	190-231_of_250_aa	1e-15	FORWARD				gnl|Thaps3_Gass3|chr_2	0.11	gnl|Thaps3_Gass3|chr_2	chr_2:173773-173862	http://genome.jgi-psf.org/cgi-bin/browserLoad?db=Thaps3&position=chr_2:173773-173862	Thaps3/chr_2:173773-173862	0.071	REVERSE		gnl|Fracy1_Gass1|scaffold_36	0.23	gnl|Fracy1_Gass1|scaffold_36	scaffold_36:565459-565512	http://genome.jgi-psf.org/cgi-bin/browserLoad?db=Fracy1&position=scaffold_36:565459-565512	Fracy1/scaffold_36:565459-565512
80	gnl|To_Tass_Lars_20100201|00080	JP288171	454	8	12	0.5	0.161951			http://www.ncbi.nlm.nih.gov/protein/?report=fasta&log$=seqview	NCBI_NR/				32771	http://www.ncbi.nlm.nih.gov/Structure/cdd/cddsrv.cgi?uid=32771	NCBI_CDD/32771	COG2948, VirB10, Type IV secretory pathway, VirB10 components [Intracellular trafficking and secretion]. 0.83 REVERSE	0.83	REVERSE		gnl|To_Gass20100719_LK|3823 length=1346 numreads=27	contig_3823:240-694	0	BLASTN		gnl|To_proteome_3d|3d.g27776.t1	THAOC_27776	225-283_of_297_aa	2e-21	FORWARD				gnl|Tp_AllESTs|JGI_XZD3309.fwd	0.009	gnl|Thaps3_Gass3|chr_1	chr_1:2643845-2643976	http://genome.jgi-psf.org/cgi-bin/browserLoad?db=Thaps3&position=chr_1:2643845-2643976	Thaps3/chr_1:2643845-2643976	0.049	REVERSE		gnl|Fracy1_Gass1|scaffold_31	0.84	gnl|Fracy1_Gass1|scaffold_31	scaffold_31:371568-371669	http://genome.jgi-psf.org/cgi-bin/browserLoad?db=Fracy1&position=scaffold_31:371568-371669	Fracy1/scaffold_31:371568-371669
81	gnl|To_Tass_Lars_20100201|00081	JP288172	737	44	39	-0.1	0.0829775		XP_002290315	http://www.ncbi.nlm.nih.gov/protein/XP_002290315?report=fasta&log$=seqview	NCBI_NR/XP_002290315	ypt1-like rab-type small G protein [Thalassiosira pseudonana CCMP1335] gb|EED92067.1| ypt1-like rab-type small G protein [Thalassiosira pseudonana CCMP1335] 1E-94 FORWARD	1e-94		57955	http://www.ncbi.nlm.nih.gov/Structure/cdd/cddsrv.cgi?uid=57955	NCBI_CDD/57955	cd01869, Rab1_Ypt1, Rab1/Ypt1 subfamily. Rab1 is found in every eukaryote and is a key regulatory component for the transport of vesicles from the ER to the Golgi apparatus. Studies on mutations of Ypt1, the yeast homolog of Rab1, showed that this protein is necessary for the budding of vesicles of the ER as well as for their transport to, and fusion with, the Golgi apparatus. GTPase activating p…	1e-71	FORWARD		gnl|To_Gass20100719_LK|11805 length=8593 numreads=261	contig_11805:1195-1695	0	BLASTN		gnl|To_proteome_3d|3d.g10589.t1	THAOC_10589	49-231_of_231_aa	1e-101	FORWARD				gnl|Thaps3_Gass3|chr_5	1e-105	gnl|Thaps3_Gass3|chr_5	chr_5:1444606-1445073	http://genome.jgi-psf.org/cgi-bin/browserLoad?db=Thaps3&position=chr_5:1444606-1445073	Thaps3/chr_5:1444606-1445073	1e-106	FORWARD		gnl|Fracy1_AllESTs_Tass|494_2_CCUX_EXTA	1e-98	gnl|Fracy1_Gass1|scaffold_5	scaffold_5:99177-99593	http://genome.jgi-psf.org/cgi-bin/browserLoad?db=Fracy1&position=scaffold_5:99177-99593	Fracy1/scaffold_5:99177-99593
82	gnl|To_Tass_Lars_20100201|00082	JP288173	406	0	3	Inf	0.893232		XP_001613438	http://www.ncbi.nlm.nih.gov/protein/XP_001613438?report=fasta&log$=seqview	NCBI_NR/XP_001613438	rhoptry associated membrane antigen [Plasmodium vivax SaI-1] gb|EDL43711.1| rhoptry associated membrane antigen, putative [Plasmodium vivax] 0.12 FORWARD	0.12		112890	http://www.ncbi.nlm.nih.gov/Structure/cdd/cddsrv.cgi?uid=112890	NCBI_CDD/112890	pfam04094, DUF390, Protein of unknown function (DUF390). This family of long proteins are currently only found in the rice genome. They have no known function. However they may be some kind of transposable element. 0.016 FORWARD	0.016	FORWARD		gnl|To_Gass20100719_LK|1003 length=3779 numreads=100	contig_1003:1448-1653	1e-113	BLASTN		gnl|To_proteome_3d|3d.g824.t1	THAOC_00824	220-354_of_626_aa	6e-74	FORWARD				gnl|Thaps3_Gass3|chr_10	0.011	gnl|Thaps3_Gass3|chr_10	chr_10:206954-207145	http://genome.jgi-psf.org/cgi-bin/browserLoad?db=Thaps3&position=chr_10:206954-207145	Thaps3/chr_10:206954-207145	0.007	FORWARD		gnl|Fracy1_Gass1|scaffold_22	0.017	gnl|Fracy1_Gass1|scaffold_22	scaffold_22:641578-641658	http://genome.jgi-psf.org/cgi-bin/browserLoad?db=Fracy1&position=scaffold_22:641578-641658	Fracy1/scaffold_22:641578-641658
83	gnl|To_Tass_Lars_20100201|00083	JP288174	616	13	14	0.1	0.00508404		XP_002292405	http://www.ncbi.nlm.nih.gov/protein/XP_002292405?report=fasta&log$=seqview	NCBI_NR/XP_002292405	predicted protein [Thalassiosira pseudonana CCMP1335] gb|EED90380.1| predicted protein [Thalassiosira pseudonana CCMP1335] 1E-52 FORWARD	1e-52		115852	http://www.ncbi.nlm.nih.gov/Structure/cdd/cddsrv.cgi?uid=115852	NCBI_CDD/115852	pfam07223, DUF1421, Protein of unknown function (DUF1421). This family represents a conserved region approximately 350 residues long within a number of plant proteins of unknown function. 0.22 REVERSE	0.22	REVERSE		gnl|To_Gass20100719_LK|43788 length=550 numreads=4	contig_43788:30-550	0	BLASTN		gnl|To_proteome_3d|3d.g30415.t3	THAOC_30415	392-529_of_529_aa	5e-72	FORWARD				gnl|Thaps3_Gass3|chr_9	4e-64	gnl|Thaps3_Gass3|chr_9	chr_9:227672-228073	http://genome.jgi-psf.org/cgi-bin/browserLoad?db=Thaps3&position=chr_9:227672-228073	Thaps3/chr_9:227672-228073	2e-64	FORWARD		gnl|Fracy1_AllESTs_Tass|3381_1_CCUX_EXTA	4e-38	gnl|Fracy1_Gass1|scaffold_3	scaffold_3:2317746-2318096	http://genome.jgi-psf.org/cgi-bin/browserLoad?db=Fracy1&position=scaffold_3:2317746-2318096	Fracy1/scaffold_3:2317746-2318096
84	gnl|To_Tass_Lars_20100201|00084	JP288175	1216	12	16	0.3	0.111666		XP_002290048	http://www.ncbi.nlm.nih.gov/protein/XP_002290048?report=fasta&log$=seqview	NCBI_NR/XP_002290048	predicted protein [Thalassiosira pseudonana CCMP1335] gb|EED91800.1| predicted protein [Thalassiosira pseudonana CCMP1335] 6E-24 FORWARD	6e-24		113865	http://www.ncbi.nlm.nih.gov/Structure/cdd/cddsrv.cgi?uid=113865	NCBI_CDD/113865	pfam05110, AF-4, AF-4 proto-oncoprotein. This family consists of AF4 (Proto-oncogene AF4) and FMR2 (Fragile X E mental retardation syndrome) nuclear proteins. These proteins have been linked to human diseases such as acute lymphoblastic leukaemia and mental retardation. The family also contains a Drosophila AF4 protein homologue Lilliputian which contains an AT-hook domain. Lilliputian represents…	0.97	REVERSE		gnl|To_Gass20100719_LK|49142 length=12651 numreads=385	contig_49142:1046-1537	0	BLASTN		gnl|To_proteome_3d|3d.g35848.t1	THAOC_35848	1340-1604_of_1734_aa	1e-142	FORWARD				gnl|Thaps3_Gass3|chr_5	4e-17	gnl|Thaps3_Gass3|chr_5	chr_5:134655-134816	http://genome.jgi-psf.org/cgi-bin/browserLoad?db=Thaps3&position=chr_5:134655-134816	Thaps3/chr_5:134655-134816	2e-17	FORWARD		gnl|Fracy1_Gass1|scaffold_61	3e-06	gnl|Fracy1_Gass1|scaffold_61	scaffold_61:317522-317920	http://genome.jgi-psf.org/cgi-bin/browserLoad?db=Fracy1&position=scaffold_61:317522-317920	Fracy1/scaffold_61:317522-317920
85	gnl|To_Tass_Lars_20100201|00085	JP288176	1541	22	14	-0.6	0.41612		XP_002297068	http://www.ncbi.nlm.nih.gov/protein/XP_002297068?report=fasta&log$=seqview	NCBI_NR/XP_002297068	hypothetical protein THAPSDRAFT_11224 [Thalassiosira pseudonana CCMP1335] gb|EED86796.1| hypothetical protein THAPSDRAFT_11224 [Thalassiosira pseudonana CCMP1335] 0,00000000000000001 REVERSE	1e-17		118380	http://www.ncbi.nlm.nih.gov/Structure/cdd/cddsrv.cgi?uid=118380	NCBI_CDD/118380	pfam09850, DUF2077, Uncharacterized protein conserved in bacteria (DUF2077). This domain, found in various hypothetical prokaryotic proteins, has no known function. 0.75 REVERSE	0.75	REVERSE		gnl|To_Gass20100719_LK|16226 length=3166 numreads=78	contig_16226:1-829	0	BLASTN		gnl|To_proteome_3d|3d.g13886.t1	THAOC_13886	359-617_of_617_aa	1e-136	REVERSE				gnl|Thaps3_Gass3|chr_19a_19	6e-22	gnl|Thaps3_Gass3|chr_19a_19	chr_19a_19:502014-502346	http://genome.jgi-psf.org/cgi-bin/browserLoad?db=Thaps3&position=chr_19a_19:502014-502346	Thaps3/chr_19a_19:502014-502346	4e-22	REVERSE		gnl|Fracy1_AllESTs_Tass|0_0_CCUX3348.b1_CCUX_EXTA	0.002	gnl|Fracy1_Gass1|scaffold_13	scaffold_13:883007-883225	http://genome.jgi-psf.org/cgi-bin/browserLoad?db=Fracy1&position=scaffold_13:883007-883225	Fracy1/scaffold_13:883007-883225
86	gnl|To_Tass_Lars_20100201|00086	JP288177	430	3	2	-0.5	0.0470848		XP_568737	http://www.ncbi.nlm.nih.gov/protein/XP_568737?report=fasta&log$=seqview	NCBI_NR/XP_568737	MDM10 [Cryptococcus neoformans var. neoformans JEC21] gb|AAW47220.1| MDM10, putative [Cryptococcus neoformans var. neoformans JEC21] 0.78 REVERSE	0.78		109760	http://www.ncbi.nlm.nih.gov/Structure/cdd/cddsrv.cgi?uid=109760	NCBI_CDD/109760	pfam00716, Peptidase_S21, Assemblin (Peptidase family S21). 0.20 REVERSE	0.2	REVERSE		gnl|To_Gass20100719_LK|45388 length=7464 numreads=208	contig_45388:2551-2977	0	BLASTN		gnl|To_proteome_3d|3d.g31667.t2	THAOC_31667	180-250_of_250_aa	6e-36	REVERSE				gnl|Thaps3_Gass3|chr_13	6e-12	gnl|Thaps3_Gass3|chr_13	chr_13:107862-107963	http://genome.jgi-psf.org/cgi-bin/browserLoad?db=Thaps3&position=chr_13:107862-107963	Thaps3/chr_13:107862-107963	4e-12	REVERSE		gnl|Fracy1_Gass1|scaffold_8	0.032	gnl|Fracy1_Gass1|scaffold_8	scaffold_8:197012-197125	http://genome.jgi-psf.org/cgi-bin/browserLoad?db=Fracy1&position=scaffold_8:197012-197125	Fracy1/scaffold_8:197012-197125
87	gnl|To_Tass_Lars_20100201|00087	JP288178	1570	31	78	1.5	4.39471		XP_002287365	http://www.ncbi.nlm.nih.gov/protein/XP_002287365?report=fasta&log$=seqview	NCBI_NR/XP_002287365	predicted protein [Thalassiosira pseudonana CCMP1335] gb|EED94808.1| predicted protein [Thalassiosira pseudonana CCMP1335] 5E-65 REVERSE	5e-65		31904	http://www.ncbi.nlm.nih.gov/Structure/cdd/cddsrv.cgi?uid=31904	NCBI_CDD/31904	COG1718, RIO1, Serine/threonine protein kinase involved in cell cycle control [Signal transduction mechanisms / Cell division and chromosome partitioning]. 3E-20 REVERSE	3e-20	REVERSE		gnl|To_Gass20100719_LK|42465 length=9482 numreads=245	contig_42465:3381-4087	0	BLASTN		gnl|To_proteome_3d|3d.g29527.t5	THAOC_29527	270-548_of_753_aa	1e-161	REVERSE				gnl|Thaps3_Gass3|chr_2	1e-108	gnl|Thaps3_Gass3|chr_2	chr_2:1338156-1338440	http://genome.jgi-psf.org/cgi-bin/browserLoad?db=Thaps3&position=chr_2:1338156-1338440	Thaps3/chr_2:1338156-1338440	1e-109	REVERSE		gnl|Fracy1_Gass1|scaffold_21	5e-91	gnl|Fracy1_Gass1|scaffold_21	scaffold_21:548877-549095	http://genome.jgi-psf.org/cgi-bin/browserLoad?db=Fracy1&position=scaffold_21:548877-549095	Fracy1/scaffold_21:548877-549095
88	gnl|To_Tass_Lars_20100201|00088	JP288179	408	18	5	-2.6	1.73687		XP_002181008	http://www.ncbi.nlm.nih.gov/protein/XP_002181008?report=fasta&log$=seqview	NCBI_NR/XP_002181008	predicted protein [Phaeodactylum tricornutum CCAP 1055/1] gb|EEC47660.1| predicted protein [Phaeodactylum tricornutum CCAP 1055/1] 0,00000000006 FORWARD	6e-11		109221	http://www.ncbi.nlm.nih.gov/Structure/cdd/cddsrv.cgi?uid=109221	NCBI_CDD/109221	pfam00155, Aminotran_1_2, Aminotransferase class I and II. 0.50 FORWARD	0.5	FORWARD		gnl|To_Gass20100719_LK|18354 length=5082 numreads=152	contig_18354:169-570	0	BLASTN		gnl|To_proteome_3d|3d.g15804.t1	THAOC_15804	57-176_of_176_aa	1e-65	FORWARD				gnl|Thaps3_Gass3|chr_2	2e-27	gnl|Thaps3_Gass3|chr_2	chr_2:1888865-1889197	http://genome.jgi-psf.org/cgi-bin/browserLoad?db=Thaps3&position=chr_2:1888865-1889197	Thaps3/chr_2:1888865-1889197	1e-27	FORWARD		gnl|Fracy1_Gass1|scaffold_37	7e-12	gnl|Fracy1_Gass1|scaffold_37	scaffold_37:480385-480693	http://genome.jgi-psf.org/cgi-bin/browserLoad?db=Fracy1&position=scaffold_37:480385-480693	Fracy1/scaffold_37:480385-480693
89	gnl|To_Tass_Lars_20100201|00089	JP288180	547	1	9	8	1.57222		ACO69699	http://www.ncbi.nlm.nih.gov/protein/ACO69699?report=fasta&log$=seqview	NCBI_NR/ACO69699	predicted protein [Micromonas sp. RCC299] 6E-38 FORWARD	6e-38		112207	http://www.ncbi.nlm.nih.gov/Structure/cdd/cddsrv.cgi?uid=112207	NCBI_CDD/112207	pfam03382, DUF285, Mycoplasma protein of unknown function, DUF285. 3E-22 FORWARD	3e-22	FORWARD		gnl|To_Gass20100719_LK|45329 length=9809 numreads=291	contig_45329:7393-7485	1e-45	BLASTN		gnl|To_proteome_3d|3d.g24694.t17	THAOC_24694	285-463_of_475_aa	1e-50	FORWARD				gnl|Thaps3_Gass3|chr_2	0.08	gnl|Thaps3_Gass3|chr_2	chr_2:1269867-1270013	http://genome.jgi-psf.org/cgi-bin/browserLoad?db=Thaps3&position=chr_2:1269867-1270013	Thaps3/chr_2:1269867-1270013	0.049	FORWARD		gnl|Fracy1_Gass1|scaffold_29	1e-07	gnl|Fracy1_Gass1|scaffold_29	scaffold_29:665885-666058	http://genome.jgi-psf.org/cgi-bin/browserLoad?db=Fracy1&position=scaffold_29:665885-666058	Fracy1/scaffold_29:665885-666058
90	gnl|To_Tass_Lars_20100201|00090	JP288181	1109	17	31	0.8	0.854127		XP_002293978	http://www.ncbi.nlm.nih.gov/protein/XP_002293978?report=fasta&log$=seqview	NCBI_NR/XP_002293978	annexin [Thalassiosira pseudonana CCMP1335] gb|EED88987.1| annexin [Thalassiosira pseudonana CCMP1335] 1E-104 REVERSE	1e-104		47662	http://www.ncbi.nlm.nih.gov/Structure/cdd/cddsrv.cgi?uid=47662	NCBI_CDD/47662	smart00335, ANX, Annexin repeats; . 0,0000008 REVERSE	8e-07	REVERSE		gnl|To_Gass20100719_LK|12216 length=2832 numreads=72	contig_12216:1394-2314	0	BLASTN		gnl|To_proteome_3d|3d.g10783.t2	THAOC_10783	36-336_of_336_aa	1e-160	REVERSE				gnl|Thaps3_Gass3|chr_14	2e-87	gnl|Thaps3_Gass3|chr_14	chr_14:781618-782028	http://genome.jgi-psf.org/cgi-bin/browserLoad?db=Thaps3&position=chr_14:781618-782028	Thaps3/chr_14:781618-782028	1e-87	REVERSE						http://genome.jgi-psf.org/cgi-bin/browserLoad?db=Fracy1&position=	Fracy1/
91	gnl|To_Tass_Lars_20100201|00091	JP288182	1014	23	24	0	0.00191073			http://www.ncbi.nlm.nih.gov/protein/?report=fasta&log$=seqview	NCBI_NR/					http://www.ncbi.nlm.nih.gov/Structure/cdd/cddsrv.cgi?uid=	NCBI_CDD/					gnl|To_Gass20100719_LK|39875 length=6091 numreads=288	contig_39875:3662-4670	0	BLASTN		gnl|To_proteome_3d|3d.g28706.t1	THAOC_28706	75-220_of_442_aa	4e-75	FORWARD				gnl|Thaps3_Gass3|chr_8	0.045	gnl|Thaps3_Gass3|chr_8	chr_8:920503-920556	http://genome.jgi-psf.org/cgi-bin/browserLoad?db=Thaps3&position=chr_8:920503-920556	Thaps3/chr_8:920503-920556	0.028	FORWARD		gnl|Fracy1_Gass1|scaffold_4	0.072	gnl|Fracy1_Gass1|scaffold_4	scaffold_4:2590650-2590691	http://genome.jgi-psf.org/cgi-bin/browserLoad?db=Fracy1&position=scaffold_4:2590650-2590691	Fracy1/scaffold_4:2590650-2590691
92	gnl|To_Tass_Lars_20100201|00092	JP288183	963	5	15	2	1.10348		XP_002289732	http://www.ncbi.nlm.nih.gov/protein/XP_002289732?report=fasta&log$=seqview	NCBI_NR/XP_002289732	predicted protein [Thalassiosira pseudonana CCMP1335] gb|EED93269.1| predicted protein [Thalassiosira pseudonana CCMP1335] 4E-49 REVERSE	4e-49		100442	http://www.ncbi.nlm.nih.gov/Structure/cdd/cddsrv.cgi?uid=100442	NCBI_CDD/100442	PRK00216, ubiE, ubiquinone/menaquinone biosynthesis methyltransferase; Reviewed. 0.001 REVERSE	0.001	REVERSE		gnl|To_Gass20100719_LK|26943 length=12877 numreads=316	contig_26943:2040-2641	0	BLASTN		gnl|To_proteome_3d|3d.g21889.t3	THAOC_21889	361-566_of_566_aa	1e-113	REVERSE				gnl|Thaps3_Gass3|chr_4	2e-43	gnl|Thaps3_Gass3|chr_4	chr_4:819703-819981	http://genome.jgi-psf.org/cgi-bin/browserLoad?db=Thaps3&position=chr_4:819703-819981	Thaps3/chr_4:819703-819981	1e-43	REVERSE		gnl|Fracy1_AllESTs_Tass|1742_1_CCUX_EXTA	4e-47	gnl|Fracy1_Gass1|scaffold_51	scaffold_51:395211-395432	http://genome.jgi-psf.org/cgi-bin/browserLoad?db=Fracy1&position=scaffold_51:395211-395432	Fracy1/scaffold_51:395211-395432
93	gnl|To_Tass_Lars_20100201|00093	JP288184	230	4	4	0	0.000100208			http://www.ncbi.nlm.nih.gov/protein/?report=fasta&log$=seqview	NCBI_NR/					http://www.ncbi.nlm.nih.gov/Structure/cdd/cddsrv.cgi?uid=	NCBI_CDD/					gnl|To_Gass20100719_LK|3789 length=13099 numreads=532	contig_3789:8102-8329	1e-126	BLASTN		gnl|To_proteome_3d|3d.g3961.t4	THAOC_03961	1084-1101_of_1101_aa	3e-05	REVERSE				gnl|Thaps3_Gass3|chr_8	0.31	gnl|Thaps3_Gass3|chr_8	chr_8:796398-796499	http://genome.jgi-psf.org/cgi-bin/browserLoad?db=Thaps3&position=chr_8:796398-796499	Thaps3/chr_8:796398-796499	0.19	FORWARD		gnl|Fracy1_Gass1|scaffold_11	0.037	gnl|Fracy1_Gass1|scaffold_11	scaffold_11:838621-838734	http://genome.jgi-psf.org/cgi-bin/browserLoad?db=Fracy1&position=scaffold_11:838621-838734	Fracy1/scaffold_11:838621-838734
94	gnl|To_Tass_Lars_20100201|00094	JP288185	540	1	6	5	0.844026		XP_002176855	http://www.ncbi.nlm.nih.gov/protein/XP_002176855?report=fasta&log$=seqview	NCBI_NR/XP_002176855	predicted protein [Phaeodactylum tricornutum CCAP 1055/1] gb|EEC51318.1| predicted protein [Phaeodactylum tricornutum CCAP 1055/1] 4E-44 REVERSE	4e-44		35207	http://www.ncbi.nlm.nih.gov/Structure/cdd/cddsrv.cgi?uid=35207	NCBI_CDD/35207	COG5648, NHP6B, Chromatin-associated proteins containing the HMG domain [Chromatin structure and dynamics]. 4E-20 REVERSE	4e-20	REVERSE		gnl|To_Gass20100719_LK|3789 length=13099 numreads=532	contig_3789:6927-7125	1e-109	BLASTN		gnl|To_proteome_3d|3d.g3961.t8	THAOC_03961	1009-1186_of_1206_aa	1e-100	REVERSE				gnl|Tp_AllESTs|JGI_XZD4855.fwd	5e-65	gnl|Thaps3_Gass3|chr_11a	chr_11a:547415-547663	http://genome.jgi-psf.org/cgi-bin/browserLoad?db=Thaps3&position=chr_11a:547415-547663	Thaps3/chr_11a:547415-547663	8e-29	REVERSE		gnl|Fracy1_AllESTs_Tass|387_3_CCUX_EXTA	6e-46	gnl|Fracy1_Gass1|scaffold_86	scaffold_86:37079-37243	http://genome.jgi-psf.org/cgi-bin/browserLoad?db=Fracy1&position=scaffold_86:37079-37243	Fracy1/scaffold_86:37079-37243
95	gnl|To_Tass_Lars_20100201|00095	JP288186	512	11	11	0	0.000275572		XP_002289710	http://www.ncbi.nlm.nih.gov/protein/XP_002289710?report=fasta&log$=seqview	NCBI_NR/XP_002289710	predicted protein [Thalassiosira pseudonana CCMP1335] gb|EED93247.1| predicted protein [Thalassiosira pseudonana CCMP1335] 0,00000000002 FORWARD	2e-11		109080	http://www.ncbi.nlm.nih.gov/Structure/cdd/cddsrv.cgi?uid=109080	NCBI_CDD/109080	pfam00011, HSP20, Hsp20/alpha crystallin family. 0.025 FORWARD	0.025	FORWARD		gnl|To_Gass20100719_LK|9221 length=6035 numreads=160	contig_9221:1723-2206	0	BLASTN		gnl|To_proteome_3d|3d.g8627.t1	THAOC_08627	69-181_of_181_aa	4e-57	FORWARD				gnl|Tp_AllESTs|JGI_XZD6877.fwd	2e-09	gnl|Thaps3_Gass3|chr_4	chr_4:718923-719021	http://genome.jgi-psf.org/cgi-bin/browserLoad?db=Thaps3&position=chr_4:718923-719021	Thaps3/chr_4:718923-719021	4e-06	FORWARD		gnl|Fracy1_Gass1|scaffold_1	0.08	gnl|Fracy1_Gass1|scaffold_1	scaffold_1:1324004-1324117	http://genome.jgi-psf.org/cgi-bin/browserLoad?db=Fracy1&position=scaffold_1:1324004-1324117	Fracy1/scaffold_1:1324004-1324117
96	gnl|To_Tass_Lars_20100201|00096	JP288187	1914	21	80	2.8	7.78803		XP_002183756	http://www.ncbi.nlm.nih.gov/protein/XP_002183756?report=fasta&log$=seqview	NCBI_NR/XP_002183756	predicted protein [Phaeodactylum tricornutum CCAP 1055/1] gb|EEC44938.1| predicted protein [Phaeodactylum tricornutum CCAP 1055/1] 1E-151 FORWARD	1e-151		31943	http://www.ncbi.nlm.nih.gov/Structure/cdd/cddsrv.cgi?uid=31943	NCBI_CDD/31943	COG1757, NhaC, Na+/H+ antiporter [Energy production and conversion]. 4E-20 FORWARD	4e-20	FORWARD		gnl|To_Gass20100719_LK|47822 length=6831 numreads=206	contig_47822:2707-3286	0	BLASTN		gnl|To_proteome_3d|3d.g34017.t9	THAOC_34017	205-691_of_777_aa	0	FORWARD				gnl|Thaps3_Gass3|chr_24	0.019	gnl|Thaps3_Gass3|chr_24	chr_24:48644-48808	http://genome.jgi-psf.org/cgi-bin/browserLoad?db=Thaps3&position=chr_24:48644-48808	Thaps3/chr_24:48644-48808	0.012	REVERSE		gnl|Fracy1_Gass1|scaffold_53	1e-108	gnl|Fracy1_Gass1|scaffold_53	scaffold_53:333418-333816	http://genome.jgi-psf.org/cgi-bin/browserLoad?db=Fracy1&position=scaffold_53:333418-333816	Fracy1/scaffold_53:333418-333816
97	gnl|To_Tass_Lars_20100201|00097	JP288188	1745	10	71	6.1	11.0353		XP_001627701	http://www.ncbi.nlm.nih.gov/protein/XP_001627701?report=fasta&log$=seqview	NCBI_NR/XP_001627701	predicted protein [Nematostella vectensis] gb|EDO35601.1| predicted protein [Nematostella vectensis] 0,0000000004 REVERSE	4e-10		116627	http://www.ncbi.nlm.nih.gov/Structure/cdd/cddsrv.cgi?uid=116627	NCBI_CDD/116627	pfam08017, Fibrinogen_BP, Fibrinogen binding protein. Proteins in this family bind to fibrinogen. Members of this family includes the fibrinogen receptor, FbsA, which mediates platelet aggregation. 0.66 REVERSE	0.66	REVERSE		gnl|To_Gass20100719_LK|22615 length=15384 numreads=3123	contig_22615:12531-13166	0	BLASTN		gnl|To_proteome_3d|3d.g19937.t2	THAOC_19937	2397-2916_of_2916_aa	0	REVERSE				gnl|Thaps3_Gass3|chr_20	0.007	gnl|Thaps3_Gass3|chr_20	chr_20:608709-608756	http://genome.jgi-psf.org/cgi-bin/browserLoad?db=Thaps3&position=chr_20:608709-608756	Thaps3/chr_20:608709-608756	0.004	FORWARD		gnl|Fracy1_Gass1|scaffold_17	0.0004	gnl|Fracy1_Gass1|scaffold_17	scaffold_17:506061-506462	http://genome.jgi-psf.org/cgi-bin/browserLoad?db=Fracy1&position=scaffold_17:506061-506462	Fracy1/scaffold_17:506061-506462
98	gnl|To_Tass_Lars_20100201|00098	JP288189	1035	7	18	1.6	1.05187		ZP_01923170	http://www.ncbi.nlm.nih.gov/protein/ZP_01923170?report=fasta&log$=seqview	NCBI_NR/ZP_01923170	hypothetical protein VvadDRAFT_1399 [Victivallis vadensis ATCC BAA-548] gb|EDM96357.1| hypothetical protein VvadDRAFT_1399 [Victivallis vadensis ATCC BAA-548] 0,000000000000000007 FORWARD	7e-18		102228	http://www.ncbi.nlm.nih.gov/Structure/cdd/cddsrv.cgi?uid=102228	NCBI_CDD/102228	PRK06178, PRK06178, acyl-CoA synthetase; Validated. 0.47 REVERSE	0.47	REVERSE		gnl|To_Gass20100719_LK|46845 length=1649 numreads=28	contig_46845:327-1065	0	BLASTN		gnl|To_proteome_3d|3d.g33067.t1	THAOC_33067	98-314_of_393_aa	2e-95	FORWARD				gnl|Thaps3_Gass3|chr_4	6e-22	gnl|Thaps3_Gass3|chr_4	chr_4:57844-58197	http://genome.jgi-psf.org/cgi-bin/browserLoad?db=Thaps3&position=chr_4:57844-58197	Thaps3/chr_4:57844-58197	4e-22	FORWARD		gnl|Fracy1_Gass1|scaffold_19	0.074	gnl|Fracy1_Gass1|scaffold_19	scaffold_19:113328-113414	http://genome.jgi-psf.org/cgi-bin/browserLoad?db=Fracy1&position=scaffold_19:113328-113414	Fracy1/scaffold_19:113328-113414
99	gnl|To_Tass_Lars_20100201|00099	JP288190	1449	46	55	0.2	0.145958		XP_002177634	http://www.ncbi.nlm.nih.gov/protein/XP_002177634?report=fasta&log$=seqview	NCBI_NR/XP_002177634	predicted protein [Phaeodactylum tricornutum CCAP 1055/1] gb|EEC50448.1| predicted protein [Phaeodactylum tricornutum CCAP 1055/1] 2E-77 FORWARD	2e-77		109135	http://www.ncbi.nlm.nih.gov/Structure/cdd/cddsrv.cgi?uid=109135	NCBI_CDD/109135	pfam00067, p450, Cytochrome P450. Cytochrome P450s are haem-thiolate proteins involved in the oxidative degradation of various compounds. They are particularly well known for their role in the degradation of environmental toxins and mutagens. They can be divided into 4 classes, according to the method by which electrons from NAD(P)H are delivered to the catalytic site. Sequence conservation is re…	2e-29	FORWARD		gnl|To_Gass20100719_LK|46841 length=5572 numreads=85	contig_46841:3655-4356	0	BLASTN		gnl|To_proteome_3d|3d.g33983.t1	THAOC_33983	35-491_of_491_aa	0	FORWARD				gnl|Thaps3_Gass3|chr_3	9e-17	gnl|Thaps3_Gass3|chr_3	chr_3:2377437-2377538	http://genome.jgi-psf.org/cgi-bin/browserLoad?db=Thaps3&position=chr_3:2377437-2377538	Thaps3/chr_3:2377437-2377538	5e-17	FORWARD		gnl|Fracy1_Gass1|scaffold_18	4e-53	gnl|Fracy1_Gass1|scaffold_18	scaffold_18:189544-189771	http://genome.jgi-psf.org/cgi-bin/browserLoad?db=Fracy1&position=scaffold_18:189544-189771	Fracy1/scaffold_18:189544-189771
100	gnl|To_Tass_Lars_20100201|00100	JP288191	457	11	12	0.1	0.00643377		ABV44730	http://www.ncbi.nlm.nih.gov/protein/ABV44730?report=fasta&log$=seqview	NCBI_NR/ABV44730	membrane-associated LPS-inducible TNF alpha factor protein-like protein [Phlebotomus papatasi] 0.003 FORWARD	0.003		47983	http://www.ncbi.nlm.nih.gov/Structure/cdd/cddsrv.cgi?uid=47983	NCBI_CDD/47983	smart00714, LITAF, Possible membrane-associated motif in LPS-induced tumor necrosis factor alpha factor (LITAF), also known as PIG7, and other animal proteins. . 0.076 FORWARD	0.076	FORWARD		gnl|To_Gass20100719_LK|49763 length=1458 numreads=22	contig_49763:309-755	0	BLASTN		gnl|To_proteome_3d|3d.g36508.t1	THAOC_36508	88-172_of_175_aa	6e-46	FORWARD				gnl|Thaps3_Gass3|chr_20	6e-16	gnl|Thaps3_Gass3|chr_20	chr_20:88478-88600	http://genome.jgi-psf.org/cgi-bin/browserLoad?db=Thaps3&position=chr_20:88478-88600	Thaps3/chr_20:88478-88600	4e-16	FORWARD		gnl|Fracy1_Gass1|scaffold_8	4e-14	gnl|Fracy1_Gass1|scaffold_8	scaffold_8:2167287-2167418	http://genome.jgi-psf.org/cgi-bin/browserLoad?db=Fracy1&position=scaffold_8:2167287-2167418	Fracy1/scaffold_8:2167287-2167418
101	gnl|To_Tass_Lars_20100201|00101	JP288192	879	15	14	-0.1	0.0111511		XP_002297562	http://www.ncbi.nlm.nih.gov/protein/XP_002297562?report=fasta&log$=seqview	NCBI_NR/XP_002297562	predicted protein [Thalassiosira pseudonana CCMP1335] gb|EED86136.1| predicted protein [Thalassiosira pseudonana CCMP1335] 4E-26 FORWARD	4e-26			http://www.ncbi.nlm.nih.gov/Structure/cdd/cddsrv.cgi?uid=	NCBI_CDD/					gnl|To_Gass20100719_LK|42025 length=7719 numreads=313	contig_42025:1824-2700	0	BLASTN		gnl|To_proteome_3d|3d.g29253.t4	THAOC_29253	582-826_of_1222_aa	1e-139	FORWARD				gnl|Thaps3_Gass3|BD_29_110	5e-20	gnl|Thaps3_Gass3|BD_29_110	BD_29_110:1023-1187	http://genome.jgi-psf.org/cgi-bin/browserLoad?db=Thaps3&position=BD_29_110:1023-1187	Thaps3/BD_29_110:1023-1187	3e-20	FORWARD		gnl|Fracy1_Gass1|scaffold_41	0.12	gnl|Fracy1_Gass1|scaffold_41	scaffold_41:188765-188884	http://genome.jgi-psf.org/cgi-bin/browserLoad?db=Fracy1&position=scaffold_41:188765-188884	Fracy1/scaffold_41:188765-188884
102	gnl|To_Tass_Lars_20100201|00102	JP288193	553	4	6	0.5	0.0809757		XP_001697400	http://www.ncbi.nlm.nih.gov/protein/XP_001697400?report=fasta&log$=seqview	NCBI_NR/XP_001697400	hydroxyproline-rich glycoprotein, stress-induced [Chlamydomonas reinhardtii] gb|EDP00340.1| hydroxyproline-rich glycoprotein, stress-induced [Chlamydomonas reinhardtii] 0,00003 FORWARD	3e-05		103038	http://www.ncbi.nlm.nih.gov/Structure/cdd/cddsrv.cgi?uid=103038	NCBI_CDD/103038	PRK07764, PRK07764, DNA polymerase III subunits gamma and tau; Validated. 0.003 FORWARD	0.003	FORWARD		gnl|To_Gass20100719_LK|17459 length=1593 numreads=24	contig_17459:579-1129	0	BLASTN		gnl|To_proteome_3d|3d.g14875.t2	THAOC_14875	134-281_of_281_aa	2e-82	REVERSE				gnl|Thaps3_Gass3|chr_9	9e-05	gnl|Thaps3_Gass3|chr_9	chr_9:840227-840283	http://genome.jgi-psf.org/cgi-bin/browserLoad?db=Thaps3&position=chr_9:840227-840283	Thaps3/chr_9:840227-840283	0.002	FORWARD		gnl|Fracy1_Gass1|scaffold_12	6e-05	gnl|Fracy1_Gass1|scaffold_12	scaffold_12:1165009-1165074	http://genome.jgi-psf.org/cgi-bin/browserLoad?db=Fracy1&position=scaffold_12:1165009-1165074	Fracy1/scaffold_12:1165009-1165074
103	gnl|To_Tass_Lars_20100201|00103	JP288194	927	36	15	-1.4	2.00462		XP_002286356	http://www.ncbi.nlm.nih.gov/protein/XP_002286356?report=fasta&log$=seqview	NCBI_NR/XP_002286356	predicted protein [Thalassiosira pseudonana CCMP1335] gb|EED95997.1| predicted protein [Thalassiosira pseudonana CCMP1335] 0,000000000000003 FORWARD	3e-15		29107	http://www.ncbi.nlm.nih.gov/Structure/cdd/cddsrv.cgi?uid=29107	NCBI_CDD/29107	cd00167, SANT, 'SWI3, ADA2, N-CoR and TFIIIB' DNA-binding domains. Tandem copies of the domain bind telomeric DNA tandem repeatsas part of the capping complex. Binding is sequence dependent for repeats which contain the G/C rich motif [C2-3 A (CA)1-6]. The domain is also found in regulatory transcriptional repressor complexes where it also binds DNA.. 0.013 FORWARD	0.013	FORWARD		gnl|To_Gass20100719_LK|33611 length=4698 numreads=127	contig_33611:3177-3674	0	BLASTN		gnl|To_proteome_3d|3d.g24358.t2	THAOC_24358	469-729_of_857_aa	1e-123	FORWARD				gnl|Tp_AllESTs|JGI_CAAI9347.fwd	3e-18	gnl|Thaps3_Gass3|chr_1	chr_1:2219278-2219472	http://genome.jgi-psf.org/cgi-bin/browserLoad?db=Thaps3&position=chr_1:2219278-2219472	Thaps3/chr_1:2219278-2219472	1e-17	FORWARD		gnl|Fracy1_AllESTs_Tass|0_0_EXTA1433.b0_CCUX_EXTA	4e-07	gnl|Fracy1_Gass1|scaffold_2	scaffold_2:814241-814504	http://genome.jgi-psf.org/cgi-bin/browserLoad?db=Fracy1&position=scaffold_2:814241-814504	Fracy1/scaffold_2:814241-814504
104	gnl|To_Tass_Lars_20100201|00104	JP288195	1448	12	34	1.8	2.30899		XP_002287178	http://www.ncbi.nlm.nih.gov/protein/XP_002287178?report=fasta&log$=seqview	NCBI_NR/XP_002287178	predicted protein [Thalassiosira pseudonana CCMP1335] gb|EED94621.1| predicted protein [Thalassiosira pseudonana CCMP1335] 4E-32 REVERSE	4e-32		35099	http://www.ncbi.nlm.nih.gov/Structure/cdd/cddsrv.cgi?uid=35099	NCBI_CDD/35099	COG5540, COG5540, RING-finger-containing ubiquitin ligase [Posttranslational modification, protein turnover, chaperones]. 0,0000001 REVERSE	1e-07	REVERSE		gnl|To_Gass20100719_LK|14987 length=3290 numreads=94	contig_14987:1428-2871	0	BLASTN		gnl|To_proteome_3d|3d.g12559.t2	THAOC_12559	242-408_of_408_aa	2e-93	REVERSE				gnl|Thaps3_Gass3|chr_2	4e-79	gnl|Thaps3_Gass3|chr_2	chr_2:358722-358937	http://genome.jgi-psf.org/cgi-bin/browserLoad?db=Thaps3&position=chr_2:358722-358937	Thaps3/chr_2:358722-358937	2e-79	REVERSE		gnl|Fracy1_Gass1|scaffold_9	9e-30	gnl|Fracy1_Gass1|scaffold_9	scaffold_9:267848-268009	http://genome.jgi-psf.org/cgi-bin/browserLoad?db=Fracy1&position=scaffold_9:267848-268009	Fracy1/scaffold_9:267848-268009
105	gnl|To_Tass_Lars_20100201|00105	JP288196	1174	17	31	0.8	0.854127		XP_002287047	http://www.ncbi.nlm.nih.gov/protein/XP_002287047?report=fasta&log$=seqview	NCBI_NR/XP_002287047	predicted protein [Thalassiosira pseudonana CCMP1335] gb|EED96688.1| predicted protein [Thalassiosira pseudonana CCMP1335] 1E-161 FORWARD	1e-161		29142	http://www.ncbi.nlm.nih.gov/Structure/cdd/cddsrv.cgi?uid=29142	NCBI_CDD/29142	cd00180, S_TKc, Serine/Threonine protein kinases, catalytic domain. Phosphotransferases of the serine or threonine-specific kinase subfamily. The enzymatic activity of these protein kinases is controlled by phosphorylation of specific residues in the activation segment of the catalytic domain, sometimes combined with reversible conformational changes in the C-terminal autoregulatory tail.. 2E-38 …	2e-38	FORWARD		gnl|To_Gass20100719_LK|41899 length=8591 numreads=209	contig_41899:7380-8338	0	BLASTN		gnl|To_proteome_3d|3d.g29178.t2	THAOC_29178	114-450_of_450_aa	0	FORWARD				gnl|Thaps3_Gass3|chr_1	1e-177	gnl|Thaps3_Gass3|chr_1	chr_1:2727835-2728368	http://genome.jgi-psf.org/cgi-bin/browserLoad?db=Thaps3&position=chr_1:2727835-2728368	Thaps3/chr_1:2727835-2728368	1e-177	FORWARD		gnl|Fracy1_Gass1|scaffold_17	1e-110	gnl|Fracy1_Gass1|scaffold_17	scaffold_17:82906-83181	http://genome.jgi-psf.org/cgi-bin/browserLoad?db=Fracy1&position=scaffold_17:82906-83181	Fracy1/scaffold_17:82906-83181
106	gnl|To_Tass_Lars_20100201|00106	JP288197	792	135	25	-4.4	18.414		CAA04401	http://www.ncbi.nlm.nih.gov/protein/CAA04401?report=fasta&log$=seqview	NCBI_NR/CAA04401	fucoxanthin chlorophyll a/c binding protein [Cyclotella cryptica] 1E-98 FORWARD	1e-98		109555	http://www.ncbi.nlm.nih.gov/Structure/cdd/cddsrv.cgi?uid=109555	NCBI_CDD/109555	pfam00504, Chloroa_b-bind, Chlorophyll A-B binding protein. 0,000000000005 FORWARD	5e-12	FORWARD		gnl|To_Gass20100719_LK|48193 length=5952 numreads=155	contig_48193:3685-4248	0	BLASTN		gnl|To_proteome_3d|3d.g8131.t1	THAOC_08131	1-210_of_210_aa	1e-117	FORWARD				gnl|Thaps3_Gass3|chr_5	1e-113	gnl|Thaps3_Gass3|chr_5	chr_5:532444-532986	http://genome.jgi-psf.org/cgi-bin/browserLoad?db=Thaps3&position=chr_5:532444-532986	Thaps3/chr_5:532444-532986	1e-113	FORWARD		gnl|Fracy1_Gass1|scaffold_81	1e-108	gnl|Fracy1_Gass1|scaffold_81	scaffold_81:91150-91797	http://genome.jgi-psf.org/cgi-bin/browserLoad?db=Fracy1&position=scaffold_81:91150-91797	Fracy1/scaffold_81:91150-91797
107	gnl|To_Tass_Lars_20100201|00107	JP288198	811	21	17	-0.2	0.10527		AAU09476	http://www.ncbi.nlm.nih.gov/protein/AAU09476?report=fasta&log$=seqview	NCBI_NR/AAU09476	gp2 [Equid herpesvirus 1] 0,00000004 FORWARD	4e-08		102667	http://www.ncbi.nlm.nih.gov/Structure/cdd/cddsrv.cgi?uid=102667	NCBI_CDD/102667	PRK07003, PRK07003, DNA polymerase III subunits gamma and tau; Validated. 0,00007 FORWARD	7e-05	FORWARD		gnl|To_Gass20100719_LK|5264 length=4098 numreads=77	contig_5264:2941-3729	0	BLASTN		gnl|To_proteome_3d|3d.g7930.t1	THAOC_07930	357-492_of_492_aa	8e-64	REVERSE				gnl|Thaps3_Gass3|chr_20	0.0006	gnl|Thaps3_Gass3|chr_20	chr_20:460141-460509	http://genome.jgi-psf.org/cgi-bin/browserLoad?db=Thaps3&position=chr_20:460141-460509	Thaps3/chr_20:460141-460509	0.0003	FORWARD		gnl|Fracy1_Gass1|scaffold_61	1e-09	gnl|Fracy1_Gass1|scaffold_61	scaffold_61:317501-317905	http://genome.jgi-psf.org/cgi-bin/browserLoad?db=Fracy1&position=scaffold_61:317501-317905	Fracy1/scaffold_61:317501-317905
108	gnl|To_Tass_Lars_20100201|00108	JP288199	781	13	39	2	2.86906		XP_002291696	http://www.ncbi.nlm.nih.gov/protein/XP_002291696?report=fasta&log$=seqview	NCBI_NR/XP_002291696	predicted protein [Thalassiosira pseudonana CCMP1335] gb|EED90547.1| predicted protein [Thalassiosira pseudonana CCMP1335] 1E-21 REVERSE	1e-21		29152	http://www.ncbi.nlm.nih.gov/Structure/cdd/cddsrv.cgi?uid=29152	NCBI_CDD/29152	cd00190, Tryp_SPc, Trypsin-like serine protease; Many of these are synthesized as inactive precursor zymogens that are cleaved during limited proteolysis to generate their active forms. Alignment contains also inactive enzymes that have substitutions of the catalytic triad residues.. 0,0000001 REVERSE	1e-07	REVERSE		gnl|To_Gass20100719_LK|2657 length=6943 numreads=214	contig_2657:1104-1880	0	BLASTN		gnl|To_proteome_3d|3d.g2278.t11	THAOC_02278	211-418_of_622_aa	1e-105	REVERSE				gnl|Tp_AllESTs|JGI_CAAI10202.fwd	9e-33	gnl|Thaps3_Gass3|chr_19c_29	chr_19c_29:142293-142598	http://genome.jgi-psf.org/cgi-bin/browserLoad?db=Thaps3&position=chr_19c_29:142293-142598	Thaps3/chr_19c_29:142293-142598	4e-11	REVERSE		gnl|Fracy1_Gass1|scaffold_1	3e-23	gnl|Fracy1_Gass1|scaffold_1	scaffold_1:3353826-3353960	http://genome.jgi-psf.org/cgi-bin/browserLoad?db=Fracy1&position=scaffold_1:3353826-3353960	Fracy1/scaffold_1:3353826-3353960
109	gnl|To_Tass_Lars_20100201|00109	JP288200	532	1	14	13	2.87718		XP_001199059	http://www.ncbi.nlm.nih.gov/protein/XP_001199059?report=fasta&log$=seqview	NCBI_NR/XP_001199059	PREDICTED: similar to mannose receptor C1 [Strongylocentrotus purpuratus] ref|XP_001192298.1| PREDICTED: similar to mannose receptor C1 [Strongylocentrotus purpuratus] 0.34 FORWARD	0.34			http://www.ncbi.nlm.nih.gov/Structure/cdd/cddsrv.cgi?uid=	NCBI_CDD/					gnl|To_Gass20100719_LK|17118 length=2085 numreads=97	contig_17118:79-394	1e-179	BLASTN		gnl|To_proteome_3d|3d.g14527.t6	THAOC_14527	370-480_of_480_aa	2e-59	FORWARD				gnl|Thaps3_Gass3|chr_12	0.0007	gnl|Thaps3_Gass3|chr_12	chr_12:454011-454169	http://genome.jgi-psf.org/cgi-bin/browserLoad?db=Thaps3&position=chr_12:454011-454169	Thaps3/chr_12:454011-454169	0.0004	REVERSE		gnl|Fracy1_Gass1|scaffold_11	0.002	gnl|Fracy1_Gass1|scaffold_11	scaffold_11:1264519-1264635	http://genome.jgi-psf.org/cgi-bin/browserLoad?db=Fracy1&position=scaffold_11:1264519-1264635	Fracy1/scaffold_11:1264519-1264635
110	gnl|To_Tass_Lars_20100201|00110	JP288201	354	0	6	Inf	1.78646		XP_002290585	http://www.ncbi.nlm.nih.gov/protein/XP_002290585?report=fasta&log$=seqview	NCBI_NR/XP_002290585	hypothetical protein THAPSDRAFT_22630 [Thalassiosira pseudonana CCMP1335] gb|EED92337.1| hypothetical protein THAPSDRAFT_22630 [Thalassiosira pseudonana CCMP1335] 0.35 FORWARD	0.35			http://www.ncbi.nlm.nih.gov/Structure/cdd/cddsrv.cgi?uid=	NCBI_CDD/					gnl|To_Gass20100719_LK|17117 length=3340 numreads=73	contig_17117:2838-3189	0	BLASTN		gnl|To_proteome_3d|3d.g402.t5	THAOC_00402	478-510_of_588_aa	5e-05	REVERSE				gnl|Tp_AllESTs|JGI_CAAH2090.fwd	0.0003	gnl|Thaps3_Gass3|chr_5	chr_5:559883-559942	http://genome.jgi-psf.org/cgi-bin/browserLoad?db=Thaps3&position=chr_5:559883-559942	Thaps3/chr_5:559883-559942	0.0003	FORWARD		gnl|Fracy1_Gass1|scaffold_1	0.22	gnl|Fracy1_Gass1|scaffold_1	scaffold_1:1972649-1972732	http://genome.jgi-psf.org/cgi-bin/browserLoad?db=Fracy1&position=scaffold_1:1972649-1972732	Fracy1/scaffold_1:1972649-1972732
111	gnl|To_Tass_Lars_20100201|00111	JP288202	1313	11	26	1.4	1.31026		XP_002294541	http://www.ncbi.nlm.nih.gov/protein/XP_002294541?report=fasta&log$=seqview	NCBI_NR/XP_002294541	glutathione reductase, gro-2 [Thalassiosira pseudonana CCMP1335] gb|EED87901.1| glutathione reductase, gro-2 [Thalassiosira pseudonana CCMP1335] 3E-65 FORWARD	3e-65		102187	http://www.ncbi.nlm.nih.gov/Structure/cdd/cddsrv.cgi?uid=102187	NCBI_CDD/102187	PRK06116, PRK06116, glutathione reductase; Validated. 2E-27 FORWARD	2e-27	FORWARD		gnl|To_Gass20100719_LK|48790 length=4124 numreads=100	contig_48790:1602-2894	0	BLASTN		gnl|To_proteome_3d|3d.g35386.t2	THAOC_35386	485-641_of_641_aa	4e-86	FORWARD				gnl|Thaps3_Gass3|chr_20	0	gnl|Thaps3_Gass3|chr_20	chr_20:47218-47664	http://genome.jgi-psf.org/cgi-bin/browserLoad?db=Thaps3&position=chr_20:47218-47664	Thaps3/chr_20:47218-47664	0	FORWARD		gnl|Fracy1_Gass1|scaffold_22	1e-161	gnl|Fracy1_Gass1|scaffold_22	scaffold_22:121291-121728	http://genome.jgi-psf.org/cgi-bin/browserLoad?db=Fracy1&position=scaffold_22:121291-121728	Fracy1/scaffold_22:121291-121728
112	gnl|To_Tass_Lars_20100201|00112	JP288203	992	27	50	0.9	1.43994		XP_001913521	http://www.ncbi.nlm.nih.gov/protein/XP_001913521?report=fasta&log$=seqview	NCBI_NR/XP_001913521	ariadne-1 [Entamoeba histolytica HM-1:IMSS] gb|EDS89713.1| ariadne-1, putative [Entamoeba histolytica HM-1:IMSS] 0,00000001 FORWARD	1e-08		34774	http://www.ncbi.nlm.nih.gov/Structure/cdd/cddsrv.cgi?uid=34774	NCBI_CDD/34774	COG5175, MOT2, Transcriptional repressor [Transcription]. 0.068 FORWARD	0.068	FORWARD		gnl|To_Gass20100719_LK|26296 length=9226 numreads=186	contig_26296:6553-7533	0	BLASTN		gnl|To_proteome_3d|3d.g32352.t1	THAOC_32352	181-493_of_493_aa	1e-178	FORWARD				gnl|Thaps3_Gass3|chr_4	0.001	gnl|Thaps3_Gass3|chr_4	chr_4:335397-335486	http://genome.jgi-psf.org/cgi-bin/browserLoad?db=Thaps3&position=chr_4:335397-335486	Thaps3/chr_4:335397-335486	0.0008	FORWARD		gnl|Fracy1_Gass1|scaffold_17	0.0002	gnl|Fracy1_Gass1|scaffold_17	scaffold_17:104499-104639	http://genome.jgi-psf.org/cgi-bin/browserLoad?db=Fracy1&position=scaffold_17:104499-104639	Fracy1/scaffold_17:104499-104639
113	gnl|To_Tass_Lars_20100201|00113	JP288204	780	12	16	0.3	0.111666		XP_002295398	http://www.ncbi.nlm.nih.gov/protein/XP_002295398?report=fasta&log$=seqview	NCBI_NR/XP_002295398	synaptobrevin [Thalassiosira pseudonana CCMP1335] gb|ACI64115.1| synaptobrevin [Thalassiosira pseudonana CCMP1335] 3E-58 FORWARD	3e-58		109992	http://www.ncbi.nlm.nih.gov/Structure/cdd/cddsrv.cgi?uid=109992	NCBI_CDD/109992	pfam00957, Synaptobrevin, Synaptobrevin. 0,000000000001 FORWARD	1e-12	FORWARD		gnl|To_Gass20100719_LK|5779 length=13705 numreads=504	contig_5779:5429-5751	1e-175	BLASTN		gnl|To_proteome_3d|3d.g5956.t3	THAOC_05956	14-183_of_187_aa	2e-57	FORWARD				gnl|Thaps3_Gass3|chr_18	5e-98	gnl|Thaps3_Gass3|chr_18	chr_18:300694-301140	http://genome.jgi-psf.org/cgi-bin/browserLoad?db=Thaps3&position=chr_18:300694-301140	Thaps3/chr_18:300694-301140	3e-98	FORWARD		gnl|Fracy1_AllESTs_Tass|2905_1_CCUX_EXTA	3e-77	gnl|Fracy1_Gass1|scaffold_40	scaffold_40:311415-311729	http://genome.jgi-psf.org/cgi-bin/browserLoad?db=Fracy1&position=scaffold_40:311415-311729	Fracy1/scaffold_40:311415-311729
114	gnl|To_Tass_Lars_20100201|00114	JP288205	695	2	10	4	1.23801			http://www.ncbi.nlm.nih.gov/protein/?report=fasta&log$=seqview	NCBI_NR/				31915	http://www.ncbi.nlm.nih.gov/Structure/cdd/cddsrv.cgi?uid=31915	NCBI_CDD/31915	COG1729, COG1729, Uncharacterized protein conserved in bacteria [Function unknown]. 0.60 FORWARD	0.6	FORWARD		gnl|To_Gass20100719_LK|45503 length=3884 numreads=128	contig_45503:2134-2381	1e-126	BLASTN		gnl|To_proteome_3d|3d.g31450.t20	THAOC_31450	553-810_of_826_aa	1e-91	FORWARD				gnl|Thaps3_Gass3|chr_18	2e-07	gnl|Thaps3_Gass3|chr_18	chr_18:36386-36577	http://genome.jgi-psf.org/cgi-bin/browserLoad?db=Thaps3&position=chr_18:36386-36577	Thaps3/chr_18:36386-36577	1e-07	FORWARD		gnl|Fracy1_AllESTs_Tass|2610_1_CCUX_EXTA	0.005	gnl|Fracy1_Gass1|scaffold_65	scaffold_65:39541-39771	http://genome.jgi-psf.org/cgi-bin/browserLoad?db=Fracy1&position=scaffold_65:39541-39771	Fracy1/scaffold_65:39541-39771
115	gnl|To_Tass_Lars_20100201|00115	JP288206	1735	26	76	1.9	5.39534		XP_001085586	http://www.ncbi.nlm.nih.gov/protein/XP_001085586?report=fasta&log$=seqview	NCBI_NR/XP_001085586	PREDICTED: similar to inter-alpha (globulin) inhibitor H4 (plasma Kallikrein-sensitive glycoprotein) [Macaca mulatta] 0,00000000000002 FORWARD	2e-14		29238	http://www.ncbi.nlm.nih.gov/Structure/cdd/cddsrv.cgi?uid=29238	NCBI_CDD/29238	cd01465, vWA_subgroup, VWA subgroup: Von Willebrand factor type A (vWA) domain was originally found in the blood coagulation protein von Willebrand factor (vWF). Typically, the vWA domain is made up of approximately 200 amino acid residues folded into a classic a/b para-rossmann type of fold. The vWA domain, since its discovery, has drawn great interest because of its widespread occurrence and it…	0.0002	FORWARD		gnl|To_Gass20100719_LK|24491 length=19184 numreads=626	contig_24491:14993-15895	0	BLASTN		gnl|To_proteome_3d|3d.g20916.t4	THAOC_20916	536-811_of_811_aa	1e-153	FORWARD				gnl|Thaps3_Gass3|chr_3	1e-05	gnl|Thaps3_Gass3|chr_3	chr_3:2035873-2036010	http://genome.jgi-psf.org/cgi-bin/browserLoad?db=Thaps3&position=chr_3:2035873-2036010	Thaps3/chr_3:2035873-2036010	7e-06	FORWARD		gnl|Fracy1_AllESTs_Tass|2755_1_CCUX_EXTA	5e-27	gnl|Fracy1_Gass1|scaffold_42	scaffold_42:398251-398430	http://genome.jgi-psf.org/cgi-bin/browserLoad?db=Fracy1&position=scaffold_42:398251-398430	Fracy1/scaffold_42:398251-398430
116	gnl|To_Tass_Lars_20100201|00116	JP288207	441	6	3	-1	0.231367		XP_002293437	http://www.ncbi.nlm.nih.gov/protein/XP_002293437?report=fasta&log$=seqview	NCBI_NR/XP_002293437	predicted protein [Thalassiosira pseudonana CCMP1335] gb|EED89173.1| predicted protein [Thalassiosira pseudonana CCMP1335] 9E-53 REVERSE	9e-53		31012	http://www.ncbi.nlm.nih.gov/Structure/cdd/cddsrv.cgi?uid=31012	NCBI_CDD/31012	COG0668, MscS, Small-conductance mechanosensitive channel [Cell envelope biogenesis, outer membrane]. 0,00003 FORWARD	3e-05	FORWARD		gnl|To_Gass20100719_LK|50011 length=2908 numreads=84	contig_50011:2160-2454	1e-140	BLASTN		gnl|To_proteome_3d|3d.g36703.t1	THAOC_36703	8-152_of_267_aa	9e-84	REVERSE				gnl|Tp_AllESTs|JGI_CAAI6389.fwd	6e-56	gnl|Thaps3_Gass3|chr_13	chr_13:823005-823274	http://genome.jgi-psf.org/cgi-bin/browserLoad?db=Thaps3&position=chr_13:823005-823274	Thaps3/chr_13:823005-823274	5e-50	REVERSE		gnl|Fracy1_Gass1|scaffold_4	7e-33	gnl|Fracy1_Gass1|scaffold_4	scaffold_4:1389646-1389825	http://genome.jgi-psf.org/cgi-bin/browserLoad?db=Fracy1&position=scaffold_4:1389646-1389825	Fracy1/scaffold_4:1389646-1389825
117	gnl|To_Tass_Lars_20100201|00117	JP288208	1043	43	146	2.4	12.5407		YP_121198	http://www.ncbi.nlm.nih.gov/protein/YP_121198?report=fasta&log$=seqview	NCBI_NR/YP_121198	putative transporter [Nocardia farcinica IFM 10152] dbj|BAD59834.1| putative transporter [Nocardia farcinica IFM 10152] 0,000001 REVERSE	1e-06		102479	http://www.ncbi.nlm.nih.gov/Structure/cdd/cddsrv.cgi?uid=102479	NCBI_CDD/102479	PRK06645, PRK06645, DNA polymerase III subunits gamma and tau; Validated. 0.21 REVERSE	0.21	REVERSE		gnl|To_Gass20100719_LK|49658 length=3481 numreads=92	contig_49658:1179-2049	0	BLASTN		gnl|To_proteome_3d|3d.g36420.t4	THAOC_36420	192-476_of_476_aa	1e-157	REVERSE				gnl|Tp_AllESTs|JGI_XZD990.fwd	0.034	gnl|Thaps3_Gass3|chr_16a	chr_16a:363163-363270	http://genome.jgi-psf.org/cgi-bin/browserLoad?db=Thaps3&position=chr_16a:363163-363270	Thaps3/chr_16a:363163-363270	0.067	REVERSE		gnl|Fracy1_Gass1|scaffold_19	0.1	gnl|Fracy1_Gass1|scaffold_19	scaffold_19:99108-99212	http://genome.jgi-psf.org/cgi-bin/browserLoad?db=Fracy1&position=scaffold_19:99108-99212	Fracy1/scaffold_19:99108-99212
118	gnl|To_Tass_Lars_20100201|00118	JP288209	620	311	440	0.4	4.41949		YP_002595334	http://www.ncbi.nlm.nih.gov/protein/YP_002595334?report=fasta&log$=seqview	NCBI_NR/YP_002595334	hypothetical protein CDSM653_949 [Carboxydibrachium pacificum DSM 12653] gb|EEB75630.1| hypothetical protein CDSM653_949 [Carboxydibrachium pacificum DSM 12653] 0,00000000001 FORWARD	1e-11			http://www.ncbi.nlm.nih.gov/Structure/cdd/cddsrv.cgi?uid=	NCBI_CDD/					gnl|To_Gass20100719_LK|38744 length=32109 numreads=2494	contig_38744:2719-3338	0	BLASTN		gnl|To_proteome_3d|3d.g27357.t6	THAOC_27357	56-144_of_144_aa	1e-40	FORWARD				gnl|Thaps3_Gass3|mitochondria	2e-77	gnl|Thaps3_Gass3|mitochondria	mitochondria:13181-13417	http://genome.jgi-psf.org/cgi-bin/browserLoad?db=Thaps3&position=mitochondria:13181-13417	Thaps3/mitochondria:13181-13417	1e-77	FORWARD		gnl|Fracy1_Gass1|mitochondrion_scaffold_116	2e-40	gnl|Fracy1_Gass1|mitochondrion_scaffold_116	mitochondrion_scaffold_116:42740-42865	http://genome.jgi-psf.org/cgi-bin/browserLoad?db=Fracy1&position=mitochondrion_scaffold_116:42740-42865	Fracy1/mitochondrion_scaffold_116:42740-42865
119	gnl|To_Tass_Lars_20100201|00119	JP288210	240	1	1	0	2.5052e-05			http://www.ncbi.nlm.nih.gov/protein/?report=fasta&log$=seqview	NCBI_NR/					http://www.ncbi.nlm.nih.gov/Structure/cdd/cddsrv.cgi?uid=	NCBI_CDD/					gnl|To_Gass20100719_LK|38744 length=32109 numreads=2494	contig_38744:2718-2956	1e-124	BLASTN										gnl|Tp_AllESTs|JGI_XZD1698.fwd	1e-16	gnl|Thaps3_Gass3|mitochondria	mitochondria:12856-12948	http://genome.jgi-psf.org/cgi-bin/browserLoad?db=Thaps3&position=mitochondria:12856-12948	Thaps3/mitochondria:12856-12948	1e-09	REVERSE		gnl|Fracy1_Gass1|mitochondrion_scaffold_116	2e-05	gnl|Fracy1_Gass1|mitochondrion_scaffold_116	mitochondrion_scaffold_116:43278-43391	http://genome.jgi-psf.org/cgi-bin/browserLoad?db=Fracy1&position=mitochondrion_scaffold_116:43278-43391	Fracy1/mitochondrion_scaffold_116:43278-43391
120	gnl|To_Tass_Lars_20100201|00120	JP288211	785	30	23	-0.3	0.2251		XP_001919147	http://www.ncbi.nlm.nih.gov/protein/XP_001919147?report=fasta&log$=seqview	NCBI_NR/XP_001919147	PREDICTED: hypothetical protein, partial [Danio rerio] 0.004 REVERSE	0.004		33428	http://www.ncbi.nlm.nih.gov/Structure/cdd/cddsrv.cgi?uid=33428	NCBI_CDD/33428	COG3629, DnrI, DNA-binding transcriptional activator of the SARP family [Signal transduction mechanisms]. 0.038 REVERSE	0.038	REVERSE		gnl|To_Gass20100719_LK|7121 length=5696 numreads=170	contig_7121:2933-3713	0	BLASTN		gnl|To_proteome_3d|3d.g6972.t1	THAOC_06972	318-546_of_546_aa	1e-131	FORWARD				gnl|Tp_AllESTs|JGI_CAAI471.rev	0.094	gnl|Thaps3_Gass3|chr_1	chr_1:1356535-1356630	http://genome.jgi-psf.org/cgi-bin/browserLoad?db=Thaps3&position=chr_1:1356535-1356630	Thaps3/chr_1:1356535-1356630	0.49	REVERSE		gnl|Fracy1_Gass1|scaffold_6	0.13	gnl|Fracy1_Gass1|scaffold_6	scaffold_6:626455-626670	http://genome.jgi-psf.org/cgi-bin/browserLoad?db=Fracy1&position=scaffold_6:626455-626670	Fracy1/scaffold_6:626455-626670
121	gnl|To_Tass_Lars_20100201|00121	JP288212	1995	86	60	-0.4	1.09839		YP_874584	http://www.ncbi.nlm.nih.gov/protein/YP_874584?report=fasta&log$=seqview	NCBI_NR/YP_874584	50S ribosomal protein L3 [Thalassiosira pseudonana] sp|A0T0X2|RK3_THAPS RecName: Full=50S ribosomal protein L3, chloroplastic gb|ABK20807.1| 50S ribosomal protein L3 [Thalassiosira pseudonana] 1E-105 REVERSE	1e-105		100251	http://www.ncbi.nlm.nih.gov/Structure/cdd/cddsrv.cgi?uid=100251	NCBI_CDD/100251	CHL00143, rpl3, ribosomal protein L3; Validated. 4E-88 REVERSE	4e-88	REVERSE		gnl|To_Gass20100719_LK|43698 length=56976 numreads=28209	contig_43698:48601-50589	0	BLASTN		gnl|To_proteome_3d|3d.g30232.t1	THAOC_30232	1-214_of_214_aa	1e-117	REVERSE				gnl|Thaps3_Gass3|chloroplast	0	gnl|Thaps3_Gass3|chloroplast	chloroplast:89638-90321	http://genome.jgi-psf.org/cgi-bin/browserLoad?db=Thaps3&position=chloroplast:89638-90321	Thaps3/chloroplast:89638-90321	0	REVERSE		gnl|Fracy1_Gass1|scaffold_99	4e-12	gnl|Fracy1_Gass1|scaffold_99	scaffold_99:199171-199305	http://genome.jgi-psf.org/cgi-bin/browserLoad?db=Fracy1&position=scaffold_99:199171-199305	Fracy1/scaffold_99:199171-199305
122	gnl|To_Tass_Lars_20100201|00122	JP288213	1348	17	18	0.1	0.00334497		XP_001371221	http://www.ncbi.nlm.nih.gov/protein/XP_001371221?report=fasta&log$=seqview	NCBI_NR/XP_001371221	PREDICTED: similar to C11orf57 protein [Monodelphis domestica] 0,0007 FORWARD	0.0007			http://www.ncbi.nlm.nih.gov/Structure/cdd/cddsrv.cgi?uid=	NCBI_CDD/					gnl|To_Gass20100719_LK|1356 length=19916 numreads=1740	contig_1356:8646-9941	0	BLASTN		gnl|To_proteome_3d|3d.g1112.t1	THAOC_01112	113-418_of_418_aa	1e-176	FORWARD				gnl|Thaps3_Gass3|chr_22	1e-13	gnl|Thaps3_Gass3|chr_22	chr_22:985092-985247	http://genome.jgi-psf.org/cgi-bin/browserLoad?db=Thaps3&position=chr_22:985092-985247	Thaps3/chr_22:985092-985247	8e-14	FORWARD		gnl|Fracy1_AllESTs_Tass|0_0_EXTA3316.b0_CCUX_EXTA	6e-07	gnl|Fracy1_Gass1|scaffold_32	scaffold_32:139555-139755	http://genome.jgi-psf.org/cgi-bin/browserLoad?db=Fracy1&position=scaffold_32:139555-139755	Fracy1/scaffold_32:139555-139755
123	gnl|To_Tass_Lars_20100201|00123	JP288214	385	100	70	-0.4	1.25673		XP_002294917	http://www.ncbi.nlm.nih.gov/protein/XP_002294917?report=fasta&log$=seqview	NCBI_NR/XP_002294917	actin-like protein [Thalassiosira pseudonana CCMP1335] gb|EED87697.1| actin-like protein [Thalassiosira pseudonana CCMP1335] 2E-25 FORWARD	2e-25		109091	http://www.ncbi.nlm.nih.gov/Structure/cdd/cddsrv.cgi?uid=109091	NCBI_CDD/109091	pfam00022, Actin, Actin. 5E-20 FORWARD	5e-20	FORWARD		gnl|To_Gass20100719_LK|8457 length=2815 numreads=90	contig_8457:527-911	0	BLASTN		gnl|To_proteome_3d|3d.g8081.t1	THAOC_08081	176-234_of_234_aa	3e-27	FORWARD				gnl|Tp_AllESTs|JGI_XZD1210.rev	6e-33	gnl|Thaps3_Gass3|chr_22	chr_22:806072-806251	http://genome.jgi-psf.org/cgi-bin/browserLoad?db=Thaps3&position=chr_22:806072-806251	Thaps3/chr_22:806072-806251	4e-33	FORWARD		gnl|Fracy1_AllESTs_Tass|277_4_CCUX_EXTA	7e-33	gnl|Fracy1_Gass1|scaffold_75	scaffold_75:92216-92398	http://genome.jgi-psf.org/cgi-bin/browserLoad?db=Fracy1&position=scaffold_75:92216-92398	Fracy1/scaffold_75:92216-92398
124	gnl|To_Tass_Lars_20100201|00124	JP288215	1388	65	275	3.2	29.6148		XP_001568166	http://www.ncbi.nlm.nih.gov/protein/XP_001568166?report=fasta&log$=seqview	NCBI_NR/XP_001568166	proteophosphoglycan ppg4 [Leishmania braziliensis MHOM/BR/75/M2904] emb|CAM43270.1| proteophosphoglycan ppg4 [Leishmania braziliensis] 0,00000000000001 REVERSE	1e-14		34965	http://www.ncbi.nlm.nih.gov/Structure/cdd/cddsrv.cgi?uid=34965	NCBI_CDD/34965	COG5406, COG5406, Nucleosome binding factor SPN, SPT16 subunit [Transcription / DNA replication, recombination, and repair / Chromatin structure and dynamics]. 0.027 FORWARD	0.027	FORWARD		gnl|To_Gass20100719_LK|48440 length=17439 numreads=523	contig_48440:13411-14689	0	BLASTN		gnl|To_proteome_3d|3d.g34881.t1	THAOC_34881	674-928_of_928_aa	1e-149	FORWARD				gnl|Thaps3_Gass3|BD_36_69	0.079	gnl|Thaps3_Gass3|BD_36_69	BD_36_69:10175-10270	http://genome.jgi-psf.org/cgi-bin/browserLoad?db=Thaps3&position=BD_36_69:10175-10270	Thaps3/BD_36_69:10175-10270	0.048	REVERSE		gnl|Fracy1_Gass1|scaffold_61	0.0003	gnl|Fracy1_Gass1|scaffold_61	scaffold_61:317630-317869	http://genome.jgi-psf.org/cgi-bin/browserLoad?db=Fracy1&position=scaffold_61:317630-317869	Fracy1/scaffold_61:317630-317869
125	gnl|To_Tass_Lars_20100201|00125		92	7	0	-Inf	2.13039			http://www.ncbi.nlm.nih.gov/protein/?report=fasta&log$=seqview	NCBI_NR/					http://www.ncbi.nlm.nih.gov/Structure/cdd/cddsrv.cgi?uid=	NCBI_CDD/					gnl|To_Gass20100719_LK|12310 length=1628 numreads=31	contig_12310:247-326	9e-39	BLASTN		gnl|To_proteome_3d|3d.g10850.t1	THAOC_10850	245-258_of_258_aa	0.01	FORWARD				gnl|Tp_AllESTs|JGI_CAAI6152.rev	0.16	gnl|Thaps3_Gass3|chr_4	chr_4:1993046-1993117	http://genome.jgi-psf.org/cgi-bin/browserLoad?db=Thaps3&position=chr_4:1993046-1993117	Thaps3/chr_4:1993046-1993117	0.17	REVERSE						http://genome.jgi-psf.org/cgi-bin/browserLoad?db=Fracy1&position=	Fracy1/
126	gnl|To_Tass_Lars_20100201|00126	JP288216	2026	85	175	1.1	6.61339		XP_002288567	http://www.ncbi.nlm.nih.gov/protein/XP_002288567?report=fasta&log$=seqview	NCBI_NR/XP_002288567	heat shock protein/chaperone [Thalassiosira pseudonana CCMP1335] gb|EED94003.1| heat shock protein/chaperone [Thalassiosira pseudonana CCMP1335] 0.0 FORWARD	0		109081	http://www.ncbi.nlm.nih.gov/Structure/cdd/cddsrv.cgi?uid=109081	NCBI_CDD/109081	pfam00012, HSP70, Hsp70 protein. Hsp70 chaperones help to fold many proteins. Hsp70 assisted folding involves repeated cycles of substrate binding and release. Hsp70 activity is ATP dependent. Hsp70 proteins are made up of two regions: the amino terminus is the ATPase domain and the carboxyl terminus is the substrate binding region. 0.0 FORWARD	0	FORWARD		gnl|To_Gass20100719_LK|18621 length=6131 numreads=152	contig_18621:2365-3235	0	BLASTN		gnl|To_proteome_3d|3d.g16293.t1	THAOC_16293	11-656_of_656_aa	0	FORWARD				gnl|Thaps3_Gass3|chr_3	0	gnl|Thaps3_Gass3|chr_3	chr_3:2132993-2134330	http://genome.jgi-psf.org/cgi-bin/browserLoad?db=Thaps3&position=chr_3:2132993-2134330	Thaps3/chr_3:2132993-2134330	0	FORWARD		gnl|Fracy1_Gass1|scaffold_130	0	gnl|Fracy1_Gass1|scaffold_130	scaffold_130:13646-14941	http://genome.jgi-psf.org/cgi-bin/browserLoad?db=Fracy1&position=scaffold_130:13646-14941	Fracy1/scaffold_130:13646-14941
127	gnl|To_Tass_Lars_20100201|00127	JP288217	1857	40	165	3.1	17.3591		YP_349085	http://www.ncbi.nlm.nih.gov/protein/YP_349085?report=fasta&log$=seqview	NCBI_NR/YP_349085	major facilitator transporter [Pseudomonas fluorescens Pf0-1] gb|ABA75094.1| Major facilitator superfamily MFS_1 [Pseudomonas fluorescens Pf0-1] 2E-43 FORWARD	2e-43		119392	http://www.ncbi.nlm.nih.gov/Structure/cdd/cddsrv.cgi?uid=119392	NCBI_CDD/119392	cd06174, MFS, The Major Facilitator Superfamily (MFS) is a large and diverse group of secondary transporters that includes uniporters, symporters, and antiporters. MFS proteins facilitate the transport across cytoplasmic or internal membranes of a variety of substrates including ions, sugar phosphates, drugs, neurotransmitters, nucleosides, amino acids, and peptides. They do so using the electroc…	6e-06	FORWARD		gnl|To_Gass20100719_LK|47636 length=6697 numreads=159	contig_47636:1940-2895	0	BLASTN		gnl|To_proteome_3d|3d.g33842.t4	THAOC_33842	64-437_of_615_aa	0	FORWARD				gnl|Thaps3_Gass3|chr_3	5e-21	gnl|Thaps3_Gass3|chr_3	chr_3:1556018-1556272	http://genome.jgi-psf.org/cgi-bin/browserLoad?db=Thaps3&position=chr_3:1556018-1556272	Thaps3/chr_3:1556018-1556272	3e-21	FORWARD		gnl|Fracy1_Gass1|scaffold_3	2e-23	gnl|Fracy1_Gass1|scaffold_3	scaffold_3:1285140-1285442	http://genome.jgi-psf.org/cgi-bin/browserLoad?db=Fracy1&position=scaffold_3:1285140-1285442	Fracy1/scaffold_3:1285140-1285442
128	gnl|To_Tass_Lars_20100201|00128	JP288218	2807	45	153	2.4	13.1628		XP_002296987	http://www.ncbi.nlm.nih.gov/protein/XP_002296987?report=fasta&log$=seqview	NCBI_NR/XP_002296987	predicted protein [Thalassiosira pseudonana CCMP1335] gb|EED86715.1| predicted protein [Thalassiosira pseudonana CCMP1335] 1E-164 REVERSE	1e-164		113652	http://www.ncbi.nlm.nih.gov/Structure/cdd/cddsrv.cgi?uid=113652	NCBI_CDD/113652	pfam04886, PT, PT repeat. This short repeat is composed on the tetrapeptide XPTX. This repeat is found in a variety of proteins, however it is not clear if these repeats are homologous to each other. The alignment represents nine copies of this repeat. 0.10 REVERSE	0.1	REVERSE		gnl|To_Gass20100719_LK|84 length=17552 numreads=524	contig_84:1030-2951	0	BLASTN		gnl|To_proteome_3d|3d.g73.t34	THAOC_00073	2043-2956_of_2956_aa	0	REVERSE				gnl|Thaps3_Gass3|chr_19a_19	1e-135	gnl|Thaps3_Gass3|chr_19a_19	chr_19a_19:24876-25337	http://genome.jgi-psf.org/cgi-bin/browserLoad?db=Thaps3&position=chr_19a_19:24876-25337	Thaps3/chr_19a_19:24876-25337	1e-136	REVERSE		gnl|Fracy1_Gass1|scaffold_30	7e-08	gnl|Fracy1_Gass1|scaffold_30	scaffold_30:42311-42448	http://genome.jgi-psf.org/cgi-bin/browserLoad?db=Fracy1&position=scaffold_30:42311-42448	Fracy1/scaffold_30:42311-42448
129	gnl|To_Tass_Lars_20100201|00129	JP288219	294	1	3	2	0.220697			http://www.ncbi.nlm.nih.gov/protein/?report=fasta&log$=seqview	NCBI_NR/					http://www.ncbi.nlm.nih.gov/Structure/cdd/cddsrv.cgi?uid=	NCBI_CDD/					gnl|To_Gass20100719_LK|51442 length=2858 numreads=42	contig_51442:112-404	1e-163	BLASTN												gnl|Thaps3_Gass3|chr_18	chr_18:366705-366773	http://genome.jgi-psf.org/cgi-bin/browserLoad?db=Thaps3&position=chr_18:366705-366773	Thaps3/chr_18:366705-366773	0.8	REVERSE		gnl|Fracy1_Gass1|scaffold_32	0.79	gnl|Fracy1_Gass1|scaffold_32	scaffold_32:68516-68617	http://genome.jgi-psf.org/cgi-bin/browserLoad?db=Fracy1&position=scaffold_32:68516-68617	Fracy1/scaffold_32:68516-68617
130	gnl|To_Tass_Lars_20100201|00130	JP288220	1551	10	32	2.2	2.55955		YP_767208	http://www.ncbi.nlm.nih.gov/protein/YP_767208?report=fasta&log$=seqview	NCBI_NR/YP_767208	putative multicopper oxidase [Rhizobium leguminosarum bv. viciae 3841] emb|CAK07099.1| putative multicopper oxidase [Rhizobium leguminosarum bv. viciae 3841] 0.63 REVERSE	0.63			http://www.ncbi.nlm.nih.gov/Structure/cdd/cddsrv.cgi?uid=	NCBI_CDD/					gnl|To_Gass20100719_LK|10398 length=18092 numreads=713	contig_10398:1712-2790	0	BLASTN		gnl|To_proteome_3d|3d.g14719.t3	THAOC_14719	56-120_of_304_aa	1e-27	FORWARD				gnl|Thaps3_Gass3|chr_15	0.26	gnl|Thaps3_Gass3|chr_15	chr_15:549284-549472	http://genome.jgi-psf.org/cgi-bin/browserLoad?db=Thaps3&position=chr_15:549284-549472	Thaps3/chr_15:549284-549472	0.16	REVERSE		gnl|Fracy1_Gass1|scaffold_39	0.26	gnl|Fracy1_Gass1|scaffold_39	scaffold_39:369380-369472	http://genome.jgi-psf.org/cgi-bin/browserLoad?db=Fracy1&position=scaffold_39:369380-369472	Fracy1/scaffold_39:369380-369472
131	gnl|To_Tass_Lars_20100201|00131	JP288221	281	1	2	1	0.0705253			http://www.ncbi.nlm.nih.gov/protein/?report=fasta&log$=seqview	NCBI_NR/					http://www.ncbi.nlm.nih.gov/Structure/cdd/cddsrv.cgi?uid=	NCBI_CDD/					gnl|To_Gass20100719_LK|7820 length=1709 numreads=46	contig_7820:41-313	1e-144	BLASTN		gnl|To_proteome_3d|3d.g7580.t1	THAOC_07580	5-97_of_293_aa	2e-49	FORWARD				gnl|Thaps3_Gass3|chr_13	0.038	gnl|Thaps3_Gass3|chr_13	chr_13:67013-67087	http://genome.jgi-psf.org/cgi-bin/browserLoad?db=Thaps3&position=chr_13:67013-67087	Thaps3/chr_13:67013-67087	0.024	FORWARD		gnl|Fracy1_Gass1|scaffold_31	0.38	gnl|Fracy1_Gass1|scaffold_31	scaffold_31:718248-718301	http://genome.jgi-psf.org/cgi-bin/browserLoad?db=Fracy1&position=scaffold_31:718248-718301	Fracy1/scaffold_31:718248-718301
132	gnl|To_Tass_Lars_20100201|00132	JP288222	1056	56	48	-0.2	0.161452		XP_001741109	http://www.ncbi.nlm.nih.gov/protein/XP_001741109?report=fasta&log$=seqview	NCBI_NR/XP_001741109	GCN20-type ATP-binding cassette protein GCN3 [Entamoeba dispar SAW760] gb|EDR22433.1| GCN20-type ATP-binding cassette protein GCN3, putative [Entamoeba dispar SAW760] 2E-27 FORWARD	2e-27		30834	http://www.ncbi.nlm.nih.gov/Structure/cdd/cddsrv.cgi?uid=30834	NCBI_CDD/30834	COG0488, Uup, ATPase components of ABC transporters with duplicated ATPase domains [General function prediction only]. 4E-21 FORWARD	4e-21	FORWARD		gnl|To_Gass20100719_LK|7820 length=1709 numreads=46	contig_7820:311-1224	0	BLASTN		gnl|To_proteome_3d|3d.g7580.t1	THAOC_07580	141-293_of_293_aa	2e-84	FORWARD				gnl|Tp_AllESTs|JGI_CAAI7079.rev	4e-30	gnl|Thaps3_Gass3|chr_2	chr_2:651761-652051	http://genome.jgi-psf.org/cgi-bin/browserLoad?db=Thaps3&position=chr_2:651761-652051	Thaps3/chr_2:651761-652051	5e-29	FORWARD		gnl|Fracy1_Gass1|scaffold_20	1e-25	gnl|Fracy1_Gass1|scaffold_20	scaffold_20:692885-693181	http://genome.jgi-psf.org/cgi-bin/browserLoad?db=Fracy1&position=scaffold_20:692885-693181	Fracy1/scaffold_20:692885-693181
133	gnl|To_Tass_Lars_20100201|00133	JP288223	1415	23	36	0.6	0.58499		XP_002290729	http://www.ncbi.nlm.nih.gov/protein/XP_002290729?report=fasta&log$=seqview	NCBI_NR/XP_002290729	predicted protein [Thalassiosira pseudonana CCMP1335] gb|EED92481.1| predicted protein [Thalassiosira pseudonana CCMP1335] 1E-162 REVERSE	1e-162		105655	http://www.ncbi.nlm.nih.gov/Structure/cdd/cddsrv.cgi?uid=105655	NCBI_CDD/105655	PRK12444, PRK12444, threonyl-tRNA synthetase; Reviewed. 6E-84 REVERSE	6e-84	REVERSE		gnl|To_Gass20100719_LK|13375 length=3651 numreads=101	contig_13375:1990-3262	0	BLASTN		gnl|To_proteome_3d|3d.g11616.t1	THAOC_11616	353-680_of_680_aa	0	REVERSE				gnl|Thaps3_Gass3|chr_5	0	gnl|Thaps3_Gass3|chr_5	chr_5:1336699-1337298	http://genome.jgi-psf.org/cgi-bin/browserLoad?db=Thaps3&position=chr_5:1336699-1337298	Thaps3/chr_5:1336699-1337298	0	REVERSE		gnl|Fracy1_Gass1|scaffold_24	0	gnl|Fracy1_Gass1|scaffold_24	scaffold_24:854897-855475	http://genome.jgi-psf.org/cgi-bin/browserLoad?db=Fracy1&position=scaffold_24:854897-855475	Fracy1/scaffold_24:854897-855475
134	gnl|To_Tass_Lars_20100201|00134	JP288224	359	88	75	-0.2	0.270302		XP_002202023	http://www.ncbi.nlm.nih.gov/protein/XP_002202023?report=fasta&log$=seqview	NCBI_NR/XP_002202023	hypothetical protein BRAFLDRAFT_199828 [Branchiostoma floridae] gb|EEA78736.1| hypothetical protein BRAFLDRAFT_199828 [Branchiostoma floridae] 0,0000000009 FORWARD	9e-10		103467	http://www.ncbi.nlm.nih.gov/Structure/cdd/cddsrv.cgi?uid=103467	NCBI_CDD/103467	PRK08555, PRK08555, 4-aminobutyrate aminotransferase; Provisional. 0.004 FORWARD	0.004	FORWARD		gnl|To_Gass20100719_LK|22529 length=3108 numreads=94	contig_22529:805-1153	0	BLASTN		gnl|To_proteome_3d|3d.g19886.t1	THAOC_19886	522-567_of_571_aa	2e-20	FORWARD				gnl|Thaps3_Gass3|chr_12	0.52	gnl|Thaps3_Gass3|chr_12	chr_12:232891-233022	http://genome.jgi-psf.org/cgi-bin/browserLoad?db=Thaps3&position=chr_12:232891-233022	Thaps3/chr_12:232891-233022	0.32	FORWARD		gnl|Fracy1_AllESTs_Tass|0_0_CCUX740.b1_CCUX_EXTA	0.59	gnl|Fracy1_Gass1|scaffold_13	scaffold_13:1388539-1388613	http://genome.jgi-psf.org/cgi-bin/browserLoad?db=Fracy1&position=scaffold_13:1388539-1388613	Fracy1/scaffold_13:1388539-1388613
135	gnl|To_Tass_Lars_20100201|00135	JP288225	536	84	4	-20	19.6888		XP_002295578	http://www.ncbi.nlm.nih.gov/protein/XP_002295578?report=fasta&log$=seqview	NCBI_NR/XP_002295578	fucoxanthin chlorophyll a/c protein -LI818 clade [Thalassiosira pseudonana CCMP1335] gb|ACI64295.1| fucoxanthin chlorophyll a/c protein -LI818 clade [Thalassiosira pseudonana CCMP1335] 5E-29 FORWARD	5e-29		109555	http://www.ncbi.nlm.nih.gov/Structure/cdd/cddsrv.cgi?uid=109555	NCBI_CDD/109555	pfam00504, Chloroa_b-bind, Chlorophyll A-B binding protein. 0,0002 FORWARD	0.0002	FORWARD		gnl|To_Gass20100719_LK|8480 length=5762 numreads=140	contig_8480:1412-1685	1e-153	BLASTN		gnl|To_proteome_3d|3d.g8095.t1	THAOC_08095	120-222_of_222_aa	7e-53	FORWARD				gnl|Thaps3_Gass3|chr_18	5e-34	gnl|Thaps3_Gass3|chr_18	chr_18:408991-409143	http://genome.jgi-psf.org/cgi-bin/browserLoad?db=Thaps3&position=chr_18:408991-409143	Thaps3/chr_18:408991-409143	3e-34	FORWARD		gnl|Fracy1_AllESTs_Tass|534_1_CCUX_EXTA	4e-07	gnl|Fracy1_Gass1|scaffold_33	scaffold_33:565022-565126	http://genome.jgi-psf.org/cgi-bin/browserLoad?db=Fracy1&position=scaffold_33:565022-565126	Fracy1/scaffold_33:565022-565126
136	gnl|To_Tass_Lars_20100201|00136	JP288226	307	8	3	-1.7	0.528724			http://www.ncbi.nlm.nih.gov/protein/?report=fasta&log$=seqview	NCBI_NR/				115734	http://www.ncbi.nlm.nih.gov/Structure/cdd/cddsrv.cgi?uid=115734	NCBI_CDD/115734	pfam07099, DUF1361, Protein of unknown function (DUF1361). This family consists of several hypothetical bacterial proteins of around 200 residues in length. The function of this family is unknown although some members are annotated as being putative integral membrane proteins. 0.63 REVERSE	0.63	REVERSE		gnl|To_Gass20100719_LK|25652 length=2125 numreads=82	contig_25652:1329-1615	1e-154	BLASTN		gnl|To_proteome_3d|3d.g10875.t1	THAOC_10875	14-31_of_36_aa	0.0005	FORWARD				gnl|Thaps3_Gass3|chr_5	0.55	gnl|Thaps3_Gass3|chr_5	chr_5:1422696-1422773	http://genome.jgi-psf.org/cgi-bin/browserLoad?db=Thaps3&position=chr_5:1422696-1422773	Thaps3/chr_5:1422696-1422773	0.33	FORWARD		gnl|Fracy1_Gass1|scaffold_10	0.45	gnl|Fracy1_Gass1|scaffold_10	scaffold_10:1775399-1775470	http://genome.jgi-psf.org/cgi-bin/browserLoad?db=Fracy1&position=scaffold_10:1775399-1775470	Fracy1/scaffold_10:1775399-1775470
137	gnl|To_Tass_Lars_20100201|00137	JP288227	275	1	4	3	0.408707		XP_002177880	http://www.ncbi.nlm.nih.gov/protein/XP_002177880?report=fasta&log$=seqview	NCBI_NR/XP_002177880	predicted protein [Phaeodactylum tricornutum CCAP 1055/1] gb|EEC50694.1| predicted protein [Phaeodactylum tricornutum CCAP 1055/1] 0,00000005 FORWARD	5e-08		105164	http://www.ncbi.nlm.nih.gov/Structure/cdd/cddsrv.cgi?uid=105164	NCBI_CDD/105164	PRK11274, glcF, glycolate oxidase iron-sulfur subunit; Provisional. 0.49 FORWARD	0.49	FORWARD		gnl|To_Gass20100719_LK|45250 length=6891 numreads=214	contig_45250:363-631	1e-151	BLASTN		gnl|To_proteome_3d|3d.g31526.t1	THAOC_31526	912-958_of_958_aa	2e-21	FORWARD				gnl|Thaps3_Gass3|chr_19b_31	0.0003	gnl|Thaps3_Gass3|chr_19b_31	chr_19b_31:3786-3917	http://genome.jgi-psf.org/cgi-bin/browserLoad?db=Thaps3&position=chr_19b_31:3786-3917	Thaps3/chr_19b_31:3786-3917	0.0002	FORWARD		gnl|Fracy1_Gass1|scaffold_91	8e-07	gnl|Fracy1_Gass1|scaffold_91	scaffold_91:115163-115297	http://genome.jgi-psf.org/cgi-bin/browserLoad?db=Fracy1&position=scaffold_91:115163-115297	Fracy1/scaffold_91:115163-115297
138	gnl|To_Tass_Lars_20100201|00138	JP288228	877	71	55	-0.3	0.496736		XP_002287454	http://www.ncbi.nlm.nih.gov/protein/XP_002287454?report=fasta&log$=seqview	NCBI_NR/XP_002287454	transaldolase [Thalassiosira pseudonana CCMP1335] gb|EED94897.1| transaldolase [Thalassiosira pseudonana CCMP1335] 4E-88 FORWARD	4e-88		29950	http://www.ncbi.nlm.nih.gov/Structure/cdd/cddsrv.cgi?uid=29950	NCBI_CDD/29950	cd00957, Transaldolase_TalAB, Transaldolases including both TalA and TalB. The enzyme catalyses the reversible transfer of a dyhydroxyacetone moiety, derived from fructose-6-phosphate to erythrose-4-phosphate yielding sedoheptulose-7-phosphate and glyceraldehyde-3-phosphate. The catalytic mechanism is similar to other class I aldolases. The enzyme is found in the non-oxidative branch of the pento…	4e-75	FORWARD		gnl|To_Gass20100719_LK|12647 length=3594 numreads=78	contig_12647:1826-2532	0	BLASTN		gnl|To_proteome_3d|3d.g11060.t1	THAOC_11060	120-342_of_342_aa	1e-122	FORWARD				gnl|Thaps3_Gass3|chr_2	1e-107	gnl|Thaps3_Gass3|chr_2	chr_2:1789612-1790268	http://genome.jgi-psf.org/cgi-bin/browserLoad?db=Thaps3&position=chr_2:1789612-1790268	Thaps3/chr_2:1789612-1790268	1e-108	FORWARD		gnl|Fracy1_Gass1|scaffold_5	6e-84	gnl|Fracy1_Gass1|scaffold_5	scaffold_5:2523771-2524019	http://genome.jgi-psf.org/cgi-bin/browserLoad?db=Fracy1&position=scaffold_5:2523771-2524019	Fracy1/scaffold_5:2523771-2524019
139	gnl|To_Tass_Lars_20100201|00139	JP288229	406	34	14	-1.4	1.93251		YP_002055913	http://www.ncbi.nlm.nih.gov/protein/YP_002055913?report=fasta&log$=seqview	NCBI_NR/YP_002055913	hypothetical protein BURPSS13_0226 [Burkholderia pseudomallei S13] gb|EDS81933.1| hypothetical protein BURPSS13_0226 [Burkholderia pseudomallei S13] 0.004 FORWARD	0.004		116005	http://www.ncbi.nlm.nih.gov/Structure/cdd/cddsrv.cgi?uid=116005	NCBI_CDD/116005	pfam07382, HC2, Histone H1-like nucleoprotein HC2. This family contains the bacterial histone H1-like nucleoprotein HC2 (approximately 200 residues long), which seems to be found mostly in Chlamydia. HC2 functions in DNA condensation, although it has been suggested that it also has other roles. 0.027 FORWARD	0.027	FORWARD		gnl|To_Gass20100719_LK|35282 length=861 numreads=12	contig_35282:612-861	1e-120	BLASTN		gnl|To_proteome_3d|3d.g13705.t1	THAOC_13705	41-134_of_160_aa	1e-35	FORWARD				gnl|Tp_AllESTs|JGI_CAAH455.rev	3e-05	gnl|Thaps3_Gass3|chr_1	chr_1:657680-657823	http://genome.jgi-psf.org/cgi-bin/browserLoad?db=Thaps3&position=chr_1:657680-657823	Thaps3/chr_1:657680-657823	0.0007	REVERSE		gnl|Fracy1_Gass1|scaffold_9	0.0001	gnl|Fracy1_Gass1|scaffold_9	scaffold_9:2556403-2556594	http://genome.jgi-psf.org/cgi-bin/browserLoad?db=Fracy1&position=scaffold_9:2556403-2556594	Fracy1/scaffold_9:2556403-2556594
140	gnl|To_Tass_Lars_20100201|00140	JP288230	334	3	56	17.7	12.4363			http://www.ncbi.nlm.nih.gov/protein/?report=fasta&log$=seqview	NCBI_NR/				33405	http://www.ncbi.nlm.nih.gov/Structure/cdd/cddsrv.cgi?uid=33405	NCBI_CDD/33405	COG3605, PtsP, Signal transduction protein containing GAF and PtsI domains [Signal transduction mechanisms]. 0.84 FORWARD	0.84	FORWARD		gnl|To_Gass20100719_LK|44907 length=4243 numreads=182	contig_44907:543-876	0	BLASTN		gnl|To_proteome_3d|3d.g15132.t1	THAOC_15132	30-80_of_166_aa	0.085	FORWARD				gnl|Thaps3_Gass3|chr_6	0.017	gnl|Thaps3_Gass3|chr_6	chr_6:1668693-1668785	http://genome.jgi-psf.org/cgi-bin/browserLoad?db=Thaps3&position=chr_6:1668693-1668785	Thaps3/chr_6:1668693-1668785	0.011	REVERSE		gnl|Fracy1_Gass1|scaffold_2	0.041	gnl|Fracy1_Gass1|scaffold_2	scaffold_2:3537861-3537920	http://genome.jgi-psf.org/cgi-bin/browserLoad?db=Fracy1&position=scaffold_2:3537861-3537920	Fracy1/scaffold_2:3537861-3537920
141	gnl|To_Tass_Lars_20100201|00141	JP288231	649	38	4	-8.5	7.01948		XP_002182162	http://www.ncbi.nlm.nih.gov/protein/XP_002182162?report=fasta&log$=seqview	NCBI_NR/XP_002182162	protein fucoxanthin chlorophyll a/c protein [Phaeodactylum tricornutum CCAP 1055/1] gb|EEC46063.1| protein fucoxanthin chlorophyll a/c protein [Phaeodactylum tricornutum CCAP 1055/1] 1E-49 FORWARD	1e-49		109555	http://www.ncbi.nlm.nih.gov/Structure/cdd/cddsrv.cgi?uid=109555	NCBI_CDD/109555	pfam00504, Chloroa_b-bind, Chlorophyll A-B binding protein. 0,000001 FORWARD	1e-06	FORWARD		gnl|To_Gass20100719_LK|7210 length=3834 numreads=73	contig_7210:2196-2628	0	BLASTN		gnl|To_proteome_3d|3d.g7036.t1	THAOC_07036	24-169_of_169_aa	6e-79	FORWARD				gnl|Thaps3_Gass3|BD_8_51	7e-57	gnl|Thaps3_Gass3|BD_8_51	BD_8_51:32191-32490	http://genome.jgi-psf.org/cgi-bin/browserLoad?db=Thaps3&position=BD_8_51:32191-32490	Thaps3/BD_8_51:32191-32490	4e-57	FORWARD		gnl|Fracy1_AllESTs_Tass|1366_1_CCUX_EXTA	1e-56	gnl|Fracy1_Gass1|scaffold_9	scaffold_9:1549040-1549222	http://genome.jgi-psf.org/cgi-bin/browserLoad?db=Fracy1&position=scaffold_9:1549040-1549222	Fracy1/scaffold_9:1549040-1549222
142	gnl|To_Tass_Lars_20100201|00142	JP288232	1254	38	60	0.6	1.0103		XP_002291704	http://www.ncbi.nlm.nih.gov/protein/XP_002291704?report=fasta&log$=seqview	NCBI_NR/XP_002291704	predicted protein [Thalassiosira pseudonana CCMP1335] gb|EED90555.1| predicted protein [Thalassiosira pseudonana CCMP1335] 1E-29 FORWARD	1e-29		104844	http://www.ncbi.nlm.nih.gov/Structure/cdd/cddsrv.cgi?uid=104844	NCBI_CDD/104844	PRK10811, rne, ribonuclease E; Reviewed. 0.008 FORWARD	0.008	FORWARD		gnl|To_Gass20100719_LK|6292 length=3140 numreads=81	contig_6292:1293-1843	0	BLASTN		gnl|To_proteome_3d|3d.g19348.t3	THAOC_19348	215-422_of_500_aa	7e-86	FORWARD				gnl|Thaps3_Gass3|chr_8	2e-31	gnl|Thaps3_Gass3|chr_8	chr_8:121912-122025	http://genome.jgi-psf.org/cgi-bin/browserLoad?db=Thaps3&position=chr_8:121912-122025	Thaps3/chr_8:121912-122025	1e-31	FORWARD		gnl|Fracy1_Gass1|scaffold_31	2e-38	gnl|Fracy1_Gass1|scaffold_31	scaffold_31:587530-587667	http://genome.jgi-psf.org/cgi-bin/browserLoad?db=Fracy1&position=scaffold_31:587530-587667	Fracy1/scaffold_31:587530-587667
143	gnl|To_Tass_Lars_20100201|00143	JP288233	372	12	3	-3	1.28549		EEE34921	http://www.ncbi.nlm.nih.gov/protein/EEE34921?report=fasta&log$=seqview	NCBI_NR/EEE34921	zinc finger (C3HC4 type, RING finger) protein [Toxoplasma gondii VEG] 0,00000007 REVERSE	7e-08		112171	http://www.ncbi.nlm.nih.gov/Structure/cdd/cddsrv.cgi?uid=112171	NCBI_CDD/112171	pfam03344, Daxx, Daxx Family. The Daxx protein (also known as the Fas-binding protein) is thought to play a role in apoptosis, but precise role played by Daxx remains to be determined. Daxx forms a complex with Axin. 0,0000009 FORWARD	9e-07	FORWARD		gnl|To_Gass20100719_LK|10792 length=3873 numreads=108	contig_10792:1553-1816	1e-129	BLASTN		gnl|To_proteome_3d|3d.g9869.t1	THAOC_09869	418-530_of_530_aa	7e-50	FORWARD				gnl|Thaps3_Gass3|chr_20	2e-07	gnl|Thaps3_Gass3|chr_20	chr_20:684318-684458	http://genome.jgi-psf.org/cgi-bin/browserLoad?db=Thaps3&position=chr_20:684318-684458	Thaps3/chr_20:684318-684458	1e-07	REVERSE		gnl|Fracy1_Gass1|scaffold_61	3e-09	gnl|Fracy1_Gass1|scaffold_61	scaffold_61:317681-317869	http://genome.jgi-psf.org/cgi-bin/browserLoad?db=Fracy1&position=scaffold_61:317681-317869	Fracy1/scaffold_61:317681-317869
144	gnl|To_Tass_Lars_20100201|00144	JP288234	788	150	209	0.4	1.92501		XP_002011051	http://www.ncbi.nlm.nih.gov/protein/XP_002011051?report=fasta&log$=seqview	NCBI_NR/XP_002011051	GI16327 [Drosophila mojavensis] gb|EDW05893.1| GI16327 [Drosophila mojavensis] 0,0000005 FORWARD	5e-07		105844	http://www.ncbi.nlm.nih.gov/Structure/cdd/cddsrv.cgi?uid=105844	NCBI_CDD/105844	PRK12678, PRK12678, transcription termination factor Rho; Provisional. 0,000007 FORWARD	7e-06	FORWARD		gnl|To_Gass20100719_LK|48057 length=12858 numreads=362	contig_48057:3951-4348	0	BLASTN		gnl|To_proteome_3d|3d.g34227.t1	THAOC_34227	1-214_of_214_aa	1e-130	FORWARD				gnl|Thaps3_Gass3|chr_12	5e-08	gnl|Thaps3_Gass3|chr_12	chr_12:673671-673940	http://genome.jgi-psf.org/cgi-bin/browserLoad?db=Thaps3&position=chr_12:673671-673940	Thaps3/chr_12:673671-673940	3e-08	REVERSE		gnl|Fracy1_AllESTs_Tass|1500_1_CCUX_EXTA	6e-08	gnl|Fracy1_Gass1|scaffold_17	scaffold_17:407595-407735	http://genome.jgi-psf.org/cgi-bin/browserLoad?db=Fracy1&position=scaffold_17:407595-407735	Fracy1/scaffold_17:407595-407735
145	gnl|To_Tass_Lars_20100201|00145	JP288235	1139	16	41	1.6	2.38215		XP_001179201	http://www.ncbi.nlm.nih.gov/protein/XP_001179201?report=fasta&log$=seqview	NCBI_NR/XP_001179201	PREDICTED: hypothetical protein [Strongylocentrotus purpuratus] ref|XP_001182078.1| PREDICTED: hypothetical protein [Strongylocentrotus purpuratus] 0,00008 FORWARD	8e-05		113514	http://www.ncbi.nlm.nih.gov/Structure/cdd/cddsrv.cgi?uid=113514	NCBI_CDD/113514	pfam04747, DUF612, Protein of unknown function, DUF612. This family includes several uncharacterised proteins from Caenorhabditis elegans. 0,0009 REVERSE	0.0009	REVERSE		gnl|To_Gass20100719_LK|3194 length=14497 numreads=1144	contig_3194:2929-4060	0	BLASTN		gnl|To_proteome_3d|3d.g3235.t1	THAOC_03235	562-818_of_818_aa	1e-143	REVERSE				gnl|Tp_AllESTs|JGI_XZD4212.fwd	0.038	gnl|Thaps3_Gass3|BD_23_33	BD_23_33:40531-40668	http://genome.jgi-psf.org/cgi-bin/browserLoad?db=Thaps3&position=BD_23_33:40531-40668	Thaps3/BD_23_33:40531-40668	0.04	REVERSE		gnl|Fracy1_Gass1|scaffold_12	0.009	gnl|Fracy1_Gass1|scaffold_12	scaffold_12:661152-661280	http://genome.jgi-psf.org/cgi-bin/browserLoad?db=Fracy1&position=scaffold_12:661152-661280	Fracy1/scaffold_12:661152-661280
146	gnl|To_Tass_Lars_20100201|00146	JP288236	666	491	139	-2.5	46.4334		XP_002294430	http://www.ncbi.nlm.nih.gov/protein/XP_002294430?report=fasta&log$=seqview	NCBI_NR/XP_002294430	rRNA intron-encoded homing endonuclease [Thalassiosira pseudonana CCMP1335] gb|EED88264.1| rRNA intron-encoded homing endonuclease [Thalassiosira pseudonana CCMP1335] 6E-30 FORWARD	6e-30			http://www.ncbi.nlm.nih.gov/Structure/cdd/cddsrv.cgi?uid=	NCBI_CDD/					gnl|To_Gass20100719_LK|25742 length=11430 numreads=8974	contig_25742:5482-6147	0	BLASTN		gnl|To_proteome_3d|3d.g21438.t1	THAOC_21438	1-59_of_104_aa	1e-29	FORWARD				gnl|Thaps3_Gass3|chr_17	1e-131	gnl|Thaps3_Gass3|chr_17	chr_17:651783-652400	http://genome.jgi-psf.org/cgi-bin/browserLoad?db=Thaps3&position=chr_17:651783-652400	Thaps3/chr_17:651783-652400	1e-131	REVERSE		gnl|Fracy1_Gass1|scaffold_14	1e-119	gnl|Fracy1_Gass1|scaffold_14	scaffold_14:34795-35112	http://genome.jgi-psf.org/cgi-bin/browserLoad?db=Fracy1&position=scaffold_14:34795-35112	Fracy1/scaffold_14:34795-35112
147	gnl|To_Tass_Lars_20100201|00147	JP288237	294	1	3	2	0.220697			http://www.ncbi.nlm.nih.gov/protein/?report=fasta&log$=seqview	NCBI_NR/					http://www.ncbi.nlm.nih.gov/Structure/cdd/cddsrv.cgi?uid=	NCBI_CDD/					gnl|To_Gass20100719_LK|17648 length=2119 numreads=42	contig_17648:912-1198	1e-159	BLASTN		gnl|To_proteome_3d|3d.g15044.t1	THAOC_15044	286-313_of_313_aa	7e-09	FORWARD				gnl|Thaps3_Gass3|chr_16b	0.7	gnl|Thaps3_Gass3|chr_16b	chr_16b:137067-137144	http://genome.jgi-psf.org/cgi-bin/browserLoad?db=Thaps3&position=chr_16b:137067-137144	Thaps3/chr_16b:137067-137144	0.43	REVERSE		gnl|Fracy1_Gass1|scaffold_9	0.79	gnl|Fracy1_Gass1|scaffold_9	scaffold_9:984589-984669	http://genome.jgi-psf.org/cgi-bin/browserLoad?db=Fracy1&position=scaffold_9:984589-984669	Fracy1/scaffold_9:984589-984669
148	gnl|To_Tass_Lars_20100201|00148	JP288238	1288	25	113	3.5	12.8967		NP_968655	http://www.ncbi.nlm.nih.gov/protein/NP_968655?report=fasta&log$=seqview	NCBI_NR/NP_968655	hypothetical protein Bd1787 [Bdellovibrio bacteriovorus HD100] emb|CAE79648.1| conserved hypothetical protein [Bdellovibrio bacteriovorus HD100] 0,000000000004 REVERSE	4e-12		71362	http://www.ncbi.nlm.nih.gov/Structure/cdd/cddsrv.cgi?uid=71362	NCBI_CDD/71362	pfam07925, RdRP_5, Reovirus RNA-dependent RNA polymerase lambda 3. The sequences in this family are similar to the reoviral minor core protein lambda 3, which functions as a RNA-dependent RNA polymerase within the protein capsid. It is organised into 3 domains. N- and C-terminal domains create a 'cage' that encloses a conserved central catalytic domain within a hollow centre; this catalytic domai…	0.12	REVERSE		gnl|To_Gass20100719_LK|48159 length=2482 numreads=104	contig_48159:442-1722	0	BLASTN		gnl|To_proteome_3d|3d.g34400.t1	THAOC_34400	3-355_of_470_aa	0	REVERSE				gnl|Thaps3_Gass3|chr_12	0.21	gnl|Thaps3_Gass3|chr_12	chr_12:809746-809943	http://genome.jgi-psf.org/cgi-bin/browserLoad?db=Thaps3&position=chr_12:809746-809943	Thaps3/chr_12:809746-809943	0.13	FORWARD		gnl|Fracy1_Gass1|scaffold_2	2e-14	gnl|Fracy1_Gass1|scaffold_2	scaffold_2:2307882-2308013	http://genome.jgi-psf.org/cgi-bin/browserLoad?db=Fracy1&position=scaffold_2:2307882-2308013	Fracy1/scaffold_2:2307882-2308013
149	gnl|To_Tass_Lars_20100201|00149	JP288239	212	23	2	-10.5	4.56863		XP_002294743	http://www.ncbi.nlm.nih.gov/protein/XP_002294743?report=fasta&log$=seqview	NCBI_NR/XP_002294743	fucoxanthin chlorophyll a/c protein 2 [Thalassiosira pseudonana CCMP1335] gb|EED88103.1| fucoxanthin chlorophyll a/c protein 2 [Thalassiosira pseudonana CCMP1335] 0,0000000000007 FORWARD	7e-13		109555	http://www.ncbi.nlm.nih.gov/Structure/cdd/cddsrv.cgi?uid=109555	NCBI_CDD/109555	pfam00504, Chloroa_b-bind, Chlorophyll A-B binding protein. 0.044 FORWARD	0.044	FORWARD		gnl|To_Gass20100719_LK|35393 length=15653 numreads=601	contig_35393:4438-4644	1e-114	BLASTN		gnl|To_proteome_3d|3d.g25270.t1	THAOC_25270	165-203_of_203_aa	2e-15	FORWARD				gnl|Tp_AllESTs|JGI_XZD6323.rev	1e-18	gnl|Thaps3_Gass3|chr_22	chr_22:836472-836594	http://genome.jgi-psf.org/cgi-bin/browserLoad?db=Thaps3&position=chr_22:836472-836594	Thaps3/chr_22:836472-836594	7e-19	FORWARD		gnl|Fracy1_AllESTs_Tass|365_2_CCUX_EXTA	9e-19	gnl|Fracy1_Gass1|scaffold_36	scaffold_36:83674-83802	http://genome.jgi-psf.org/cgi-bin/browserLoad?db=Fracy1&position=scaffold_36:83674-83802	Fracy1/scaffold_36:83674-83802
150	gnl|To_Tass_Lars_20100201|00150	JP288240	847	22	8	-1.8	1.52184		XP_002257812	http://www.ncbi.nlm.nih.gov/protein/XP_002257812?report=fasta&log$=seqview	NCBI_NR/XP_002257812	Brix domain [Plasmodium knowlesi strain H] emb|CAQ38148.1| Brix domain, putative [Plasmodium knowlesi strain H] 0,00000000000002 FORWARD	2e-14		118967	http://www.ncbi.nlm.nih.gov/Structure/cdd/cddsrv.cgi?uid=118967	NCBI_CDD/118967	pfam10446, DUF2457, Protein of unknown function (DUF2457). This is a family of uncharacterised proteins. 0,00000000008 FORWARD	8e-11	FORWARD		gnl|To_Gass20100719_LK|49786 length=2463 numreads=132	contig_49786:2002-2463	0	BLASTN		gnl|To_proteome_3d|3d.g20115.t1	THAOC_20115	257-421_of_424_aa	7e-67	FORWARD				gnl|Thaps3_Gass3|chr_20	4e-12	gnl|Thaps3_Gass3|chr_20	chr_20:684309-684491	http://genome.jgi-psf.org/cgi-bin/browserLoad?db=Thaps3&position=chr_20:684309-684491	Thaps3/chr_20:684309-684491	3e-12	REVERSE		gnl|Fracy1_Gass1|scaffold_61	6e-14	gnl|Fracy1_Gass1|scaffold_61	scaffold_61:317699-317923	http://genome.jgi-psf.org/cgi-bin/browserLoad?db=Fracy1&position=scaffold_61:317699-317923	Fracy1/scaffold_61:317699-317923
151	gnl|To_Tass_Lars_20100201|00151	JP288241	353	10	1	-9	1.88583		XP_002288685	http://www.ncbi.nlm.nih.gov/protein/XP_002288685?report=fasta&log$=seqview	NCBI_NR/XP_002288685	14-3-3-like protein [Thalassiosira pseudonana CCMP1335] gb|EED94121.1| 14-3-3-like protein [Thalassiosira pseudonana CCMP1335] 7E-50 FORWARD	7e-50		109308	http://www.ncbi.nlm.nih.gov/Structure/cdd/cddsrv.cgi?uid=109308	NCBI_CDD/109308	pfam00244, 14-3-3, 14-3-3 protein. 6E-33 FORWARD	6e-33	FORWARD		gnl|To_Gass20100719_LK|12412 length=5317 numreads=163	contig_12412:3346-3571	1e-111	BLASTN		gnl|To_proteome_3d|3d.g37651.t4	THAOC_37651	1153-1266_of_1401_aa	4e-56	FORWARD				gnl|Thaps3_Gass3|chr_3	3e-61	gnl|Thaps3_Gass3|chr_3	chr_3:303697-304020	http://genome.jgi-psf.org/cgi-bin/browserLoad?db=Thaps3&position=chr_3:303697-304020	Thaps3/chr_3:303697-304020	2e-61	FORWARD		gnl|Fracy1_AllESTs_Tass|458_1_CCUX_EXTA	8e-58	gnl|Fracy1_Gass1|scaffold_49	scaffold_49:328056-328301	http://genome.jgi-psf.org/cgi-bin/browserLoad?db=Fracy1&position=scaffold_49:328056-328301	Fracy1/scaffold_49:328056-328301
152	gnl|To_Tass_Lars_20100201|00152	JP288242	2083	157	46	-2.4	14.2992		ABF60357	http://www.ncbi.nlm.nih.gov/protein/ABF60357?report=fasta&log$=seqview	NCBI_NR/ABF60357	ribulose-1,5-bisphosphate carboxylase/oxygenase large subunit [Thalassiosira oceanica] 0.0 REVERSE	0		101459	http://www.ncbi.nlm.nih.gov/Structure/cdd/cddsrv.cgi?uid=101459	NCBI_CDD/101459	PRK04208, rbcL, ribulose bisophosphate carboxylase; Reviewed. 1E-167 REVERSE	1e-167	REVERSE		gnl|To_Gass20100719_LK|20292 length=11018 numreads=3054	contig_20292:101-2177	0	BLASTN		gnl|To_proteome_3d|3d.g18188.t1	THAOC_18188	1-490_of_490_aa	0	REVERSE				gnl|Thaps3_Gass3|chloroplast	0	gnl|Thaps3_Gass3|chloroplast	chloroplast:8055-10097	http://genome.jgi-psf.org/cgi-bin/browserLoad?db=Thaps3&position=chloroplast:8055-10097	Thaps3/chloroplast:8055-10097	0	REVERSE		gnl|Fracy1_AllESTs_Tass|0_0_EXTA3582.b0_CCUX_EXTA	0	gnl|Fracy1_Gass1|scaffold_3	scaffold_3:1220980-1221132	http://genome.jgi-psf.org/cgi-bin/browserLoad?db=Fracy1&position=scaffold_3:1220980-1221132	Fracy1/scaffold_3:1220980-1221132
153	gnl|To_Tass_Lars_20100201|00153	JP288243	1916	22	53	1.4	2.76626		XP_002291824	http://www.ncbi.nlm.nih.gov/protein/XP_002291824?report=fasta&log$=seqview	NCBI_NR/XP_002291824	predicted protein [Thalassiosira pseudonana CCMP1335] gb|EED90675.1| predicted protein [Thalassiosira pseudonana CCMP1335] 8E-28 FORWARD	8e-28		115524	http://www.ncbi.nlm.nih.gov/Structure/cdd/cddsrv.cgi?uid=115524	NCBI_CDD/115524	pfam06873, SerH, Cell surface immobilisation antigen SerH. This family consists of several cell surface immobilisation antigen SerH proteins which seem to be specific to Tetrahymena thermophila. The SerH locus of Tetrahymena thermophila is one of several paralogous loci with genes encoding variants of the major cell surface protein known as the immobilisation antigen (i-ag). 0.33 FORWARD	0.33	FORWARD		gnl|To_Gass20100719_LK|3189 length=11098 numreads=902	contig_3189:2811-3315	0	BLASTN		gnl|To_proteome_3d|3d.g3230.t9	THAOC_03230	1656-2226_of_2226_aa	0	FORWARD				gnl|Thaps3_Gass3|chr_14	5e-32	gnl|Thaps3_Gass3|chr_14	chr_14:591685-591930	http://genome.jgi-psf.org/cgi-bin/browserLoad?db=Thaps3&position=chr_14:591685-591930	Thaps3/chr_14:591685-591930	3e-32	FORWARD		gnl|Fracy1_Gass1|scaffold_14	0.064	gnl|Fracy1_Gass1|scaffold_14	scaffold_14:491680-491826	http://genome.jgi-psf.org/cgi-bin/browserLoad?db=Fracy1&position=scaffold_14:491680-491826	Fracy1/scaffold_14:491680-491826
154	gnl|To_Tass_Lars_20100201|00154	JP288244	328	2	3	0.5	0.0404879		XP_002291455	http://www.ncbi.nlm.nih.gov/protein/XP_002291455?report=fasta&log$=seqview	NCBI_NR/XP_002291455	predicted protein [Thalassiosira pseudonana CCMP1335] gb|EED91562.1| predicted protein [Thalassiosira pseudonana CCMP1335] 0,0000000000002 REVERSE	2e-13		33627	http://www.ncbi.nlm.nih.gov/Structure/cdd/cddsrv.cgi?uid=33627	NCBI_CDD/33627	COG3835, CdaR, Sugar diacid utilization regulator [Transcription / Signal transduction mechanisms]. 0.63 REVERSE	0.63	REVERSE		gnl|To_Gass20100719_LK|17214 length=4986 numreads=121	contig_17214:3838-4160	1e-176	BLASTN		gnl|To_proteome_3d|3d.g14619.t1	THAOC_14619	90-167_of_534_aa	9e-39	REVERSE				gnl|Thaps3_Gass3|chr_6	1e-18	gnl|Thaps3_Gass3|chr_6	chr_6:934903-935133	http://genome.jgi-psf.org/cgi-bin/browserLoad?db=Thaps3&position=chr_6:934903-935133	Thaps3/chr_6:934903-935133	8e-19	REVERSE		gnl|Fracy1_Gass1|scaffold_17	0.56	gnl|Fracy1_Gass1|scaffold_17	scaffold_17:436529-436588	http://genome.jgi-psf.org/cgi-bin/browserLoad?db=Fracy1&position=scaffold_17:436529-436588	Fracy1/scaffold_17:436529-436588
155	gnl|To_Tass_Lars_20100201|00155	JP288245	328	3	1	-2	0.233891		XP_002288815	http://www.ncbi.nlm.nih.gov/protein/XP_002288815?report=fasta&log$=seqview	NCBI_NR/XP_002288815	predicted protein [Thalassiosira pseudonana CCMP1335] gb|EED94251.1| predicted protein [Thalassiosira pseudonana CCMP1335] 2E-26 FORWARD	2e-26			http://www.ncbi.nlm.nih.gov/Structure/cdd/cddsrv.cgi?uid=	NCBI_CDD/					gnl|To_Gass20100719_LK|15435 length=12802 numreads=322	contig_15435:10325-10549	1e-124	BLASTN		gnl|To_proteome_3d|3d.g13032.t1	THAOC_13032	196-270_of_270_aa	4e-40	FORWARD				gnl|Thaps3_Gass3|chr_3	2e-33	gnl|Thaps3_Gass3|chr_3	chr_3:908799-908930	http://genome.jgi-psf.org/cgi-bin/browserLoad?db=Thaps3&position=chr_3:908799-908930	Thaps3/chr_3:908799-908930	1e-33	FORWARD		gnl|Fracy1_AllESTs_Tass|3271_1_CCUX_EXTA	8e-19	gnl|Fracy1_Gass1|scaffold_5	scaffold_5:56214-56297	http://genome.jgi-psf.org/cgi-bin/browserLoad?db=Fracy1&position=scaffold_5:56214-56297	Fracy1/scaffold_5:56214-56297
156	gnl|To_Tass_Lars_20100201|00156	JP288246	459	2	7	2.5	0.622454		XP_002285994	http://www.ncbi.nlm.nih.gov/protein/XP_002285994?report=fasta&log$=seqview	NCBI_NR/XP_002285994	predicted protein [Thalassiosira pseudonana CCMP1335] gb|EED95635.1| predicted protein [Thalassiosira pseudonana CCMP1335] 1E-28 FORWARD	1e-28		30805	http://www.ncbi.nlm.nih.gov/Structure/cdd/cddsrv.cgi?uid=30805	NCBI_CDD/30805	COG0457, NrfG, FOG: TPR repeat [General function prediction only]. 0.035 FORWARD	0.035	FORWARD		gnl|To_Gass20100719_LK|849 length=6019 numreads=179	contig_849:2019-2302	1e-159	BLASTN		gnl|To_proteome_3d|3d.g705.t1	THAOC_00705	872-1023_of_1095_aa	6e-81	FORWARD				gnl|Tp_AllESTs|JGI_CAAI3867.rev	2e-32	gnl|Thaps3_Gass3|chr_1	chr_1:328529-328705	http://genome.jgi-psf.org/cgi-bin/browserLoad?db=Thaps3&position=chr_1:328529-328705	Thaps3/chr_1:328529-328705	8e-29	FORWARD		gnl|Fracy1_Gass1|scaffold_2	0.13	gnl|Fracy1_Gass1|scaffold_2	scaffold_2:1096273-1096398	http://genome.jgi-psf.org/cgi-bin/browserLoad?db=Fracy1&position=scaffold_2:1096273-1096398	Fracy1/scaffold_2:1096273-1096398
157	gnl|To_Tass_Lars_20100201|00157	JP288247	504	8	6	-0.3	0.0690272			http://www.ncbi.nlm.nih.gov/protein/?report=fasta&log$=seqview	NCBI_NR/				106830	http://www.ncbi.nlm.nih.gov/Structure/cdd/cddsrv.cgi?uid=106830	NCBI_CDD/106830	MTH00127, ND4, NADH dehydrogenase subunit 4; Provisional. 0.35 FORWARD	0.35	FORWARD		gnl|To_Gass20100719_LK|22690 length=2300 numreads=64	contig_22690:89-352	1e-148	BLASTN		gnl|To_proteome_3d|3d.g24172.t1	THAOC_24172	1-67_of_152_aa	8e-22	FORWARD				gnl|Thaps3_Gass3|chr_1	0.17	gnl|Thaps3_Gass3|chr_1	chr_1:194702-194875	http://genome.jgi-psf.org/cgi-bin/browserLoad?db=Thaps3&position=chr_1:194702-194875	Thaps3/chr_1:194702-194875	0.11	REVERSE		gnl|Fracy1_Gass1|scaffold_5	0.47	gnl|Fracy1_Gass1|scaffold_5	scaffold_5:1447815-1447925	http://genome.jgi-psf.org/cgi-bin/browserLoad?db=Fracy1&position=scaffold_5:1447815-1447925	Fracy1/scaffold_5:1447815-1447925
158	gnl|To_Tass_Lars_20100201|00158	JP288248	3195	172	547	2.2	43.4145		XP_002287186	http://www.ncbi.nlm.nih.gov/protein/XP_002287186?report=fasta&log$=seqview	NCBI_NR/XP_002287186	hypothetical protein THAPSDRAFT_21161 [Thalassiosira pseudonana CCMP1335] gb|EED94629.1| hypothetical protein THAPSDRAFT_21161 [Thalassiosira pseudonana CCMP1335] 0.0 FORWARD	0		111366	http://www.ncbi.nlm.nih.gov/Structure/cdd/cddsrv.cgi?uid=111366	NCBI_CDD/111366	pfam02460, Patched, Patched family. The transmembrane protein Patched is a receptor for the morphogene Sonic Hedgehog. This protein associates with the smoothened protein to transduce hedgehog signals. 4E-20 FORWARD	4e-20	FORWARD		gnl|To_Gass20100719_LK|49139 length=4546 numreads=121	contig_49139:1791-2605	0	BLASTN		gnl|To_proteome_3d|3d.g35840.t1	THAOC_35840	1-991_of_991_aa	0	FORWARD				gnl|Thaps3_Gass3|chr_2	0	gnl|Thaps3_Gass3|chr_2	chr_2:406531-407085	http://genome.jgi-psf.org/cgi-bin/browserLoad?db=Thaps3&position=chr_2:406531-407085	Thaps3/chr_2:406531-407085	0	FORWARD		gnl|Fracy1_Gass1|scaffold_4	9e-15	gnl|Fracy1_Gass1|scaffold_4	scaffold_4:1286791-1287039	http://genome.jgi-psf.org/cgi-bin/browserLoad?db=Fracy1&position=scaffold_4:1286791-1287039	Fracy1/scaffold_4:1286791-1287039
159	gnl|To_Tass_Lars_20100201|00159	JP288249	1182	18	70	2.9	6.95751		ABX10722	http://www.ncbi.nlm.nih.gov/protein/ABX10722?report=fasta&log$=seqview	NCBI_NR/ABX10722	hypothetical secreted protein [uncultured planctomycete 13FN] 7E-60 REVERSE	7e-60		32486	http://www.ncbi.nlm.nih.gov/Structure/cdd/cddsrv.cgi?uid=32486	NCBI_CDD/32486	COG2335, COG2335, Secreted and surface protein containing fasciclin-like repeats [Cell envelope biogenesis, outer membrane]. 4E-35 REVERSE	4e-35	REVERSE		gnl|To_Gass20100719_LK|12381 length=5495 numreads=230	contig_12381:4598-5095	0	BLASTN		gnl|To_proteome_3d|3d.g10892.t3	THAOC_10892	330-660_of_660_aa	0	REVERSE				gnl|Tp_AllESTs|JGI_CAAI1888.fwd	2e-45	gnl|Thaps3_Gass3|chr_20	chr_20:258590-258811	http://genome.jgi-psf.org/cgi-bin/browserLoad?db=Thaps3&position=chr_20:258590-258811	Thaps3/chr_20:258590-258811	1e-39	REVERSE		gnl|Fracy1_Gass1|scaffold_34	7e-57	gnl|Fracy1_Gass1|scaffold_34	scaffold_34:336511-336744	http://genome.jgi-psf.org/cgi-bin/browserLoad?db=Fracy1&position=scaffold_34:336511-336744	Fracy1/scaffold_34:336511-336744
160	gnl|To_Tass_Lars_20100201|00160	JP288250	781	8	16	1	0.564202		AAH57355	http://www.ncbi.nlm.nih.gov/protein/AAH57355?report=fasta&log$=seqview	NCBI_NR/AAH57355	Sec24b protein [Mus musculus] 0.009 REVERSE	0.009		113499	http://www.ncbi.nlm.nih.gov/Structure/cdd/cddsrv.cgi?uid=113499	NCBI_CDD/113499	pfam04731, Caudal_act, Caudal like protein activation region. This family consists of the amino termini of proteins belonging to the caudal-related homeobox protein family. This region is thought to mediate transcription activation. The level of activation caused by mouse Cdx2 is affected by phosphorylation at serine 60 via the mitogen-activated protein kinase pathway. Caudal family proteins are …	0.049	FORWARD		gnl|To_Gass20100719_LK|48141 length=6446 numreads=185	contig_48141:4674-5451	0	BLASTN		gnl|To_proteome_3d|3d.g34369.t6	THAOC_34369	865-1007_of_1008_aa	3e-78	FORWARD				gnl|Tp_AllESTs|JGI_CAAI577.rev	0.063	gnl|Thaps3_Gass3|chr_5	chr_5:598586-598702	http://genome.jgi-psf.org/cgi-bin/browserLoad?db=Thaps3&position=chr_5:598586-598702	Thaps3/chr_5:598586-598702	0.038	FORWARD		gnl|Fracy1_Gass1|scaffold_1	0.26	gnl|Fracy1_Gass1|scaffold_1	scaffold_1:5798894-5798947	http://genome.jgi-psf.org/cgi-bin/browserLoad?db=Fracy1&position=scaffold_1:5798894-5798947	Fracy1/scaffold_1:5798894-5798947
161	gnl|To_Tass_Lars_20100201|00161	JP288251	583	3	4	0.3	0.0279166		XP_002297316	http://www.ncbi.nlm.nih.gov/protein/XP_002297316?report=fasta&log$=seqview	NCBI_NR/XP_002297316	predicted protein [Thalassiosira pseudonana CCMP1335] gb|EED86387.1| predicted protein [Thalassiosira pseudonana CCMP1335] 0,000000003 FORWARD	3e-09		115600	http://www.ncbi.nlm.nih.gov/Structure/cdd/cddsrv.cgi?uid=115600	NCBI_CDD/115600	pfam06954, Resistin, Resistin. This family consists of several mammalian resistin proteins. Resistin is a 12.5-kDa cysteine-rich secreted polypeptide first reported from rodent adipocytes. It belongs to a multigene family termed RELMs or FIZZ proteins. Plasma resistin levels are significantly increased in both genetically susceptible and high-fat-diet-induced obese mice. Immunoneutralisation of r…	0.16	FORWARD		gnl|To_Gass20100719_LK|49181 length=3636 numreads=68	contig_49181:320-902	0	BLASTN		gnl|To_proteome_3d|3d.g35902.t2	THAOC_35902	540-595_of_595_aa	9e-31	FORWARD				gnl|Thaps3_Gass3|BD_8_51	6e-11	gnl|Thaps3_Gass3|BD_8_51	BD_8_51:43144-43218	http://genome.jgi-psf.org/cgi-bin/browserLoad?db=Thaps3&position=BD_8_51:43144-43218	Thaps3/BD_8_51:43144-43218	3e-06	FORWARD		gnl|Fracy1_Gass1|scaffold_35	0.24	gnl|Fracy1_Gass1|scaffold_35	scaffold_35:227516-227650	http://genome.jgi-psf.org/cgi-bin/browserLoad?db=Fracy1&position=scaffold_35:227516-227650	Fracy1/scaffold_35:227516-227650
162	gnl|To_Tass_Lars_20100201|00162	JP288252	837	131	30	-3.4	15.1782		XP_002184619	http://www.ncbi.nlm.nih.gov/protein/XP_002184619?report=fasta&log$=seqview	NCBI_NR/XP_002184619	protein fucoxanthin chlorophyll a/c protein [Phaeodactylum tricornutum CCAP 1055/1] gb|EEC44018.1| protein fucoxanthin chlorophyll a/c protein [Phaeodactylum tricornutum CCAP 1055/1] 4E-26 REVERSE	4e-26		109555	http://www.ncbi.nlm.nih.gov/Structure/cdd/cddsrv.cgi?uid=109555	NCBI_CDD/109555	pfam00504, Chloroa_b-bind, Chlorophyll A-B binding protein. 0,0000007 REVERSE	7e-07	REVERSE		gnl|To_Gass20100719_LK|1466 length=5795 numreads=276	contig_1466:4150-4600	0	BLASTN		gnl|To_proteome_3d|3d.g1208.t3	THAOC_01208	88-305_of_305_aa	1e-124	REVERSE				gnl|Tp_AllESTs|JGI_XZD6323.fwd	6e-21	gnl|Thaps3_Gass3|chr_22	chr_22:368041-368169	http://genome.jgi-psf.org/cgi-bin/browserLoad?db=Thaps3&position=chr_22:368041-368169	Thaps3/chr_22:368041-368169	5e-11	REVERSE		gnl|Fracy1_Gass1|scaffold_18	3e-80	gnl|Fracy1_Gass1|scaffold_18	scaffold_18:1030444-1030998	http://genome.jgi-psf.org/cgi-bin/browserLoad?db=Fracy1&position=scaffold_18:1030444-1030998	Fracy1/scaffold_18:1030444-1030998
163	gnl|To_Tass_Lars_20100201|00163	JP288253	222	9	5	-0.8	0.265029			http://www.ncbi.nlm.nih.gov/protein/?report=fasta&log$=seqview	NCBI_NR/					http://www.ncbi.nlm.nih.gov/Structure/cdd/cddsrv.cgi?uid=	NCBI_CDD/					gnl|To_Gass20100719_LK|48011 length=3559 numreads=83	contig_48011:3088-3309	1e-114	BLASTN		gnl|To_proteome_3d|3d.g32959.t30	THAOC_32959	1253-1294_of_1976_aa	0.017	REVERSE				gnl|Thaps3_Gass3|chr_20	0.003	gnl|Thaps3_Gass3|chr_20	chr_20:323397-323522	http://genome.jgi-psf.org/cgi-bin/browserLoad?db=Thaps3&position=chr_20:323397-323522	Thaps3/chr_20:323397-323522	0.002	REVERSE		gnl|Fracy1_Gass1|scaffold_8	0.046	gnl|Fracy1_Gass1|scaffold_8	scaffold_8:2526253-2526339	http://genome.jgi-psf.org/cgi-bin/browserLoad?db=Fracy1&position=scaffold_8:2526253-2526339	Fracy1/scaffold_8:2526253-2526339
164	gnl|To_Tass_Lars_20100201|00164	JP288254	771	11	24	1.2	1.03162		XP_002288411	http://www.ncbi.nlm.nih.gov/protein/XP_002288411?report=fasta&log$=seqview	NCBI_NR/XP_002288411	predicted protein [Thalassiosira pseudonana CCMP1335] gb|EED93847.1| predicted protein [Thalassiosira pseudonana CCMP1335] 2E-66 REVERSE	2e-66		116907	http://www.ncbi.nlm.nih.gov/Structure/cdd/cddsrv.cgi?uid=116907	NCBI_CDD/116907	pfam08325, WLM, WLM domain. This is a predicted metallopeptidase domain called WLM (Wss1p-like metalloproteases). These are linked to the Ub-system by virtue of fusions with the UB-binding PUG (PUB), Ub-like, and Little Finger domains. More specifically, genetic evidence implicates the WLM family in de-SUMOylation. 0,00000002 REVERSE	2e-08	REVERSE		gnl|To_Gass20100719_LK|15730 length=4479 numreads=90	contig_15730:888-1585	0	BLASTN		gnl|To_proteome_3d|3d.g13441.t1	THAOC_13441	296-525_of_525_aa	1e-127	REVERSE				gnl|Thaps3_Gass3|chr_3	1e-73	gnl|Thaps3_Gass3|chr_3	chr_3:1344464-1344844	http://genome.jgi-psf.org/cgi-bin/browserLoad?db=Thaps3&position=chr_3:1344464-1344844	Thaps3/chr_3:1344464-1344844	7e-74	REVERSE		gnl|Fracy1_Gass1|scaffold_39	8e-55	gnl|Fracy1_Gass1|scaffold_39	scaffold_39:312930-313292	http://genome.jgi-psf.org/cgi-bin/browserLoad?db=Fracy1&position=scaffold_39:312930-313292	Fracy1/scaffold_39:312930-313292
165	gnl|To_Tass_Lars_20100201|00165	JP288255	767	15	13	-0.2	0.0379952		NP_985033	http://www.ncbi.nlm.nih.gov/protein/NP_985033?report=fasta&log$=seqview	NCBI_NR/NP_985033	AER176Wp [Ashbya gossypii ATCC 10895] 0,000003 FORWARD	3e-06		113260	http://www.ncbi.nlm.nih.gov/Structure/cdd/cddsrv.cgi?uid=113260	NCBI_CDD/113260	pfam04484, DUF566, Family of unknown function (DUF566). Family of related proteins that is plant specific. 0.007 FORWARD	0.007	FORWARD		gnl|To_Gass20100719_LK|26242 length=4518 numreads=108	contig_26242:3378-3986	0	BLASTN		gnl|To_proteome_3d|3d.g21620.t2	THAOC_21620	30-248_of_248_aa	1e-122	FORWARD				gnl|Thaps3_Gass3|chr_20	0.002	gnl|Thaps3_Gass3|chr_20	chr_20:697951-698193	http://genome.jgi-psf.org/cgi-bin/browserLoad?db=Thaps3&position=chr_20:697951-698193	Thaps3/chr_20:697951-698193	0.001	FORWARD		gnl|Fracy1_Gass1|scaffold_9	6e-07	gnl|Fracy1_Gass1|scaffold_9	scaffold_9:1161545-1161703	http://genome.jgi-psf.org/cgi-bin/browserLoad?db=Fracy1&position=scaffold_9:1161545-1161703	Fracy1/scaffold_9:1161545-1161703
166	gnl|To_Tass_Lars_20100201|00166	JP288256	1022	37	32	-0.2	0.0961023		XP_002183267	http://www.ncbi.nlm.nih.gov/protein/XP_002183267?report=fasta&log$=seqview	NCBI_NR/XP_002183267	predicted protein [Phaeodactylum tricornutum CCAP 1055/1] gb|EEC45485.1| predicted protein [Phaeodactylum tricornutum CCAP 1055/1] 2E-92 REVERSE	2e-92		34484	http://www.ncbi.nlm.nih.gov/Structure/cdd/cddsrv.cgi?uid=34484	NCBI_CDD/34484	COG4875, COG4875, Uncharacterized protein conserved in bacteria with a cystatin-like fold [Function unknown]. 6E-28 REVERSE	6e-28	REVERSE		gnl|To_Gass20100719_LK|18197 length=7463 numreads=197	contig_18197:3530-4382	0	BLASTN		gnl|To_proteome_3d|3d.g15581.t2	THAOC_15581	147-460_of_460_aa	1e-161	REVERSE				gnl|Thaps3_Gass3|chr_14	1e-154	gnl|Thaps3_Gass3|chr_14	chr_14:542228-542710	http://genome.jgi-psf.org/cgi-bin/browserLoad?db=Thaps3&position=chr_14:542228-542710	Thaps3/chr_14:542228-542710	1e-154	REVERSE		gnl|Fracy1_Gass1|scaffold_11	1e-130	gnl|Fracy1_Gass1|scaffold_11	scaffold_11:162815-163288	http://genome.jgi-psf.org/cgi-bin/browserLoad?db=Fracy1&position=scaffold_11:162815-163288	Fracy1/scaffold_11:162815-163288
167	gnl|To_Tass_Lars_20100201|00167	JP288257	363	3	2	-0.5	0.0470848		YP_001509103	http://www.ncbi.nlm.nih.gov/protein/YP_001509103?report=fasta&log$=seqview	NCBI_NR/YP_001509103	extracellular HAF [Frankia sp. EAN1pec] gb|ABW14197.1| Extracellular HAF [Frankia sp. EAN1pec] 0.070 FORWARD	0.07		104920	http://www.ncbi.nlm.nih.gov/Structure/cdd/cddsrv.cgi?uid=104920	NCBI_CDD/104920	PRK10905, PRK10905, hypothetical protein; Validated. 0.058 FORWARD	0.058	FORWARD		gnl|To_Gass20100719_LK|51195 length=10390 numreads=387	contig_51195:4083-4383	1e-163	BLASTN		gnl|To_proteome_3d|3d.g37583.t1	THAOC_37583	1-116_of_640_aa	3e-60	FORWARD				gnl|Thaps3_Gass3|chr_10	3e-05	gnl|Thaps3_Gass3|chr_10	chr_10:772678-772770	http://genome.jgi-psf.org/cgi-bin/browserLoad?db=Thaps3&position=chr_10:772678-772770	Thaps3/chr_10:772678-772770	2e-05	FORWARD		gnl|Fracy1_Gass1|scaffold_6	0.58	gnl|Fracy1_Gass1|scaffold_6	scaffold_6:2463847-2463978	http://genome.jgi-psf.org/cgi-bin/browserLoad?db=Fracy1&position=scaffold_6:2463847-2463978	Fracy1/scaffold_6:2463847-2463978
168	gnl|To_Tass_Lars_20100201|00168	JP288258	3728	86	305	2.5	27.5225		XP_002287136	http://www.ncbi.nlm.nih.gov/protein/XP_002287136?report=fasta&log$=seqview	NCBI_NR/XP_002287136	predicted protein [Thalassiosira pseudonana CCMP1335] gb|EED94579.1| predicted protein [Thalassiosira pseudonana CCMP1335] 0.0 FORWARD	0		48219	http://www.ncbi.nlm.nih.gov/Structure/cdd/cddsrv.cgi?uid=48219	NCBI_CDD/48219	cd03407, Band_7_4, A subgroup of the band 7 domain of flotillin (reggie) like proteins. This subgroup contains proteins similar to stomatin, prohibitin, flotillin, HlfK/C and podicin. Many of these band 7 domain-containing proteins are lipid raft-associated. Individual proteins of this band 7 domain family may cluster to form membrane microdomains which may in turn recruit multiprotein complexes.…	1e-69	REVERSE		gnl|To_Gass20100719_LK|18669 length=2897 numreads=70	contig_18669:773-1856	0	BLASTN		gnl|To_proteome_3d|3d.g16389.t1	THAOC_16389	1-546_of_546_aa	0	FORWARD				gnl|Thaps3_Gass3|chr_2	0	gnl|Thaps3_Gass3|chr_2	chr_2:138255-138920	http://genome.jgi-psf.org/cgi-bin/browserLoad?db=Thaps3&position=chr_2:138255-138920	Thaps3/chr_2:138255-138920	1e-144	REVERSE		gnl|Fracy1_AllESTs_Tass|250_1_CCUX_EXTA	1e-121	gnl|Fracy1_Gass1|scaffold_17	scaffold_17:130325-130633	http://genome.jgi-psf.org/cgi-bin/browserLoad?db=Fracy1&position=scaffold_17:130325-130633	Fracy1/scaffold_17:130325-130633
169	gnl|To_Tass_Lars_20100201|00169	JP288259	718	17	27	0.6	0.465422		XP_002051899	http://www.ncbi.nlm.nih.gov/protein/XP_002051899?report=fasta&log$=seqview	NCBI_NR/XP_002051899	GJ24602 [Drosophila virilis] gb|EDW64054.1| GJ24602 [Drosophila virilis] 0.013 FORWARD	0.013		109392	http://www.ncbi.nlm.nih.gov/Structure/cdd/cddsrv.cgi?uid=109392	NCBI_CDD/109392	pfam00332, Glyco_hydro_17, Glycosyl hydrolases family 17. 0.043 FORWARD	0.043	FORWARD		gnl|To_Gass20100719_LK|23063 length=2512 numreads=71	contig_23063:1635-2350	0	BLASTN		gnl|To_proteome_3d|3d.g20204.t1	THAOC_20204	24-212_of_212_aa	1e-103	FORWARD				gnl|Thaps3_Gass3|chr_1	0.0002	gnl|Thaps3_Gass3|chr_1	chr_1:758547-758639	http://genome.jgi-psf.org/cgi-bin/browserLoad?db=Thaps3&position=chr_1:758547-758639	Thaps3/chr_1:758547-758639	0.0001	FORWARD		gnl|Fracy1_Gass1|scaffold_5	0.17	gnl|Fracy1_Gass1|scaffold_5	scaffold_5:1795768-1795836	http://genome.jgi-psf.org/cgi-bin/browserLoad?db=Fracy1&position=scaffold_5:1795768-1795836	Fracy1/scaffold_5:1795768-1795836
170	gnl|To_Tass_Lars_20100201|00170	JP288260	910	11	10	-0.1	0.0139058		XP_867553	http://www.ncbi.nlm.nih.gov/protein/XP_867553?report=fasta&log$=seqview	NCBI_NR/XP_867553	PREDICTED: similar to Signal-induced proliferation-associated 1 like protein 1 (High-risk human papilloma viruses E6 oncoproteins targeted protein 1) (E6-targeted protein 1) isoform 2 [Canis familiaris] 0.076 REVERSE	0.076		112186	http://www.ncbi.nlm.nih.gov/Structure/cdd/cddsrv.cgi?uid=112186	NCBI_CDD/112186	pfam03359, GKAP, Guanylate-kinase-associated protein (GKAP) protein. 0.87 REVERSE	0.87	REVERSE		gnl|To_Gass20100719_LK|15095 length=5618 numreads=921	contig_15095:3242-4077	0	BLASTN		gnl|To_proteome_3d|3d.g22382.t1	THAOC_22382	343-575_of_656_aa	1e-113	REVERSE				gnl|Tp_AllESTs|JGI_CAAI2203.fwd	0.7	gnl|Thaps3_Gass3|chr_13	chr_13:756011-756148	http://genome.jgi-psf.org/cgi-bin/browserLoad?db=Thaps3&position=chr_13:756011-756148	Thaps3/chr_13:756011-756148	0.42	FORWARD		gnl|Fracy1_Gass1|scaffold_11	0.025	gnl|Fracy1_Gass1|scaffold_11	scaffold_11:1057865-1057990	http://genome.jgi-psf.org/cgi-bin/browserLoad?db=Fracy1&position=scaffold_11:1057865-1057990	Fracy1/scaffold_11:1057865-1057990
171	gnl|To_Tass_Lars_20100201|00171	JP288261	714	18	6	-2	1.40335		XP_002296033	http://www.ncbi.nlm.nih.gov/protein/XP_002296033?report=fasta&log$=seqview	NCBI_NR/XP_002296033	predicted protein [Thalassiosira pseudonana CCMP1335] gb|ACI64750.1| predicted protein [Thalassiosira pseudonana CCMP1335] 0,0000000000002 FORWARD	2e-13		115751	http://www.ncbi.nlm.nih.gov/Structure/cdd/cddsrv.cgi?uid=115751	NCBI_CDD/115751	pfam07117, DUF1373, Protein of unknown function (DUF1373). This family consists of several hypothetical proteins which seem to be specific to Oryzias latipes (Japanese ricefish). Members of this family are typically around 200 residues in length. The function of this family is unknown. 0.47 FORWARD	0.47	FORWARD		gnl|To_Gass20100719_LK|8408 length=2587 numreads=55	contig_8408:979-1687	0	BLASTN		gnl|To_proteome_3d|3d.g8032.t1	THAOC_08032	65-259_of_259_aa	1e-108	FORWARD				gnl|Thaps3_Gass3|chr_7	2e-06	gnl|Thaps3_Gass3|chr_7	chr_7:217098-217241	http://genome.jgi-psf.org/cgi-bin/browserLoad?db=Thaps3&position=chr_7:217098-217241	Thaps3/chr_7:217098-217241	0.034	FORWARD		gnl|Fracy1_Gass1|scaffold_42	0.0001	gnl|Fracy1_Gass1|scaffold_42	scaffold_42:83870-83926	http://genome.jgi-psf.org/cgi-bin/browserLoad?db=Fracy1&position=scaffold_42:83870-83926	Fracy1/scaffold_42:83870-83926
172	gnl|To_Tass_Lars_20100201|00172	JP288262	556	19	12	-0.6	0.369688		XP_002287780	http://www.ncbi.nlm.nih.gov/protein/XP_002287780?report=fasta&log$=seqview	NCBI_NR/XP_002287780	predicted protein [Thalassiosira pseudonana CCMP1335] gb|EED95223.1| predicted protein [Thalassiosira pseudonana CCMP1335] 3E-29 FORWARD	3e-29			http://www.ncbi.nlm.nih.gov/Structure/cdd/cddsrv.cgi?uid=	NCBI_CDD/					gnl|To_Gass20100719_LK|6227 length=3491 numreads=115	contig_6227:867-1187	0	BLASTN		gnl|To_proteome_3d|3d.g6262.t10	THAOC_06262	498-651_of_651_aa	4e-82	FORWARD				gnl|Thaps3_Gass3|chr_2	2e-37	gnl|Thaps3_Gass3|chr_2	chr_2:817932-818393	http://genome.jgi-psf.org/cgi-bin/browserLoad?db=Thaps3&position=chr_2:817932-818393	Thaps3/chr_2:817932-818393	1e-37	FORWARD		gnl|Fracy1_Gass1|scaffold_22	2e-07	gnl|Fracy1_Gass1|scaffold_22	scaffold_22:214406-214582	http://genome.jgi-psf.org/cgi-bin/browserLoad?db=Fracy1&position=scaffold_22:214406-214582	Fracy1/scaffold_22:214406-214582
173	gnl|To_Tass_Lars_20100201|00173	JP288263	710	10	15	0.5	0.202439		XP_002185065	http://www.ncbi.nlm.nih.gov/protein/XP_002185065?report=fasta&log$=seqview	NCBI_NR/XP_002185065	predicted protein [Phaeodactylum tricornutum CCAP 1055/1] gb|EEC43512.1| predicted protein [Phaeodactylum tricornutum CCAP 1055/1] 5E-42 REVERSE	5e-42		31492	http://www.ncbi.nlm.nih.gov/Structure/cdd/cddsrv.cgi?uid=31492	NCBI_CDD/31492	COG1301, GltP, Na+/H+-dicarboxylate symporters [Energy production and conversion]. 2E-20 REVERSE	2e-20	REVERSE		gnl|To_Gass20100719_LK|48403 length=3920 numreads=90	contig_48403:2409-2833	0	BLASTN		gnl|To_proteome_3d|3d.g34815.t2	THAOC_34815	64-257_of_257_aa	1e-105	REVERSE				gnl|Thaps3_Gass3|chr_6	0.056	gnl|Thaps3_Gass3|chr_6	chr_6:1404213-1404299	http://genome.jgi-psf.org/cgi-bin/browserLoad?db=Thaps3&position=chr_6:1404213-1404299	Thaps3/chr_6:1404213-1404299	0.034	REVERSE		gnl|Fracy1_Gass1|scaffold_53	3e-50	gnl|Fracy1_Gass1|scaffold_53	scaffold_53:12174-12530	http://genome.jgi-psf.org/cgi-bin/browserLoad?db=Fracy1&position=scaffold_53:12174-12530	Fracy1/scaffold_53:12174-12530
174	gnl|To_Tass_Lars_20100201|00174	JP288264	509	2	11	4.5	1.45998		XP_002287432	http://www.ncbi.nlm.nih.gov/protein/XP_002287432?report=fasta&log$=seqview	NCBI_NR/XP_002287432	cycloartenol synthase;-2,3-epoxysqualene mutase-like protein [Thalassiosira pseudonana CCMP1335] gb|EED94875.1| cycloartenol synthase;-2,3-epoxysqualene mutase-like protein [Thalassiosira pseudonana CCMP1335] 3E-59 REVERSE	3e-59		73334	http://www.ncbi.nlm.nih.gov/Structure/cdd/cddsrv.cgi?uid=73334	NCBI_CDD/73334	cd02889, SQCY, Squalene cyclase (SQCY) domain; found in class II terpene cyclases that have an alpha 6 - alpha 6 barrel fold. Squalene cyclase (SQCY) and 2,3-oxidosqualene cyclase (OSQCY) are integral membrane proteins that catalyze a cationic cyclization cascade converting linear triterpenes to fused ring compounds. Bacterial SQCY catalyzes the convertion of squalene to hopene or diplopterol. Eu…	6e-30	REVERSE		gnl|To_Gass20100719_LK|40694 length=11781 numreads=288	contig_40694:4180-4682	0	BLASTN		gnl|To_proteome_3d|3d.g28460.t6	THAOC_28460	1023-1161_of_1161_aa	9e-81	REVERSE				gnl|Tp_AllESTs|JGI_XZD1593.rev	6e-73	gnl|Thaps3_Gass3|chr_2	chr_2:1653799-1654200	http://genome.jgi-psf.org/cgi-bin/browserLoad?db=Thaps3&position=chr_2:1653799-1654200	Thaps3/chr_2:1653799-1654200	4e-73	REVERSE		gnl|Fracy1_Gass1|scaffold_9	4e-61	gnl|Fracy1_Gass1|scaffold_9	scaffold_9:1750378-1750617	http://genome.jgi-psf.org/cgi-bin/browserLoad?db=Fracy1&position=scaffold_9:1750378-1750617	Fracy1/scaffold_9:1750378-1750617
175	gnl|To_Tass_Lars_20100201|00175	JP288265	1500	8	110	12.8	22.4824		XP_002225830	http://www.ncbi.nlm.nih.gov/protein/XP_002225830?report=fasta&log$=seqview	NCBI_NR/XP_002225830	hypothetical protein BRAFLDRAFT_88235 [Branchiostoma floridae] gb|EEA54709.1| hypothetical protein BRAFLDRAFT_88235 [Branchiostoma floridae] 0,000000000002 REVERSE	2e-12		47899	http://www.ncbi.nlm.nih.gov/Structure/cdd/cddsrv.cgi?uid=47899	NCBI_CDD/47899	smart00607, FTP, eel-Fucolectin Tachylectin-4 Pentaxrin-1 Domain; . 0,000000002 REVERSE	2e-09	REVERSE		gnl|To_Gass20100719_LK|3130 length=4624 numreads=99	contig_3130:2075-2329	1e-139	BLASTN		gnl|To_proteome_3d|3d.g3112.t6	THAOC_03112	244-649_of_865_aa	0	REVERSE				gnl|Thaps3_Gass3|BD_23_33	0.0006	gnl|Thaps3_Gass3|BD_23_33	BD_23_33:41534-41602	http://genome.jgi-psf.org/cgi-bin/browserLoad?db=Thaps3&position=BD_23_33:41534-41602	Thaps3/BD_23_33:41534-41602	0.13	REVERSE		gnl|Fracy1_Gass1|scaffold_27	5e-11	gnl|Fracy1_Gass1|scaffold_27	scaffold_27:447949-448071	http://genome.jgi-psf.org/cgi-bin/browserLoad?db=Fracy1&position=scaffold_27:447949-448071	Fracy1/scaffold_27:447949-448071
176	gnl|To_Tass_Lars_20100201|00176	JP288266	963	7	22	2.1	1.7202		XP_002293192	http://www.ncbi.nlm.nih.gov/protein/XP_002293192?report=fasta&log$=seqview	NCBI_NR/XP_002293192	predicted protein [Thalassiosira pseudonana CCMP1335] gb|EED89653.1| predicted protein [Thalassiosira pseudonana CCMP1335] 2E-85 REVERSE	2e-85		31767	http://www.ncbi.nlm.nih.gov/Structure/cdd/cddsrv.cgi?uid=31767	NCBI_CDD/31767	COG1579, COG1579, Zn-ribbon protein, possibly nucleic acid-binding [General function prediction only]. 0.003 REVERSE	0.003	REVERSE		gnl|To_Gass20100719_LK|37498 length=4872 numreads=154	contig_37498:2087-2732	0	BLASTN		gnl|To_proteome_3d|3d.g26650.t6	THAOC_26650	443-737_of_1022_aa	1e-157	REVERSE				gnl|Thaps3_Gass3|chr_12	5e-98	gnl|Thaps3_Gass3|chr_12	chr_12:483513-484052	http://genome.jgi-psf.org/cgi-bin/browserLoad?db=Thaps3&position=chr_12:483513-484052	Thaps3/chr_12:483513-484052	3e-98	REVERSE		gnl|Fracy1_Gass1|scaffold_11	8e-79	gnl|Fracy1_Gass1|scaffold_11	scaffold_11:468472-468981	http://genome.jgi-psf.org/cgi-bin/browserLoad?db=Fracy1&position=scaffold_11:468472-468981	Fracy1/scaffold_11:468472-468981
177	gnl|To_Tass_Lars_20100201|00177	JP288267	1048	14	20	0.4	0.211764		XP_001489676	http://www.ncbi.nlm.nih.gov/protein/XP_001489676?report=fasta&log$=seqview	NCBI_NR/XP_001489676	PREDICTED: similar to Arylacetamide deacetylase-like 3 [Equus caballus] 0.36 REVERSE	0.36			http://www.ncbi.nlm.nih.gov/Structure/cdd/cddsrv.cgi?uid=	NCBI_CDD/					gnl|To_Gass20100719_LK|16410 length=3009 numreads=70	contig_16410:419-1079	0	BLASTN		gnl|To_proteome_3d|3d.g14007.t1	THAOC_14007	321-581_of_581_aa	1e-154	REVERSE				gnl|Thaps3_Gass3|chr_3	0.034	gnl|Thaps3_Gass3|chr_3	chr_3:550053-550133	http://genome.jgi-psf.org/cgi-bin/browserLoad?db=Thaps3&position=chr_3:550053-550133	Thaps3/chr_3:550053-550133	0.021	REVERSE		gnl|Fracy1_Gass1|scaffold_38	0.021	gnl|Fracy1_Gass1|scaffold_38	scaffold_38:99803-99874	http://genome.jgi-psf.org/cgi-bin/browserLoad?db=Fracy1&position=scaffold_38:99803-99874	Fracy1/scaffold_38:99803-99874
178	gnl|To_Tass_Lars_20100201|00178	JP288268	276	17	5	-2.4	1.5417			http://www.ncbi.nlm.nih.gov/protein/?report=fasta&log$=seqview	NCBI_NR/				33743	http://www.ncbi.nlm.nih.gov/Structure/cdd/cddsrv.cgi?uid=33743	NCBI_CDD/33743	COG3962, COG3962, Acetolactate synthase [Amino acid transport and metabolism]. 0.29 REVERSE	0.29	REVERSE		gnl|To_Gass20100719_LK|23363 length=17814 numreads=467	contig_23363:10944-11199	1e-136	BLASTN		gnl|To_proteome_3d|3d.g29041.t1	THAOC_29041	191-231_of_231_aa	9e-17	FORWARD				gnl|Thaps3_Gass3|chr_8	0.003	gnl|Thaps3_Gass3|chr_8	chr_8:1178640-1178795	http://genome.jgi-psf.org/cgi-bin/browserLoad?db=Thaps3&position=chr_8:1178640-1178795	Thaps3/chr_8:1178640-1178795	0.002	REVERSE		gnl|Fracy1_Gass1|scaffold_23	0.011	gnl|Fracy1_Gass1|scaffold_23	scaffold_23:2574-2663	http://genome.jgi-psf.org/cgi-bin/browserLoad?db=Fracy1&position=scaffold_23:2574-2663	Fracy1/scaffold_23:2574-2663
179	gnl|To_Tass_Lars_20100201|00179	JP288269	955	9	18	1	0.634728		XP_002286795	http://www.ncbi.nlm.nih.gov/protein/XP_002286795?report=fasta&log$=seqview	NCBI_NR/XP_002286795	predicted protein [Thalassiosira pseudonana CCMP1335] gb|EED96436.1| predicted protein [Thalassiosira pseudonana CCMP1335] 1E-46 REVERSE	1e-46		113006	http://www.ncbi.nlm.nih.gov/Structure/cdd/cddsrv.cgi?uid=113006	NCBI_CDD/113006	pfam04216, FdhE, Protein involved in formate dehydrogenase formation. The function of these proteins is unknown. They may possibly be involved in the formation of formate dehydrogenase. 0.049 REVERSE	0.049	REVERSE		gnl|To_Gass20100719_LK|49140 length=14877 numreads=407	contig_49140:8836-9359	0	BLASTN		gnl|To_proteome_3d|3d.g35844.t1	THAOC_35844	273-517_of_517_aa	1e-141	REVERSE				gnl|Thaps3_Gass3|chr_1	2e-48	gnl|Thaps3_Gass3|chr_1	chr_1:1476175-1476498	http://genome.jgi-psf.org/cgi-bin/browserLoad?db=Thaps3&position=chr_1:1476175-1476498	Thaps3/chr_1:1476175-1476498	1e-48	REVERSE		gnl|Fracy1_Gass1|scaffold_86	9e-29	gnl|Fracy1_Gass1|scaffold_86	scaffold_86:86826-87020	http://genome.jgi-psf.org/cgi-bin/browserLoad?db=Fracy1&position=scaffold_86:86826-87020	Fracy1/scaffold_86:86826-87020
180	gnl|To_Tass_Lars_20100201|00180	JP288270	954	8	12	0.5	0.161951		XP_002286795	http://www.ncbi.nlm.nih.gov/protein/XP_002286795?report=fasta&log$=seqview	NCBI_NR/XP_002286795	predicted protein [Thalassiosira pseudonana CCMP1335] gb|EED96436.1| predicted protein [Thalassiosira pseudonana CCMP1335] 3E-19 REVERSE	3e-19		109165	http://www.ncbi.nlm.nih.gov/Structure/cdd/cddsrv.cgi?uid=109165	NCBI_CDD/109165	pfam00097, zf-C3HC4, Zinc finger, C3HC4 type (RING finger). The C3HC4 type zinc-finger (RING finger) is a cysteine-rich domain of 40 to 60 residues that coordinates two zinc ions, and has the consensus sequence: C-X2-C-X(9-39)-C-X(1-3)-H-X(2-3)-C-X2-C-X(4-48)-C-X2-C where X is any amino acid. Many proteins containing a RING finger play a key role in the ubiquitination pathway. 0.54 REVERSE	0.54	REVERSE		gnl|To_Gass20100719_LK|49140 length=14877 numreads=407	contig_49140:7672-8624	0	BLASTN		gnl|To_proteome_3d|3d.g35844.t1	THAOC_35844	39-288_of_517_aa	1e-145	REVERSE				gnl|Thaps3_Gass3|chr_1	4e-36	gnl|Thaps3_Gass3|chr_1	chr_1:1477186-1477341	http://genome.jgi-psf.org/cgi-bin/browserLoad?db=Thaps3&position=chr_1:1477186-1477341	Thaps3/chr_1:1477186-1477341	3e-36	REVERSE		gnl|Fracy1_Gass1|scaffold_86	1e-23	gnl|Fracy1_Gass1|scaffold_86	scaffold_86:87474-87713	http://genome.jgi-psf.org/cgi-bin/browserLoad?db=Fracy1&position=scaffold_86:87474-87713	Fracy1/scaffold_86:87474-87713
181	gnl|To_Tass_Lars_20100201|00181	JP288271	625	87	19	-3.6	10.4869		XP_002177121	http://www.ncbi.nlm.nih.gov/protein/XP_002177121?report=fasta&log$=seqview	NCBI_NR/XP_002177121	early light induced protein [Phaeodactylum tricornutum CCAP 1055/1] gb|EEC51584.1| early light induced protein [Phaeodactylum tricornutum CCAP 1055/1] 0,0000000000006 REVERSE	6e-13		107175	http://www.ncbi.nlm.nih.gov/Structure/cdd/cddsrv.cgi?uid=107175	NCBI_CDD/107175	PHA02337, hli03, putative high light inducible protein. 0.13 REVERSE	0.13	REVERSE		gnl|To_Gass20100719_LK|1568 length=6049 numreads=208	contig_1568:1097-1723	0	BLASTN		gnl|To_proteome_3d|3d.g1290.t1	THAOC_01290	150-228_of_228_aa	5e-41	REVERSE				gnl|Thaps3_Gass3|chr_2	2e-40	gnl|Thaps3_Gass3|chr_2	chr_2:1941288-1941515	http://genome.jgi-psf.org/cgi-bin/browserLoad?db=Thaps3&position=chr_2:1941288-1941515	Thaps3/chr_2:1941288-1941515	9e-41	REVERSE		gnl|Fracy1_AllESTs_Tass|370_2_CCUX_EXTA	3e-10	gnl|Fracy1_Gass1|scaffold_10	scaffold_10:365942-366088	http://genome.jgi-psf.org/cgi-bin/browserLoad?db=Fracy1&position=scaffold_10:365942-366088	Fracy1/scaffold_10:365942-366088
182	gnl|To_Tass_Lars_20100201|00182	JP288272	1741	73	53	-0.4	0.759829		YP_874611	http://www.ncbi.nlm.nih.gov/protein/YP_874611?report=fasta&log$=seqview	NCBI_NR/YP_874611	30S ribosomal protein S7 [Thalassiosira pseudonana] sp|A0T0Z9|RR7_THAPS RecName: Full=30S ribosomal protein S7, chloroplastic gb|ABK20834.1| 30S ribosomal protein S7 [Thalassiosira pseudonana] 8E-66 REVERSE	8e-66		101642	http://www.ncbi.nlm.nih.gov/Structure/cdd/cddsrv.cgi?uid=101642	NCBI_CDD/101642	PRK05163, rpsL, 30S ribosomal protein S12; Validated. 3E-55 REVERSE	3e-55	REVERSE		gnl|To_Gass20100719_LK|43698 length=56976 numreads=28209	contig_43698:36451-38189	0	BLASTN		gnl|To_proteome_3d|3d.g30219.t1	THAOC_30219	123-262_of_282_aa	2e-71	REVERSE				gnl|Thaps3_Gass3|chloroplast	0	gnl|Thaps3_Gass3|chloroplast	chloroplast:102969-103412	http://genome.jgi-psf.org/cgi-bin/browserLoad?db=Thaps3&position=chloroplast:102969-103412	Thaps3/chloroplast:102969-103412	0	REVERSE		gnl|Fracy1_AllESTs_Tass|0_0_EXTA3233.b0_CCUX_EXTA	3e-57	gnl|Fracy1_Gass1|mitochondrion_scaffold_116	mitochondrion_scaffold_116:14871-15215	http://genome.jgi-psf.org/cgi-bin/browserLoad?db=Fracy1&position=mitochondrion_scaffold_116:14871-15215	Fracy1/mitochondrion_scaffold_116:14871-15215
183	gnl|To_Tass_Lars_20100201|00183	JP288273	2579	72	95	0.3	0.616267		YP_874606	http://www.ncbi.nlm.nih.gov/protein/YP_874606?report=fasta&log$=seqview	NCBI_NR/YP_874606	DNA-directed RNA polymerase alpha chain [Thalassiosira pseudonana] sp|A0T0Z4|RPOA_THAPS RecName: Full=DNA-directed RNA polymerase subunit alpha; Short=PEP; AltName: Full=Plastid-encoded RNA polymerase subunit alpha; Short=RNA polymerase subunit alpha gb|ABK20829.1| DNA-directed RNA polymerase alpha chain [Thalassiosira pseudonana] 1E-103 REVERSE	1e-103		100134	http://www.ncbi.nlm.nih.gov/Structure/cdd/cddsrv.cgi?uid=100134	NCBI_CDD/100134	CHL00013, rpoA, RNA polymerase alpha subunit. 2E-46 REVERSE	2e-46	REVERSE		gnl|To_Gass20100719_LK|43698 length=56976 numreads=28209	contig_43698:38216-40770	0	BLASTN		gnl|To_proteome_3d|3d.g30222.t1	THAOC_30222	1-261_of_332_aa	1e-140	REVERSE				gnl|Thaps3_Gass3|chloroplast	0	gnl|Thaps3_Gass3|chloroplast	chloroplast:99753-100751	http://genome.jgi-psf.org/cgi-bin/browserLoad?db=Thaps3&position=chloroplast:99753-100751	Thaps3/chloroplast:99753-100751	0	REVERSE		gnl|Fracy1_Gass1|mitochondrion_scaffold_116	2e-19	gnl|Fracy1_Gass1|mitochondrion_scaffold_116	mitochondrion_scaffold_116:25747-26085	http://genome.jgi-psf.org/cgi-bin/browserLoad?db=Fracy1&position=mitochondrion_scaffold_116:25747-26085	Fracy1/mitochondrion_scaffold_116:25747-26085
184	gnl|To_Tass_Lars_20100201|00184	JP288274	287	15	15	0	0.00037578		XP_002291249	http://www.ncbi.nlm.nih.gov/protein/XP_002291249?report=fasta&log$=seqview	NCBI_NR/XP_002291249	predicted protein [Thalassiosira pseudonana CCMP1335] gb|EED91356.1| predicted protein [Thalassiosira pseudonana CCMP1335] 0,0000007 FORWARD	7e-07		115804	http://www.ncbi.nlm.nih.gov/Structure/cdd/cddsrv.cgi?uid=115804	NCBI_CDD/115804	pfam07174, FAP, Fibronectin-attachment protein (FAP). This family contains bacterial fibronectin-attachment proteins (FAP). Family members are rich in alanine and proline, are approximately 300 long, and seem to be restricted to mycobacteria. These proteins contain a fibronectin-binding motif that allows mycobacteria to bind to fibronectin in the extracellular matrix. 0.020 REVERSE	0.02	REVERSE		gnl|To_Gass20100719_LK|3426 length=8547 numreads=163	contig_3426:8044-8306	1e-133	BLASTN		gnl|To_proteome_3d|3d.g3534.t1	THAOC_03534	38-108_of_108_aa	4e-32	FORWARD				gnl|Tp_AllESTs|JGI_XZD2857.rev	7e-11	gnl|Thaps3_Gass3|chr_6	chr_6:1889769-1889852	http://genome.jgi-psf.org/cgi-bin/browserLoad?db=Thaps3&position=chr_6:1889769-1889852	Thaps3/chr_6:1889769-1889852	1e-10	FORWARD		gnl|Fracy1_AllESTs_Tass|2579_0_CCUX8205.g1_CCUX_EXTA	0.005	gnl|Fracy1_Gass1|scaffold_14	scaffold_14:491684-491887	http://genome.jgi-psf.org/cgi-bin/browserLoad?db=Fracy1&position=scaffold_14:491684-491887	Fracy1/scaffold_14:491684-491887
185	gnl|To_Tass_Lars_20100201|00185	JP288275	1403	290	178	-0.6	6.25245		AAX26869	http://www.ncbi.nlm.nih.gov/protein/AAX26869?report=fasta&log$=seqview	NCBI_NR/AAX26869	unknown [Schistosoma japonicum] 2E-21 FORWARD	2e-21			http://www.ncbi.nlm.nih.gov/Structure/cdd/cddsrv.cgi?uid=	NCBI_CDD/					gnl|To_Gass20100719_LK|25742 length=11430 numreads=8974	contig_25742:7941-9340	0	BLASTN		gnl|To_proteome_3d|3d.g21441.t1	THAOC_21441	1-46_of_158_aa	1e-21	REVERSE				gnl|Thaps3_Gass3|chr_17	0	gnl|Thaps3_Gass3|chr_17	chr_17:654272-655300	http://genome.jgi-psf.org/cgi-bin/browserLoad?db=Thaps3&position=chr_17:654272-655300	Thaps3/chr_17:654272-655300	0	REVERSE		gnl|Fracy1_Gass1|scaffold_78	0	gnl|Fracy1_Gass1|scaffold_78	scaffold_78:80209-80799	http://genome.jgi-psf.org/cgi-bin/browserLoad?db=Fracy1&position=scaffold_78:80209-80799	Fracy1/scaffold_78:80209-80799
186	gnl|To_Tass_Lars_20100201|00186	JP288276	606	10	50	4	6.19004		XP_001353766	http://www.ncbi.nlm.nih.gov/protein/XP_001353766?report=fasta&log$=seqview	NCBI_NR/XP_001353766	GA19722 [Drosophila pseudoobscura pseudoobscura] gb|EAL29500.2| GA19722 [Drosophila pseudoobscura pseudoobscura] 0.005 REVERSE	0.005		113865	http://www.ncbi.nlm.nih.gov/Structure/cdd/cddsrv.cgi?uid=113865	NCBI_CDD/113865	pfam05110, AF-4, AF-4 proto-oncoprotein. This family consists of AF4 (Proto-oncogene AF4) and FMR2 (Fragile X E mental retardation syndrome) nuclear proteins. These proteins have been linked to human diseases such as acute lymphoblastic leukaemia and mental retardation. The family also contains a Drosophila AF4 protein homologue Lilliputian which contains an AT-hook domain. Lilliputian represents…	0.13	FORWARD		gnl|To_Gass20100719_LK|17352 length=3799 numreads=189	contig_17352:2113-2715	0	BLASTN		gnl|To_proteome_3d|3d.g14766.t3	THAOC_14766	208-326_of_326_aa	3e-43	REVERSE				gnl|Thaps3_Gass3|BD_36_69	0.086	gnl|Thaps3_Gass3|BD_36_69	BD_36_69:8656-8850	http://genome.jgi-psf.org/cgi-bin/browserLoad?db=Thaps3&position=BD_36_69:8656-8850	Thaps3/BD_36_69:8656-8850	0.053	FORWARD		gnl|Fracy1_Gass1|scaffold_49	4e-05	gnl|Fracy1_Gass1|scaffold_49	scaffold_49:266332-266487	http://genome.jgi-psf.org/cgi-bin/browserLoad?db=Fracy1&position=scaffold_49:266332-266487	Fracy1/scaffold_49:266332-266487
187	gnl|To_Tass_Lars_20100201|00187	JP288277	292	0	5	Inf	1.48872		XP_002292766	http://www.ncbi.nlm.nih.gov/protein/XP_002292766?report=fasta&log$=seqview	NCBI_NR/XP_002292766	predicted protein [Thalassiosira pseudonana CCMP1335] gb|EED89962.1| predicted protein [Thalassiosira pseudonana CCMP1335] 1E-19 REVERSE	1e-19			http://www.ncbi.nlm.nih.gov/Structure/cdd/cddsrv.cgi?uid=	NCBI_CDD/					gnl|To_Gass20100719_LK|9524 length=8697 numreads=256	contig_9524:6713-6928	1e-119	BLASTN		gnl|To_proteome_3d|3d.g8835.t11	THAOC_08835	1615-1702_of_1740_aa	3e-30	REVERSE				gnl|Tp_AllESTs|JGI_CAAI4501.rev	4e-26	gnl|Thaps3_Gass3|chr_10	chr_10:116536-116700	http://genome.jgi-psf.org/cgi-bin/browserLoad?db=Thaps3&position=chr_10:116536-116700	Thaps3/chr_10:116536-116700	2e-26	REVERSE		gnl|Fracy1_Gass1|scaffold_54	4e-21	gnl|Fracy1_Gass1|scaffold_54	scaffold_54:252318-252479	http://genome.jgi-psf.org/cgi-bin/browserLoad?db=Fracy1&position=scaffold_54:252318-252479	Fracy1/scaffold_54:252318-252479
188	gnl|To_Tass_Lars_20100201|00188	JP288278	241	1	2	1	0.0705253		AAX33674	http://www.ncbi.nlm.nih.gov/protein/AAX33674?report=fasta&log$=seqview	NCBI_NR/AAX33674	plus agglutinin [Chlamydomonas incerta] 0.070 FORWARD	0.07		118967	http://www.ncbi.nlm.nih.gov/Structure/cdd/cddsrv.cgi?uid=118967	NCBI_CDD/118967	pfam10446, DUF2457, Protein of unknown function (DUF2457). This is a family of uncharacterised proteins. 0.49 FORWARD	0.49	FORWARD		gnl|To_Gass20100719_LK|4585 length=4396 numreads=87	contig_4585:1648-1787	4e-74	BLASTN		gnl|To_proteome_3d|3d.g32780.t2	THAOC_32780	366-395_of_423_aa	5e-12	FORWARD				gnl|Thaps3_Gass3|BD_7_47	0.001	gnl|Thaps3_Gass3|BD_7_47	BD_7_47:34105-34182	http://genome.jgi-psf.org/cgi-bin/browserLoad?db=Thaps3&position=BD_7_47:34105-34182	Thaps3/BD_7_47:34105-34182	0.001	FORWARD		gnl|Fracy1_Gass1|scaffold_14	0.008	gnl|Fracy1_Gass1|scaffold_14	scaffold_14:491699-491800	http://genome.jgi-psf.org/cgi-bin/browserLoad?db=Fracy1&position=scaffold_14:491699-491800	Fracy1/scaffold_14:491699-491800
189	gnl|To_Tass_Lars_20100201|00189	JP288279	225	4	1	-3	0.428498			http://www.ncbi.nlm.nih.gov/protein/?report=fasta&log$=seqview	NCBI_NR/				112592	http://www.ncbi.nlm.nih.gov/Structure/cdd/cddsrv.cgi?uid=112592	NCBI_CDD/112592	pfam03786, UxuA, D-mannonate dehydratase (UxuA). UxuA (this family) and UxuB are required for hexuronate degradation. 0.22 FORWARD	0.22	FORWARD		gnl|To_Gass20100719_LK|1919 length=3599 numreads=63	contig_1919:2573-2785	1e-117	BLASTN		gnl|To_proteome_3d|3d.g26997.t1	THAOC_26997	15-75_of_75_aa	5e-29	FORWARD				gnl|Thaps3_Gass3|chr_4	1e-26	gnl|Thaps3_Gass3|chr_4	chr_4:366055-366267	http://genome.jgi-psf.org/cgi-bin/browserLoad?db=Thaps3&position=chr_4:366055-366267	Thaps3/chr_4:366055-366267	8e-27	FORWARD		gnl|Fracy1_Gass1|scaffold_1	5e-14	gnl|Fracy1_Gass1|scaffold_1	scaffold_1:2136071-2136178	http://genome.jgi-psf.org/cgi-bin/browserLoad?db=Fracy1&position=scaffold_1:2136071-2136178	Fracy1/scaffold_1:2136071-2136178
190	gnl|To_Tass_Lars_20100201|00190	JP288280	937	64	32	-1	2.46791		XP_002292260	http://www.ncbi.nlm.nih.gov/protein/XP_002292260?report=fasta&log$=seqview	NCBI_NR/XP_002292260	predicted protein [Thalassiosira pseudonana CCMP1335] gb|EED90235.1| predicted protein [Thalassiosira pseudonana CCMP1335] 5E-35 REVERSE	5e-35		105544	http://www.ncbi.nlm.nih.gov/Structure/cdd/cddsrv.cgi?uid=105544	NCBI_CDD/105544	PRK12323, PRK12323, DNA polymerase III subunits gamma and tau; Provisional. 0.004 REVERSE	0.004	REVERSE		gnl|To_Gass20100719_LK|20884 length=3106 numreads=59	contig_20884:2209-3106	0	BLASTN		gnl|To_proteome_3d|3d.g18836.t1	THAOC_18836	242-381_of_508_aa	2e-79	REVERSE				gnl|Tp_AllESTs|JGI_CAAI9099.fwd	1e-78	gnl|Thaps3_Gass3|chr_9	chr_9:546528-546719	http://genome.jgi-psf.org/cgi-bin/browserLoad?db=Thaps3&position=chr_9:546528-546719	Thaps3/chr_9:546528-546719	2e-28	REVERSE		gnl|Fracy1_Gass1|scaffold_35	0.003	gnl|Fracy1_Gass1|scaffold_35	scaffold_35:82058-82273	http://genome.jgi-psf.org/cgi-bin/browserLoad?db=Fracy1&position=scaffold_35:82058-82273	Fracy1/scaffold_35:82058-82273
191	gnl|To_Tass_Lars_20100201|00191	JP288281	431	3	8	1.7	0.495739		XP_001615712	http://www.ncbi.nlm.nih.gov/protein/XP_001615712?report=fasta&log$=seqview	NCBI_NR/XP_001615712	hypothetical protein [Plasmodium vivax SaI-1] gb|EDL45985.1| hypothetical protein PVX_117085 [Plasmodium vivax] 0.041 REVERSE	0.041		112687	http://www.ncbi.nlm.nih.gov/Structure/cdd/cddsrv.cgi?uid=112687	NCBI_CDD/112687	pfam03885, DUF327, Protein of unknown function (DUF327). The proteins in this family are around 140-170 residues in length. The proteins contain many conserved residues. with the most conserved motifs found in the central and C-terminal region. The function of these proteins is unknown. 0.069 REVERSE	0.069	REVERSE		gnl|To_Gass20100719_LK|21321 length=4847 numreads=178	contig_21321:1376-1805	0	BLASTN		gnl|To_proteome_3d|3d.g19262.t13	THAOC_19262	697-826_of_863_aa	1e-68	REVERSE				gnl|Thaps3_Gass3|chr_11a	0.041	gnl|Thaps3_Gass3|chr_11a	chr_11a:233529-233693	http://genome.jgi-psf.org/cgi-bin/browserLoad?db=Thaps3&position=chr_11a:233529-233693	Thaps3/chr_11a:233529-233693	0.025	REVERSE		gnl|Fracy1_Gass1|scaffold_29	0.003	gnl|Fracy1_Gass1|scaffold_29	scaffold_29:713242-713406	http://genome.jgi-psf.org/cgi-bin/browserLoad?db=Fracy1&position=scaffold_29:713242-713406	Fracy1/scaffold_29:713242-713406
192	gnl|To_Tass_Lars_20100201|00192	JP288282	995	43	45	0	0.00437648		AAO59379	http://www.ncbi.nlm.nih.gov/protein/AAO59379?report=fasta&log$=seqview	NCBI_NR/AAO59379	ubiquitous surface protein A2H; UspA2H [Moraxella catarrhalis] 4E-43 FORWARD	4e-43		34886	http://www.ncbi.nlm.nih.gov/Structure/cdd/cddsrv.cgi?uid=34886	NCBI_CDD/34886	COG5295, Hia, Autotransporter adhesin [Intracellular trafficking and secretion / Extracellular structures]. 0,0000000002 FORWARD	2e-10	FORWARD		gnl|To_Gass20100719_LK|48072 length=11641 numreads=402	contig_48072:2436-3067	0	BLASTN		gnl|To_proteome_3d|3d.g32916.t2	THAOC_32916	213-507_of_507_aa	1e-128	FORWARD				gnl|Thaps3_Gass3|chr_22	2e-09	gnl|Thaps3_Gass3|chr_22	chr_22:772979-773371	http://genome.jgi-psf.org/cgi-bin/browserLoad?db=Thaps3&position=chr_22:772979-773371	Thaps3/chr_22:772979-773371	1e-05	FORWARD		gnl|Fracy1_Gass1|scaffold_42	4e-29	gnl|Fracy1_Gass1|scaffold_42	scaffold_42:271409-271756	http://genome.jgi-psf.org/cgi-bin/browserLoad?db=Fracy1&position=scaffold_42:271409-271756	Fracy1/scaffold_42:271409-271756
193	gnl|To_Tass_Lars_20100201|00193	JP288283	453	22	19	-0.2	0.0581181		BAD20058	http://www.ncbi.nlm.nih.gov/protein/BAD20058?report=fasta&log$=seqview	NCBI_NR/BAD20058	hypothetical protein [Oryza sativa Japonica Group] 0.27 REVERSE	0.27		104183	http://www.ncbi.nlm.nih.gov/Structure/cdd/cddsrv.cgi?uid=104183	NCBI_CDD/104183	PRK09840, PRK09840, catecholate siderophore receptor Fiu; Provisional. 0.075 REVERSE	0.075	REVERSE		gnl|To_Gass20100719_LK|50282 length=1980 numreads=30	contig_50282:206-647	0	BLASTN		gnl|To_proteome_3d|3d.g36905.t1	THAOC_36905	61-108_of_108_aa	2e-24	REVERSE				gnl|Thaps3_Gass3|chr_8	0.086	gnl|Thaps3_Gass3|chr_8	chr_8:647408-647473	http://genome.jgi-psf.org/cgi-bin/browserLoad?db=Thaps3&position=chr_8:647408-647473	Thaps3/chr_8:647408-647473	0.053	REVERSE		gnl|Fracy1_AllESTs_Tass|0_0_EXTA2025.b0_CCUX_EXTA	0.005	gnl|Fracy1_Gass1|scaffold_63	scaffold_63:101991-102047	http://genome.jgi-psf.org/cgi-bin/browserLoad?db=Fracy1&position=scaffold_63:101991-102047	Fracy1/scaffold_63:101991-102047
194	gnl|To_Tass_Lars_20100201|00194	JP288284	459	4	6	0.5	0.0809757		YP_711026	http://www.ncbi.nlm.nih.gov/protein/YP_711026?report=fasta&log$=seqview	NCBI_NR/YP_711026	putative protein-tyrosine kinase [Frankia alni ACN14a] emb|CAJ59425.1| putative protein-tyrosine kinase [Frankia alni ACN14a] 0.002 FORWARD	0.002		31152	http://www.ncbi.nlm.nih.gov/Structure/cdd/cddsrv.cgi?uid=31152	NCBI_CDD/31152	COG0810, TonB, Periplasmic protein TonB, links inner and outer membranes [Cell envelope biogenesis, outer membrane]. 0.077 FORWARD	0.077	FORWARD		gnl|To_Gass20100719_LK|18561 length=14490 numreads=398	contig_18561:10830-11078	1e-136	BLASTN		gnl|To_proteome_3d|3d.g16198.t2	THAOC_16198	466-613_of_1539_aa	4e-79	REVERSE				gnl|Thaps3_Gass3|chr_3	0.001	gnl|Thaps3_Gass3|chr_3	chr_3:404204-404335	http://genome.jgi-psf.org/cgi-bin/browserLoad?db=Thaps3&position=chr_3:404204-404335	Thaps3/chr_3:404204-404335	0.0006	FORWARD		gnl|Fracy1_Gass1|scaffold_68	0.022	gnl|Fracy1_Gass1|scaffold_68	scaffold_68:129988-130080	http://genome.jgi-psf.org/cgi-bin/browserLoad?db=Fracy1&position=scaffold_68:129988-130080	Fracy1/scaffold_68:129988-130080
195	gnl|To_Tass_Lars_20100201|00195	JP288285	901	898	951	0.1	0.178276		ACD87749	http://www.ncbi.nlm.nih.gov/protein/ACD87749?report=fasta&log$=seqview	NCBI_NR/ACD87749	glycerol kinase [Candidatus Liberibacter americanus] 2E-20 REVERSE	2e-20		119215	http://www.ncbi.nlm.nih.gov/Structure/cdd/cddsrv.cgi?uid=119215	NCBI_CDD/119215	pfam10695, Cw-hydrolase, Cell wall-associated hydrolase. Members of this family are confined largely to bacterial spp. Most members are annotated as being cell-wall-associated hydrolases but this could not be confirmed. 0,0000000008 REVERSE	8e-10	REVERSE		gnl|To_Gass20100719_LK|38744 length=32109 numreads=2494	contig_38744:3309-4210	0	BLASTN		gnl|To_proteome_3d|3d.g27357.t3	THAOC_27357	39-78_of_135_aa	3e-17	REVERSE				gnl|Thaps3_Gass3|mitochondria	1e-133	gnl|Thaps3_Gass3|mitochondria	mitochondria:13390-13725	http://genome.jgi-psf.org/cgi-bin/browserLoad?db=Thaps3&position=mitochondria:13390-13725	Thaps3/mitochondria:13390-13725	1e-133	FORWARD		gnl|Fracy1_Gass1|mitochondrion_scaffold_116	2e-68	gnl|Fracy1_Gass1|mitochondrion_scaffold_116	mitochondrion_scaffold_116:42096-42425	http://genome.jgi-psf.org/cgi-bin/browserLoad?db=Fracy1&position=mitochondrion_scaffold_116:42096-42425	Fracy1/mitochondrion_scaffold_116:42096-42425
196	gnl|To_Tass_Lars_20100201|00196	JP288286	313	1	2	1	0.0705253		XP_002291517	http://www.ncbi.nlm.nih.gov/protein/XP_002291517?report=fasta&log$=seqview	NCBI_NR/XP_002291517	predicted protein [Thalassiosira pseudonana CCMP1335] gb|EED91624.1| predicted protein [Thalassiosira pseudonana CCMP1335] 3E-28 REVERSE	3e-28		31225	http://www.ncbi.nlm.nih.gov/Structure/cdd/cddsrv.cgi?uid=31225	NCBI_CDD/31225	COG1022, FAA1, Long-chain acyl-CoA synthetases (AMP-forming) [Lipid metabolism]. 0.015 REVERSE	0.015	REVERSE		gnl|To_Gass20100719_LK|1541 length=4305 numreads=118	contig_1541:2528-2714	3e-97	BLASTN		gnl|To_proteome_3d|3d.g1260.t3	THAOC_01260	641-737_of_792_aa	2e-48	REVERSE				gnl|Thaps3_Gass3|chr_6	1e-30	gnl|Thaps3_Gass3|chr_6	chr_6:1257868-1258134	http://genome.jgi-psf.org/cgi-bin/browserLoad?db=Thaps3&position=chr_6:1257868-1258134	Thaps3/chr_6:1257868-1258134	9e-31	REVERSE		gnl|Fracy1_AllESTs_Tass|2941_1_CCUX_EXTA	3e-15	gnl|Fracy1_Gass1|scaffold_3	scaffold_3:3190346-3190624	http://genome.jgi-psf.org/cgi-bin/browserLoad?db=Fracy1&position=scaffold_3:3190346-3190624	Fracy1/scaffold_3:3190346-3190624
197	gnl|To_Tass_Lars_20100201|00197	JP288287	1038	26	42	0.6	0.773287		T31611	http://www.ncbi.nlm.nih.gov/protein/T31611?report=fasta&log$=seqview	NCBI_NR/T31611	hypothetical protein Y50E8A.g - Caenorhabditis elegans 0,0000000003 FORWARD	3e-10		113271	http://www.ncbi.nlm.nih.gov/Structure/cdd/cddsrv.cgi?uid=113271	NCBI_CDD/113271	pfam04495, GRASP55_65, GRASP55/65 family. GRASP55 (Golgi reassembly stacking protein of 55 kDa) and GRASP65 (a 65 kDa) protein are highly homologous. GRASP55 is a component of the Golgi stacking machinery. GRASP65, an N-ethylmaleimide- sensitive membrane protein required for the stacking of Golgi cisternae in a cell-free system. 0.003 FORWARD	0.003	FORWARD		gnl|To_Gass20100719_LK|17910 length=5600 numreads=131	contig_17910:4333-4946	0	BLASTN		gnl|To_proteome_3d|3d.g3667.t1	THAOC_03667	512-832_of_832_aa	0	FORWARD				gnl|Thaps3_Gass3|chr_14	4e-19	gnl|Thaps3_Gass3|chr_14	chr_14:513653-513781	http://genome.jgi-psf.org/cgi-bin/browserLoad?db=Thaps3&position=chr_14:513653-513781	Thaps3/chr_14:513653-513781	3e-19	FORWARD		gnl|Fracy1_AllESTs_Tass|0_0_CCUX6519.b1_CCUX_EXTA	6e-94	gnl|Fracy1_Gass1|scaffold_27	scaffold_27:718821-718994	http://genome.jgi-psf.org/cgi-bin/browserLoad?db=Fracy1&position=scaffold_27:718821-718994	Fracy1/scaffold_27:718821-718994
198	gnl|To_Tass_Lars_20100201|00198	JP288288	374	2	3	0.5	0.0404879		XP_002184634	http://www.ncbi.nlm.nih.gov/protein/XP_002184634?report=fasta&log$=seqview	NCBI_NR/XP_002184634	predicted protein [Phaeodactylum tricornutum CCAP 1055/1] gb|EEC43693.1| predicted protein [Phaeodactylum tricornutum CCAP 1055/1] 0,00000000000005 FORWARD	5e-14		112908	http://www.ncbi.nlm.nih.gov/Structure/cdd/cddsrv.cgi?uid=112908	NCBI_CDD/112908	pfam04113, Gpi16, Gpi16 subunit, GPI transamidase component. GPI (glycosyl phosphatidyl inositol) transamidase is a multi-protein complex. Gpi16, Gpi8 and Gaa1 for a sub-complex of the GPI transamidase. GPI transamidase that adds glycosylphosphatidylinositols (GPIs) to newly synthesised proteins. Gpi16 is an essential N-glycosylated transmembrane glycoprotein. Gpi16 is largely found on the lumena…	1e-09	FORWARD		gnl|To_Gass20100719_LK|3780 length=1214 numreads=25	contig_3780:341-418	5e-10	BLASTN		gnl|To_proteome_3d|3d.g294.t1	THAOC_00294	777-816_of_2603_aa	0.56	REVERSE				gnl|Tp_AllESTs|JGI_XZD723.rev	2e-44	gnl|Thaps3_Gass3|chr_1	chr_1:915392-915715	http://genome.jgi-psf.org/cgi-bin/browserLoad?db=Thaps3&position=chr_1:915392-915715	Thaps3/chr_1:915392-915715	1e-44	FORWARD		gnl|Fracy1_Gass1|scaffold_47	1e-14	gnl|Fracy1_Gass1|scaffold_47	scaffold_47:191978-192136	http://genome.jgi-psf.org/cgi-bin/browserLoad?db=Fracy1&position=scaffold_47:191978-192136	Fracy1/scaffold_47:191978-192136
199	gnl|To_Tass_Lars_20100201|00199	JP288289	600	55	6	-8.2	10.009		XP_002292761	http://www.ncbi.nlm.nih.gov/protein/XP_002292761?report=fasta&log$=seqview	NCBI_NR/XP_002292761	predicted protein [Thalassiosira pseudonana CCMP1335] gb|EED89957.1| predicted protein [Thalassiosira pseudonana CCMP1335] 5E-49 FORWARD	5e-49		111046	http://www.ncbi.nlm.nih.gov/Structure/cdd/cddsrv.cgi?uid=111046	NCBI_CDD/111046	pfam02107, FlgH, Flagellar L-ring protein. 0.011 FORWARD	0.011	FORWARD		gnl|To_Gass20100719_LK|35259 length=13520 numreads=425	contig_35259:8633-9153	0	BLASTN		gnl|To_proteome_3d|3d.g25184.t8	THAOC_25184	1-132_of_790_aa	7e-72	REVERSE				gnl|Thaps3_Gass3|chr_10	1e-52	gnl|Thaps3_Gass3|chr_10	chr_10:84497-84781	http://genome.jgi-psf.org/cgi-bin/browserLoad?db=Thaps3&position=chr_10:84497-84781	Thaps3/chr_10:84497-84781	7e-53	FORWARD		gnl|Fracy1_AllESTs_Tass|1541_2_CCUX_EXTA	6e-26	gnl|Fracy1_Gass1|scaffold_18	scaffold_18:1128701-1128916	http://genome.jgi-psf.org/cgi-bin/browserLoad?db=Fracy1&position=scaffold_18:1128701-1128916	Fracy1/scaffold_18:1128701-1128916
200	gnl|To_Tass_Lars_20100201|00200	JP288290	757	18	12	-0.5	0.282509		XP_002120877	http://www.ncbi.nlm.nih.gov/protein/XP_002120877?report=fasta&log$=seqview	NCBI_NR/XP_002120877	PREDICTED: similar to predicted protein [Ciona intestinalis] 2E-29 REVERSE	2e-29		110088	http://www.ncbi.nlm.nih.gov/Structure/cdd/cddsrv.cgi?uid=110088	NCBI_CDD/110088	pfam01061, ABC2_membrane, ABC-2 type transporter. 0,0000000000002 REVERSE	2e-13	REVERSE		gnl|To_Gass20100719_LK|10382 length=7044 numreads=157	contig_10382:2361-2821	0	BLASTN		gnl|To_proteome_3d|3d.g9484.t21		586-794_of_794_aa	1e-115	REVERSE				gnl|Tp_AllESTs|JGI_CAAI3301.rev	6e-17	gnl|Thaps3_Gass3|chr_10	chr_10:551953-552306	http://genome.jgi-psf.org/cgi-bin/browserLoad?db=Thaps3&position=chr_10:551953-552306	Thaps3/chr_10:551953-552306	3e-17	REVERSE		gnl|Fracy1_Gass1|scaffold_4	3e-80	gnl|Fracy1_Gass1|scaffold_4	scaffold_4:379313-379789	http://genome.jgi-psf.org/cgi-bin/browserLoad?db=Fracy1&position=scaffold_4:379313-379789	Fracy1/scaffold_4:379313-379789
201	gnl|To_Tass_Lars_20100201|00201	JP288291	1048	12	13	0.1	0.00570287		XP_002221332	http://www.ncbi.nlm.nih.gov/protein/XP_002221332?report=fasta&log$=seqview	NCBI_NR/XP_002221332	hypothetical protein BRAFLDRAFT_83479 [Branchiostoma floridae] gb|EEA59223.1| hypothetical protein BRAFLDRAFT_83479 [Branchiostoma floridae] 1E-50 REVERSE	1e-50		72993	http://www.ncbi.nlm.nih.gov/Structure/cdd/cddsrv.cgi?uid=72993	NCBI_CDD/72993	cd03234, ABCG_White, The White subfamily represents ABC transporters homologous to the Drosophila white gene, which acts as a dimeric importer for eye pigment precursors. The eye pigmentation of Drosophila is developed from the synthesis and deposition in the cells of red pigments, which are synthesized from guanine, and brown pigments, which are synthesized from tryptophan. The pigment precursor…	5e-30	REVERSE		gnl|To_Gass20100719_LK|10382 length=7044 numreads=157	contig_10382:3250-3707	0	BLASTN		gnl|To_proteome_3d|3d.g9484.t21		319-572_of_794_aa	1e-140	REVERSE				gnl|Tp_AllESTs|JGI_CAAI4791.fwd	3e-20	gnl|Thaps3_Gass3|chr_3	chr_3:394009-394200	http://genome.jgi-psf.org/cgi-bin/browserLoad?db=Thaps3&position=chr_3:394009-394200	Thaps3/chr_3:394009-394200	3e-19	REVERSE		gnl|Fracy1_Gass1|scaffold_4	1e-107	gnl|Fracy1_Gass1|scaffold_4	scaffold_4:378116-378688	http://genome.jgi-psf.org/cgi-bin/browserLoad?db=Fracy1&position=scaffold_4:378116-378688	Fracy1/scaffold_4:378116-378688
202	gnl|To_Tass_Lars_20100201|00202	JP288292	1187	40	47	0.2	0.100434		XP_002289900	http://www.ncbi.nlm.nih.gov/protein/XP_002289900?report=fasta&log$=seqview	NCBI_NR/XP_002289900	predicted protein [Thalassiosira pseudonana CCMP1335] gb|EED93437.1| predicted protein [Thalassiosira pseudonana CCMP1335] 1E-158 FORWARD	1e-158		32189	http://www.ncbi.nlm.nih.gov/Structure/cdd/cddsrv.cgi?uid=32189	NCBI_CDD/32189	COG2006, COG2006, Uncharacterized conserved protein [Function unknown]. 0.55 FORWARD	0.55	FORWARD		gnl|To_Gass20100719_LK|20042 length=6722 numreads=229	contig_20042:496-1128	0	BLASTN		gnl|To_proteome_3d|3d.g17979.t12	THAOC_17979	795-1152_of_1152_aa	0	FORWARD				gnl|Thaps3_Gass3|chr_4	0	gnl|Thaps3_Gass3|chr_4	chr_4:1660533-1661561	http://genome.jgi-psf.org/cgi-bin/browserLoad?db=Thaps3&position=chr_4:1660533-1661561	Thaps3/chr_4:1660533-1661561	0	FORWARD		gnl|Fracy1_Gass1|scaffold_3	0.24	gnl|Fracy1_Gass1|scaffold_3	scaffold_3:2161574-2161696	http://genome.jgi-psf.org/cgi-bin/browserLoad?db=Fracy1&position=scaffold_3:2161574-2161696	Fracy1/scaffold_3:2161574-2161696
203	gnl|To_Tass_Lars_20100201|00203	JP288293	258	2	2	0	5.0104e-05		XP_001349855	http://www.ncbi.nlm.nih.gov/protein/XP_001349855?report=fasta&log$=seqview	NCBI_NR/XP_001349855	hypothetical protein [Plasmodium falciparum 3D7] emb|CAD52262.1| conserved Plasmodium protein, unknown function [Plasmodium falciparum 3D7] 0.21 REVERSE	0.21		110694	http://www.ncbi.nlm.nih.gov/Structure/cdd/cddsrv.cgi?uid=110694	NCBI_CDD/110694	pfam01715, IPPT, IPP transferase. This is a family of IPP transferases EC:2.5.1.8 also known as tRNA delta(2)-isopentenylpyrophosphate transferase. These enzymes modify both cytoplasmic and mitochondrial tRNAs at A(37) to give isopentenyl A(37). 0.49 REVERSE	0.49	REVERSE		gnl|To_Gass20100719_LK|51150 length=4233 numreads=112	contig_51150:4009-4233	1e-106	BLASTN		gnl|To_proteome_3d|3d.g31170.t10	THAOC_31170	1-55_of_444_aa	9e-20	REVERSE				gnl|Tp_AllESTs|JGI_XZD8196.rev	0.75	gnl|Thaps3_Gass3|chr_2	chr_2:2270436-2270519	http://genome.jgi-psf.org/cgi-bin/browserLoad?db=Thaps3&position=chr_2:2270436-2270519	Thaps3/chr_2:2270436-2270519	0.46	FORWARD		gnl|Fracy1_AllESTs_Tass|4483_0_CCUX7161.b1_CCUX_EXTA	0.24	gnl|Fracy1_Gass1|scaffold_7	scaffold_7:382115-382354	http://genome.jgi-psf.org/cgi-bin/browserLoad?db=Fracy1&position=scaffold_7:382115-382354	Fracy1/scaffold_7:382115-382354
204	gnl|To_Tass_Lars_20100201|00204	JP288294	206	8	1	-7	1.36901			http://www.ncbi.nlm.nih.gov/protein/?report=fasta&log$=seqview	NCBI_NR/				34156	http://www.ncbi.nlm.nih.gov/Structure/cdd/cddsrv.cgi?uid=34156	NCBI_CDD/34156	COG4478, COG4478, Predicted membrane protein [Function unknown]. 0.37 REVERSE	0.37	REVERSE		gnl|To_Gass20100719_LK|45805 length=3397 numreads=103	contig_45805:923-1128	1e-104	BLASTN		gnl|To_proteome_3d|3d.g15003.t1	THAOC_15003	364-403_of_806_aa	1e-08	REVERSE				gnl|Tp_AllESTs|JGI_CAAI11133.fwd	0.13	gnl|Thaps3_Gass3|chr_18	chr_18:517372-517434	http://genome.jgi-psf.org/cgi-bin/browserLoad?db=Thaps3&position=chr_18:517372-517434	Thaps3/chr_18:517372-517434	0.079	REVERSE		gnl|Fracy1_Gass1|scaffold_9	0.054	gnl|Fracy1_Gass1|scaffold_9	scaffold_9:820899-821015	http://genome.jgi-psf.org/cgi-bin/browserLoad?db=Fracy1&position=scaffold_9:820899-821015	Fracy1/scaffold_9:820899-821015
205	gnl|To_Tass_Lars_20100201|00205	JP288295	376	1	8	7	1.32283		XP_001027433	http://www.ncbi.nlm.nih.gov/protein/XP_001027433?report=fasta&log$=seqview	NCBI_NR/XP_001027433	DHHC zinc finger domain containing protein [Tetrahymena thermophila SB210] gb|EAS07191.2| DHHC zinc finger domain containing protein [Tetrahymena thermophila SB210] 0.27 REVERSE	0.27		109142	http://www.ncbi.nlm.nih.gov/Structure/cdd/cddsrv.cgi?uid=109142	NCBI_CDD/109142	pfam00074, RnaseA, Pancreatic ribonuclease. Ribonucleases. Members include pancreatic RNAase A and angiogenins. Structure is an alpha+beta fold - long curved beta sheet and three helices. 0.93 REVERSE	0.93	REVERSE		gnl|To_Gass20100719_LK|19044 length=12642 numreads=375	contig_19044:2477-2689	1e-112	BLASTN		gnl|To_proteome_3d|3d.g16944.t5	THAOC_16944	715-785_of_2405_aa	8e-35	FORWARD				gnl|Thaps3_Gass3|chr_2	0.29	gnl|Thaps3_Gass3|chr_2	chr_2:255657-255776	http://genome.jgi-psf.org/cgi-bin/browserLoad?db=Thaps3&position=chr_2:255657-255776	Thaps3/chr_2:255657-255776	0.18	FORWARD						http://genome.jgi-psf.org/cgi-bin/browserLoad?db=Fracy1&position=	Fracy1/
206	gnl|To_Tass_Lars_20100201|00206	JP288296	370	14	15	0.1	0.00455408		XP_002192862	http://www.ncbi.nlm.nih.gov/protein/XP_002192862?report=fasta&log$=seqview	NCBI_NR/XP_002192862	PREDICTED: similar to ubiquitin-like with PHD and ring finger domains 2, partial [Taeniopygia guttata] 0.59 REVERSE	0.59		113529	http://www.ncbi.nlm.nih.gov/Structure/cdd/cddsrv.cgi?uid=113529	NCBI_CDD/113529	pfam04762, IKI3, IKI3 family. Members of this family are components of the elongator multi-subunit component of a novel RNA polymerase II holoenzyme for transcriptional elongation. 0.52 FORWARD	0.52	FORWARD		gnl|To_Gass20100719_LK|19105 length=7256 numreads=183	contig_19105:1545-1906	0	BLASTN		gnl|To_proteome_3d|3d.g17024.t1	THAOC_17024	105-128_of_128_aa	7e-09	FORWARD				gnl|Tp_AllESTs|JGI_CAAI1287.fwd	0.21	gnl|Thaps3_Gass3|chr_14	chr_14:119919-119996	http://genome.jgi-psf.org/cgi-bin/browserLoad?db=Thaps3&position=chr_14:119919-119996	Thaps3/chr_14:119919-119996	0.43	REVERSE		gnl|Fracy1_Gass1|scaffold_12	0.005	gnl|Fracy1_Gass1|scaffold_12	scaffold_12:910913-911023	http://genome.jgi-psf.org/cgi-bin/browserLoad?db=Fracy1&position=scaffold_12:910913-911023	Fracy1/scaffold_12:910913-911023
207	gnl|To_Tass_Lars_20100201|00207	JP288297	210	29	0	-Inf	8.82589		XP_002291834	http://www.ncbi.nlm.nih.gov/protein/XP_002291834?report=fasta&log$=seqview	NCBI_NR/XP_002291834	predicted protein [Thalassiosira pseudonana CCMP1335] gb|EED90685.1| predicted protein [Thalassiosira pseudonana CCMP1335] 1E-19 FORWARD	1e-19			http://www.ncbi.nlm.nih.gov/Structure/cdd/cddsrv.cgi?uid=	NCBI_CDD/					gnl|To_Gass20100719_LK|14505 length=6982 numreads=168	contig_14505:3511-3653	1e-73	BLASTN		gnl|To_proteome_3d|3d.g12309.t1	THAOC_12309	431-472_of_532_aa	7e-18	FORWARD				gnl|Tp_AllESTs|JGI_CAAI1377.fwd	1e-26	gnl|Thaps3_Gass3|chr_8	chr_8:797578-797775	http://genome.jgi-psf.org/cgi-bin/browserLoad?db=Thaps3&position=chr_8:797578-797775	Thaps3/chr_8:797578-797775	9e-27	FORWARD		gnl|Fracy1_Gass1|scaffold_20	7e-13	gnl|Fracy1_Gass1|scaffold_20	scaffold_20:792873-793046	http://genome.jgi-psf.org/cgi-bin/browserLoad?db=Fracy1&position=scaffold_20:792873-793046	Fracy1/scaffold_20:792873-793046
208	gnl|To_Tass_Lars_20100201|00208	JP288298	319	3	2	-0.5	0.0470848		EEH51131	http://www.ncbi.nlm.nih.gov/protein/EEH51131?report=fasta&log$=seqview	NCBI_NR/EEH51131	predicted protein [Micromonas pusilla CCMP1545] 0.60 REVERSE	0.6		112919	http://www.ncbi.nlm.nih.gov/Structure/cdd/cddsrv.cgi?uid=112919	NCBI_CDD/112919	pfam04124, Dor1, Dor1-like family. Dor1 is involved in vesicle targeting to the yeast Golgi apparatus and complexes with a number of other trafficking proteins, which include Sec34 and Sec35. 0.83 FORWARD	0.83	FORWARD		gnl|To_Gass20100719_LK|19150 length=2551 numreads=69	contig_19150:2144-2464	1e-169	BLASTN		gnl|To_proteome_3d|3d.g17095.t2	THAOC_17095	485-546_of_546_aa	8e-24	REVERSE				gnl|Thaps3_Gass3|chr_6	0.59	gnl|Thaps3_Gass3|chr_6	chr_6:1691483-1691611	http://genome.jgi-psf.org/cgi-bin/browserLoad?db=Thaps3&position=chr_6:1691483-1691611	Thaps3/chr_6:1691483-1691611	0.36	REVERSE		gnl|Fracy1_Gass1|scaffold_1	0.48	gnl|Fracy1_Gass1|scaffold_1	scaffold_1:3488288-3488377	http://genome.jgi-psf.org/cgi-bin/browserLoad?db=Fracy1&position=scaffold_1:3488288-3488377	Fracy1/scaffold_1:3488288-3488377
209	gnl|To_Tass_Lars_20100201|00209	JP288299	1280	24	137	4.7	18.6519		AAA83223	http://www.ncbi.nlm.nih.gov/protein/AAA83223?report=fasta&log$=seqview	NCBI_NR/AAA83223	chitinase 0,00003 FORWARD	3e-05		110672	http://www.ncbi.nlm.nih.gov/Structure/cdd/cddsrv.cgi?uid=110672	NCBI_CDD/110672	pfam01690, PLRV_ORF5, Potato leaf roll virus readthrough protein. This family consists mainly of the potato leaf roll virus readthrough protein. This is generated via a readthrough of open reading frame 3 a coat protein allowing transcription of open reading frame 5 to give an extended coat protein with a large c-terminal addition or read through domain. The readthrough protein is thought to play…	0.006	FORWARD		gnl|To_Gass20100719_LK|17910 length=5600 numreads=131	contig_17910:4333-5022	0	BLASTN		gnl|To_proteome_3d|3d.g15298.t1	THAOC_15298	43-247_of_247_aa	1e-123	FORWARD				gnl|Thaps3_Gass3|chr_14	3e-12	gnl|Thaps3_Gass3|chr_14	chr_14:513653-513727	http://genome.jgi-psf.org/cgi-bin/browserLoad?db=Thaps3&position=chr_14:513653-513727	Thaps3/chr_14:513653-513727	2e-12	FORWARD		gnl|Fracy1_AllESTs_Tass|0_0_CCUX6519.b1_CCUX_EXTA	1e-89	gnl|Fracy1_Gass1|scaffold_27	scaffold_27:718821-718994	http://genome.jgi-psf.org/cgi-bin/browserLoad?db=Fracy1&position=scaffold_27:718821-718994	Fracy1/scaffold_27:718821-718994
210	gnl|To_Tass_Lars_20100201|00210	JP288300	971	9	35	2.9	3.47876		XP_002293192	http://www.ncbi.nlm.nih.gov/protein/XP_002293192?report=fasta&log$=seqview	NCBI_NR/XP_002293192	predicted protein [Thalassiosira pseudonana CCMP1335] gb|EED89653.1| predicted protein [Thalassiosira pseudonana CCMP1335] 5E-41 REVERSE	5e-41		106910	http://www.ncbi.nlm.nih.gov/Structure/cdd/cddsrv.cgi?uid=106910	NCBI_CDD/106910	PHA00370, III, attachment protein. 0.19 REVERSE	0.19	REVERSE		gnl|To_Gass20100719_LK|44937 length=3956 numreads=82	contig_44937:203-1172	0	BLASTN		gnl|To_proteome_3d|3d.g31144.t1	THAOC_31144	68-362_of_362_aa	1e-160	REVERSE				gnl|Tp_AllESTs|JGI_CAAI11410.rev	1e-51	gnl|Thaps3_Gass3|chr_12	chr_12:482640-483089	http://genome.jgi-psf.org/cgi-bin/browserLoad?db=Thaps3&position=chr_12:482640-483089	Thaps3/chr_12:482640-483089	8e-52	REVERSE		gnl|Fracy1_Gass1|scaffold_9	5e-42	gnl|Fracy1_Gass1|scaffold_9	scaffold_9:1986689-1987084	http://genome.jgi-psf.org/cgi-bin/browserLoad?db=Fracy1&position=scaffold_9:1986689-1987084	Fracy1/scaffold_9:1986689-1987084
211	gnl|To_Tass_Lars_20100201|00211	JP288301	1189	7	29	3.1	3.0633		XP_002293192	http://www.ncbi.nlm.nih.gov/protein/XP_002293192?report=fasta&log$=seqview	NCBI_NR/XP_002293192	predicted protein [Thalassiosira pseudonana CCMP1335] gb|EED89653.1| predicted protein [Thalassiosira pseudonana CCMP1335] 2E-80 REVERSE	2e-80		31767	http://www.ncbi.nlm.nih.gov/Structure/cdd/cddsrv.cgi?uid=31767	NCBI_CDD/31767	COG1579, COG1579, Zn-ribbon protein, possibly nucleic acid-binding [General function prediction only]. 0.25 REVERSE	0.25	REVERSE		gnl|To_Gass20100719_LK|4701 length=9733 numreads=299	contig_4701:1541-2283	0	BLASTN		gnl|To_proteome_3d|3d.g20812.t1	THAOC_20812	174-397_of_662_aa	1e-113	REVERSE				gnl|Thaps3_Gass3|chr_12	1e-124	gnl|Thaps3_Gass3|chr_12	chr_12:483513-484016	http://genome.jgi-psf.org/cgi-bin/browserLoad?db=Thaps3&position=chr_12:483513-484016	Thaps3/chr_12:483513-484016	1e-124	REVERSE		gnl|Fracy1_Gass1|scaffold_11	1e-106	gnl|Fracy1_Gass1|scaffold_11	scaffold_11:468472-468981	http://genome.jgi-psf.org/cgi-bin/browserLoad?db=Fracy1&position=scaffold_11:468472-468981	Fracy1/scaffold_11:468472-468981
212	gnl|To_Tass_Lars_20100201|00212	JP288302	1798	11	50	3.5	5.73365		XP_002293192	http://www.ncbi.nlm.nih.gov/protein/XP_002293192?report=fasta&log$=seqview	NCBI_NR/XP_002293192	predicted protein [Thalassiosira pseudonana CCMP1335] gb|EED89653.1| predicted protein [Thalassiosira pseudonana CCMP1335] 3E-85 REVERSE	3e-85		111369	http://www.ncbi.nlm.nih.gov/Structure/cdd/cddsrv.cgi?uid=111369	NCBI_CDD/111369	pfam02463, SMC_N, RecF/RecN/SMC N terminal domain. This domain is found at the N terminus of SMC proteins. The SMC (structural maintenance of chromosomes) superfamily proteins have ATP-binding domains at the N- and C-termini, and two extended coiled-coil domains separated by a hinge in the middle. The eukaryotic SMC proteins form two kind of heterodimers: the SMC1/SMC3 and the SMC2/SMC4 types. Th…	0.062	REVERSE		gnl|To_Gass20100719_LK|44937 length=3956 numreads=82	contig_44937:395-1172	0	BLASTN		gnl|To_proteome_3d|3d.g20812.t1	THAOC_20812	165-662_of_662_aa	0	REVERSE				gnl|Thaps3_Gass3|chr_12	1e-146	gnl|Thaps3_Gass3|chr_12	chr_12:483513-484058	http://genome.jgi-psf.org/cgi-bin/browserLoad?db=Thaps3&position=chr_12:483513-484058	Thaps3/chr_12:483513-484058	1e-147	REVERSE		gnl|Fracy1_Gass1|scaffold_11	1e-117	gnl|Fracy1_Gass1|scaffold_11	scaffold_11:468472-468981	http://genome.jgi-psf.org/cgi-bin/browserLoad?db=Fracy1&position=scaffold_11:468472-468981	Fracy1/scaffold_11:468472-468981
213	gnl|To_Tass_Lars_20100201|00213	JP288303	467	4	4	0	0.000100208		XP_002293192	http://www.ncbi.nlm.nih.gov/protein/XP_002293192?report=fasta&log$=seqview	NCBI_NR/XP_002293192	predicted protein [Thalassiosira pseudonana CCMP1335] gb|EED89653.1| predicted protein [Thalassiosira pseudonana CCMP1335] 0,000000000000000007 REVERSE	7e-18			http://www.ncbi.nlm.nih.gov/Structure/cdd/cddsrv.cgi?uid=	NCBI_CDD/					gnl|To_Gass20100719_LK|24339 length=12557 numreads=301	contig_24339:4624-5032	1e-179	BLASTN		gnl|To_proteome_3d|3d.g26650.t7	THAOC_26650	291-444_of_1001_aa	1e-63	REVERSE				gnl|Thaps3_Gass3|chr_12	6e-20	gnl|Thaps3_Gass3|chr_12	chr_12:484185-484349	http://genome.jgi-psf.org/cgi-bin/browserLoad?db=Thaps3&position=chr_12:484185-484349	Thaps3/chr_12:484185-484349	4e-20	REVERSE		gnl|Fracy1_Gass1|scaffold_9	9e-13	gnl|Fracy1_Gass1|scaffold_9	scaffold_9:1988405-1988701	http://genome.jgi-psf.org/cgi-bin/browserLoad?db=Fracy1&position=scaffold_9:1988405-1988701	Fracy1/scaffold_9:1988405-1988701
214	gnl|To_Tass_Lars_20100201|00214	JP288304	291	1	3	2	0.220697		XP_002292260	http://www.ncbi.nlm.nih.gov/protein/XP_002292260?report=fasta&log$=seqview	NCBI_NR/XP_002292260	predicted protein [Thalassiosira pseudonana CCMP1335] gb|EED90235.1| predicted protein [Thalassiosira pseudonana CCMP1335] 1E-24 FORWARD	1e-24		115342	http://www.ncbi.nlm.nih.gov/Structure/cdd/cddsrv.cgi?uid=115342	NCBI_CDD/115342	pfam06679, DUF1180, Protein of unknown function (DUF1180). This family consists of several hypothetical mammalian proteins of around 190 residues in length. The function of this family is unknown. 0.003 FORWARD	0.003	FORWARD		gnl|To_Gass20100719_LK|4741 length=24689 numreads=706	contig_4741:23967-24221	1e-117	BLASTN		gnl|To_proteome_3d|3d.g5193.t2	THAOC_05193	57-149_of_368_aa	6e-46	FORWARD				gnl|Tp_AllESTs|JGI_CAAI9497.fwd	3e-20	gnl|Thaps3_Gass3|chr_9	chr_9:546856-546978	http://genome.jgi-psf.org/cgi-bin/browserLoad?db=Thaps3&position=chr_9:546856-546978	Thaps3/chr_9:546856-546978	4e-15	FORWARD		gnl|Fracy1_Gass1|scaffold_5	0.1	gnl|Fracy1_Gass1|scaffold_5	scaffold_5:1927956-1928069	http://genome.jgi-psf.org/cgi-bin/browserLoad?db=Fracy1&position=scaffold_5:1927956-1928069	Fracy1/scaffold_5:1927956-1928069
215	gnl|To_Tass_Lars_20100201|00215	JP288305	546	59	85	0.4	0.941041		XP_002004017	http://www.ncbi.nlm.nih.gov/protein/XP_002004017?report=fasta&log$=seqview	NCBI_NR/XP_002004017	GI19857 [Drosophila mojavensis] gb|EDW13459.1| GI19857 [Drosophila mojavensis] 0.097 REVERSE	0.097		106799	http://www.ncbi.nlm.nih.gov/Structure/cdd/cddsrv.cgi?uid=106799	NCBI_CDD/106799	MTH00095, ND5, NADH dehydrogenase subunit 5; Provisional. 0.52 FORWARD	0.52	FORWARD		gnl|To_Gass20100719_LK|18300 length=1188 numreads=150	contig_18300:609-1138	0	BLASTN										gnl|Thaps3_Gass3|chr_14	0.011	gnl|Thaps3_Gass3|chr_14	chr_14:87230-87301	http://genome.jgi-psf.org/cgi-bin/browserLoad?db=Thaps3&position=chr_14:87230-87301	Thaps3/chr_14:87230-87301	0.007	FORWARD		gnl|Fracy1_Gass1|scaffold_68	0.013	gnl|Fracy1_Gass1|scaffold_68	scaffold_68:41421-41540	http://genome.jgi-psf.org/cgi-bin/browserLoad?db=Fracy1&position=scaffold_68:41421-41540	Fracy1/scaffold_68:41421-41540
216	gnl|To_Tass_Lars_20100201|00216	JP288306	409	1	1	0	2.5052e-05		XP_002294641	http://www.ncbi.nlm.nih.gov/protein/XP_002294641?report=fasta&log$=seqview	NCBI_NR/XP_002294641	predicted protein [Thalassiosira pseudonana CCMP1335] gb|EED88001.1| predicted protein [Thalassiosira pseudonana CCMP1335] 3E-27 REVERSE	3e-27		47467	http://www.ncbi.nlm.nih.gov/Structure/cdd/cddsrv.cgi?uid=47467	NCBI_CDD/47467	smart00128, IPPc, Inositol polyphosphate phosphatase, catalytic domain homologues; Mg(2+)-dependent/Li(+)-sensitive enzymes. . 0,0003 REVERSE	0.0003	REVERSE		gnl|To_Gass20100719_LK|7776 length=8649 numreads=211	contig_7776:3124-3336	1e-109	BLASTN		gnl|To_proteome_3d|3d.g7536.t2	THAOC_07536	450-532_of_758_aa	1e-46	REVERSE				gnl|Thaps3_Gass3|chr_20	4e-46	gnl|Thaps3_Gass3|chr_20	chr_20:654888-655085	http://genome.jgi-psf.org/cgi-bin/browserLoad?db=Thaps3&position=chr_20:654888-655085	Thaps3/chr_20:654888-655085	2e-46	REVERSE		gnl|Fracy1_Gass1|scaffold_6	3e-33	gnl|Fracy1_Gass1|scaffold_6	scaffold_6:674847-675089	http://genome.jgi-psf.org/cgi-bin/browserLoad?db=Fracy1&position=scaffold_6:674847-675089	Fracy1/scaffold_6:674847-675089
217	gnl|To_Tass_Lars_20100201|00217	JP288307	579	10	5	-1	0.385611		XP_002287235	http://www.ncbi.nlm.nih.gov/protein/XP_002287235?report=fasta&log$=seqview	NCBI_NR/XP_002287235	predicted protein [Thalassiosira pseudonana CCMP1335] gb|EED94678.1| predicted protein [Thalassiosira pseudonana CCMP1335] 5E-19 FORWARD	5e-19		34492	http://www.ncbi.nlm.nih.gov/Structure/cdd/cddsrv.cgi?uid=34492	NCBI_CDD/34492	COG4883, COG4883, Uncharacterized protein conserved in archaea [Function unknown]. 0.26 FORWARD	0.26	FORWARD		gnl|To_Gass20100719_LK|14228 length=4973 numreads=169	contig_14228:3556-4027	0	BLASTN		gnl|To_proteome_3d|3d.g12158.t1	THAOC_12158	151-322_of_1010_aa	2e-90	FORWARD				gnl|Thaps3_Gass3|chr_2	2e-18	gnl|Thaps3_Gass3|chr_2	chr_2:682851-683081	http://genome.jgi-psf.org/cgi-bin/browserLoad?db=Thaps3&position=chr_2:682851-683081	Thaps3/chr_2:682851-683081	1e-18	FORWARD						http://genome.jgi-psf.org/cgi-bin/browserLoad?db=Fracy1&position=	Fracy1/
218	gnl|To_Tass_Lars_20100201|00218	JP288308	953	8	48	5	6.75221		XP_002182771	http://www.ncbi.nlm.nih.gov/protein/XP_002182771?report=fasta&log$=seqview	NCBI_NR/XP_002182771	predicted protein [Phaeodactylum tricornutum CCAP 1055/1] gb|EEC45507.1| predicted protein [Phaeodactylum tricornutum CCAP 1055/1] 3E-56 REVERSE	3e-56		110976	http://www.ncbi.nlm.nih.gov/Structure/cdd/cddsrv.cgi?uid=110976	NCBI_CDD/110976	pfam02028, BCCT, BCCT family transporter. 0,00000000000000001 REVERSE	1e-17	REVERSE		gnl|To_Gass20100719_LK|44860 length=3902 numreads=103	contig_44860:208-1165	0	BLASTN		gnl|To_proteome_3d|3d.g31040.t11	THAOC_31040	524-821_of_880_aa	1e-167	REVERSE				gnl|Thaps3_Gass3|chr_4	1e-75	gnl|Thaps3_Gass3|chr_4	chr_4:2011229-2011564	http://genome.jgi-psf.org/cgi-bin/browserLoad?db=Thaps3&position=chr_4:2011229-2011564	Thaps3/chr_4:2011229-2011564	6e-76	REVERSE		gnl|Fracy1_AllESTs_Tass|191_1_CCUX_EXTA	2e-87	gnl|Fracy1_Gass1|scaffold_40	scaffold_40:386225-386395	http://genome.jgi-psf.org/cgi-bin/browserLoad?db=Fracy1&position=scaffold_40:386225-386395	Fracy1/scaffold_40:386225-386395
219	gnl|To_Tass_Lars_20100201|00219		109	6	0	-Inf	1.82605			http://www.ncbi.nlm.nih.gov/protein/?report=fasta&log$=seqview	NCBI_NR/					http://www.ncbi.nlm.nih.gov/Structure/cdd/cddsrv.cgi?uid=	NCBI_CDD/					gnl|To_Gass20100719_LK|10047 length=9002 numreads=179	contig_10047:3688-3794	8e-55	BLASTN										gnl|Thaps3_Gass3|chr_6	0.56	gnl|Thaps3_Gass3|chr_6	chr_6:274690-274779	http://genome.jgi-psf.org/cgi-bin/browserLoad?db=Thaps3&position=chr_6:274690-274779	Thaps3/chr_6:274690-274779	0.32	FORWARD						http://genome.jgi-psf.org/cgi-bin/browserLoad?db=Fracy1&position=	Fracy1/
220	gnl|To_Tass_Lars_20100201|00220	JP288309	738	22	29	0.3	0.186841		XP_001742245	http://www.ncbi.nlm.nih.gov/protein/XP_001742245?report=fasta&log$=seqview	NCBI_NR/XP_001742245	hypothetical protein [Monosiga brevicollis MX1] gb|EDQ92483.1| predicted protein [Monosiga brevicollis MX1] 0,00005 FORWARD	5e-05		118780	http://www.ncbi.nlm.nih.gov/Structure/cdd/cddsrv.cgi?uid=118780	NCBI_CDD/118780	pfam10256, Erf4, Golgin subfamily A member 7/ERF4 family. This family of proteins includes Golgin subfamily A member 7 proteins as well as Ras modification protein ERF4. 0.035 FORWARD	0.035	FORWARD		gnl|To_Gass20100719_LK|6421 length=1512 numreads=15	contig_6421:1136-1469	0	BLASTN		gnl|To_proteome_3d|3d.g21284.t3	THAOC_21284	32-231_of_231_aa	1e-105	FORWARD				gnl|Thaps3_Gass3|chr_3	7e-49	gnl|Thaps3_Gass3|chr_3	chr_3:982806-983213	http://genome.jgi-psf.org/cgi-bin/browserLoad?db=Thaps3&position=chr_3:982806-983213	Thaps3/chr_3:982806-983213	4e-49	FORWARD		gnl|Fracy1_Gass1|scaffold_1	7e-19	gnl|Fracy1_Gass1|scaffold_1	scaffold_1:2081571-2081780	http://genome.jgi-psf.org/cgi-bin/browserLoad?db=Fracy1&position=scaffold_1:2081571-2081780	Fracy1/scaffold_1:2081571-2081780
221	gnl|To_Tass_Lars_20100201|00221	JP288310	1029	5	20	3	2.04354		ABF70031	http://www.ncbi.nlm.nih.gov/protein/ABF70031?report=fasta&log$=seqview	NCBI_NR/ABF70031	DNA helicase homolog, putative [Musa acuminata] 0,00004 FORWARD	4e-05		34015	http://www.ncbi.nlm.nih.gov/Structure/cdd/cddsrv.cgi?uid=34015	NCBI_CDD/34015	COG4293, COG4293, Uncharacterized protein conserved in bacteria [Function unknown]. 0.071 REVERSE	0.071	REVERSE		gnl|To_Gass20100719_LK|44692 length=2741 numreads=120	contig_44692:1945-2568	0	BLASTN		gnl|To_proteome_3d|3d.g30809.t1	THAOC_30809	198-328_of_328_aa	4e-73	FORWARD				gnl|Thaps3_Gass3|chr_18	0.028	gnl|Thaps3_Gass3|chr_18	chr_18:650897-650953	http://genome.jgi-psf.org/cgi-bin/browserLoad?db=Thaps3&position=chr_18:650897-650953	Thaps3/chr_18:650897-650953	0.017	FORWARD		gnl|Fracy1_Gass1|scaffold_9	0.1	gnl|Fracy1_Gass1|scaffold_9	scaffold_9:1203177-1203380	http://genome.jgi-psf.org/cgi-bin/browserLoad?db=Fracy1&position=scaffold_9:1203177-1203380	Fracy1/scaffold_9:1203177-1203380
222	gnl|To_Tass_Lars_20100201|00222	JP288311	716	37	17	-1.2	1.7141		Q42395	http://www.ncbi.nlm.nih.gov/protein/Q42395?report=fasta&log$=seqview	NCBI_NR/Q42395	RecName: Full=Fucoxanthin-chlorophyll a-c binding protein, chloroplastic; Short=FCP; Flags: Precursor emb|CAA56944.1| fucoxanthin chlorophyll a/c protein [Odontella sinensis] emb|CAA56945.1| fucoxanthin chlorophyl a/c protein [Odontella sinensis] 2E-88 REVERSE	2e-88		109555	http://www.ncbi.nlm.nih.gov/Structure/cdd/cddsrv.cgi?uid=109555	NCBI_CDD/109555	pfam00504, Chloroa_b-bind, Chlorophyll A-B binding protein. 0,0000000000001 REVERSE	1e-13	REVERSE		gnl|To_Gass20100719_LK|49286 length=3877 numreads=81	contig_49286:2885-3588	0	BLASTN		gnl|To_proteome_3d|3d.g36041.t1	THAOC_36041	1-213_of_221_aa	1e-112	FORWARD				gnl|Thaps3_Gass3|chr_22	1e-108	gnl|Thaps3_Gass3|chr_22	chr_22:367876-368508	http://genome.jgi-psf.org/cgi-bin/browserLoad?db=Thaps3&position=chr_22:367876-368508	Thaps3/chr_22:367876-368508	1e-109	REVERSE		gnl|Fracy1_AllESTs_Tass|365_2_CCUX_EXTA	1e-106	gnl|Fracy1_Gass1|scaffold_36	scaffold_36:83680-84300	http://genome.jgi-psf.org/cgi-bin/browserLoad?db=Fracy1&position=scaffold_36:83680-84300	Fracy1/scaffold_36:83680-84300
223	gnl|To_Tass_Lars_20100201|00223	JP288312	653	47	129	1.7	8.35745		XP_002291696	http://www.ncbi.nlm.nih.gov/protein/XP_002291696?report=fasta&log$=seqview	NCBI_NR/XP_002291696	predicted protein [Thalassiosira pseudonana CCMP1335] gb|EED90547.1| predicted protein [Thalassiosira pseudonana CCMP1335] 2E-31 FORWARD	2e-31		118131	http://www.ncbi.nlm.nih.gov/Structure/cdd/cddsrv.cgi?uid=118131	NCBI_CDD/118131	pfam09595, Metaviral_G, Metaviral_G glycoprotein. This is a viral attachment glycoprotein from region G of metaviruses. It is high in serine and threonine suggesting it is highly glycosylated. 0.11 FORWARD	0.11	FORWARD		gnl|To_Gass20100719_LK|36732 length=3203 numreads=79	contig_36732:2194-2843	0	BLASTN		gnl|To_proteome_3d|3d.g22283.t1	THAOC_22283	281-471_of_472_aa	1e-108	FORWARD				gnl|Thaps3_Gass3|chr_8	2e-31	gnl|Thaps3_Gass3|chr_8	chr_8:83589-83798	http://genome.jgi-psf.org/cgi-bin/browserLoad?db=Thaps3&position=chr_8:83589-83798	Thaps3/chr_8:83589-83798	1e-31	FORWARD		gnl|Fracy1_Gass1|scaffold_1	2e-06	gnl|Fracy1_Gass1|scaffold_1	scaffold_1:3353889-3353969	http://genome.jgi-psf.org/cgi-bin/browserLoad?db=Fracy1&position=scaffold_1:3353889-3353969	Fracy1/scaffold_1:3353889-3353969
224	gnl|To_Tass_Lars_20100201|00224	JP288313	581	9	7	-0.3	0.0612265		XP_002293460	http://www.ncbi.nlm.nih.gov/protein/XP_002293460?report=fasta&log$=seqview	NCBI_NR/XP_002293460	predicted protein [Thalassiosira pseudonana CCMP1335] gb|EED89196.1| predicted protein [Thalassiosira pseudonana CCMP1335] 0,00000000000008 FORWARD	8e-14		48430	http://www.ncbi.nlm.nih.gov/Structure/cdd/cddsrv.cgi?uid=48430	NCBI_CDD/48430	cd03166, CD63_LEL, Tetraspanin, extracellular domain or large extracellular loop (LEL), CD63 family. Tetraspanins are trans-membrane proteins with 4 trans-membrane segments. Both the N- and C-termini lie on the intracellular side of the membrane. This alignment model spans the extracellular domain between the 3rd and 4th trans-membrane segment. Tetraspanins are involved in diverse processes and t…	0.59	REVERSE		gnl|To_Gass20100719_LK|16113 length=5182 numreads=130	contig_16113:3601-4162	0	BLASTN		gnl|To_proteome_3d|3d.g7068.t1	THAOC_07068	52-205_of_207_aa	4e-80	FORWARD				gnl|Thaps3_Gass3|chr_17	1e-16	gnl|Thaps3_Gass3|chr_17	chr_17:165128-165463	http://genome.jgi-psf.org/cgi-bin/browserLoad?db=Thaps3&position=chr_17:165128-165463	Thaps3/chr_17:165128-165463	9e-17	FORWARD		gnl|Fracy1_Gass1|scaffold_9	0.18	gnl|Fracy1_Gass1|scaffold_9	scaffold_9:2299595-2299654	http://genome.jgi-psf.org/cgi-bin/browserLoad?db=Fracy1&position=scaffold_9:2299595-2299654	Fracy1/scaffold_9:2299595-2299654
225	gnl|To_Tass_Lars_20100201|00225	JP288314	492	19	11	-0.7	0.495664		XP_002292149	http://www.ncbi.nlm.nih.gov/protein/XP_002292149?report=fasta&log$=seqview	NCBI_NR/XP_002292149	predicted protein [Thalassiosira pseudonana CCMP1335] gb|EED91000.1| predicted protein [Thalassiosira pseudonana CCMP1335] 2E-21 FORWARD	2e-21		118562	http://www.ncbi.nlm.nih.gov/Structure/cdd/cddsrv.cgi?uid=118562	NCBI_CDD/118562	pfam10033, ATG13, Autophagy-related protein 13. Members of this family of phosphoproteins are involved in cytoplasm to vacuole transport (Cvt), and more specifically in Cvt vesicle formation. They are probably involved in the switching machinery regulating the conversion between the Cvt pathway and autophagy. Finally, ATG13 is also required for glycogen storage. 0.040 REVERSE	0.04	REVERSE		gnl|To_Gass20100719_LK|48929 length=4332 numreads=138	contig_48929:3110-3600	0	BLASTN		gnl|To_proteome_3d|3d.g35562.t4	THAOC_35562	596-716_of_716_aa	2e-72	FORWARD				gnl|Thaps3_Gass3|chr_8	1e-26	gnl|Thaps3_Gass3|chr_8	chr_8:1199823-1199957	http://genome.jgi-psf.org/cgi-bin/browserLoad?db=Thaps3&position=chr_8:1199823-1199957	Thaps3/chr_8:1199823-1199957	8e-27	FORWARD		gnl|Fracy1_Gass1|scaffold_1	5e-05	gnl|Fracy1_Gass1|scaffold_1	scaffold_1:615531-615821	http://genome.jgi-psf.org/cgi-bin/browserLoad?db=Fracy1&position=scaffold_1:615531-615821	Fracy1/scaffold_1:615531-615821
226	gnl|To_Tass_Lars_20100201|00226	JP288315	568	6	10	0.7	0.206474		XP_002056562	http://www.ncbi.nlm.nih.gov/protein/XP_002056562?report=fasta&log$=seqview	NCBI_NR/XP_002056562	GJ11010 [Drosophila virilis] gb|EDW59674.1| GJ11010 [Drosophila virilis] 0.063 REVERSE	0.063			http://www.ncbi.nlm.nih.gov/Structure/cdd/cddsrv.cgi?uid=	NCBI_CDD/					gnl|To_Gass20100719_LK|21608 length=5770 numreads=281	contig_21608:3389-3637	1e-134	BLASTN		gnl|To_proteome_3d|3d.g19921.t1	THAOC_19921	134-216_of_249_aa	4e-29	FORWARD				gnl|Thaps3_Gass3|chr_5	0.11	gnl|Thaps3_Gass3|chr_5	chr_5:628168-628275	http://genome.jgi-psf.org/cgi-bin/browserLoad?db=Thaps3&position=chr_5:628168-628275	Thaps3/chr_5:628168-628275	0.066	REVERSE		gnl|Fracy1_AllESTs_Tass|70_0_CCUX4457.b1_CCUX_EXTA	0.17	gnl|Fracy1_Gass1|scaffold_19	scaffold_19:477688-477792	http://genome.jgi-psf.org/cgi-bin/browserLoad?db=Fracy1&position=scaffold_19:477688-477792	Fracy1/scaffold_19:477688-477792
227	gnl|To_Tass_Lars_20100201|00227	JP288316	744	45	66	0.5	0.800064		XP_001506662	http://www.ncbi.nlm.nih.gov/protein/XP_001506662?report=fasta&log$=seqview	NCBI_NR/XP_001506662	PREDICTED: similar to splicing coactivator subunit SRm300, partial [Ornithorhynchus anatinus] 0,0003 FORWARD	0.0003		118949	http://www.ncbi.nlm.nih.gov/Structure/cdd/cddsrv.cgi?uid=118949	NCBI_CDD/118949	pfam10428, SOG2, RAM signalling pathway protein. SOG2 proteins in Saccharomyces cerevisiae are involved in cell separation and cytokinesis. 0.17 FORWARD	0.17	FORWARD		gnl|To_Gass20100719_LK|47147 length=2055 numreads=51	contig_47147:348-624	1e-153	BLASTN		gnl|To_proteome_3d|3d.g33343.t1	THAOC_33343	1-124_of_124_aa	7e-62	FORWARD				gnl|Tp_AllESTs|JGI_CAAH3429.fwd	0.043	gnl|Thaps3_Gass3|chr_23	chr_23:279879-280058	http://genome.jgi-psf.org/cgi-bin/browserLoad?db=Thaps3&position=chr_23:279879-280058	Thaps3/chr_23:279879-280058	0.026	FORWARD		gnl|Fracy1_Gass1|scaffold_23	0.13	gnl|Fracy1_Gass1|scaffold_23	scaffold_23:738628-738774	http://genome.jgi-psf.org/cgi-bin/browserLoad?db=Fracy1&position=scaffold_23:738628-738774	Fracy1/scaffold_23:738628-738774
228	gnl|To_Tass_Lars_20100201|00228	JP288317	715	122	128	0	0.0146128		XP_002294210	http://www.ncbi.nlm.nih.gov/protein/XP_002294210?report=fasta&log$=seqview	NCBI_NR/XP_002294210	heat shock protein [Thalassiosira pseudonana CCMP1335] gb|EED88565.1| heat shock protein [Thalassiosira pseudonana CCMP1335] 4E-23 FORWARD	4e-23		107229	http://www.ncbi.nlm.nih.gov/Structure/cdd/cddsrv.cgi?uid=107229	NCBI_CDD/107229	cd06472, ACD_ScHsp26_like, Alpha crystallin domain (ACD) found in Saccharomyces cerevisiae (Sc) small heat shock protein (Hsp)26 and similar proteins. sHsps are molecular chaperones that suppress protein aggregation and protect against cell stress, and are generally active as large oligomers consisting of multiple subunits. ScHsp26 is temperature-regulated, it switches from an inactive to a chape…	3e-10	FORWARD		gnl|To_Gass20100719_LK|24819 length=12181 numreads=349	contig_24819:3298-4005	0	BLASTN		gnl|To_proteome_3d|3d.g8030.t1	THAOC_08030	68-278_of_278_aa	1e-111	FORWARD				gnl|Thaps3_Gass3|chr_15	2e-32	gnl|Thaps3_Gass3|chr_15	chr_15:309484-309750	http://genome.jgi-psf.org/cgi-bin/browserLoad?db=Thaps3&position=chr_15:309484-309750	Thaps3/chr_15:309484-309750	1e-32	FORWARD		gnl|Fracy1_Gass1|scaffold_64	0.011	gnl|Fracy1_Gass1|scaffold_64	scaffold_64:113975-114040	http://genome.jgi-psf.org/cgi-bin/browserLoad?db=Fracy1&position=scaffold_64:113975-114040	Fracy1/scaffold_64:113975-114040
229	gnl|To_Tass_Lars_20100201|00229	JP288318	1184	5	37	6.4	5.88008		ACA60909	http://www.ncbi.nlm.nih.gov/protein/ACA60909?report=fasta&log$=seqview	NCBI_NR/ACA60909	pol protein [Phaeodactylum tricornutum] 3E-28 FORWARD	3e-28			http://www.ncbi.nlm.nih.gov/Structure/cdd/cddsrv.cgi?uid=	NCBI_CDD/					gnl|To_Gass20100719_LK|18394 length=8959 numreads=1970	contig_18394:1056-2245	0	BLASTN		gnl|To_proteome_3d|3d.g575.t1	THAOC_00575	335-523_of_523_aa	1e-106	FORWARD				gnl|Thaps3_Gass3|chr_7	9e-83	gnl|Thaps3_Gass3|chr_7	chr_7:9534-9794	http://genome.jgi-psf.org/cgi-bin/browserLoad?db=Thaps3&position=chr_7:9534-9794	Thaps3/chr_7:9534-9794	5e-83	FORWARD		gnl|Fracy1_Gass1|scaffold_21	8e-40	gnl|Fracy1_Gass1|scaffold_21	scaffold_21:96688-96969	http://genome.jgi-psf.org/cgi-bin/browserLoad?db=Fracy1&position=scaffold_21:96688-96969	Fracy1/scaffold_21:96688-96969
230	gnl|To_Tass_Lars_20100201|00230	JP288319	1582	10	88	7.8	15.2192		XP_002288646	http://www.ncbi.nlm.nih.gov/protein/XP_002288646?report=fasta&log$=seqview	NCBI_NR/XP_002288646	predicted protein [Thalassiosira pseudonana CCMP1335] gb|EED94082.1| predicted protein [Thalassiosira pseudonana CCMP1335] 0,00000000005 REVERSE	5e-11		111369	http://www.ncbi.nlm.nih.gov/Structure/cdd/cddsrv.cgi?uid=111369	NCBI_CDD/111369	pfam02463, SMC_N, RecF/RecN/SMC N terminal domain. This domain is found at the N terminus of SMC proteins. The SMC (structural maintenance of chromosomes) superfamily proteins have ATP-binding domains at the N- and C-termini, and two extended coiled-coil domains separated by a hinge in the middle. The eukaryotic SMC proteins form two kind of heterodimers: the SMC1/SMC3 and the SMC2/SMC4 types. Th…	0.054	REVERSE		gnl|To_Gass20100719_LK|19995 length=2293 numreads=43	contig_19995:863-1832	0	BLASTN		gnl|To_proteome_3d|3d.g17936.t1	THAOC_17936	29-505_of_505_aa	0	REVERSE				gnl|Tp_AllESTs|JGI_CAAI9095.fwd	3e-07	gnl|Thaps3_Gass3|chr_3	chr_3:66889-67029	http://genome.jgi-psf.org/cgi-bin/browserLoad?db=Thaps3&position=chr_3:66889-67029	Thaps3/chr_3:66889-67029	0.0001	REVERSE		gnl|Fracy1_Gass1|scaffold_22	0.055	gnl|Fracy1_Gass1|scaffold_22	scaffold_22:273964-274080	http://genome.jgi-psf.org/cgi-bin/browserLoad?db=Fracy1&position=scaffold_22:273964-274080	Fracy1/scaffold_22:273964-274080
231	gnl|To_Tass_Lars_20100201|00231	JP288320	2272	42	159	2.8	15.3798		XP_002288245	http://www.ncbi.nlm.nih.gov/protein/XP_002288245?report=fasta&log$=seqview	NCBI_NR/XP_002288245	member of the HSP104/clp superfamily [Thalassiosira pseudonana CCMP1335] gb|EED93681.1| member of the HSP104/clp superfamily [Thalassiosira pseudonana CCMP1335] 0.0 FORWARD	0		104884	http://www.ncbi.nlm.nih.gov/Structure/cdd/cddsrv.cgi?uid=104884	NCBI_CDD/104884	PRK10865, PRK10865, protein disaggregation chaperone; Provisional. 1E-177 FORWARD	1e-177	FORWARD		gnl|To_Gass20100719_LK|47101 length=12209 numreads=304	contig_47101:5798-7994	0	BLASTN		gnl|To_proteome_3d|3d.g33303.t1	THAOC_33303	253-924_of_924_aa	0	FORWARD				gnl|Thaps3_Gass3|chr_3	0	gnl|Thaps3_Gass3|chr_3	chr_3:565642-566649	http://genome.jgi-psf.org/cgi-bin/browserLoad?db=Thaps3&position=chr_3:565642-566649	Thaps3/chr_3:565642-566649	0	FORWARD		gnl|Fracy1_Gass1|scaffold_19	1e-159	gnl|Fracy1_Gass1|scaffold_19	scaffold_19:848921-849502	http://genome.jgi-psf.org/cgi-bin/browserLoad?db=Fracy1&position=scaffold_19:848921-849502	Fracy1/scaffold_19:848921-849502
232	gnl|To_Tass_Lars_20100201|00232	JP288321	325	36	3	-11	7.25624		XP_001062938	http://www.ncbi.nlm.nih.gov/protein/XP_001062938?report=fasta&log$=seqview	NCBI_NR/XP_001062938	PREDICTED: hypothetical protein [Rattus norvegicus] 0.27 REVERSE	0.27		101626	http://www.ncbi.nlm.nih.gov/Structure/cdd/cddsrv.cgi?uid=101626	NCBI_CDD/101626	PRK05093, argD, bifunctional N-succinyldiaminopimelate- aminotransferase/acetylornithine transaminase protein; Reviewed. 0.097 FORWARD	0.097	FORWARD		gnl|To_Gass20100719_LK|48205 length=14067 numreads=326	contig_48205:9870-10188	1e-174	BLASTN		gnl|To_proteome_3d|3d.g28338.t1	THAOC_28338	39-99_of_99_aa	8e-27	REVERSE				gnl|Thaps3_Gass3|chr_10	0.09	gnl|Thaps3_Gass3|chr_10	chr_10:478824-478952	http://genome.jgi-psf.org/cgi-bin/browserLoad?db=Thaps3&position=chr_10:478824-478952	Thaps3/chr_10:478824-478952	0.055	REVERSE		gnl|Fracy1_Gass1|scaffold_2	0.017	gnl|Fracy1_Gass1|scaffold_2	scaffold_2:3404716-3404820	http://genome.jgi-psf.org/cgi-bin/browserLoad?db=Fracy1&position=scaffold_2:3404716-3404820	Fracy1/scaffold_2:3404716-3404820
233	gnl|To_Tass_Lars_20100201|00233	JP288322	366	12	23	0.9	0.727738		XP_001445575	http://www.ncbi.nlm.nih.gov/protein/XP_001445575?report=fasta&log$=seqview	NCBI_NR/XP_001445575	hypothetical protein [Paramecium tetraurelia strain d4-2] emb|CAK78178.1| unnamed protein product [Paramecium tetraurelia] 0,0007 FORWARD	0.0007		47983	http://www.ncbi.nlm.nih.gov/Structure/cdd/cddsrv.cgi?uid=47983	NCBI_CDD/47983	smart00714, LITAF, Possible membrane-associated motif in LPS-induced tumor necrosis factor alpha factor (LITAF), also known as PIG7, and other animal proteins. . 0.005 FORWARD	0.005	FORWARD		gnl|To_Gass20100719_LK|10008 length=3095 numreads=46	contig_10008:1431-1749	1e-172	BLASTN		gnl|To_proteome_3d|3d.g9822.t4	THAOC_09822	305-318_of_319_aa	0.017	FORWARD				gnl|Thaps3_Gass3|chr_7	0.0005	gnl|Thaps3_Gass3|chr_7	chr_7:862678-862740	http://genome.jgi-psf.org/cgi-bin/browserLoad?db=Thaps3&position=chr_7:862678-862740	Thaps3/chr_7:862678-862740	0.0003	FORWARD		gnl|Fracy1_Gass1|scaffold_8	6e-05	gnl|Fracy1_Gass1|scaffold_8	scaffold_8:2167281-2167427	http://genome.jgi-psf.org/cgi-bin/browserLoad?db=Fracy1&position=scaffold_8:2167281-2167427	Fracy1/scaffold_8:2167281-2167427
234	gnl|To_Tass_Lars_20100201|00234	JP288323	1828	69	144	1.1	5.6146		XP_451763	http://www.ncbi.nlm.nih.gov/protein/XP_451763?report=fasta&log$=seqview	NCBI_NR/XP_451763	unnamed protein product [Kluyveromyces lactis] emb|CAH02156.1| KLLA0B05137p [Kluyveromyces lactis] 0,0000000000000009 FORWARD	9e-16		72975	http://www.ncbi.nlm.nih.gov/Structure/cdd/cddsrv.cgi?uid=72975	NCBI_CDD/72975	cd03216, ABC_Carb_Monos_I, This family represents the domain I of the carbohydrate uptake proteins that transport only monosaccharides (Monos). The Carb_Monos family is involved in the uptake of monosaccharides, such as pentoses (such as xylose, arabinose, and ribose) and hexoses (such as xylose, arabinose, and ribose), that cannot be broken down to simple sugars by hydrolysis. Pentoses include x…	0.003	FORWARD		gnl|To_Gass20100719_LK|27484 length=10546 numreads=1143	contig_27484:9172-9811	0	BLASTN		gnl|To_proteome_3d|3d.g22097.t18	THAOC_22097	1537-2043_of_2043_aa	0	FORWARD				gnl|Thaps3_Gass3|chr_2	1e-08	gnl|Thaps3_Gass3|chr_2	chr_2:1566523-1566693	http://genome.jgi-psf.org/cgi-bin/browserLoad?db=Thaps3&position=chr_2:1566523-1566693	Thaps3/chr_2:1566523-1566693	7e-09	FORWARD		gnl|Fracy1_Gass1|scaffold_5	2e-32	gnl|Fracy1_Gass1|scaffold_5	scaffold_5:642757-642996	http://genome.jgi-psf.org/cgi-bin/browserLoad?db=Fracy1&position=scaffold_5:642757-642996	Fracy1/scaffold_5:642757-642996
235	gnl|To_Tass_Lars_20100201|00235	JP288324	371	0	4	Inf	1.19098			http://www.ncbi.nlm.nih.gov/protein/?report=fasta&log$=seqview	NCBI_NR/				113470	http://www.ncbi.nlm.nih.gov/Structure/cdd/cddsrv.cgi?uid=113470	NCBI_CDD/113470	pfam04702, Vicilin_N, Vicilin N terminal region. This region is found in plant seed storage proteins, N-terminal to the Cupin domain (pfam00190). In Macadamia integrifolia, this region is processed into peptides of approximately 50 amino acids containing a C-X-X-X-C-(10-12)X-C-X-X-X-C motif. These peptides exhibit antimicrobial activity in vitro. 0.14 FORWARD	0.14	FORWARD		gnl|To_Gass20100719_LK|19044 length=12642 numreads=375	contig_19044:5697-6067	1e-164	BLASTN		gnl|To_proteome_3d|3d.g16944.t5	THAOC_16944	1538-1660_of_2405_aa	4e-67	FORWARD				gnl|Thaps3_Gass3|chr_13	0.4	gnl|Thaps3_Gass3|chr_13	chr_13:523669-523758	http://genome.jgi-psf.org/cgi-bin/browserLoad?db=Thaps3&position=chr_13:523669-523758	Thaps3/chr_13:523669-523758	0.24	FORWARD		gnl|Fracy1_Gass1|scaffold_8	0.18	gnl|Fracy1_Gass1|scaffold_8	scaffold_8:2422755-2422853	http://genome.jgi-psf.org/cgi-bin/browserLoad?db=Fracy1&position=scaffold_8:2422755-2422853	Fracy1/scaffold_8:2422755-2422853
236	gnl|To_Tass_Lars_20100201|00236	JP288325	2243	12	120	9	21.9175		XP_002292362	http://www.ncbi.nlm.nih.gov/protein/XP_002292362?report=fasta&log$=seqview	NCBI_NR/XP_002292362	predicted protein [Thalassiosira pseudonana CCMP1335] gb|EED90337.1| predicted protein [Thalassiosira pseudonana CCMP1335] 5E-22 FORWARD	5e-22		100640	http://www.ncbi.nlm.nih.gov/Structure/cdd/cddsrv.cgi?uid=100640	NCBI_CDD/100640	PRK00708, PRK00708, sec-independent translocase; Provisional. 0.027 FORWARD	0.027	FORWARD		gnl|To_Gass20100719_LK|19044 length=12642 numreads=375	contig_19044:6107-6591	0	BLASTN		gnl|To_proteome_3d|3d.g16944.t5	THAOC_16944	1680-2328_of_2405_aa	0	FORWARD				gnl|Tp_AllESTs|JGI_CAAI7846.fwd	2e-19	gnl|Thaps3_Gass3|BD_35_67	BD_35_67:15467-15553	http://genome.jgi-psf.org/cgi-bin/browserLoad?db=Thaps3&position=BD_35_67:15467-15553	Thaps3/BD_35_67:15467-15553	9e-08	FORWARD		gnl|Fracy1_Gass1|scaffold_15	4e-11	gnl|Fracy1_Gass1|scaffold_15	scaffold_15:452795-452974	http://genome.jgi-psf.org/cgi-bin/browserLoad?db=Fracy1&position=scaffold_15:452795-452974	Fracy1/scaffold_15:452795-452974
237	gnl|To_Tass_Lars_20100201|00237	JP288326	961	21	75	2.6	6.82013		XP_002286950	http://www.ncbi.nlm.nih.gov/protein/XP_002286950?report=fasta&log$=seqview	NCBI_NR/XP_002286950	predicted protein [Thalassiosira pseudonana CCMP1335] gb|EED96591.1| predicted protein [Thalassiosira pseudonana CCMP1335] 0,0000001 FORWARD	1e-07		102240	http://www.ncbi.nlm.nih.gov/Structure/cdd/cddsrv.cgi?uid=102240	NCBI_CDD/102240	PRK06190, PRK06190, enoyl-CoA hydratase; Provisional. 0.19 REVERSE	0.19	REVERSE		gnl|To_Gass20100719_LK|21840 length=4398 numreads=108	contig_21840:2746-3102	0	BLASTN		gnl|To_proteome_3d|3d.g29771.t3	THAOC_29771	91-368_of_368_aa	1e-161	FORWARD				gnl|Thaps3_Gass3|chr_1	2e-10	gnl|Thaps3_Gass3|chr_1	chr_1:2267509-2267805	http://genome.jgi-psf.org/cgi-bin/browserLoad?db=Thaps3&position=chr_1:2267509-2267805	Thaps3/chr_1:2267509-2267805	1e-10	FORWARD		gnl|Fracy1_Gass1|scaffold_5	0.24	gnl|Fracy1_Gass1|scaffold_5	scaffold_5:1852627-1852827	http://genome.jgi-psf.org/cgi-bin/browserLoad?db=Fracy1&position=scaffold_5:1852627-1852827	Fracy1/scaffold_5:1852627-1852827
238	gnl|To_Tass_Lars_20100201|00238	JP288327	631	1912	872	-1.2	89.9089		XP_001895031	http://www.ncbi.nlm.nih.gov/protein/XP_001895031?report=fasta&log$=seqview	NCBI_NR/XP_001895031	hypothetical protein Bm1_17870 [Brugia malayi] gb|EDP36122.1| hypothetical protein Bm1_17870 [Brugia malayi] 0,00000000006 FORWARD	6e-11		100422	http://www.ncbi.nlm.nih.gov/Structure/cdd/cddsrv.cgi?uid=100422	NCBI_CDD/100422	PRK00174, PRK00174, acetyl-CoA synthetase; Provisional. 0.51 FORWARD	0.51	FORWARD		gnl|To_Gass20100719_LK|25742 length=11430 numreads=8974	contig_25742:4747-5358	0	BLASTN		gnl|To_proteome_3d|3d.g21437.t1	THAOC_21437	1-45_of_69_aa	6e-20	REVERSE				gnl|Thaps3_Gass3|chr_17	1e-109	gnl|Thaps3_Gass3|chr_17	chr_17:651230-651655	http://genome.jgi-psf.org/cgi-bin/browserLoad?db=Thaps3&position=chr_17:651230-651655	Thaps3/chr_17:651230-651655	1e-110	FORWARD		gnl|Fracy1_Gass1|scaffold_78	2e-96	gnl|Fracy1_Gass1|scaffold_78	scaffold_78:93679-94014	http://genome.jgi-psf.org/cgi-bin/browserLoad?db=Fracy1&position=scaffold_78:93679-94014	Fracy1/scaffold_78:93679-94014
239	gnl|To_Tass_Lars_20100201|00239	JP288328	245	1	1	0	2.5052e-05		AAY66614	http://www.ncbi.nlm.nih.gov/protein/AAY66614?report=fasta&log$=seqview	NCBI_NR/AAY66614	putative secreted protein [Ixodes scapularis] gb|EEC05527.1| secreted protein [Ixodes scapularis] 0.005 REVERSE	0.005			http://www.ncbi.nlm.nih.gov/Structure/cdd/cddsrv.cgi?uid=	NCBI_CDD/					gnl|To_Gass20100719_LK|25742 length=11430 numreads=8974	contig_25742:4747-4971	1e-122	BLASTN										gnl|Thaps3_Gass3|chr_17	1e-28	gnl|Thaps3_Gass3|chr_17	chr_17:651121-651243	http://genome.jgi-psf.org/cgi-bin/browserLoad?db=Thaps3&position=chr_17:651121-651243	Thaps3/chr_17:651121-651243	3e-28	FORWARD		gnl|Fracy1_Gass1|scaffold_14	5e-25	gnl|Fracy1_Gass1|scaffold_14	scaffold_14:34147-34257	http://genome.jgi-psf.org/cgi-bin/browserLoad?db=Fracy1&position=scaffold_14:34147-34257	Fracy1/scaffold_14:34147-34257
240	gnl|To_Tass_Lars_20100201|00240	JP288329	1063	121	170	0.4	1.64223		XP_002289100	http://www.ncbi.nlm.nih.gov/protein/XP_002289100?report=fasta&log$=seqview	NCBI_NR/XP_002289100	predicted protein [Thalassiosira pseudonana CCMP1335] gb|EED94536.1| predicted protein [Thalassiosira pseudonana CCMP1335] 1E-105 FORWARD	1e-105		30949	http://www.ncbi.nlm.nih.gov/Structure/cdd/cddsrv.cgi?uid=30949	NCBI_CDD/30949	COG0604, Qor, NADPH:quinone reductase and related Zn-dependent oxidoreductases [Energy production and conversion / General function prediction only]. 0,0000000000001 FORWARD	1e-13	FORWARD		gnl|To_Gass20100719_LK|23301 length=1706 numreads=11	contig_23301:513-1363	0	BLASTN		gnl|To_proteome_3d|3d.g20341.t1	THAOC_20341	93-391_of_391_aa	1e-171	FORWARD				gnl|Thaps3_Gass3|chr_3	1e-81	gnl|Thaps3_Gass3|chr_3	chr_3:2340966-2341343	http://genome.jgi-psf.org/cgi-bin/browserLoad?db=Thaps3&position=chr_3:2340966-2341343	Thaps3/chr_3:2340966-2341343	8e-82	FORWARD		gnl|Fracy1_Gass1|scaffold_24	6e-68	gnl|Fracy1_Gass1|scaffold_24	scaffold_24:569143-569346	http://genome.jgi-psf.org/cgi-bin/browserLoad?db=Fracy1&position=scaffold_24:569143-569346	Fracy1/scaffold_24:569143-569346
241	gnl|To_Tass_Lars_20100201|00241	JP288330	270	1	1	0	2.5052e-05		YP_001677538	http://www.ncbi.nlm.nih.gov/protein/YP_001677538?report=fasta&log$=seqview	NCBI_NR/YP_001677538	hydrogenase expression/formation protein HypE [Francisella philomiragia subsp. philomiragia ATCC 25017] gb|ABZ87037.1| hydrogenase expression/formation protein HypE [Francisella philomiragia subsp. philomiragia ATCC 25017] 0.12 REVERSE	0.12			http://www.ncbi.nlm.nih.gov/Structure/cdd/cddsrv.cgi?uid=	NCBI_CDD/					gnl|To_Gass20100719_LK|32120 length=472 numreads=3	contig_32120:119-373	1e-142	BLASTN		gnl|To_proteome_3d|3d.g23735.t2	THAOC_23735	20-81_of_111_aa	8e-29	FORWARD				gnl|Thaps3_Gass3|chr_1	0.0002	gnl|Thaps3_Gass3|chr_1	chr_1:2954459-2954563	http://genome.jgi-psf.org/cgi-bin/browserLoad?db=Thaps3&position=chr_1:2954459-2954563	Thaps3/chr_1:2954459-2954563	0.0001	FORWARD		gnl|Fracy1_Gass1|scaffold_1	7e-06	gnl|Fracy1_Gass1|scaffold_1	scaffold_1:2988909-2989016	http://genome.jgi-psf.org/cgi-bin/browserLoad?db=Fracy1&position=scaffold_1:2988909-2989016	Fracy1/scaffold_1:2988909-2989016
242	gnl|To_Tass_Lars_20100201|00242		114	3	0	-Inf	0.913023			http://www.ncbi.nlm.nih.gov/protein/?report=fasta&log$=seqview	NCBI_NR/					http://www.ncbi.nlm.nih.gov/Structure/cdd/cddsrv.cgi?uid=	NCBI_CDD/					gnl|To_Gass20100719_LK|2952 length=6613 numreads=153	contig_2952:1569-1677	6e-56	BLASTN										gnl|Thaps3_Gass3|chr_5	0.56	gnl|Thaps3_Gass3|chr_5	chr_5:1409899-1409931	http://genome.jgi-psf.org/cgi-bin/browserLoad?db=Thaps3&position=chr_5:1409899-1409931	Thaps3/chr_5:1409899-1409931	0.32	FORWARD		gnl|Fracy1_Gass1|scaffold_2	0.13	gnl|Fracy1_Gass1|scaffold_2	scaffold_2:2651671-2651760	http://genome.jgi-psf.org/cgi-bin/browserLoad?db=Fracy1&position=scaffold_2:2651671-2651760	Fracy1/scaffold_2:2651671-2651760
243	gnl|To_Tass_Lars_20100201|00243	JP288331	333	22	7	-2.1	1.81915		XP_002183753	http://www.ncbi.nlm.nih.gov/protein/XP_002183753?report=fasta&log$=seqview	NCBI_NR/XP_002183753	proteinase inhibitor [Phaeodactylum tricornutum CCAP 1055/1] gb|EEC44935.1| proteinase inhibitor [Phaeodactylum tricornutum CCAP 1055/1] 0,000008 FORWARD	8e-06		109341	http://www.ncbi.nlm.nih.gov/Structure/cdd/cddsrv.cgi?uid=109341	NCBI_CDD/109341	pfam00280, potato_inhibit, Potato inhibitor I family. 0.005 FORWARD	0.005	FORWARD		gnl|To_Gass20100719_LK|42758 length=5379 numreads=131	contig_42758:3601-3854	1e-135	BLASTN		gnl|To_proteome_3d|3d.g29722.t1	THAOC_29722	176-198_of_198_aa	2e-06	FORWARD				gnl|Tp_AllESTs|JGI_XZD5755.fwd	5e-06	gnl|Thaps3_Gass3|chr_17	chr_17:77719-77838	http://genome.jgi-psf.org/cgi-bin/browserLoad?db=Thaps3&position=chr_17:77719-77838	Thaps3/chr_17:77719-77838	3e-06	FORWARD		gnl|Fracy1_Gass1|scaffold_78	0.15	gnl|Fracy1_Gass1|scaffold_78	scaffold_78:141393-141482	http://genome.jgi-psf.org/cgi-bin/browserLoad?db=Fracy1&position=scaffold_78:141393-141482	Fracy1/scaffold_78:141393-141482
244	gnl|To_Tass_Lars_20100201|00244	JP288332	1375	9	12	0.3	0.0837498		XP_001235770	http://www.ncbi.nlm.nih.gov/protein/XP_001235770?report=fasta&log$=seqview	NCBI_NR/XP_001235770	PREDICTED: hypothetical protein, partial [Gallus gallus] 0.010 FORWARD	0.01		109799	http://www.ncbi.nlm.nih.gov/Structure/cdd/cddsrv.cgi?uid=109799	NCBI_CDD/109799	pfam00756, Esterase, Putative esterase. This family contains Esterase D. However it is not clear if all members of the family have the same function. This family is related to the pfam00135 family. 0.50 REVERSE	0.5	REVERSE		gnl|To_Gass20100719_LK|35679 length=1751 numreads=166	contig_35679:200-886	0	BLASTN		gnl|To_proteome_3d|3d.g16863.t1	THAOC_16863	1-104_of_129_aa	1e-56	FORWARD				gnl|Thaps3_Gass3|chr_1	0.12	gnl|Thaps3_Gass3|chr_1	chr_1:2147991-2148119	http://genome.jgi-psf.org/cgi-bin/browserLoad?db=Thaps3&position=chr_1:2147991-2148119	Thaps3/chr_1:2147991-2148119	0.071	REVERSE		gnl|Fracy1_Gass1|scaffold_5	0.04	gnl|Fracy1_Gass1|scaffold_5	scaffold_5:2427900-2427998	http://genome.jgi-psf.org/cgi-bin/browserLoad?db=Fracy1&position=scaffold_5:2427900-2427998	Fracy1/scaffold_5:2427900-2427998
245	gnl|To_Tass_Lars_20100201|00245	JP288333	453	33	32	0	0.00745354		XP_002288806	http://www.ncbi.nlm.nih.gov/protein/XP_002288806?report=fasta&log$=seqview	NCBI_NR/XP_002288806	predicted protein [Thalassiosira pseudonana CCMP1335] gb|EED94242.1| predicted protein [Thalassiosira pseudonana CCMP1335] 0,0000000000000002 FORWARD	2e-16		115804	http://www.ncbi.nlm.nih.gov/Structure/cdd/cddsrv.cgi?uid=115804	NCBI_CDD/115804	pfam07174, FAP, Fibronectin-attachment protein (FAP). This family contains bacterial fibronectin-attachment proteins (FAP). Family members are rich in alanine and proline, are approximately 300 long, and seem to be restricted to mycobacteria. These proteins contain a fibronectin-binding motif that allows mycobacteria to bind to fibronectin in the extracellular matrix. 0,00009 REVERSE	9e-05	REVERSE		gnl|To_Gass20100719_LK|16315 length=6624 numreads=132	contig_16315:5288-5739	0	BLASTN		gnl|To_proteome_3d|3d.g13951.t1	THAOC_13951	625-703_of_703_aa	3e-38	FORWARD				gnl|Thaps3_Gass3|chr_3	1e-19	gnl|Thaps3_Gass3|chr_3	chr_3:868339-868485	http://genome.jgi-psf.org/cgi-bin/browserLoad?db=Thaps3&position=chr_3:868339-868485	Thaps3/chr_3:868339-868485	6e-20	FORWARD		gnl|Fracy1_AllESTs_Tass|2752_1_CCUX_EXTA	4e-10	gnl|Fracy1_Gass1|scaffold_4	scaffold_4:762356-762493	http://genome.jgi-psf.org/cgi-bin/browserLoad?db=Fracy1&position=scaffold_4:762356-762493	Fracy1/scaffold_4:762356-762493
246	gnl|To_Tass_Lars_20100201|00246	JP288334	364	0	3	Inf	0.893232		XP_002286777	http://www.ncbi.nlm.nih.gov/protein/XP_002286777?report=fasta&log$=seqview	NCBI_NR/XP_002286777	predicted protein [Thalassiosira pseudonana CCMP1335] gb|EED96418.1| predicted protein [Thalassiosira pseudonana CCMP1335] 0.001 FORWARD	0.001		104199	http://www.ncbi.nlm.nih.gov/Structure/cdd/cddsrv.cgi?uid=104199	NCBI_CDD/104199	PRK09863, PRK09863, putative frv operon regulatory protein; Provisional. 0.29 REVERSE	0.29	REVERSE		gnl|To_Gass20100719_LK|44746 length=5167 numreads=133	contig_44746:1665-1894	1e-123	BLASTN		gnl|To_proteome_3d|3d.g30892.t1	THAOC_30892	934-1008_of_1008_aa	3e-20	FORWARD				gnl|Thaps3_Gass3|chr_1	4e-05	gnl|Thaps3_Gass3|chr_1	chr_1:1381257-1381364	http://genome.jgi-psf.org/cgi-bin/browserLoad?db=Thaps3&position=chr_1:1381257-1381364	Thaps3/chr_1:1381257-1381364	2e-05	FORWARD		gnl|Fracy1_Gass1|scaffold_2	0.17	gnl|Fracy1_Gass1|scaffold_2	scaffold_2:3124768-3124908	http://genome.jgi-psf.org/cgi-bin/browserLoad?db=Fracy1&position=scaffold_2:3124768-3124908	Fracy1/scaffold_2:3124768-3124908
247	gnl|To_Tass_Lars_20100201|00247	JP288335	480	5	4	-0.3	0.0275886		XP_002294235	http://www.ncbi.nlm.nih.gov/protein/XP_002294235?report=fasta&log$=seqview	NCBI_NR/XP_002294235	predicted protein [Thalassiosira pseudonana CCMP1335] gb|EED88590.1| predicted protein [Thalassiosira pseudonana CCMP1335] 0,000000000007 FORWARD	7e-12			http://www.ncbi.nlm.nih.gov/Structure/cdd/cddsrv.cgi?uid=	NCBI_CDD/					gnl|To_Gass20100719_LK|13640 length=375 numreads=6	contig_13640:16-278	1e-142	BLASTN		gnl|To_proteome_3d|3d.g36293.t1	THAOC_36293	308-360_of_395_aa	2e-20	FORWARD				gnl|Thaps3_Gass3|chr_15	6e-20	gnl|Thaps3_Gass3|chr_15	chr_15:496571-496702	http://genome.jgi-psf.org/cgi-bin/browserLoad?db=Thaps3&position=chr_15:496571-496702	Thaps3/chr_15:496571-496702	4e-20	FORWARD		gnl|Fracy1_AllESTs_Tass|0_0_EXTA2166.b0_CCUX_EXTA	3e-12	gnl|Fracy1_Gass1|scaffold_13	scaffold_13:454787-454912	http://genome.jgi-psf.org/cgi-bin/browserLoad?db=Fracy1&position=scaffold_13:454787-454912	Fracy1/scaffold_13:454787-454912
248	gnl|To_Tass_Lars_20100201|00248	JP288336	935	17	9	-0.9	0.570001			http://www.ncbi.nlm.nih.gov/protein/?report=fasta&log$=seqview	NCBI_NR/					http://www.ncbi.nlm.nih.gov/Structure/cdd/cddsrv.cgi?uid=	NCBI_CDD/					gnl|To_Gass20100719_LK|34916 length=3487 numreads=194	contig_34916:812-1739	0	BLASTN		gnl|To_proteome_3d|3d.g30520.t3	THAOC_30520	28-57_of_209_aa	2e-10	REVERSE				gnl|Tp_AllESTs|JGI_CAAI8410.fwd	0.41	gnl|Thaps3_Gass3|chr_3	chr_3:451970-452089	http://genome.jgi-psf.org/cgi-bin/browserLoad?db=Thaps3&position=chr_3:451970-452089	Thaps3/chr_3:451970-452089	0.6	FORWARD						http://genome.jgi-psf.org/cgi-bin/browserLoad?db=Fracy1&position=	Fracy1/
249	gnl|To_Tass_Lars_20100201|00249	JP288337	1690	7	47	5.7	7.07938			http://www.ncbi.nlm.nih.gov/protein/?report=fasta&log$=seqview	NCBI_NR/				111563	http://www.ncbi.nlm.nih.gov/Structure/cdd/cddsrv.cgi?uid=111563	NCBI_CDD/111563	pfam02677, DUF208, Uncharacterized BCR, COG1636. 0.83 FORWARD	0.83	FORWARD		gnl|To_Gass20100719_LK|19044 length=12642 numreads=375	contig_19044:3095-4242	0	BLASTN		gnl|To_proteome_3d|3d.g16944.t4	THAOC_16944	883-1333_of_2428_aa	0	FORWARD				gnl|Thaps3_Gass3|chr_15	0.19	gnl|Thaps3_Gass3|chr_15	chr_15:374984-375073	http://genome.jgi-psf.org/cgi-bin/browserLoad?db=Thaps3&position=chr_15:374984-375073	Thaps3/chr_15:374984-375073	0.86	REVERSE		gnl|Fracy1_Gass1|scaffold_37	0.75	gnl|Fracy1_Gass1|scaffold_37	scaffold_37:411046-411156	http://genome.jgi-psf.org/cgi-bin/browserLoad?db=Fracy1&position=scaffold_37:411046-411156	Fracy1/scaffold_37:411046-411156
250	gnl|To_Tass_Lars_20100201|00250	JP288338	209	5	0	-Inf	1.52171			http://www.ncbi.nlm.nih.gov/protein/?report=fasta&log$=seqview	NCBI_NR/					http://www.ncbi.nlm.nih.gov/Structure/cdd/cddsrv.cgi?uid=	NCBI_CDD/					gnl|To_Gass20100719_LK|25306 length=10883 numreads=282	contig_25306:6653-6856	1e-112	BLASTN										gnl|Thaps3_Gass3|chr_5	0.18	gnl|Thaps3_Gass3|chr_5	chr_5:1436702-1436740	http://genome.jgi-psf.org/cgi-bin/browserLoad?db=Thaps3&position=chr_5:1436702-1436740	Thaps3/chr_5:1436702-1436740	0.11	FORWARD		gnl|Fracy1_AllESTs_Tass|2342_1_CCUX_EXTA	0.98	gnl|Fracy1_Gass1|scaffold_52	scaffold_52:384909-384947	http://genome.jgi-psf.org/cgi-bin/browserLoad?db=Fracy1&position=scaffold_52:384909-384947	Fracy1/scaffold_52:384909-384947
251	gnl|To_Tass_Lars_20100201|00251	JP288339	1074	288	143	-1	11.286		XP_001269594	http://www.ncbi.nlm.nih.gov/protein/XP_001269594?report=fasta&log$=seqview	NCBI_NR/XP_001269594	hypothetical protein ACLA_028940 [Aspergillus clavatus NRRL 1] gb|EAW08168.1| hypothetical protein ACLA_028940 [Aspergillus clavatus NRRL 1] 3E-23 REVERSE	3e-23		31521	http://www.ncbi.nlm.nih.gov/Structure/cdd/cddsrv.cgi?uid=31521	NCBI_CDD/31521	COG1330, RecC, Exonuclease V gamma subunit [DNA replication, recombination, and repair]. 0.13 REVERSE	0.13	REVERSE		gnl|To_Gass20100719_LK|25742 length=11430 numreads=8974	contig_25742:6938-7600	0	BLASTN		gnl|To_proteome_3d|3d.g20448.t1	THAOC_20448	1-72_of_72_aa	1e-37	FORWARD				gnl|Thaps3_Gass3|chr_17	1e-118	gnl|Thaps3_Gass3|chr_17	chr_17:652413-652880	http://genome.jgi-psf.org/cgi-bin/browserLoad?db=Thaps3&position=chr_17:652413-652880	Thaps3/chr_17:652413-652880	1e-118	REVERSE		gnl|Fracy1_Gass1|scaffold_78	6e-92	gnl|Fracy1_Gass1|scaffold_78	scaffold_78:102735-103052	http://genome.jgi-psf.org/cgi-bin/browserLoad?db=Fracy1&position=scaffold_78:102735-103052	Fracy1/scaffold_78:102735-103052
252	gnl|To_Tass_Lars_20100201|00252	JP288340	224	1	4	3	0.408707		AAL31950	http://www.ncbi.nlm.nih.gov/protein/AAL31950?report=fasta&log$=seqview	NCBI_NR/AAL31950	CDH1-D [Gallus gallus] 0.093 FORWARD	0.093			http://www.ncbi.nlm.nih.gov/Structure/cdd/cddsrv.cgi?uid=	NCBI_CDD/					gnl|To_Gass20100719_LK|25742 length=11430 numreads=8974	contig_25742:6110-6331	1e-114	BLASTN		gnl|To_proteome_3d|3d.g21439.t1	THAOC_21439	1-18_of_75_aa	0.0007	FORWARD				gnl|Thaps3_Gass3|chr_17	2e-34	gnl|Thaps3_Gass3|chr_17	chr_17:652409-652483	http://genome.jgi-psf.org/cgi-bin/browserLoad?db=Thaps3&position=chr_17:652409-652483	Thaps3/chr_17:652409-652483	1e-34	REVERSE		gnl|Fracy1_Gass1|scaffold_14	1e-22	gnl|Fracy1_Gass1|scaffold_14	scaffold_14:35568-35645	http://genome.jgi-psf.org/cgi-bin/browserLoad?db=Fracy1&position=scaffold_14:35568-35645	Fracy1/scaffold_14:35568-35645
253	gnl|To_Tass_Lars_20100201|00253	JP288341	532	11	15	0.4	0.121293		XP_002293304	http://www.ncbi.nlm.nih.gov/protein/XP_002293304?report=fasta&log$=seqview	NCBI_NR/XP_002293304	predicted protein [Thalassiosira pseudonana CCMP1335] gb|EED89040.1| predicted protein [Thalassiosira pseudonana CCMP1335] 2E-23 FORWARD	2e-23		113739	http://www.ncbi.nlm.nih.gov/Structure/cdd/cddsrv.cgi?uid=113739	NCBI_CDD/113739	pfam04979, IPP-2, Protein phosphatase inhibitor 2 (IPP-2). Protein phosphotase inhibitor 2 (IPP-2) is a phosphoprotein conserved among all eukaryotes, and it appears in both the nucleus and cytoplasm of tissue culture cells. 0,000000009 FORWARD	9e-09	FORWARD		gnl|To_Gass20100719_LK|987 length=7432 numreads=206	contig_987:6373-6914	0	BLASTN		gnl|To_proteome_3d|3d.g810.t1	THAOC_00810	111-221_of_241_aa	8e-60	FORWARD				gnl|Tp_AllESTs|JGI_CAAI8922.rev	5e-16	gnl|Thaps3_Gass3|chr_13	chr_13:105978-106271	http://genome.jgi-psf.org/cgi-bin/browserLoad?db=Thaps3&position=chr_13:105978-106271	Thaps3/chr_13:105978-106271	4e-11	FORWARD		gnl|Fracy1_AllESTs_Tass|0_0_CCUX6292.b1_CCUX_EXTA	2e-08	gnl|Fracy1_Gass1|scaffold_22	scaffold_22:388309-388386	http://genome.jgi-psf.org/cgi-bin/browserLoad?db=Fracy1&position=scaffold_22:388309-388386	Fracy1/scaffold_22:388309-388386
254	gnl|To_Tass_Lars_20100201|00254	JP288342	492	26	9	-1.9	1.92767		XP_002294116	http://www.ncbi.nlm.nih.gov/protein/XP_002294116?report=fasta&log$=seqview	NCBI_NR/XP_002294116	predicted protein [Thalassiosira pseudonana CCMP1335] gb|EED88471.1| predicted protein [Thalassiosira pseudonana CCMP1335] 2E-36 REVERSE	2e-36		109555	http://www.ncbi.nlm.nih.gov/Structure/cdd/cddsrv.cgi?uid=109555	NCBI_CDD/109555	pfam00504, Chloroa_b-bind, Chlorophyll A-B binding protein. 0.023 REVERSE	0.023	REVERSE		gnl|To_Gass20100719_LK|15878 length=4345 numreads=81	contig_15878:3465-3791	0	BLASTN		gnl|To_proteome_3d|3d.g18180.t5	THAOC_18180	156-250_of_250_aa	4e-50	REVERSE				gnl|Thaps3_Gass3|chr_15	2e-42	gnl|Thaps3_Gass3|chr_15	chr_15:640543-640656	http://genome.jgi-psf.org/cgi-bin/browserLoad?db=Thaps3&position=chr_15:640543-640656	Thaps3/chr_15:640543-640656	1e-42	REVERSE		gnl|Fracy1_Gass1|scaffold_32	4e-24	gnl|Fracy1_Gass1|scaffold_32	scaffold_32:528862-529074	http://genome.jgi-psf.org/cgi-bin/browserLoad?db=Fracy1&position=scaffold_32:528862-529074	Fracy1/scaffold_32:528862-529074
255	gnl|To_Tass_Lars_20100201|00255	JP288343	201	35	8	-3.4	4.06185			http://www.ncbi.nlm.nih.gov/protein/?report=fasta&log$=seqview	NCBI_NR/					http://www.ncbi.nlm.nih.gov/Structure/cdd/cddsrv.cgi?uid=	NCBI_CDD/					gnl|To_Gass20100719_LK|48122 length=12112 numreads=326	contig_48122:7194-7393	1e-107	BLASTN										gnl|Thaps3_Gass3|chr_1	0.22	gnl|Thaps3_Gass3|chr_1	chr_1:2167915-2168055	http://genome.jgi-psf.org/cgi-bin/browserLoad?db=Thaps3&position=chr_1:2167915-2168055	Thaps3/chr_1:2167915-2168055	0.14	REVERSE		gnl|Fracy1_Gass1|scaffold_13	0.33	gnl|Fracy1_Gass1|scaffold_13	scaffold_13:525833-525931	http://genome.jgi-psf.org/cgi-bin/browserLoad?db=Fracy1&position=scaffold_13:525833-525931	Fracy1/scaffold_13:525833-525931
256	gnl|To_Tass_Lars_20100201|00256	JP288344	1842	13	71	4.5	9.37741		XP_001451961	http://www.ncbi.nlm.nih.gov/protein/XP_001451961?report=fasta&log$=seqview	NCBI_NR/XP_001451961	hypothetical protein [Paramecium tetraurelia strain d4-2] emb|CAK84564.1| unnamed protein product [Paramecium tetraurelia] 1E-22 FORWARD	1e-22		30899	http://www.ncbi.nlm.nih.gov/Structure/cdd/cddsrv.cgi?uid=30899	NCBI_CDD/30899	COG0553, HepA, Superfamily II DNA/RNA helicases, SNF2 family [Transcription / DNA replication, recombination, and repair]. 0,0000000000008 FORWARD	8e-13	FORWARD		gnl|To_Gass20100719_LK|12739 length=7121 numreads=169	contig_12739:804-1507	0	BLASTN		gnl|To_proteome_3d|3d.g11128.t9	THAOC_11128	633-1239_of_1239_aa	0	FORWARD				gnl|Thaps3_Gass3|chr_14	2e-14	gnl|Thaps3_Gass3|chr_14	chr_14:254747-254998	http://genome.jgi-psf.org/cgi-bin/browserLoad?db=Thaps3&position=chr_14:254747-254998	Thaps3/chr_14:254747-254998	1e-14	FORWARD		gnl|Fracy1_Gass1|scaffold_28	1e-110	gnl|Fracy1_Gass1|scaffold_28	scaffold_28:748724-749158	http://genome.jgi-psf.org/cgi-bin/browserLoad?db=Fracy1&position=scaffold_28:748724-749158	Fracy1/scaffold_28:748724-749158
257	gnl|To_Tass_Lars_20100201|00257	JP288345	544	2	12	5	1.68805			http://www.ncbi.nlm.nih.gov/protein/?report=fasta&log$=seqview	NCBI_NR/				102323	http://www.ncbi.nlm.nih.gov/Structure/cdd/cddsrv.cgi?uid=102323	NCBI_CDD/102323	PRK06330, PRK06330, transcript cleavage factor/unknown domain fusion protein; Validated. 0.88 FORWARD	0.88	FORWARD		gnl|To_Gass20100719_LK|12838 length=2565 numreads=39	contig_12838:1845-2242	0	BLASTN		gnl|To_proteome_3d|3d.g16944.t5	THAOC_16944	1343-1528_of_2405_aa	1e-96	FORWARD				gnl|Thaps3_Gass3|BD_22_7	0.011	gnl|Thaps3_Gass3|BD_22_7	BD_22_7:3207-3293	http://genome.jgi-psf.org/cgi-bin/browserLoad?db=Thaps3&position=BD_22_7:3207-3293	Thaps3/BD_22_7:3207-3293	0.007	REVERSE		gnl|Fracy1_Gass1|scaffold_5	0.42	gnl|Fracy1_Gass1|scaffold_5	scaffold_5:2688802-2688888	http://genome.jgi-psf.org/cgi-bin/browserLoad?db=Fracy1&position=scaffold_5:2688802-2688888	Fracy1/scaffold_5:2688802-2688888
258	gnl|To_Tass_Lars_20100201|00258	JP288346	943	16	24	0.5	0.323903		XP_002295479	http://www.ncbi.nlm.nih.gov/protein/XP_002295479?report=fasta&log$=seqview	NCBI_NR/XP_002295479	predicted protein [Thalassiosira pseudonana CCMP1335] gb|ACI64196.1| predicted protein [Thalassiosira pseudonana CCMP1335] 2E-69 REVERSE	2e-69		29152	http://www.ncbi.nlm.nih.gov/Structure/cdd/cddsrv.cgi?uid=29152	NCBI_CDD/29152	cd00190, Tryp_SPc, Trypsin-like serine protease; Many of these are synthesized as inactive precursor zymogens that are cleaved during limited proteolysis to generate their active forms. Alignment contains also inactive enzymes that have substitutions of the catalytic triad residues.. 7E-35 REVERSE	7e-35	REVERSE		gnl|To_Gass20100719_LK|10566 length=7676 numreads=184	contig_10566:2528-3425	0	BLASTN		gnl|To_proteome_3d|3d.g9706.t1	THAOC_09706	46-351_of_351_aa	1e-171	REVERSE				gnl|Thaps3_Gass3|chr_8	3e-73	gnl|Thaps3_Gass3|chr_8	chr_8:1045973-1046263	http://genome.jgi-psf.org/cgi-bin/browserLoad?db=Thaps3&position=chr_8:1045973-1046263	Thaps3/chr_8:1045973-1046263	2e-73	REVERSE		gnl|Fracy1_AllESTs_Tass|3804_1_CCUX_EXTA	2e-25	gnl|Fracy1_Gass1|scaffold_91	scaffold_91:119970-120068	http://genome.jgi-psf.org/cgi-bin/browserLoad?db=Fracy1&position=scaffold_91:119970-120068	Fracy1/scaffold_91:119970-120068
259	gnl|To_Tass_Lars_20100201|00259	JP288347	599	6	4	-0.5	0.0941697		XP_002297355	http://www.ncbi.nlm.nih.gov/protein/XP_002297355?report=fasta&log$=seqview	NCBI_NR/XP_002297355	predicted protein [Thalassiosira pseudonana CCMP1335] gb|EED86318.1| predicted protein [Thalassiosira pseudonana CCMP1335] 0,00000000002 FORWARD	2e-11		103136	http://www.ncbi.nlm.nih.gov/Structure/cdd/cddsrv.cgi?uid=103136	NCBI_CDD/103136	PRK07986, PRK07986, adenosylmethionine--8-amino-7-oxononanoate transaminase; Validated. 0.16 REVERSE	0.16	REVERSE		gnl|To_Gass20100719_LK|47269 length=11308 numreads=365	contig_47269:7821-8249	0	BLASTN		gnl|To_proteome_3d|3d.g33453.t1	THAOC_33453	25-187_of_241_aa	2e-95	FORWARD				gnl|Thaps3_Gass3|chr_1	1e-13	gnl|Thaps3_Gass3|chr_1	chr_1:1321486-1321623	http://genome.jgi-psf.org/cgi-bin/browserLoad?db=Thaps3&position=chr_1:1321486-1321623	Thaps3/chr_1:1321486-1321623	7e-14	FORWARD		gnl|Fracy1_Gass1|scaffold_8	0.13	gnl|Fracy1_Gass1|scaffold_8	scaffold_8:1466740-1466868	http://genome.jgi-psf.org/cgi-bin/browserLoad?db=Fracy1&position=scaffold_8:1466740-1466868	Fracy1/scaffold_8:1466740-1466868
260	gnl|To_Tass_Lars_20100201|00260	JP288348	283	6	0	-Inf	1.82605			http://www.ncbi.nlm.nih.gov/protein/?report=fasta&log$=seqview	NCBI_NR/					http://www.ncbi.nlm.nih.gov/Structure/cdd/cddsrv.cgi?uid=	NCBI_CDD/					gnl|To_Gass20100719_LK|47269 length=11308 numreads=365	contig_47269:8571-8825	1e-136	BLASTN		gnl|To_proteome_3d|3d.g33453.t2	THAOC_33453	198-248_of_248_aa	2e-25	FORWARD				gnl|Tp_AllESTs|JGI_XZD1369.rev	0.63	gnl|Thaps3_Gass3|chr_15	chr_15:771942-771998	http://genome.jgi-psf.org/cgi-bin/browserLoad?db=Thaps3&position=chr_15:771942-771998	Thaps3/chr_15:771942-771998	0.39	REVERSE		gnl|Fracy1_Gass1|scaffold_3	0.88	gnl|Fracy1_Gass1|scaffold_3	scaffold_3:2070389-2070487	http://genome.jgi-psf.org/cgi-bin/browserLoad?db=Fracy1&position=scaffold_3:2070389-2070487	Fracy1/scaffold_3:2070389-2070487
261	gnl|To_Tass_Lars_20100201|00261	JP288349	1021	90	157	0.7	3.77843		XP_002289710	http://www.ncbi.nlm.nih.gov/protein/XP_002289710?report=fasta&log$=seqview	NCBI_NR/XP_002289710	predicted protein [Thalassiosira pseudonana CCMP1335] gb|EED93247.1| predicted protein [Thalassiosira pseudonana CCMP1335] 1E-39 FORWARD	1e-39		30420	http://www.ncbi.nlm.nih.gov/Structure/cdd/cddsrv.cgi?uid=30420	NCBI_CDD/30420	COG0071, IbpA, Molecular chaperone (small heat shock protein) [Posttranslational modification, protein turnover, chaperones]. 0,000000002 FORWARD	2e-09	FORWARD		gnl|To_Gass20100719_LK|24328 length=5856 numreads=163	contig_24328:393-1402	0	BLASTN		gnl|To_proteome_3d|3d.g20806.t1	THAOC_20806	1-258_of_258_aa	1e-136	FORWARD				gnl|Thaps3_Gass3|chr_7	8e-32	gnl|Thaps3_Gass3|chr_7	chr_7:508404-508619	http://genome.jgi-psf.org/cgi-bin/browserLoad?db=Thaps3&position=chr_7:508404-508619	Thaps3/chr_7:508404-508619	5e-32	FORWARD		gnl|Fracy1_Gass1|scaffold_64	0.0002	gnl|Fracy1_Gass1|scaffold_64	scaffold_64:235990-236031	http://genome.jgi-psf.org/cgi-bin/browserLoad?db=Fracy1&position=scaffold_64:235990-236031	Fracy1/scaffold_64:235990-236031
262	gnl|To_Tass_Lars_20100201|00262	JP288350	320	8	8	0	0.000200416		XP_001520281	http://www.ncbi.nlm.nih.gov/protein/XP_001520281?report=fasta&log$=seqview	NCBI_NR/XP_001520281	PREDICTED: similar to leucine rich repeat containing 26 [Ornithorhynchus anatinus] 0.35 REVERSE	0.35		101131	http://www.ncbi.nlm.nih.gov/Structure/cdd/cddsrv.cgi?uid=101131	NCBI_CDD/101131	PRK02901, PRK02901, O-succinylbenzoate synthase; Provisional. 0.83 FORWARD	0.83	FORWARD		gnl|To_Gass20100719_LK|48907 length=4475 numreads=270	contig_48907:653-946	1e-154	BLASTN		gnl|To_proteome_3d|3d.g15281.t1	THAOC_15281	964-1044_of_1044_aa	3e-30	FORWARD				gnl|Tp_AllESTs|JGI_XZD4264.fwd	0.07	gnl|Thaps3_Gass3|chr_15	chr_15:210328-210402	http://genome.jgi-psf.org/cgi-bin/browserLoad?db=Thaps3&position=chr_15:210328-210402	Thaps3/chr_15:210328-210402	0.1	REVERSE		gnl|Fracy1_Gass1|scaffold_10	0.1	gnl|Fracy1_Gass1|scaffold_10	scaffold_10:83134-83220	http://genome.jgi-psf.org/cgi-bin/browserLoad?db=Fracy1&position=scaffold_10:83134-83220	Fracy1/scaffold_10:83134-83220
263	gnl|To_Tass_Lars_20100201|00263	JP288351	1131	20	30	0.5	0.404879		XP_002289965	http://www.ncbi.nlm.nih.gov/protein/XP_002289965?report=fasta&log$=seqview	NCBI_NR/XP_002289965	predicted protein [Thalassiosira pseudonana CCMP1335] gb|EED93502.1| predicted protein [Thalassiosira pseudonana CCMP1335] 1E-154 FORWARD	1e-154		114000	http://www.ncbi.nlm.nih.gov/Structure/cdd/cddsrv.cgi?uid=114000	NCBI_CDD/114000	pfam05249, UPF0187, Uncharacterised protein family (UPF0187). This family of proteins is functionally uncharacterised. 7E-19 FORWARD	7e-19	FORWARD		gnl|To_Gass20100719_LK|44042 length=6606 numreads=186	contig_44042:1667-2181	0	BLASTN		gnl|To_proteome_3d|3d.g30411.t1	THAOC_30411	1-299_of_299_aa	1e-174	FORWARD				gnl|Thaps3_Gass3|chr_4	1e-178	gnl|Thaps3_Gass3|chr_4	chr_4:2002879-2003655	http://genome.jgi-psf.org/cgi-bin/browserLoad?db=Thaps3&position=chr_4:2002879-2003655	Thaps3/chr_4:2002879-2003655	1e-178	FORWARD		gnl|Fracy1_AllESTs_Tass|502_1_CCUX_EXTA	1e-137	gnl|Fracy1_Gass1|scaffold_239	scaffold_239:7-555	http://genome.jgi-psf.org/cgi-bin/browserLoad?db=Fracy1&position=scaffold_239:7-555	Fracy1/scaffold_239:7-555
264	gnl|To_Tass_Lars_20100201|00264	JP288352	858	35	25	-0.4	0.397343		EDK37104	http://www.ncbi.nlm.nih.gov/protein/EDK37104?report=fasta&log$=seqview	NCBI_NR/EDK37104	hypothetical protein PGUG_01202 [Pichia guilliermondii ATCC 6260] 0,0000000005 FORWARD	5e-10		115889	http://www.ncbi.nlm.nih.gov/Structure/cdd/cddsrv.cgi?uid=115889	NCBI_CDD/115889	pfam07263, DMP1, Dentin matrix protein 1 (DMP1). This family consists of several mammalian dentin matrix protein 1 (DMP1) sequences. The dentin matrix acidic phosphoprotein 1 (DMP1) gene has been mapped to human chromosome 4q21. DMP1 is a bone and teeth specific protein initially identified from mineralised dentin. DMP1 is primarily localised in the nuclear compartment of undifferentiated osteobl…	0.001	REVERSE		gnl|To_Gass20100719_LK|46970 length=3758 numreads=80	contig_46970:1786-2232	0	BLASTN		gnl|To_proteome_3d|3d.g33174.t5	THAOC_33174	338-549_of_549_aa	1e-115	REVERSE				gnl|Thaps3_Gass3|chr_4	2e-05	gnl|Thaps3_Gass3|chr_4	chr_4:2313261-2313488	http://genome.jgi-psf.org/cgi-bin/browserLoad?db=Thaps3&position=chr_4:2313261-2313488	Thaps3/chr_4:2313261-2313488	1e-05	FORWARD		gnl|Fracy1_Gass1|scaffold_68	1e-06	gnl|Fracy1_Gass1|scaffold_68	scaffold_68:229154-229441	http://genome.jgi-psf.org/cgi-bin/browserLoad?db=Fracy1&position=scaffold_68:229154-229441	Fracy1/scaffold_68:229154-229441
265	gnl|To_Tass_Lars_20100201|00265	JP288353	753	28	26	-0.1	0.023362		XP_001373977	http://www.ncbi.nlm.nih.gov/protein/XP_001373977?report=fasta&log$=seqview	NCBI_NR/XP_001373977	PREDICTED: hypothetical protein [Monodelphis domestica] 0,0004 FORWARD	0.0004		113260	http://www.ncbi.nlm.nih.gov/Structure/cdd/cddsrv.cgi?uid=113260	NCBI_CDD/113260	pfam04484, DUF566, Family of unknown function (DUF566). Family of related proteins that is plant specific. 0,0005 FORWARD	0.0005	FORWARD		gnl|To_Gass20100719_LK|47369 length=2766 numreads=46	contig_47369:1654-2381	0	BLASTN		gnl|To_proteome_3d|3d.g33560.t1	THAOC_33560	88-290_of_290_aa	1e-116	FORWARD				gnl|Thaps3_Gass3|chr_9	0.014	gnl|Thaps3_Gass3|chr_9	chr_9:146991-147071	http://genome.jgi-psf.org/cgi-bin/browserLoad?db=Thaps3&position=chr_9:146991-147071	Thaps3/chr_9:146991-147071	0.009	FORWARD		gnl|Fracy1_Gass1|scaffold_68	3e-06	gnl|Fracy1_Gass1|scaffold_68	scaffold_68:229055-229354	http://genome.jgi-psf.org/cgi-bin/browserLoad?db=Fracy1&position=scaffold_68:229055-229354	Fracy1/scaffold_68:229055-229354
266	gnl|To_Tass_Lars_20100201|00266	JP288354	738	18	55	2.1	4.14634		XP_001917549	http://www.ncbi.nlm.nih.gov/protein/XP_001917549?report=fasta&log$=seqview	NCBI_NR/XP_001917549	PREDICTED: similar to leucine-rich repeat kinase 1 [Equus caballus] 0.089 FORWARD	0.089			http://www.ncbi.nlm.nih.gov/Structure/cdd/cddsrv.cgi?uid=	NCBI_CDD/					gnl|To_Gass20100719_LK|18717 length=954 numreads=26	contig_18717:206-875	0	BLASTN		gnl|To_proteome_3d|3d.g21358.t1	THAOC_21358	1-137_of_137_aa	5e-67	REVERSE				gnl|Thaps3_Gass3|chr_19c_29	0.39	gnl|Thaps3_Gass3|chr_19c_29	chr_19c_29:103774-103920	http://genome.jgi-psf.org/cgi-bin/browserLoad?db=Thaps3&position=chr_19c_29:103774-103920	Thaps3/chr_19c_29:103774-103920	0.24	FORWARD		gnl|Fracy1_Gass1|scaffold_25	0.3	gnl|Fracy1_Gass1|scaffold_25	scaffold_25:538560-538688	http://genome.jgi-psf.org/cgi-bin/browserLoad?db=Fracy1&position=scaffold_25:538560-538688	Fracy1/scaffold_25:538560-538688
267	gnl|To_Tass_Lars_20100201|00267	JP288355	3157	62	272	3.4	30.2552		XP_002289520	http://www.ncbi.nlm.nih.gov/protein/XP_002289520?report=fasta&log$=seqview	NCBI_NR/XP_002289520	ABC transporter [Thalassiosira pseudonana CCMP1335] gb|EED93057.1| ABC transporter [Thalassiosira pseudonana CCMP1335] 0.0 REVERSE	0		73003	http://www.ncbi.nlm.nih.gov/Structure/cdd/cddsrv.cgi?uid=73003	NCBI_CDD/73003	cd03244, ABCC_MRP_domain2, Domain 2 of the ABC subfamily C. This family is also known as MRP (mulrtidrug resisitance-associated protein). Some of the MRP members have five additional transmembrane segments in their N-terminus, but the function of these additional membrane-spanning domains is not clear. The MRP was found in the multidrug-resistance lung cancer cell in which p-glycoprotein was not …	3e-69	REVERSE		gnl|To_Gass20100719_LK|35225 length=6116 numreads=149	contig_35225:138-748	0	BLASTN		gnl|To_proteome_3d|3d.g25164.t6	THAOC_25164	302-725_of_725_aa	0	REVERSE				gnl|Thaps3_Gass3|chr_4	0	gnl|Thaps3_Gass3|chr_4	chr_4:2050025-2051026	http://genome.jgi-psf.org/cgi-bin/browserLoad?db=Thaps3&position=chr_4:2050025-2051026	Thaps3/chr_4:2050025-2051026	0	REVERSE		gnl|Fracy1_Gass1|scaffold_56	1e-129	gnl|Fracy1_Gass1|scaffold_56	scaffold_56:68467-69006	http://genome.jgi-psf.org/cgi-bin/browserLoad?db=Fracy1&position=scaffold_56:68467-69006	Fracy1/scaffold_56:68467-69006
268	gnl|To_Tass_Lars_20100201|00268	JP288356	703	127	286	1.3	13.1225		ZP_00519055	http://www.ncbi.nlm.nih.gov/protein/ZP_00519055?report=fasta&log$=seqview	NCBI_NR/ZP_00519055	Lipolytic enzyme, G-D-S-L [Crocosphaera watsonii WH 8501] gb|EAM47861.1| Lipolytic enzyme, G-D-S-L [Crocosphaera watsonii WH 8501] 0,000000003 FORWARD	3e-09		58521	http://www.ncbi.nlm.nih.gov/Structure/cdd/cddsrv.cgi?uid=58521	NCBI_CDD/58521	cd01846, fatty_acyltransferase_like, Fatty acyltransferase-like subfamily of the SGNH hydrolases, a diverse family of lipases and esterases. The tertiary fold of the enzyme is substantially different from that of the alpha/beta hydrolase family and unique among all known hydrolases; its active site closely resembles the Ser-His-Asp(Glu) triad found in other serine hydrolases. Might catalyze fatty…	1e-10	FORWARD		gnl|To_Gass20100719_LK|10906 length=11197 numreads=381	contig_10906:7369-8063	0	BLASTN		gnl|To_proteome_3d|3d.g9980.t8	THAOC_09980	185-319_of_740_aa	5e-62	FORWARD				gnl|Thaps3_Gass3|chr_14	0.0006	gnl|Thaps3_Gass3|chr_14	chr_14:865519-865878	http://genome.jgi-psf.org/cgi-bin/browserLoad?db=Thaps3&position=chr_14:865519-865878	Thaps3/chr_14:865519-865878	0.0004	FORWARD		gnl|Fracy1_Gass1|scaffold_14	6e-06	gnl|Fracy1_Gass1|scaffold_14	scaffold_14:491674-491970	http://genome.jgi-psf.org/cgi-bin/browserLoad?db=Fracy1&position=scaffold_14:491674-491970	Fracy1/scaffold_14:491674-491970
269	gnl|To_Tass_Lars_20100201|00269	JP288357	2710	28	215	6.7	34.8289		XP_002184991	http://www.ncbi.nlm.nih.gov/protein/XP_002184991?report=fasta&log$=seqview	NCBI_NR/XP_002184991	chitinase chitin binding glycoside hydrolase family 1 [Phaeodactylum tricornutum CCAP 1055/1] gb|EEC43438.1| chitinase chitin binding glycoside hydrolase family 1 [Phaeodactylum tricornutum CCAP 1055/1] 5E-95 FORWARD	5e-95		28917	http://www.ncbi.nlm.nih.gov/Structure/cdd/cddsrv.cgi?uid=28917	NCBI_CDD/28917	cd00035, ChtBD1, Chitin binding domain, involved in recognition or binding of chitin subunits; fold analogous to hevein; occurs in plant and fungal proteins that bind N-acetylglucosamine, plant endochitinases, wound-induced proteins, and K.lactis killer toxin alpha subunit, occurs singly or multiply. 0,000003 FORWARD	3e-06	FORWARD		gnl|To_Gass20100719_LK|47345 length=6877 numreads=292	contig_47345:4505-5701	0	BLASTN		gnl|To_proteome_3d|3d.g33534.t5	THAOC_33534	62-850_of_896_aa	0	FORWARD				gnl|Thaps3_Gass3|chr_11a	1e-171	gnl|Thaps3_Gass3|chr_11a	chr_11a:342502-342807	http://genome.jgi-psf.org/cgi-bin/browserLoad?db=Thaps3&position=chr_11a:342502-342807	Thaps3/chr_11a:342502-342807	1e-171	FORWARD		gnl|Fracy1_Gass1|scaffold_14	1e-101	gnl|Fracy1_Gass1|scaffold_14	scaffold_14:760750-761226	http://genome.jgi-psf.org/cgi-bin/browserLoad?db=Fracy1&position=scaffold_14:760750-761226	Fracy1/scaffold_14:760750-761226
270	gnl|To_Tass_Lars_20100201|00270		141	0	4	Inf	1.19098			http://www.ncbi.nlm.nih.gov/protein/?report=fasta&log$=seqview	NCBI_NR/				111804	http://www.ncbi.nlm.nih.gov/Structure/cdd/cddsrv.cgi?uid=111804	NCBI_CDD/111804	pfam02956, TT_ORF1, TT viral orf 1. TT virus (TTV), isolated initially from a Japanese patient with hepatitis of unknown aetiology, has since been found to infect both healthy and diseased individuals and numerous prevalence studies have raised questions about its role in unexplained hepatitis. ORF1 is a large 750 residue protein. 0.64 FORWARD	0.64	FORWARD		gnl|To_Gass20100719_LK|44507 length=5520 numreads=138	contig_44507:4490-4614	3e-58	BLASTN		gnl|To_proteome_3d|3d.g30678.t2	THAOC_30678	76-124_of_149_aa	2e-15	FORWARD				gnl|Thaps3_Gass3|chr_12	0.066	gnl|Thaps3_Gass3|chr_12	chr_12:271660-271758	http://genome.jgi-psf.org/cgi-bin/browserLoad?db=Thaps3&position=chr_12:271660-271758	Thaps3/chr_12:271660-271758	0.043	REVERSE		gnl|Fracy1_Gass1|scaffold_107	0.015	gnl|Fracy1_Gass1|scaffold_107	scaffold_107:22775-22879	http://genome.jgi-psf.org/cgi-bin/browserLoad?db=Fracy1&position=scaffold_107:22775-22879	Fracy1/scaffold_107:22775-22879
271	gnl|To_Tass_Lars_20100201|00271	JP288358	921	8	35	3.4	3.88373		XP_002296525	http://www.ncbi.nlm.nih.gov/protein/XP_002296525?report=fasta&log$=seqview	NCBI_NR/XP_002296525	hypothetical protein THAPSDRAFT_269557 [Thalassiosira pseudonana CCMP1335] gb|EED87221.1| hypothetical protein THAPSDRAFT_269557 [Thalassiosira pseudonana CCMP1335] 1E-80 FORWARD	1e-80		115876	http://www.ncbi.nlm.nih.gov/Structure/cdd/cddsrv.cgi?uid=115876	NCBI_CDD/115876	pfam07248, DUF1431, Protein of unknown function (DUF1431). This family contains a number of Drosophila melanogaster proteins of unknown function. These contain several conserved cysteine residues. 0.010 REVERSE	0.01	REVERSE		gnl|To_Gass20100719_LK|14645 length=2679 numreads=84	contig_14645:1271-2187	0	BLASTN		gnl|To_proteome_3d|3d.g12378.t1	THAOC_12378	31-289_of_289_aa	1e-146	FORWARD				gnl|Thaps3_Gass3|chr_11a	4e-92	gnl|Thaps3_Gass3|chr_11a	chr_11a:186070-186405	http://genome.jgi-psf.org/cgi-bin/browserLoad?db=Thaps3&position=chr_11a:186070-186405	Thaps3/chr_11a:186070-186405	2e-92	FORWARD		gnl|Fracy1_AllESTs_Tass|0_0_EXTA2889.b0_CCUX_EXTA	4e-14	gnl|Fracy1_Gass1|scaffold_13	scaffold_13:882077-882172	http://genome.jgi-psf.org/cgi-bin/browserLoad?db=Fracy1&position=scaffold_13:882077-882172	Fracy1/scaffold_13:882077-882172
272	gnl|To_Tass_Lars_20100201|00272	JP288359	1353	13	32	1.5	1.73574		ZP_03014796	http://www.ncbi.nlm.nih.gov/protein/ZP_03014796?report=fasta&log$=seqview	NCBI_NR/ZP_03014796	hypothetical protein BACINT_02375 [Bacteroides intestinalis DSM 17393] gb|EDV03260.1| hypothetical protein BACINT_02375 [Bacteroides intestinalis DSM 17393] 1E-25 REVERSE	1e-25		115876	http://www.ncbi.nlm.nih.gov/Structure/cdd/cddsrv.cgi?uid=115876	NCBI_CDD/115876	pfam07248, DUF1431, Protein of unknown function (DUF1431). This family contains a number of Drosophila melanogaster proteins of unknown function. These contain several conserved cysteine residues. 0.38 FORWARD	0.38	FORWARD		gnl|To_Gass20100719_LK|15119 length=4026 numreads=90	contig_15119:1288-2256	0	BLASTN		gnl|To_proteome_3d|3d.g12662.t3	THAOC_12662	223-654_of_654_aa	0	REVERSE				gnl|Thaps3_Gass3|chr_1	0.033	gnl|Thaps3_Gass3|chr_1	chr_1:576943-577116	http://genome.jgi-psf.org/cgi-bin/browserLoad?db=Thaps3&position=chr_1:576943-577116	Thaps3/chr_1:576943-577116	0.02	REVERSE		gnl|Fracy1_Gass1|scaffold_14	9e-63	gnl|Fracy1_Gass1|scaffold_14	scaffold_14:1176113-1176418	http://genome.jgi-psf.org/cgi-bin/browserLoad?db=Fracy1&position=scaffold_14:1176113-1176418	Fracy1/scaffold_14:1176113-1176418
273	gnl|To_Tass_Lars_20100201|00273	JP288360	998	29	38	0.3	0.234469		YP_992781	http://www.ncbi.nlm.nih.gov/protein/YP_992781?report=fasta&log$=seqview	NCBI_NR/YP_992781	oxidoreductase family protein [Burkholderia mallei SAVP1] gb|ABM49750.1| oxidoreductase family protein [Burkholderia mallei SAVP1] 0.088 FORWARD	0.088		114192	http://www.ncbi.nlm.nih.gov/Structure/cdd/cddsrv.cgi?uid=114192	NCBI_CDD/114192	pfam05454, DAG1, Dystroglycan (Dystrophin-associated glycoprotein 1). Dystroglycan is one of the dystrophin-associated glycoproteins, which is encoded by a 5.5 kb transcript in human. The protein product is cleaved into two non-covalently associated subunits, [alpha] (N-terminal) and [beta] (C-terminal). In skeletal muscle the dystroglycan complex works as a transmembrane linkage between the extr…	0.052	FORWARD		gnl|To_Gass20100719_LK|11644 length=2991 numreads=69	contig_11644:465-1410	0	BLASTN		gnl|To_proteome_3d|3d.g10500.t1	THAOC_10500	1-186_of_188_aa	4e-94	FORWARD				gnl|Thaps3_Gass3|chr_7	0.18	gnl|Thaps3_Gass3|chr_7	chr_7:751847-751975	http://genome.jgi-psf.org/cgi-bin/browserLoad?db=Thaps3&position=chr_7:751847-751975	Thaps3/chr_7:751847-751975	0.11	FORWARD		gnl|Fracy1_Gass1|scaffold_13	6e-10	gnl|Fracy1_Gass1|scaffold_13	scaffold_13:860099-860290	http://genome.jgi-psf.org/cgi-bin/browserLoad?db=Fracy1&position=scaffold_13:860099-860290	Fracy1/scaffold_13:860099-860290
274	gnl|To_Tass_Lars_20100201|00274	JP288361	1001	54	137	1.5	7.82795		XP_002290711	http://www.ncbi.nlm.nih.gov/protein/XP_002290711?report=fasta&log$=seqview	NCBI_NR/XP_002290711	predicted protein [Thalassiosira pseudonana CCMP1335] gb|EED92463.1| predicted protein [Thalassiosira pseudonana CCMP1335] 3E-46 FORWARD	3e-46		29261	http://www.ncbi.nlm.nih.gov/Structure/cdd/cddsrv.cgi?uid=29261	NCBI_CDD/29261	cd00204, ANK, ankyrin repeats; ankyrin repeats mediate protein-protein interactions in very diverse families of proteins. The number of ANK repeats in a protein can range from 2 to over 20 (ankyrins, for example). ANK repeats may occur in combinations with other types of domains. The structural repeat unit contains two antiparallel helices and a beta-hairpin, repeats are stacked in a superhelical…	0.005	FORWARD		gnl|To_Gass20100719_LK|33458 length=1747 numreads=44	contig_33458:443-1439	0	BLASTN		gnl|To_proteome_3d|3d.g24284.t1	THAOC_24284	1-200_of_233_aa	1e-113	FORWARD				gnl|Thaps3_Gass3|chr_5	2e-56	gnl|Thaps3_Gass3|chr_5	chr_5:1231242-1231685	http://genome.jgi-psf.org/cgi-bin/browserLoad?db=Thaps3&position=chr_5:1231242-1231685	Thaps3/chr_5:1231242-1231685	9e-57	FORWARD		gnl|Fracy1_Gass1|scaffold_1	2e-07	gnl|Fracy1_Gass1|scaffold_1	scaffold_1:1269082-1269321	http://genome.jgi-psf.org/cgi-bin/browserLoad?db=Fracy1&position=scaffold_1:1269082-1269321	Fracy1/scaffold_1:1269082-1269321
275	gnl|To_Tass_Lars_20100201|00275	JP288362	1000	17	13	-0.3	0.129727		XP_002295986	http://www.ncbi.nlm.nih.gov/protein/XP_002295986?report=fasta&log$=seqview	NCBI_NR/XP_002295986	predicted protein [Thalassiosira pseudonana CCMP1335] gb|ACI64703.1| predicted protein [Thalassiosira pseudonana CCMP1335] 1E-58 FORWARD	1e-58		88560	http://www.ncbi.nlm.nih.gov/Structure/cdd/cddsrv.cgi?uid=88560	NCBI_CDD/88560	cd05381, SCP_PR-1_like, SCP_PR-1_like: SCP-like extracellular protein domain, PR-1 like subfamily. The wider family of SCP containing proteins includes plant pathogenesis-related protein 1 (PR-1), which accumulates after infections with pathogens, and may act as an anti-fungal agent or be involved in cell wall loosening. It also includes CRISPs, mammalian cysteine-rich secretory proteins, and all…	0.002	FORWARD		gnl|To_Gass20100719_LK|45628 length=13949 numreads=427	contig_45628:4622-4921	1e-166	BLASTN		gnl|To_proteome_3d|3d.g31928.t2	THAOC_31928	154-407_of_408_aa	1e-71	FORWARD				gnl|Thaps3_Gass3|chr_12	1e-61	gnl|Thaps3_Gass3|chr_12	chr_12:609957-610106	http://genome.jgi-psf.org/cgi-bin/browserLoad?db=Thaps3&position=chr_12:609957-610106	Thaps3/chr_12:609957-610106	7e-62	FORWARD		gnl|Fracy1_Gass1|scaffold_8	1e-06	gnl|Fracy1_Gass1|scaffold_8	scaffold_8:82255-82344	http://genome.jgi-psf.org/cgi-bin/browserLoad?db=Fracy1&position=scaffold_8:82255-82344	Fracy1/scaffold_8:82255-82344
276	gnl|To_Tass_Lars_20100201|00276	JP288363	337	3	2	-0.5	0.0470848			http://www.ncbi.nlm.nih.gov/protein/?report=fasta&log$=seqview	NCBI_NR/				112611	http://www.ncbi.nlm.nih.gov/Structure/cdd/cddsrv.cgi?uid=112611	NCBI_CDD/112611	pfam03806, ABG_transport, AbgT putative transporter family. 0.83 REVERSE	0.83	REVERSE		gnl|To_Gass20100719_LK|18614 length=2924 numreads=35	contig_18614:1862-2198	1e-165	BLASTN		gnl|To_proteome_3d|3d.g16280.t5	THAOC_16280	86-142_of_548_aa	4e-14	FORWARD				gnl|Thaps3_Gass3|BD_7_47	0.05	gnl|Thaps3_Gass3|BD_7_47	BD_7_47:19923-20042	http://genome.jgi-psf.org/cgi-bin/browserLoad?db=Thaps3&position=BD_7_47:19923-20042	Thaps3/BD_7_47:19923-20042	0.031	REVERSE		gnl|Fracy1_Gass1|scaffold_21	0.11	gnl|Fracy1_Gass1|scaffold_21	scaffold_21:658984-659085	http://genome.jgi-psf.org/cgi-bin/browserLoad?db=Fracy1&position=scaffold_21:658984-659085	Fracy1/scaffold_21:658984-659085
277	gnl|To_Tass_Lars_20100201|00277	JP288364	462	6	1	-5	0.877011			http://www.ncbi.nlm.nih.gov/protein/?report=fasta&log$=seqview	NCBI_NR/					http://www.ncbi.nlm.nih.gov/Structure/cdd/cddsrv.cgi?uid=	NCBI_CDD/					gnl|To_Gass20100719_LK|15789 length=12755 numreads=775	contig_15789:7448-7894	0	BLASTN		gnl|To_proteome_3d|3d.g27992.t3	THAOC_27992	118-166_of_283_aa	1e-11	FORWARD				gnl|Tp_AllESTs|JGI_XZD4186.rev	0.4	gnl|Thaps3_Gass3|chr_15	chr_15:810942-811070	http://genome.jgi-psf.org/cgi-bin/browserLoad?db=Thaps3&position=chr_15:810942-811070	Thaps3/chr_15:810942-811070	0.24	REVERSE						http://genome.jgi-psf.org/cgi-bin/browserLoad?db=Fracy1&position=	Fracy1/
278	gnl|To_Tass_Lars_20100201|00278	JP288365	1453	24	28	0.2	0.054338		XP_002288202	http://www.ncbi.nlm.nih.gov/protein/XP_002288202?report=fasta&log$=seqview	NCBI_NR/XP_002288202	hypothetical protein THAPSDRAFT_32738 [Thalassiosira pseudonana CCMP1335] gb|EED93638.1| hypothetical protein THAPSDRAFT_32738 [Thalassiosira pseudonana CCMP1335] 2E-35 FORWARD	2e-35		29142	http://www.ncbi.nlm.nih.gov/Structure/cdd/cddsrv.cgi?uid=29142	NCBI_CDD/29142	cd00180, S_TKc, Serine/Threonine protein kinases, catalytic domain. Phosphotransferases of the serine or threonine-specific kinase subfamily. The enzymatic activity of these protein kinases is controlled by phosphorylation of specific residues in the activation segment of the catalytic domain, sometimes combined with reversible conformational changes in the C-terminal autoregulatory tail.. 3E-22 …	3e-22	FORWARD		gnl|To_Gass20100719_LK|35103 length=11979 numreads=902	contig_35103:2268-3161	0	BLASTN		gnl|To_proteome_3d|3d.g25079.t4	THAOC_25079	1863-2052_of_2052_aa	1e-104	REVERSE				gnl|Tp_AllESTs|JGI_CAAI6937.fwd	2e-68	gnl|Thaps3_Gass3|chr_3	chr_3:369954-370124	http://genome.jgi-psf.org/cgi-bin/browserLoad?db=Thaps3&position=chr_3:369954-370124	Thaps3/chr_3:369954-370124	2e-65	FORWARD		gnl|Fracy1_Gass1|scaffold_6	2e-48	gnl|Fracy1_Gass1|scaffold_6	scaffold_6:2759094-2759300	http://genome.jgi-psf.org/cgi-bin/browserLoad?db=Fracy1&position=scaffold_6:2759094-2759300	Fracy1/scaffold_6:2759094-2759300
279	gnl|To_Tass_Lars_20100201|00279	JP288366	348	9	4	-1.3	0.445204		XP_002294103	http://www.ncbi.nlm.nih.gov/protein/XP_002294103?report=fasta&log$=seqview	NCBI_NR/XP_002294103	predicted protein [Thalassiosira pseudonana CCMP1335] gb|EED88458.1| predicted protein [Thalassiosira pseudonana CCMP1335] 6E-19 FORWARD	6e-19		103038	http://www.ncbi.nlm.nih.gov/Structure/cdd/cddsrv.cgi?uid=103038	NCBI_CDD/103038	PRK07764, PRK07764, DNA polymerase III subunits gamma and tau; Validated. 0.28 FORWARD	0.28	FORWARD		gnl|To_Gass20100719_LK|46431 length=3826 numreads=77	contig_46431:2420-2756	1e-163	BLASTN		gnl|To_proteome_3d|3d.g32730.t2	THAOC_32730	344-413_of_413_aa	5e-37	FORWARD				gnl|Tp_AllESTs|JGI_XZD8513.rev	3e-17	gnl|Thaps3_Gass3|chr_15	chr_15:556082-556201	http://genome.jgi-psf.org/cgi-bin/browserLoad?db=Thaps3&position=chr_15:556082-556201	Thaps3/chr_15:556082-556201	2e-17	FORWARD		gnl|Fracy1_Gass1|scaffold_11	4e-13	gnl|Fracy1_Gass1|scaffold_11	scaffold_11:877136-877255	http://genome.jgi-psf.org/cgi-bin/browserLoad?db=Fracy1&position=scaffold_11:877136-877255	Fracy1/scaffold_11:877136-877255
280	gnl|To_Tass_Lars_20100201|00280	JP288367	609	358	479	0.3	3.4231		XP_002185370	http://www.ncbi.nlm.nih.gov/protein/XP_002185370?report=fasta&log$=seqview	NCBI_NR/XP_002185370	predicted protein [Phaeodactylum tricornutum CCAP 1055/1] gb|EEC43039.1| predicted protein [Phaeodactylum tricornutum CCAP 1055/1] 2E-26 FORWARD	2e-26		47568	http://www.ncbi.nlm.nih.gov/Structure/cdd/cddsrv.cgi?uid=47568	NCBI_CDD/47568	smart00239, C2, Protein kinase C conserved region 2 (CalB); Ca2+-binding motif present in phospholipases, protein kinases C, and synaptotamins (among others). Some do not appear to contain Ca2+-binding sites. Particular C2s appear to bind phospholipids, inositol polyphosphates, and intracellular proteins. Unusual occurrence in perforin. Synaptotagmin and PLC C2s are permuted in sequence with resp…	7e-11	FORWARD		gnl|To_Gass20100719_LK|12288 length=3652 numreads=72	contig_12288:2006-2598	0	BLASTN		gnl|To_proteome_3d|3d.g10835.t1	THAOC_10835	1-133_of_133_aa	1e-74	FORWARD				gnl|Thaps3_Gass3|chr_2	0.006	gnl|Thaps3_Gass3|chr_2	chr_2:1736983-1737135	http://genome.jgi-psf.org/cgi-bin/browserLoad?db=Thaps3&position=chr_2:1736983-1737135	Thaps3/chr_2:1736983-1737135	0.67	FORWARD		gnl|Fracy1_AllESTs_Tass|1301_1_CCUX_EXTA	5e-33	gnl|Fracy1_Gass1|scaffold_1	scaffold_1:4940571-4940855	http://genome.jgi-psf.org/cgi-bin/browserLoad?db=Fracy1&position=scaffold_1:4940571-4940855	Fracy1/scaffold_1:4940571-4940855
281	gnl|To_Tass_Lars_20100201|00281	JP288368	845	522	533	0	0.00183701		XP_002289799	http://www.ncbi.nlm.nih.gov/protein/XP_002289799?report=fasta&log$=seqview	NCBI_NR/XP_002289799	predicted protein [Thalassiosira pseudonana CCMP1335] gb|EED93336.1| predicted protein [Thalassiosira pseudonana CCMP1335] 1E-116 FORWARD	1e-116		102766	http://www.ncbi.nlm.nih.gov/Structure/cdd/cddsrv.cgi?uid=102766	NCBI_CDD/102766	PRK07198, PRK07198, hypothetical protein; Validated. 2E-77 FORWARD	2e-77	FORWARD		gnl|To_Gass20100719_LK|7630 length=10994 numreads=277	contig_7630:2065-2836	0	BLASTN		gnl|To_proteome_3d|3d.g7418.t1	THAOC_07418	233-461_of_461_aa	1e-132	FORWARD				gnl|Thaps3_Gass3|chr_4	1e-136	gnl|Thaps3_Gass3|chr_4	chr_4:1141592-1142209	http://genome.jgi-psf.org/cgi-bin/browserLoad?db=Thaps3&position=chr_4:1141592-1142209	Thaps3/chr_4:1141592-1142209	1e-136	FORWARD		gnl|Fracy1_AllESTs_Tass|370_3_CCUX_EXTA	1e-134	gnl|Fracy1_Gass1|scaffold_10	scaffold_10:366593-366892	http://genome.jgi-psf.org/cgi-bin/browserLoad?db=Fracy1&position=scaffold_10:366593-366892	Fracy1/scaffold_10:366593-366892
282	gnl|To_Tass_Lars_20100201|00282		96	77	11	-6	12.3101			http://www.ncbi.nlm.nih.gov/protein/?report=fasta&log$=seqview	NCBI_NR/					http://www.ncbi.nlm.nih.gov/Structure/cdd/cddsrv.cgi?uid=	NCBI_CDD/					gnl|To_Gass20100719_LK|44152 length=32027 numreads=891	contig_44152:1598-1685	2e-43	BLASTN										gnl|Thaps3_Gass3|chr_18	0.56	gnl|Thaps3_Gass3|chr_18	chr_18:604593-604670	http://genome.jgi-psf.org/cgi-bin/browserLoad?db=Thaps3&position=chr_18:604593-604670	Thaps3/chr_18:604593-604670	0.32	REVERSE		gnl|Fracy1_Gass1|scaffold_18	0.33	gnl|Fracy1_Gass1|scaffold_18	scaffold_18:213259-213315	http://genome.jgi-psf.org/cgi-bin/browserLoad?db=Fracy1&position=scaffold_18:213259-213315	Fracy1/scaffold_18:213259-213315
283	gnl|To_Tass_Lars_20100201|00283	JP288369	421	22	29	0.3	0.186841		NP_569980	http://www.ncbi.nlm.nih.gov/protein/NP_569980?report=fasta&log$=seqview	NCBI_NR/NP_569980	CG16903 [Drosophila melanogaster] gb|AAF45722.1| CG16903 [Drosophila melanogaster] gb|AAL13779.1| LD24704p [Drosophila melanogaster] gb|ACL92713.1| CG16903-PA [synthetic construct] 0,000002 REVERSE	2e-06		101935	http://www.ncbi.nlm.nih.gov/Structure/cdd/cddsrv.cgi?uid=101935	NCBI_CDD/101935	PRK05704, PRK05704, dihydrolipoamide acetyltransferase; Validated. 0.003 REVERSE	0.003	REVERSE		gnl|To_Gass20100719_LK|29385 length=4248 numreads=96	contig_29385:2560-2891	0	BLASTN		gnl|To_proteome_3d|3d.g22713.t1	THAOC_22713	132-207_of_207_aa	5e-41	FORWARD				gnl|Thaps3_Gass3|chr_1	1e-05	gnl|Thaps3_Gass3|chr_1	chr_1:657500-657742	http://genome.jgi-psf.org/cgi-bin/browserLoad?db=Thaps3&position=chr_1:657500-657742	Thaps3/chr_1:657500-657742	8e-06	REVERSE		gnl|Fracy1_Gass1|scaffold_20	2e-07	gnl|Fracy1_Gass1|scaffold_20	scaffold_20:50133-50330	http://genome.jgi-psf.org/cgi-bin/browserLoad?db=Fracy1&position=scaffold_20:50133-50330	Fracy1/scaffold_20:50133-50330
284	gnl|To_Tass_Lars_20100201|00284	JP288370	299	53	26	-1	2.13481		XP_002224795	http://www.ncbi.nlm.nih.gov/protein/XP_002224795?report=fasta&log$=seqview	NCBI_NR/XP_002224795	hypothetical protein BRAFLDRAFT_124841 [Branchiostoma floridae] gb|EEA55619.1| hypothetical protein BRAFLDRAFT_124841 [Branchiostoma floridae] 0.032 REVERSE	0.032		109943	http://www.ncbi.nlm.nih.gov/Structure/cdd/cddsrv.cgi?uid=109943	NCBI_CDD/109943	pfam00906, Hepatitis_core, Hepatitis core antigen. The core antigen of hepatitis viruses possesses a carboxyl terminus rich in arginine. On this basis it was predicted that the core antigen would bind DNA. There is some experimental evidence to support this. 0.044 REVERSE	0.044	REVERSE		gnl|To_Gass20100719_LK|36591 length=1183 numreads=24	contig_36591:523-817	1e-142	BLASTN		gnl|To_proteome_3d|3d.g26084.t1	THAOC_26084	56-98_of_200_aa	5e-20	REVERSE				gnl|Thaps3_Gass3|chr_6	0.0001	gnl|Thaps3_Gass3|chr_6	chr_6:1627136-1627378	http://genome.jgi-psf.org/cgi-bin/browserLoad?db=Thaps3&position=chr_6:1627136-1627378	Thaps3/chr_6:1627136-1627378	6e-05	REVERSE		gnl|Fracy1_Gass1|scaffold_64	0.0002	gnl|Fracy1_Gass1|scaffold_64	scaffold_64:165094-165189	http://genome.jgi-psf.org/cgi-bin/browserLoad?db=Fracy1&position=scaffold_64:165094-165189	Fracy1/scaffold_64:165094-165189
285	gnl|To_Tass_Lars_20100201|00285	JP288371	990	230	246	0.1	0.0699936		Q6S6W0	http://www.ncbi.nlm.nih.gov/protein/Q6S6W0?report=fasta&log$=seqview	NCBI_NR/Q6S6W0	RecName: Full=Glycoprotein X; Flags: Precursor gb|AAS45959.1| envelope glycoprotein [Equid herpesvirus 1] 9E-23 FORWARD	9e-23		113864	http://www.ncbi.nlm.nih.gov/Structure/cdd/cddsrv.cgi?uid=113864	NCBI_CDD/113864	pfam05109, Herpes_BLLF1, Herpes virus major outer envelope glycoprotein (BLLF1). This family consists of the BLLF1 viral late glycoprotein, also termed gp350/220. It is the most abundantly expressed glycoprotein in the viral envelope of the Herpesviruses and is the major antigen responsible for stimulating the production of neutralising antibodies in vivo. 0,000000003 FORWARD	3e-09	FORWARD		gnl|To_Gass20100719_LK|19560 length=13630 numreads=521	contig_19560:9389-9803	0	BLASTN		gnl|To_proteome_3d|3d.g17100.t1	THAOC_17100	21-289_of_289_aa	1e-163	FORWARD				gnl|Thaps3_Gass3|chr_3	4e-14	gnl|Thaps3_Gass3|chr_3	chr_3:98819-99298	http://genome.jgi-psf.org/cgi-bin/browserLoad?db=Thaps3&position=chr_3:98819-99298	Thaps3/chr_3:98819-99298	2e-14	FORWARD		gnl|Fracy1_Gass1|scaffold_23	8e-12	gnl|Fracy1_Gass1|scaffold_23	scaffold_23:358872-359453	http://genome.jgi-psf.org/cgi-bin/browserLoad?db=Fracy1&position=scaffold_23:358872-359453	Fracy1/scaffold_23:358872-359453
286	gnl|To_Tass_Lars_20100201|00286	JP288372	415	5	4	-0.3	0.0275886		EEA99576	http://www.ncbi.nlm.nih.gov/protein/EEA99576?report=fasta&log$=seqview	NCBI_NR/EEA99576	hypothetical protein TGME49_040980 [Toxoplasma gondii ME49] gb|EEE29180.1| conserved hypothetical protein [Toxoplasma gondii VEG] 0.12 FORWARD	0.12		114413	http://www.ncbi.nlm.nih.gov/Structure/cdd/cddsrv.cgi?uid=114413	NCBI_CDD/114413	pfam05687, DUF822, Plant protein of unknown function (DUF822). This family consists of the N terminal regions of several plant proteins of unknown function. 0.52 REVERSE	0.52	REVERSE		gnl|To_Gass20100719_LK|19944 length=2640 numreads=189	contig_19944:884-1303	0	BLASTN		gnl|To_proteome_3d|3d.g17893.t2	THAOC_17893	189-260_of_260_aa	8e-33	FORWARD				gnl|Thaps3_Gass3|chr_12	0.053	gnl|Thaps3_Gass3|chr_12	chr_12:882699-882809	http://genome.jgi-psf.org/cgi-bin/browserLoad?db=Thaps3&position=chr_12:882699-882809	Thaps3/chr_12:882699-882809	0.39	REVERSE		gnl|Fracy1_AllESTs_Tass|2706_0_CCUX9291.b1_CCUX_EXTA	0.016	gnl|Fracy1_Gass1|scaffold_15	scaffold_15:1253944-1254147	http://genome.jgi-psf.org/cgi-bin/browserLoad?db=Fracy1&position=scaffold_15:1253944-1254147	Fracy1/scaffold_15:1253944-1254147
287	gnl|To_Tass_Lars_20100201|00287		107	11	1	-10	2.15064			http://www.ncbi.nlm.nih.gov/protein/?report=fasta&log$=seqview	NCBI_NR/					http://www.ncbi.nlm.nih.gov/Structure/cdd/cddsrv.cgi?uid=	NCBI_CDD/					gnl|To_Gass20100719_LK|39870 length=4010 numreads=110	contig_39870:2080-2184	1e-53	BLASTN										gnl|Thaps3_Gass3|chr_10	0.11	gnl|Thaps3_Gass3|chr_10	chr_10:834775-834867	http://genome.jgi-psf.org/cgi-bin/browserLoad?db=Thaps3&position=chr_10:834775-834867	Thaps3/chr_10:834775-834867	0.066	FORWARD		gnl|Fracy1_Gass1|scaffold_3	0.62	gnl|Fracy1_Gass1|scaffold_3	scaffold_3:1174313-1174357	http://genome.jgi-psf.org/cgi-bin/browserLoad?db=Fracy1&position=scaffold_3:1174313-1174357	Fracy1/scaffold_3:1174313-1174357
288	gnl|To_Tass_Lars_20100201|00288	JP288373	1222	31	40	0.3	0.219602		XP_001379538	http://www.ncbi.nlm.nih.gov/protein/XP_001379538?report=fasta&log$=seqview	NCBI_NR/XP_001379538	PREDICTED: similar to NACHT, leucine rich repeat and PYD containing 14,, partial [Monodelphis domestica] 0.16 REVERSE	0.16			http://www.ncbi.nlm.nih.gov/Structure/cdd/cddsrv.cgi?uid=	NCBI_CDD/					gnl|To_Gass20100719_LK|49189 length=7632 numreads=209	contig_49189:983-2204	0	BLASTN		gnl|To_proteome_3d|3d.g35910.t1	THAOC_35910	328-504_of_588_aa	3e-96	REVERSE				gnl|Thaps3_Gass3|chr_17	0.056	gnl|Thaps3_Gass3|chr_17	chr_17:260510-260695	http://genome.jgi-psf.org/cgi-bin/browserLoad?db=Thaps3&position=chr_17:260510-260695	Thaps3/chr_17:260510-260695	0.034	REVERSE		gnl|Fracy1_Gass1|scaffold_9	0.45	gnl|Fracy1_Gass1|scaffold_9	scaffold_9:1065038-1065178	http://genome.jgi-psf.org/cgi-bin/browserLoad?db=Fracy1&position=scaffold_9:1065038-1065178	Fracy1/scaffold_9:1065038-1065178
289	gnl|To_Tass_Lars_20100201|00289		138	3	0	-Inf	0.913023			http://www.ncbi.nlm.nih.gov/protein/?report=fasta&log$=seqview	NCBI_NR/					http://www.ncbi.nlm.nih.gov/Structure/cdd/cddsrv.cgi?uid=	NCBI_CDD/					gnl|To_Gass20100719_LK|13619 length=11488 numreads=370	contig_13619:2719-2849	5e-60	BLASTN		gnl|To_proteome_3d|3d.g11764.t1	THAOC_11764	732-752_of_752_aa	0.0007	FORWARD				gnl|Tp_AllESTs|JGI_XZD6679.fwd	0.004	gnl|Thaps3_Gass3|chr_13	chr_13:873331-873390	http://genome.jgi-psf.org/cgi-bin/browserLoad?db=Thaps3&position=chr_13:873331-873390	Thaps3/chr_13:873331-873390	0.61	REVERSE		gnl|Fracy1_AllESTs_Tass|1582_1_CCUX_EXTA	0.85	gnl|Fracy1_Gass1|scaffold_19	scaffold_19:1101465-1101524	http://genome.jgi-psf.org/cgi-bin/browserLoad?db=Fracy1&position=scaffold_19:1101465-1101524	Fracy1/scaffold_19:1101465-1101524
290	gnl|To_Tass_Lars_20100201|00290	JP288374	385	3	2	-0.5	0.0470848		XP_002296773	http://www.ncbi.nlm.nih.gov/protein/XP_002296773?report=fasta&log$=seqview	NCBI_NR/XP_002296773	predicted protein [Thalassiosira pseudonana CCMP1335] gb|EED86974.1| predicted protein [Thalassiosira pseudonana CCMP1335] 1E-29 REVERSE	1e-29		118288	http://www.ncbi.nlm.nih.gov/Structure/cdd/cddsrv.cgi?uid=118288	NCBI_CDD/118288	pfam09756, DDRGK, DDRGK domain. This is a family of proteins of approximately 300 residues, found in plants and vertebrates. They contain a highly conserved DDRGK motif. The function is unknown. 0,000003 REVERSE	3e-06	REVERSE		gnl|To_Gass20100719_LK|4348 length=4083 numreads=111	contig_4348:1207-1505	1e-169	BLASTN		gnl|To_proteome_3d|3d.g7232.t1	THAOC_07232	63-183_of_183_aa	8e-65	REVERSE				gnl|Thaps3_Gass3|chr_16a	5e-32	gnl|Thaps3_Gass3|chr_16a	chr_16a:126314-126553	http://genome.jgi-psf.org/cgi-bin/browserLoad?db=Thaps3&position=chr_16a:126314-126553	Thaps3/chr_16a:126314-126553	3e-32	REVERSE		gnl|Fracy1_Gass1|scaffold_9	4e-26	gnl|Fracy1_Gass1|scaffold_9	scaffold_9:1142589-1142798	http://genome.jgi-psf.org/cgi-bin/browserLoad?db=Fracy1&position=scaffold_9:1142589-1142798	Fracy1/scaffold_9:1142589-1142798
291	gnl|To_Tass_Lars_20100201|00291	JP288375	1272	160	180	0.1	0.193904		XP_002176549	http://www.ncbi.nlm.nih.gov/protein/XP_002176549?report=fasta&log$=seqview	NCBI_NR/XP_002176549	predicted protein [Phaeodactylum tricornutum CCAP 1055/1] gb|EEC51012.1| predicted protein [Phaeodactylum tricornutum CCAP 1055/1] 1E-77 REVERSE	1e-77		30678	http://www.ncbi.nlm.nih.gov/Structure/cdd/cddsrv.cgi?uid=30678	NCBI_CDD/30678	COG0330, HflC, Membrane protease subunits, stomatin/prohibitin homologs [Posttranslational modification, protein turnover, chaperones]. 0,0000001 REVERSE	1e-07	REVERSE		gnl|To_Gass20100719_LK|2722 length=14122 numreads=364	contig_2722:7846-8552	0	BLASTN		gnl|To_proteome_3d|3d.g2408.t1	THAOC_02408	1-359_of_359_aa	0	REVERSE				gnl|Thaps3_Gass3|chr_11a	2e-05	gnl|Thaps3_Gass3|chr_11a	chr_11a:726856-726927	http://genome.jgi-psf.org/cgi-bin/browserLoad?db=Thaps3&position=chr_11a:726856-726927	Thaps3/chr_11a:726856-726927	9e-06	FORWARD		gnl|Fracy1_AllESTs_Tass|2429_1_CCUX_EXTA	1e-120	gnl|Fracy1_Gass1|scaffold_94	scaffold_94:43694-44125	http://genome.jgi-psf.org/cgi-bin/browserLoad?db=Fracy1&position=scaffold_94:43694-44125	Fracy1/scaffold_94:43694-44125
292	gnl|To_Tass_Lars_20100201|00292		136	181	10	-17.1	41.0256		YP_001152214	http://www.ncbi.nlm.nih.gov/protein/YP_001152214?report=fasta&log$=seqview	NCBI_NR/YP_001152214	ORF124 [Pinus koraiensis] gb|ABP35456.1| ORF124 [Pinus koraiensis] 0,000002 FORWARD	2e-06			http://www.ncbi.nlm.nih.gov/Structure/cdd/cddsrv.cgi?uid=	NCBI_CDD/					gnl|To_Gass20100719_LK|43698 length=56976 numreads=28209	contig_43698:14980-15075	4e-48	BLASTN		gnl|To_proteome_3d|3d.g21441.t1	THAOC_21441	131-156_of_158_aa	0.96	FORWARD				gnl|Tp_AllESTs|JGI_CAAC1939.fwd	2e-17	gnl|Thaps3_Gass3|chloroplast	chloroplast:68880-68975	http://genome.jgi-psf.org/cgi-bin/browserLoad?db=Thaps3&position=chloroplast:68880-68975	Thaps3/chloroplast:68880-68975	3e-15	FORWARD		gnl|Fracy1_Gass1|scaffold_78	0.0008	gnl|Fracy1_Gass1|scaffold_78	scaffold_78:81599-81697	http://genome.jgi-psf.org/cgi-bin/browserLoad?db=Fracy1&position=scaffold_78:81599-81697	Fracy1/scaffold_78:81599-81697
293	gnl|To_Tass_Lars_20100201|00293		63	2	0	-Inf	0.608682			http://www.ncbi.nlm.nih.gov/protein/?report=fasta&log$=seqview	NCBI_NR/					http://www.ncbi.nlm.nih.gov/Structure/cdd/cddsrv.cgi?uid=	NCBI_CDD/					gnl|To_Gass20100719_LK|43698 length=56976 numreads=28209	contig_43698:14977-15020	2e-17	BLASTN										gnl|Tp_AllESTs|JGI_XZD3711.rev	0.001	gnl|Thaps3_Gass3|chloroplast	chloroplast:68877-68921	http://genome.jgi-psf.org/cgi-bin/browserLoad?db=Thaps3&position=chloroplast:68877-68921	Thaps3/chloroplast:68877-68921	0.0008	FORWARD						http://genome.jgi-psf.org/cgi-bin/browserLoad?db=Fracy1&position=	Fracy1/
294	gnl|To_Tass_Lars_20100201|00294		118	6	1	-5	0.877011			http://www.ncbi.nlm.nih.gov/protein/?report=fasta&log$=seqview	NCBI_NR/					http://www.ncbi.nlm.nih.gov/Structure/cdd/cddsrv.cgi?uid=	NCBI_CDD/								BLASTN										gnl|Thaps3_Gass3|chr_3	0.11	gnl|Thaps3_Gass3|chr_3	chr_3:1583059-1583163	http://genome.jgi-psf.org/cgi-bin/browserLoad?db=Thaps3&position=chr_3:1583059-1583163	Thaps3/chr_3:1583059-1583163	0.066	REVERSE		gnl|Fracy1_Gass1|scaffold_6	0.092	gnl|Fracy1_Gass1|scaffold_6	scaffold_6:2693766-2693810	http://genome.jgi-psf.org/cgi-bin/browserLoad?db=Fracy1&position=scaffold_6:2693766-2693810	Fracy1/scaffold_6:2693766-2693810
295	gnl|To_Tass_Lars_20100201|00295	JP288376	627	360	403	0.1	0.39422		XP_002288961	http://www.ncbi.nlm.nih.gov/protein/XP_002288961?report=fasta&log$=seqview	NCBI_NR/XP_002288961	predicted protein [Thalassiosira pseudonana CCMP1335] gb|EED94397.1| predicted protein [Thalassiosira pseudonana CCMP1335] 4E-19 FORWARD	4e-19		28952	http://www.ncbi.nlm.nih.gov/Structure/cdd/cddsrv.cgi?uid=28952	NCBI_CDD/28952	cd00070, GLECT, Galectin/galactose-binding lectin. This domain exclusively binds beta-galactosides, such as lactose, and does not require metal ions for activity. GLECT domains occur as homodimers or tandemly repeated domains. They are developmentally regulated and may be involved in differentiation, cell-cell interaction and cellular regulation.. 0.51 FORWARD	0.51	FORWARD		gnl|To_Gass20100719_LK|21142 length=1737 numreads=34	contig_21142:658-1268	0	BLASTN		gnl|To_proteome_3d|3d.g19107.t1	THAOC_19107	1-140_of_242_aa	7e-75	FORWARD				gnl|Tp_AllESTs|JGI_XZD4029.fwd	3e-24	gnl|Thaps3_Gass3|chr_3	chr_3:1679270-1679521	http://genome.jgi-psf.org/cgi-bin/browserLoad?db=Thaps3&position=chr_3:1679270-1679521	Thaps3/chr_3:1679270-1679521	2e-24	FORWARD		gnl|Fracy1_Gass1|scaffold_18	0.076	gnl|Fracy1_Gass1|scaffold_18	scaffold_18:939101-939217	http://genome.jgi-psf.org/cgi-bin/browserLoad?db=Fracy1&position=scaffold_18:939101-939217	Fracy1/scaffold_18:939101-939217
296	gnl|To_Tass_Lars_20100201|00296	JP288377	368	19	7	-1.7	1.28939		XP_002290042	http://www.ncbi.nlm.nih.gov/protein/XP_002290042?report=fasta&log$=seqview	NCBI_NR/XP_002290042	predicted protein [Thalassiosira pseudonana CCMP1335] gb|EED91794.1| predicted protein [Thalassiosira pseudonana CCMP1335] 0,00000000002 FORWARD	2e-11		34432	http://www.ncbi.nlm.nih.gov/Structure/cdd/cddsrv.cgi?uid=34432	NCBI_CDD/34432	COG4823, AbiF, Abortive infection bacteriophage resistance protein [Defense mechanisms]. 0.10 FORWARD	0.1	FORWARD		gnl|To_Gass20100719_LK|27469 length=3920 numreads=120	contig_27469:1667-2034	0	BLASTN		gnl|To_proteome_3d|3d.g22091.t2	THAOC_22091	211-279_of_279_aa	4e-36	FORWARD				gnl|Tp_AllESTs|JGI_XZD7774.fwd	6e-14	gnl|Thaps3_Gass3|chr_5	chr_5:87129-87242	http://genome.jgi-psf.org/cgi-bin/browserLoad?db=Thaps3&position=chr_5:87129-87242	Thaps3/chr_5:87129-87242	4e-14	FORWARD		gnl|Fracy1_AllESTs_Tass|0_0_CCUX6354.b1_CCUX_EXTA	1e-05	gnl|Fracy1_Gass1|scaffold_64	scaffold_64:216642-216740	http://genome.jgi-psf.org/cgi-bin/browserLoad?db=Fracy1&position=scaffold_64:216642-216740	Fracy1/scaffold_64:216642-216740
297	gnl|To_Tass_Lars_20100201|00297	JP288378	617	68	41	-0.7	1.55795		XP_002289642	http://www.ncbi.nlm.nih.gov/protein/XP_002289642?report=fasta&log$=seqview	NCBI_NR/XP_002289642	predicted protein [Thalassiosira pseudonana CCMP1335] gb|EED93179.1| predicted protein [Thalassiosira pseudonana CCMP1335] 1E-49 FORWARD	1e-49		112081	http://www.ncbi.nlm.nih.gov/Structure/cdd/cddsrv.cgi?uid=112081	NCBI_CDD/112081	pfam03251, Tymo_45kd_70kd, Tymovirus 45/70Kd protein. Tymoviruses are single stranded RNA viruses. This family includes a protein of unknown function that has been named based on its molecular weight. Tymoviruses such as the ononis yellow mosaic tymovirus encode only three proteins. Of these two are overlapping this protein overlaps a larger ORF that is thought to be the polymerase. 0.059 FORWARD	0.059	FORWARD		gnl|To_Gass20100719_LK|1382 length=5021 numreads=122	contig_1382:340-949	0	BLASTN		gnl|To_proteome_3d|3d.g1142.t1	THAOC_01142	14-168_of_168_aa	2e-86	FORWARD				gnl|Thaps3_Gass3|chr_4	1e-60	gnl|Thaps3_Gass3|chr_4	chr_4:372276-372674	http://genome.jgi-psf.org/cgi-bin/browserLoad?db=Thaps3&position=chr_4:372276-372674	Thaps3/chr_4:372276-372674	7e-61	FORWARD		gnl|Fracy1_AllESTs_Tass|544_1_CCUX_EXTA	5e-37	gnl|Fracy1_Gass1|scaffold_111	scaffold_111:2787-3050	http://genome.jgi-psf.org/cgi-bin/browserLoad?db=Fracy1&position=scaffold_111:2787-3050	Fracy1/scaffold_111:2787-3050
298	gnl|To_Tass_Lars_20100201|00298		185	5	1	-4	0.645392			http://www.ncbi.nlm.nih.gov/protein/?report=fasta&log$=seqview	NCBI_NR/				101218	http://www.ncbi.nlm.nih.gov/Structure/cdd/cddsrv.cgi?uid=101218	NCBI_CDD/101218	PRK03372, ppnK, inorganic polyphosphate/ATP-NAD kinase; Provisional. 0.84 REVERSE	0.84	REVERSE		gnl|To_Gass20100719_LK|48901 length=4667 numreads=87	contig_48901:1671-1793	4e-64	BLASTN		gnl|To_proteome_3d|3d.g35524.t2	THAOC_35524	239-273_of_273_aa	5e-13	REVERSE				gnl|Tp_AllESTs|JGI_XZD5166.rev	0.012	gnl|Thaps3_Gass3|chr_4	chr_4:1998815-1998865	http://genome.jgi-psf.org/cgi-bin/browserLoad?db=Thaps3&position=chr_4:1998815-1998865	Thaps3/chr_4:1998815-1998865	0.4	REVERSE		gnl|Fracy1_Gass1|scaffold_4	0.14	gnl|Fracy1_Gass1|scaffold_4	scaffold_4:73332-73436	http://genome.jgi-psf.org/cgi-bin/browserLoad?db=Fracy1&position=scaffold_4:73332-73436	Fracy1/scaffold_4:73332-73436
299	gnl|To_Tass_Lars_20100201|00299	JP288379	1335	144	35	-3.1	15.832		XP_002295904	http://www.ncbi.nlm.nih.gov/protein/XP_002295904?report=fasta&log$=seqview	NCBI_NR/XP_002295904	nitrate transporter [Thalassiosira pseudonana CCMP1335] gb|ACI64621.1| nitrate transporter [Thalassiosira pseudonana CCMP1335] 1E-144 FORWARD	1e-144		32405	http://www.ncbi.nlm.nih.gov/Structure/cdd/cddsrv.cgi?uid=32405	NCBI_CDD/32405	COG2223, NarK, Nitrate/nitrite transporter [Inorganic ion transport and metabolism]. 0,000000000000003 FORWARD	3e-15	FORWARD		gnl|To_Gass20100719_LK|1285 length=3829 numreads=94	contig_1285:631-1239	0	BLASTN		gnl|To_proteome_3d|3d.g8037.t3	THAOC_08037	9-340_of_340_aa	1e-107	FORWARD				gnl|Thaps3_Gass3|chr_7	1e-178	gnl|Thaps3_Gass3|chr_7	chr_7:1360844-1361827	http://genome.jgi-psf.org/cgi-bin/browserLoad?db=Thaps3&position=chr_7:1360844-1361827	Thaps3/chr_7:1360844-1361827	1e-178	FORWARD		gnl|Fracy1_Gass1|scaffold_27	1e-134	gnl|Fracy1_Gass1|scaffold_27	scaffold_27:401041-401805	http://genome.jgi-psf.org/cgi-bin/browserLoad?db=Fracy1&position=scaffold_27:401041-401805	Fracy1/scaffold_27:401041-401805
300	gnl|To_Tass_Lars_20100201|00300	JP288380	613	7	26	2.7	2.46577		XP_002071484	http://www.ncbi.nlm.nih.gov/protein/XP_002071484?report=fasta&log$=seqview	NCBI_NR/XP_002071484	GK25827 [Drosophila willistoni] gb|EDW82470.1| GK25827 [Drosophila willistoni] 0.38 FORWARD	0.38		48559	http://www.ncbi.nlm.nih.gov/Structure/cdd/cddsrv.cgi?uid=48559	NCBI_CDD/48559	cd03010, TlpA_like_DsbE, TlpA-like family, DsbE (also known as CcmG and CycY) subfamily; DsbE is a membrane-anchored, periplasmic TRX-like reductase containing a CXXC motif that specifically donates reducing equivalents to apocytochrome c via CcmH, another cytochrome c maturation (Ccm) factor with a redox active CXXC motif. Assembly of cytochrome c requires the ligation of heme to reduced thiols …	0.83	REVERSE		gnl|To_Gass20100719_LK|40547 length=12684 numreads=386	contig_40547:8537-8899	0	BLASTN		gnl|To_proteome_3d|3d.g28347.t1	THAOC_28347	324-499_of_499_aa	1e-112	FORWARD				gnl|Thaps3_Gass3|chr_19b_31	0.1	gnl|Thaps3_Gass3|chr_19b_31	chr_19b_31:45340-45393	http://genome.jgi-psf.org/cgi-bin/browserLoad?db=Thaps3&position=chr_19b_31:45340-45393	Thaps3/chr_19b_31:45340-45393	0.063	REVERSE		gnl|Fracy1_Gass1|scaffold_36	0.004	gnl|Fracy1_Gass1|scaffold_36	scaffold_36:583406-583453	http://genome.jgi-psf.org/cgi-bin/browserLoad?db=Fracy1&position=scaffold_36:583406-583453	Fracy1/scaffold_36:583406-583453
301	gnl|To_Tass_Lars_20100201|00301	JP288381	564	76	92	0.2	0.280722			http://www.ncbi.nlm.nih.gov/protein/?report=fasta&log$=seqview	NCBI_NR/					http://www.ncbi.nlm.nih.gov/Structure/cdd/cddsrv.cgi?uid=	NCBI_CDD/					gnl|To_Gass20100719_LK|30137 length=1139 numreads=23	contig_30137:24-585	0	BLASTN		gnl|To_proteome_3d|3d.g22921.t1	THAOC_22921	23-135_of_135_aa	3e-56	FORWARD				gnl|Tp_AllESTs|JGI_CAAI3078.rev	0.005	gnl|Thaps3_Gass3|chr_13	chr_13:241569-241628	http://genome.jgi-psf.org/cgi-bin/browserLoad?db=Thaps3&position=chr_13:241569-241628	Thaps3/chr_13:241569-241628	0.003	REVERSE		gnl|Fracy1_Gass1|scaffold_1	0.09	gnl|Fracy1_Gass1|scaffold_1	scaffold_1:4981393-4981548	http://genome.jgi-psf.org/cgi-bin/browserLoad?db=Fracy1&position=scaffold_1:4981393-4981548	Fracy1/scaffold_1:4981393-4981548
302	gnl|To_Tass_Lars_20100201|00302	JP288382	631	11230	447	-24.1	2727.07		ZP_01963575	http://www.ncbi.nlm.nih.gov/protein/ZP_01963575?report=fasta&log$=seqview	NCBI_NR/ZP_01963575	hypothetical protein RUMOBE_01293 [Ruminococcus obeum ATCC 29174] gb|EDM87878.1| hypothetical protein RUMOBE_01293 [Ruminococcus obeum ATCC 29174] 7E-19 REVERSE	7e-19			http://www.ncbi.nlm.nih.gov/Structure/cdd/cddsrv.cgi?uid=	NCBI_CDD/					gnl|To_Gass20100719_LK|43698 length=56976 numreads=28209	contig_43698:15211-15815	0	BLASTN		gnl|To_proteome_3d|3d.g30205.t1	THAOC_30205	1-52_of_89_aa	2e-24	REVERSE				gnl|Tp_AllESTs|JGI_CAAI3045.fwd	1e-129	gnl|Thaps3_Gass3|chloroplast	chloroplast:69105-69716	http://genome.jgi-psf.org/cgi-bin/browserLoad?db=Thaps3&position=chloroplast:69105-69716	Thaps3/chloroplast:69105-69716	1e-130	REVERSE		gnl|Fracy1_Gass1|mitochondrion_scaffold_116	3e-16	gnl|Fracy1_Gass1|mitochondrion_scaffold_116	mitochondrion_scaffold_116:43665-43883	http://genome.jgi-psf.org/cgi-bin/browserLoad?db=Fracy1&position=mitochondrion_scaffold_116:43665-43883	Fracy1/mitochondrion_scaffold_116:43665-43883
303	gnl|To_Tass_Lars_20100201|00303	JP288383	284	4	3	-0.3	0.0345136		YP_002730924	http://www.ncbi.nlm.nih.gov/protein/YP_002730924?report=fasta&log$=seqview	NCBI_NR/YP_002730924	hypothetical protein PERMA_1141 [Persephonella marina EX-H1] gb|ACO03644.1| conserved hypothetical protein [Persephonella marina EX-H1] 0,00000001 REVERSE	1e-08			http://www.ncbi.nlm.nih.gov/Structure/cdd/cddsrv.cgi?uid=	NCBI_CDD/					gnl|To_Gass20100719_LK|43698 length=56976 numreads=28209	contig_43698:15538-15819	1e-154	BLASTN										gnl|Tp_AllESTs|JGI_XZD5438.rev	1e-51	gnl|Thaps3_Gass3|chloroplast	chloroplast:69464-69718	http://genome.jgi-psf.org/cgi-bin/browserLoad?db=Thaps3&position=chloroplast:69464-69718	Thaps3/chloroplast:69464-69718	2e-51	REVERSE		gnl|Fracy1_Gass1|mitochondrion_scaffold_116	5e-09	gnl|Fracy1_Gass1|mitochondrion_scaffold_116	mitochondrion_scaffold_116:43665-43880	http://genome.jgi-psf.org/cgi-bin/browserLoad?db=Fracy1&position=mitochondrion_scaffold_116:43665-43880	Fracy1/mitochondrion_scaffold_116:43665-43880
304	gnl|To_Tass_Lars_20100201|00304	JP288384	295	6	16	1.7	0.991479		XP_001965233	http://www.ncbi.nlm.nih.gov/protein/XP_001965233?report=fasta&log$=seqview	NCBI_NR/XP_001965233	GF21178 [Drosophila ananassae] gb|EDV33367.1| GF21178 [Drosophila ananassae] 0.071 FORWARD	0.071		58100	http://www.ncbi.nlm.nih.gov/Structure/cdd/cddsrv.cgi?uid=58100	NCBI_CDD/58100	cd00121, MATH, MATH (meprin and TRAF-C homology) domain; an independent folding unit with an eight-stranded beta-sandwich structure found in meprins, TRAFs and other proteins. Meprins comprise a class of extracellular metalloproteases which are anchored to the membrane and are capable of cleaving growth factors, extracellular matrix proteins, and biologically active peptides. TRAF molecules serve…	0.074	REVERSE		gnl|To_Gass20100719_LK|44775 length=14354 numreads=375	contig_44775:11608-11878	1e-141	BLASTN		gnl|To_proteome_3d|3d.g30934.t1	THAOC_30934	759-817_of_817_aa	8e-26	REVERSE				gnl|Thaps3_Gass3|chr_10	0.0006	gnl|Thaps3_Gass3|chr_10	chr_10:228168-228269	http://genome.jgi-psf.org/cgi-bin/browserLoad?db=Thaps3&position=chr_10:228168-228269	Thaps3/chr_10:228168-228269	0.0004	FORWARD		gnl|Fracy1_Gass1|scaffold_26	0.062	gnl|Fracy1_Gass1|scaffold_26	scaffold_26:839225-839317	http://genome.jgi-psf.org/cgi-bin/browserLoad?db=Fracy1&position=scaffold_26:839225-839317	Fracy1/scaffold_26:839225-839317
305	gnl|To_Tass_Lars_20100201|00305	JP288385	334	16	6	-1.7	1.05745		XP_002292260	http://www.ncbi.nlm.nih.gov/protein/XP_002292260?report=fasta&log$=seqview	NCBI_NR/XP_002292260	predicted protein [Thalassiosira pseudonana CCMP1335] gb|EED90235.1| predicted protein [Thalassiosira pseudonana CCMP1335] 0,00000000002 REVERSE	2e-11			http://www.ncbi.nlm.nih.gov/Structure/cdd/cddsrv.cgi?uid=	NCBI_CDD/					gnl|To_Gass20100719_LK|18852 length=4281 numreads=93	contig_18852:3533-3852	1e-163	BLASTN		gnl|To_proteome_3d|3d.g16687.t1	THAOC_16687	80-156_of_156_aa	4e-43	REVERSE				gnl|Tp_AllESTs|JGI_XZD6601.fwd	3e-16	gnl|Thaps3_Gass3|chr_15	chr_15:745315-745449	http://genome.jgi-psf.org/cgi-bin/browserLoad?db=Thaps3&position=chr_15:745315-745449	Thaps3/chr_15:745315-745449	1e-13	REVERSE		gnl|Fracy1_Gass1|scaffold_12	0.011	gnl|Fracy1_Gass1|scaffold_12	scaffold_12:357073-357243	http://genome.jgi-psf.org/cgi-bin/browserLoad?db=Fracy1&position=scaffold_12:357073-357243	Fracy1/scaffold_12:357073-357243
306	gnl|To_Tass_Lars_20100201|00306	JP288386	961	23	19	-0.2	0.0965683		XP_001381254	http://www.ncbi.nlm.nih.gov/protein/XP_001381254?report=fasta&log$=seqview	NCBI_NR/XP_001381254	PREDICTED: hypothetical protein [Monodelphis domestica] 0,00000003 FORWARD	3e-08		101038	http://www.ncbi.nlm.nih.gov/Structure/cdd/cddsrv.cgi?uid=101038	NCBI_CDD/101038	PRK02363, PRK02363, DNA-directed RNA polymerase subunit delta; Reviewed. 0,00002 FORWARD	2e-05	FORWARD		gnl|To_Gass20100719_LK|3003 length=6188 numreads=153	contig_3003:2568-3042	0	BLASTN		gnl|To_proteome_3d|3d.g36085.t21		123-310_of_721_aa	1e-104	FORWARD				gnl|Thaps3_Gass3|chr_6	2e-07	gnl|Thaps3_Gass3|chr_6	chr_6:57062-57259	http://genome.jgi-psf.org/cgi-bin/browserLoad?db=Thaps3&position=chr_6:57062-57259	Thaps3/chr_6:57062-57259	1e-07	REVERSE		gnl|Fracy1_Gass1|scaffold_31	6e-09	gnl|Fracy1_Gass1|scaffold_31	scaffold_31:753805-753948	http://genome.jgi-psf.org/cgi-bin/browserLoad?db=Fracy1&position=scaffold_31:753805-753948	Fracy1/scaffold_31:753805-753948
307	gnl|To_Tass_Lars_20100201|00307	JP288387	204	15	1	-14	3.23831		XP_002295824	http://www.ncbi.nlm.nih.gov/protein/XP_002295824?report=fasta&log$=seqview	NCBI_NR/XP_002295824	WD-40 repeat containing protein [Thalassiosira pseudonana CCMP1335] gb|ACI64541.1| WD-40 repeat containing protein [Thalassiosira pseudonana CCMP1335] 0,00007 FORWARD	7e-05			http://www.ncbi.nlm.nih.gov/Structure/cdd/cddsrv.cgi?uid=	NCBI_CDD/					gnl|To_Gass20100719_LK|12976 length=1857 numreads=35	contig_12976:889-1092	1e-105	BLASTN		gnl|To_proteome_3d|3d.g11296.t1	THAOC_11296	245-311_of_383_aa	2e-32	FORWARD				gnl|Tp_AllESTs|JGI_XZD9029.fwd	4e-07	gnl|Thaps3_Gass3|chr_7	chr_7:911014-911067	http://genome.jgi-psf.org/cgi-bin/browserLoad?db=Thaps3&position=chr_7:911014-911067	Thaps3/chr_7:911014-911067	9e-07	FORWARD		gnl|Fracy1_Gass1|scaffold_24	0.0001	gnl|Fracy1_Gass1|scaffold_24	scaffold_24:193950-194015	http://genome.jgi-psf.org/cgi-bin/browserLoad?db=Fracy1&position=scaffold_24:193950-194015	Fracy1/scaffold_24:193950-194015
308	gnl|To_Tass_Lars_20100201|00308	JP288388	2105	25	165	5.6	24.6065		AAY47050	http://www.ncbi.nlm.nih.gov/protein/AAY47050?report=fasta&log$=seqview	NCBI_NR/AAY47050	ascorbate oxidase [Lycopersicon esculentum] 1E-81 FORWARD	1e-81		109452	http://www.ncbi.nlm.nih.gov/Structure/cdd/cddsrv.cgi?uid=109452	NCBI_CDD/109452	pfam00394, Cu-oxidase, Multicopper oxidase. Many of the proteins in this family contain multiple similar copies of this plastocyanin-like domain. 4E-19 FORWARD	4e-19	FORWARD		gnl|To_Gass20100719_LK|11120 length=11975 numreads=339	contig_11120:3568-5671	0	BLASTN		gnl|To_proteome_3d|3d.g10148.t1	THAOC_10148	4-628_of_628_aa	0	FORWARD				gnl|Thaps3_Gass3|chr_5	1e-06	gnl|Thaps3_Gass3|chr_5	chr_5:1551041-1551250	http://genome.jgi-psf.org/cgi-bin/browserLoad?db=Thaps3&position=chr_5:1551041-1551250	Thaps3/chr_5:1551041-1551250	8e-07	FORWARD		gnl|Fracy1_Gass1|scaffold_2	5e-90	gnl|Fracy1_Gass1|scaffold_2	scaffold_2:3639538-3639789	http://genome.jgi-psf.org/cgi-bin/browserLoad?db=Fracy1&position=scaffold_2:3639538-3639789	Fracy1/scaffold_2:3639538-3639789
309	gnl|To_Tass_Lars_20100201|00309	JP288389	338	0	4	Inf	1.19098		XP_002290646	http://www.ncbi.nlm.nih.gov/protein/XP_002290646?report=fasta&log$=seqview	NCBI_NR/XP_002290646	predicted protein [Thalassiosira pseudonana CCMP1335] gb|EED92398.1| predicted protein [Thalassiosira pseudonana CCMP1335] 0,000000000004 FORWARD	4e-12		33962	http://www.ncbi.nlm.nih.gov/Structure/cdd/cddsrv.cgi?uid=33962	NCBI_CDD/33962	COG4239, COG4239, ABC-type uncharacterized transport system, permease component [General function prediction only]. 0.17 FORWARD	0.17	FORWARD		gnl|To_Gass20100719_LK|2432 length=3100 numreads=83	contig_2432:2084-2246	4e-78	BLASTN		gnl|To_proteome_3d|3d.g1989.t12	THAOC_01989	497-597_of_719_aa	9e-28	FORWARD				gnl|Thaps3_Gass3|chr_5	2e-41	gnl|Thaps3_Gass3|chr_5	chr_5:870828-870971	http://genome.jgi-psf.org/cgi-bin/browserLoad?db=Thaps3&position=chr_5:870828-870971	Thaps3/chr_5:870828-870971	1e-41	FORWARD		gnl|Fracy1_Gass1|scaffold_13	2e-15	gnl|Fracy1_Gass1|scaffold_13	scaffold_13:171085-171270	http://genome.jgi-psf.org/cgi-bin/browserLoad?db=Fracy1&position=scaffold_13:171085-171270	Fracy1/scaffold_13:171085-171270
310	gnl|To_Tass_Lars_20100201|00310	JP288390	334	3	2	-0.5	0.0470848			http://www.ncbi.nlm.nih.gov/protein/?report=fasta&log$=seqview	NCBI_NR/				104943	http://www.ncbi.nlm.nih.gov/Structure/cdd/cddsrv.cgi?uid=104943	NCBI_CDD/104943	PRK10933, PRK10933, trehalose-6-phosphate hydrolase; Provisional. 0.84 FORWARD	0.84	FORWARD		gnl|To_Gass20100719_LK|50324 length=1351 numreads=180	contig_50324:121-451	1e-172	BLASTN										gnl|Tp_AllESTs|JGI_CAAH2940.fwd	0.0002	gnl|Thaps3_Gass3|chr_13	chr_13:372435-372548	http://genome.jgi-psf.org/cgi-bin/browserLoad?db=Thaps3&position=chr_13:372435-372548	Thaps3/chr_13:372435-372548	0.0004	REVERSE		gnl|Fracy1_Gass1|scaffold_3	0.011	gnl|Fracy1_Gass1|scaffold_3	scaffold_3:2542027-2542104	http://genome.jgi-psf.org/cgi-bin/browserLoad?db=Fracy1&position=scaffold_3:2542027-2542104	Fracy1/scaffold_3:2542027-2542104
311	gnl|To_Tass_Lars_20100201|00311	JP288391	612	0	5	Inf	1.48872		XP_686400	http://www.ncbi.nlm.nih.gov/protein/XP_686400?report=fasta&log$=seqview	NCBI_NR/XP_686400	PREDICTED: Phf3 protein [Danio rerio] emb|CAX12571.1| novel protein similar to vertebrate PHD finger protein 3 (PHF3) [Danio rerio] 0.077 REVERSE	0.077			http://www.ncbi.nlm.nih.gov/Structure/cdd/cddsrv.cgi?uid=	NCBI_CDD/					gnl|To_Gass20100719_LK|47579 length=11945 numreads=292	contig_47579:8892-9502	0	BLASTN		gnl|To_proteome_3d|3d.g33796.t4	THAOC_33796	689-885_of_1098_aa	1e-111	FORWARD				gnl|Thaps3_Gass3|chr_8	0.029	gnl|Thaps3_Gass3|chr_8	chr_8:175198-175326	http://genome.jgi-psf.org/cgi-bin/browserLoad?db=Thaps3&position=chr_8:175198-175326	Thaps3/chr_8:175198-175326	0.018	FORWARD		gnl|Fracy1_Gass1|scaffold_112	0.68	gnl|Fracy1_Gass1|scaffold_112	scaffold_112:59884-59979	http://genome.jgi-psf.org/cgi-bin/browserLoad?db=Fracy1&position=scaffold_112:59884-59979	Fracy1/scaffold_112:59884-59979
312	gnl|To_Tass_Lars_20100201|00312	JP288392	422	99	124	0.3	0.530209		XP_002295341	http://www.ncbi.nlm.nih.gov/protein/XP_002295341?report=fasta&log$=seqview	NCBI_NR/XP_002295341	predicted protein [Thalassiosira pseudonana CCMP1335] gb|EED87407.1| predicted protein [Thalassiosira pseudonana CCMP1335] 0,0000000000001 REVERSE	1e-13		114832	http://www.ncbi.nlm.nih.gov/Structure/cdd/cddsrv.cgi?uid=114832	NCBI_CDD/114832	pfam06136, DUF966, Domain of unknown function (DUF966). Family of plant proteins with unknown function. 0.085 REVERSE	0.085	REVERSE		gnl|To_Gass20100719_LK|17769 length=3010 numreads=58	contig_17769:362-694	0	BLASTN		gnl|To_proteome_3d|3d.g15167.t1	THAOC_15167	45-92_of_92_aa	4e-23	REVERSE				gnl|Tp_AllESTs|JGI_CAAH484.fwd	7e-21	gnl|Thaps3_Gass3|chr_24	chr_24:205299-205370	http://genome.jgi-psf.org/cgi-bin/browserLoad?db=Thaps3&position=chr_24:205299-205370	Thaps3/chr_24:205299-205370	1e-17	REVERSE		gnl|Fracy1_AllESTs_Tass|1446_1_CCUX_EXTA	2e-07	gnl|Fracy1_Gass1|scaffold_2	scaffold_2:193828-193950	http://genome.jgi-psf.org/cgi-bin/browserLoad?db=Fracy1&position=scaffold_2:193828-193950	Fracy1/scaffold_2:193828-193950
313	gnl|To_Tass_Lars_20100201|00313	JP288393	341	34	1	-33	8.67324		NP_043703	http://www.ncbi.nlm.nih.gov/protein/NP_043703?report=fasta&log$=seqview	NCBI_NR/NP_043703	ferredoxin [Odontella sinensis] sp|P49522|FER_ODOSI RecName: Full=Ferredoxin emb|CAA91735.1| ferredoxin [Odontella sinensis] 2E-34 REVERSE	2e-34		100242	http://www.ncbi.nlm.nih.gov/Structure/cdd/cddsrv.cgi?uid=100242	NCBI_CDD/100242	CHL00134, petF, ferredoxin; Validated. 3E-35 REVERSE	3e-35	REVERSE		gnl|To_Gass20100719_LK|38678 length=10170 numreads=278	contig_38678:9122-9388	1e-149	BLASTN		gnl|To_proteome_3d|3d.g25559.t1	THAOC_25559	31-125_of_125_aa	8e-51	REVERSE				gnl|Thaps3_Gass3|chloroplast	2e-43	gnl|Thaps3_Gass3|chloroplast	chloroplast:4882-5160	http://genome.jgi-psf.org/cgi-bin/browserLoad?db=Thaps3&position=chloroplast:4882-5160	Thaps3/chloroplast:4882-5160	1e-43	REVERSE		gnl|Fracy1_Gass1|scaffold_8	0.057	gnl|Fracy1_Gass1|scaffold_8	scaffold_8:425586-425657	http://genome.jgi-psf.org/cgi-bin/browserLoad?db=Fracy1&position=scaffold_8:425586-425657	Fracy1/scaffold_8:425586-425657
314	gnl|To_Tass_Lars_20100201|00314	JP288394	536	78	20	-2.9	8.1573		XP_453843	http://www.ncbi.nlm.nih.gov/protein/XP_453843?report=fasta&log$=seqview	NCBI_NR/XP_453843	unnamed protein product [Kluyveromyces lactis] 8E-22 REVERSE	8e-22			http://www.ncbi.nlm.nih.gov/Structure/cdd/cddsrv.cgi?uid=	NCBI_CDD/					gnl|To_Gass20100719_LK|25742 length=11430 numreads=8974	contig_25742:9306-9832	0	BLASTN										gnl|Thaps3_Gass3|chr_17	2e-86	gnl|Thaps3_Gass3|chr_17	chr_17:655275-655574	http://genome.jgi-psf.org/cgi-bin/browserLoad?db=Thaps3&position=chr_17:655275-655574	Thaps3/chr_17:655275-655574	1e-86	REVERSE		gnl|Fracy1_Gass1|scaffold_14	2e-66	gnl|Fracy1_Gass1|scaffold_14	scaffold_14:38298-38525	http://genome.jgi-psf.org/cgi-bin/browserLoad?db=Fracy1&position=scaffold_14:38298-38525	Fracy1/scaffold_14:38298-38525
315	gnl|To_Tass_Lars_20100201|00315	JP288395	945	64	65	0	6.90754e-07		XP_956075	http://www.ncbi.nlm.nih.gov/protein/XP_956075?report=fasta&log$=seqview	NCBI_NR/XP_956075	hypothetical protein NCU04079 [Neurospora crassa OR74A] gb|EAA26839.1| predicted protein [Neurospora crassa OR74A] 0.048 FORWARD	0.048		110587	http://www.ncbi.nlm.nih.gov/Structure/cdd/cddsrv.cgi?uid=110587	NCBI_CDD/110587	pfam01593, Amino_oxidase, Flavin containing amine oxidoreductase. This family consists of various amine oxidases, including maze polyamine oxidase (PAO) and various flavin containing monoamine oxidases (MAO). The aligned region includes the flavin binding site of these enzymes. The family also contains phytoene dehydrogenases and related enzymes. In vertebrates MAO plays an important role regulat…	0.71	FORWARD		gnl|To_Gass20100719_LK|18737 length=8981 numreads=314	contig_18737:6822-7765	0	BLASTN		gnl|To_proteome_3d|3d.g16499.t3	THAOC_16499	241-371_of_371_aa	2e-57	FORWARD				gnl|Thaps3_Gass3|chr_5	0.042	gnl|Thaps3_Gass3|chr_5	chr_5:1826480-1826626	http://genome.jgi-psf.org/cgi-bin/browserLoad?db=Thaps3&position=chr_5:1826480-1826626	Thaps3/chr_5:1826480-1826626	0.025	FORWARD		gnl|Fracy1_Gass1|scaffold_5	0.33	gnl|Fracy1_Gass1|scaffold_5	scaffold_5:1801986-1802081	http://genome.jgi-psf.org/cgi-bin/browserLoad?db=Fracy1&position=scaffold_5:1801986-1802081	Fracy1/scaffold_5:1801986-1802081
316	gnl|To_Tass_Lars_20100201|00316	JP288396	1463	889	985	0.1	0.775178		ZP_02863168	http://www.ncbi.nlm.nih.gov/protein/ZP_02863168?report=fasta&log$=seqview	NCBI_NR/ZP_02863168	putative lipoprotein [Clostridium botulinum C str. Eklund] ref|ZP_02863191.1| putative lipoprotein [Clostridium botulinum C str. Eklund] gb|EDS76995.1| putative lipoprotein [Clostridium botulinum C str. Eklund] gb|EDS77683.1| putative lipoprotein [Clostridium botulinum C str. Eklund] 0,000000001 REVERSE	1e-09			http://www.ncbi.nlm.nih.gov/Structure/cdd/cddsrv.cgi?uid=	NCBI_CDD/					gnl|To_Gass20100719_LK|38744 length=32109 numreads=2494	contig_38744:4250-5706	0	BLASTN		gnl|To_proteome_3d|3d.g27357.t3	THAOC_27357	7-58_of_135_aa	7e-07	REVERSE				gnl|Thaps3_Gass3|mitochondria	0	gnl|Thaps3_Gass3|mitochondria	mitochondria:14803-15270	http://genome.jgi-psf.org/cgi-bin/browserLoad?db=Thaps3&position=mitochondria:14803-15270	Thaps3/mitochondria:14803-15270	0	REVERSE		gnl|Fracy1_Gass1|mitochondrion_scaffold_116	1e-115	gnl|Fracy1_Gass1|mitochondrion_scaffold_116	mitochondrion_scaffold_116:40783-40965	http://genome.jgi-psf.org/cgi-bin/browserLoad?db=Fracy1&position=mitochondrion_scaffold_116:40783-40965	Fracy1/mitochondrion_scaffold_116:40783-40965
317	gnl|To_Tass_Lars_20100201|00317	JP288397	227	4	0	-Inf	1.21736		XP_002290747	http://www.ncbi.nlm.nih.gov/protein/XP_002290747?report=fasta&log$=seqview	NCBI_NR/XP_002290747	predicted protein [Thalassiosira pseudonana CCMP1335] gb|EED92499.1| predicted protein [Thalassiosira pseudonana CCMP1335] 0.042 REVERSE	0.042			http://www.ncbi.nlm.nih.gov/Structure/cdd/cddsrv.cgi?uid=	NCBI_CDD/					gnl|To_Gass20100719_LK|24976 length=6707 numreads=187	contig_24976:1-190	1e-104	BLASTN		gnl|To_proteome_3d|3d.g21148.t1	THAOC_21148	1-27_of_114_aa	1e-08	REVERSE				gnl|Thaps3_Gass3|chr_5	1e-05	gnl|Thaps3_Gass3|chr_5	chr_5:1417027-1417134	http://genome.jgi-psf.org/cgi-bin/browserLoad?db=Thaps3&position=chr_5:1417027-1417134	Thaps3/chr_5:1417027-1417134	9e-06	REVERSE		gnl|Fracy1_Gass1|scaffold_19	0.46	gnl|Fracy1_Gass1|scaffold_19	scaffold_19:204338-204439	http://genome.jgi-psf.org/cgi-bin/browserLoad?db=Fracy1&position=scaffold_19:204338-204439	Fracy1/scaffold_19:204338-204439
318	gnl|To_Tass_Lars_20100201|00318	JP288398	494	2	16	7	2.64566			http://www.ncbi.nlm.nih.gov/protein/?report=fasta&log$=seqview	NCBI_NR/				106735	http://www.ncbi.nlm.nih.gov/Structure/cdd/cddsrv.cgi?uid=106735	NCBI_CDD/106735	PRK13794, PRK13794, hypothetical protein; Provisional. 0.20 REVERSE	0.2	REVERSE		gnl|To_Gass20100719_LK|846 length=4655 numreads=142	contig_846:166-640	0	BLASTN		gnl|To_proteome_3d|3d.g703.t1	THAOC_00703	782-884_of_884_aa	2e-53	REVERSE				gnl|Thaps3_Gass3|chr_14	1e-08	gnl|Thaps3_Gass3|chr_14	chr_14:144135-144242	http://genome.jgi-psf.org/cgi-bin/browserLoad?db=Thaps3&position=chr_14:144135-144242	Thaps3/chr_14:144135-144242	7e-09	REVERSE		gnl|Fracy1_AllESTs_Tass|768_1_CCUX_EXTA	0.021	gnl|Fracy1_Gass1|scaffold_9	scaffold_9:375919-376002	http://genome.jgi-psf.org/cgi-bin/browserLoad?db=Fracy1&position=scaffold_9:375919-376002	Fracy1/scaffold_9:375919-376002
319	gnl|To_Tass_Lars_20100201|00319	JP288399	1059	5	33	5.6	4.92129		XP_002290399	http://www.ncbi.nlm.nih.gov/protein/XP_002290399?report=fasta&log$=seqview	NCBI_NR/XP_002290399	predicted protein [Thalassiosira pseudonana CCMP1335] gb|EED92151.1| predicted protein [Thalassiosira pseudonana CCMP1335] 5E-81 FORWARD	5e-81			http://www.ncbi.nlm.nih.gov/Structure/cdd/cddsrv.cgi?uid=	NCBI_CDD/					gnl|To_Gass20100719_LK|47998 length=9736 numreads=265	contig_47998:5556-6612	0	BLASTN		gnl|To_proteome_3d|3d.g34165.t1	THAOC_34165	128-460_of_460_aa	0	FORWARD				gnl|Thaps3_Gass3|chr_5	2e-80	gnl|Thaps3_Gass3|chr_5	chr_5:1884763-1885014	http://genome.jgi-psf.org/cgi-bin/browserLoad?db=Thaps3&position=chr_5:1884763-1885014	Thaps3/chr_5:1884763-1885014	9e-81	FORWARD		gnl|Fracy1_Gass1|scaffold_3	2e-26	gnl|Fracy1_Gass1|scaffold_3	scaffold_3:3292765-3293025	http://genome.jgi-psf.org/cgi-bin/browserLoad?db=Fracy1&position=scaffold_3:3292765-3293025	Fracy1/scaffold_3:3292765-3293025
320	gnl|To_Tass_Lars_20100201|00320	JP288400	422	1	3	2	0.220697		XP_002286035	http://www.ncbi.nlm.nih.gov/protein/XP_002286035?report=fasta&log$=seqview	NCBI_NR/XP_002286035	predicted protein [Thalassiosira pseudonana CCMP1335] gb|EED95676.1| predicted protein [Thalassiosira pseudonana CCMP1335] 0,00000000000001 FORWARD	1e-14		113865	http://www.ncbi.nlm.nih.gov/Structure/cdd/cddsrv.cgi?uid=113865	NCBI_CDD/113865	pfam05110, AF-4, AF-4 proto-oncoprotein. This family consists of AF4 (Proto-oncogene AF4) and FMR2 (Fragile X E mental retardation syndrome) nuclear proteins. These proteins have been linked to human diseases such as acute lymphoblastic leukaemia and mental retardation. The family also contains a Drosophila AF4 protein homologue Lilliputian which contains an AT-hook domain. Lilliputian represents…	0.55	FORWARD		gnl|To_Gass20100719_LK|18767 length=3850 numreads=101	contig_18767:2876-3297	0	BLASTN		gnl|To_proteome_3d|3d.g16553.t1	THAOC_16553	48-187_of_270_aa	4e-79	FORWARD				gnl|Thaps3_Gass3|chr_1	3e-08	gnl|Thaps3_Gass3|chr_1	chr_1:557934-558053	http://genome.jgi-psf.org/cgi-bin/browserLoad?db=Thaps3&position=chr_1:557934-558053	Thaps3/chr_1:557934-558053	2e-08	FORWARD		gnl|Fracy1_Gass1|scaffold_60	0.26	gnl|Fracy1_Gass1|scaffold_60	scaffold_60:128869-128946	http://genome.jgi-psf.org/cgi-bin/browserLoad?db=Fracy1&position=scaffold_60:128869-128946	Fracy1/scaffold_60:128869-128946
321	gnl|To_Tass_Lars_20100201|00321		120	0	5	Inf	1.48872		ACO62938	http://www.ncbi.nlm.nih.gov/protein/ACO62938?report=fasta&log$=seqview	NCBI_NR/ACO62938	predicted protein [Micromonas sp. RCC299] 0,0003 REVERSE	0.0003		112207	http://www.ncbi.nlm.nih.gov/Structure/cdd/cddsrv.cgi?uid=112207	NCBI_CDD/112207	pfam03382, DUF285, Mycoplasma protein of unknown function, DUF285. 0,0004 REVERSE	0.0004	REVERSE		gnl|To_Gass20100719_LK|34614 length=2391 numreads=45	contig_34614:17-88	2e-31	BLASTN		gnl|To_proteome_3d|3d.g31893.t3	THAOC_31893	171-206_of_237_aa	2e-07	REVERSE				gnl|Thaps3_Gass3|chr_15	0.62	gnl|Thaps3_Gass3|chr_15	chr_15:487921-487977	http://genome.jgi-psf.org/cgi-bin/browserLoad?db=Thaps3&position=chr_15:487921-487977	Thaps3/chr_15:487921-487977	0.32	REVERSE		gnl|Fracy1_Gass1|scaffold_32	0.0006	gnl|Fracy1_Gass1|scaffold_32	scaffold_32:562543-562611	http://genome.jgi-psf.org/cgi-bin/browserLoad?db=Fracy1&position=scaffold_32:562543-562611	Fracy1/scaffold_32:562543-562611
322	gnl|To_Tass_Lars_20100201|00322		176	223	624	1.8	41.6102			http://www.ncbi.nlm.nih.gov/protein/?report=fasta&log$=seqview	NCBI_NR/					http://www.ncbi.nlm.nih.gov/Structure/cdd/cddsrv.cgi?uid=	NCBI_CDD/					gnl|To_Gass20100719_LK|38744 length=32109 numreads=2494	contig_38744:1516-1678	3e-83	BLASTN										gnl|Tp_AllESTs|JGI_CAAC5161.rev	3e-07	gnl|Thaps3_Gass3|mitochondria	mitochondria:11521-11595	http://genome.jgi-psf.org/cgi-bin/browserLoad?db=Thaps3&position=mitochondria:11521-11595	Thaps3/mitochondria:11521-11595	0.0001	REVERSE		gnl|Fracy1_Gass1|mitochondrion_scaffold_116	0.013	gnl|Fracy1_Gass1|mitochondrion_scaffold_116	mitochondrion_scaffold_116:44501-44584	http://genome.jgi-psf.org/cgi-bin/browserLoad?db=Fracy1&position=mitochondrion_scaffold_116:44501-44584	Fracy1/mitochondrion_scaffold_116:44501-44584
323	gnl|To_Tass_Lars_20100201|00323		193	592	1879	2.2	148.765			http://www.ncbi.nlm.nih.gov/protein/?report=fasta&log$=seqview	NCBI_NR/					http://www.ncbi.nlm.nih.gov/Structure/cdd/cddsrv.cgi?uid=	NCBI_CDD/					gnl|To_Gass20100719_LK|38744 length=32109 numreads=2494	contig_38744:1519-1688	4e-92	BLASTN										gnl|Tp_AllESTs|JGI_XZD5889.rev	3e-07	gnl|Thaps3_Gass3|mitochondria	mitochondria:11521-11595	http://genome.jgi-psf.org/cgi-bin/browserLoad?db=Thaps3&position=mitochondria:11521-11595	Thaps3/mitochondria:11521-11595	0.0002	REVERSE		gnl|Fracy1_Gass1|mitochondrion_scaffold_116	0.022	gnl|Fracy1_Gass1|mitochondrion_scaffold_116	mitochondrion_scaffold_116:44501-44572	http://genome.jgi-psf.org/cgi-bin/browserLoad?db=Fracy1&position=mitochondrion_scaffold_116:44501-44572	Fracy1/mitochondrion_scaffold_116:44501-44572
324	gnl|To_Tass_Lars_20100201|00324	JP288401	1142	4	20	4	2.47601		XP_001835316	http://www.ncbi.nlm.nih.gov/protein/XP_001835316?report=fasta&log$=seqview	NCBI_NR/XP_001835316	hypothetical protein CC1G_10243 [Coprinopsis cinerea okayama7#130] gb|EAU86521.1| hypothetical protein CC1G_10243 [Coprinopsis cinerea okayama7#130] 0,00000000002 FORWARD	2e-11		118288	http://www.ncbi.nlm.nih.gov/Structure/cdd/cddsrv.cgi?uid=118288	NCBI_CDD/118288	pfam09756, DDRGK, DDRGK domain. This is a family of proteins of approximately 300 residues, found in plants and vertebrates. They contain a highly conserved DDRGK motif. The function is unknown. 0.013 FORWARD	0.013	FORWARD		gnl|To_Gass20100719_LK|44692 length=2741 numreads=120	contig_44692:1467-2330	0	BLASTN		gnl|To_proteome_3d|3d.g29716.t1	THAOC_29716	90-417_of_420_aa	1e-180	FORWARD				gnl|Tp_AllESTs|JGI_CAAH2812.fwd	0.052	gnl|Thaps3_Gass3|chr_3	chr_3:1422581-1422733	http://genome.jgi-psf.org/cgi-bin/browserLoad?db=Thaps3&position=chr_3:1422581-1422733	Thaps3/chr_3:1422581-1422733	0.032	REVERSE		gnl|Fracy1_Gass1|scaffold_68	0.0009	gnl|Fracy1_Gass1|scaffold_68	scaffold_68:59913-60002	http://genome.jgi-psf.org/cgi-bin/browserLoad?db=Fracy1&position=scaffold_68:59913-60002	Fracy1/scaffold_68:59913-60002
325	gnl|To_Tass_Lars_20100201|00325	JP288402	958	46	22	-1.1	1.95961		XP_002296788	http://www.ncbi.nlm.nih.gov/protein/XP_002296788?report=fasta&log$=seqview	NCBI_NR/XP_002296788	glutathione s-transferase [Thalassiosira pseudonana CCMP1335] gb|EED86989.1| glutathione s-transferase [Thalassiosira pseudonana CCMP1335] 6E-63 REVERSE	6e-63		48588	http://www.ncbi.nlm.nih.gov/Structure/cdd/cddsrv.cgi?uid=48588	NCBI_CDD/48588	cd03039, GST_N_Sigma_like, GST_N family, Class Sigma_like; composed of GSTs belonging to class Sigma and similar proteins, including GSTs from class Mu, Pi and Alpha. GSTs are cytosolic dimeric proteins involved in cellular detoxification by catalyzing the conjugation of glutathione (GSH) with a wide range of endogenous and xenobiotic alkylating agents, including carcinogens, therapeutic drugs, e…	2e-07	REVERSE		gnl|To_Gass20100719_LK|33948 length=9361 numreads=248	contig_33948:3976-4474	0	BLASTN		gnl|To_proteome_3d|3d.g24526.t1	THAOC_24526	19-237_of_237_aa	1e-124	REVERSE				gnl|Thaps3_Gass3|chr_16a	5e-65	gnl|Thaps3_Gass3|chr_16a	chr_16a:222310-222618	http://genome.jgi-psf.org/cgi-bin/browserLoad?db=Thaps3&position=chr_16a:222310-222618	Thaps3/chr_16a:222310-222618	3e-65	REVERSE		gnl|Fracy1_Gass1|scaffold_27	4e-30	gnl|Fracy1_Gass1|scaffold_27	scaffold_27:677510-677674	http://genome.jgi-psf.org/cgi-bin/browserLoad?db=Fracy1&position=scaffold_27:677510-677674	Fracy1/scaffold_27:677510-677674
326	gnl|To_Tass_Lars_20100201|00326	JP288403	1026	28	35	0.3	0.146941		XP_002291696	http://www.ncbi.nlm.nih.gov/protein/XP_002291696?report=fasta&log$=seqview	NCBI_NR/XP_002291696	predicted protein [Thalassiosira pseudonana CCMP1335] gb|EED90547.1| predicted protein [Thalassiosira pseudonana CCMP1335] 2E-73 FORWARD	2e-73		29152	http://www.ncbi.nlm.nih.gov/Structure/cdd/cddsrv.cgi?uid=29152	NCBI_CDD/29152	cd00190, Tryp_SPc, Trypsin-like serine protease; Many of these are synthesized as inactive precursor zymogens that are cleaved during limited proteolysis to generate their active forms. Alignment contains also inactive enzymes that have substitutions of the catalytic triad residues.. 2E-20 FORWARD	2e-20	FORWARD		gnl|To_Gass20100719_LK|50020 length=4820 numreads=185	contig_50020:1185-2204	0	BLASTN		gnl|To_proteome_3d|3d.g36713.t1	THAOC_36713	143-470_of_470_aa	0	FORWARD				gnl|Thaps3_Gass3|chr_8	9e-60	gnl|Thaps3_Gass3|chr_8	chr_8:1045973-1046263	http://genome.jgi-psf.org/cgi-bin/browserLoad?db=Thaps3&position=chr_8:1045973-1046263	Thaps3/chr_8:1045973-1046263	5e-60	FORWARD		gnl|Fracy1_Gass1|scaffold_1	5e-11	gnl|Fracy1_Gass1|scaffold_1	scaffold_1:1791437-1791541	http://genome.jgi-psf.org/cgi-bin/browserLoad?db=Fracy1&position=scaffold_1:1791437-1791541	Fracy1/scaffold_1:1791437-1791541
327	gnl|To_Tass_Lars_20100201|00327	JP288404	222	7	5	-0.4	0.0794686		XP_002286763	http://www.ncbi.nlm.nih.gov/protein/XP_002286763?report=fasta&log$=seqview	NCBI_NR/XP_002286763	predicted protein [Thalassiosira pseudonana CCMP1335] gb|EED96404.1| predicted protein [Thalassiosira pseudonana CCMP1335] 0,0000004 FORWARD	4e-07		105918	http://www.ncbi.nlm.nih.gov/Structure/cdd/cddsrv.cgi?uid=105918	NCBI_CDD/105918	PRK12775, PRK12775, putative trifunctional 2-polyprenylphenol hydroxylase/glutamate synthase subunit beta/ferritin domain-containing protein; Provisional. 0.37 FORWARD	0.37	FORWARD		gnl|To_Gass20100719_LK|37475 length=6892 numreads=171	contig_37475:1991-2209	1e-114	BLASTN		gnl|To_proteome_3d|3d.g26637.t15	THAOC_26637	401-451_of_643_aa	3e-26	FORWARD				gnl|Tp_AllESTs|JGI_XZD7498.rev	1e-10	gnl|Thaps3_Gass3|chr_1	chr_1:1321351-1321494	http://genome.jgi-psf.org/cgi-bin/browserLoad?db=Thaps3&position=chr_1:1321351-1321494	Thaps3/chr_1:1321351-1321494	7e-11	FORWARD		gnl|Fracy1_Gass1|scaffold_24	0.068	gnl|Fracy1_Gass1|scaffold_24	scaffold_24:644068-644142	http://genome.jgi-psf.org/cgi-bin/browserLoad?db=Fracy1&position=scaffold_24:644068-644142	Fracy1/scaffold_24:644068-644142
328	gnl|To_Tass_Lars_20100201|00328		77	4	1	-3	0.428498			http://www.ncbi.nlm.nih.gov/protein/?report=fasta&log$=seqview	NCBI_NR/					http://www.ncbi.nlm.nih.gov/Structure/cdd/cddsrv.cgi?uid=	NCBI_CDD/					gnl|To_Gass20100719_LK|25601 length=646 numreads=5	contig_25601:379-451	2e-30	BLASTN										gnl|Thaps3_Gass3|chr_1	0.57	gnl|Thaps3_Gass3|chr_1	chr_1:2994437-2994481	http://genome.jgi-psf.org/cgi-bin/browserLoad?db=Thaps3&position=chr_1:2994437-2994481	Thaps3/chr_1:2994437-2994481	0.32	REVERSE		gnl|Fracy1_Gass1|scaffold_25	0.13	gnl|Fracy1_Gass1|scaffold_25	scaffold_25:305279-305332	http://genome.jgi-psf.org/cgi-bin/browserLoad?db=Fracy1&position=scaffold_25:305279-305332	Fracy1/scaffold_25:305279-305332
329	gnl|To_Tass_Lars_20100201|00329	JP288405	286	6740	1705	-3	714.036		XP_001618200	http://www.ncbi.nlm.nih.gov/protein/XP_001618200?report=fasta&log$=seqview	NCBI_NR/XP_001618200	hypothetical protein NEMVEDRAFT_v1g155353 [Nematostella vectensis] ref|XP_001619109.1| hypothetical protein NEMVEDRAFT_v1g152336 [Nematostella vectensis] gb|EDO26100.1| predicted protein [Nematostella vectensis] gb|EDO27009.1| predicted protein [Nematostella vectensis] 0,000000000001 REVERSE	1e-12		48479	http://www.ncbi.nlm.nih.gov/Structure/cdd/cddsrv.cgi?uid=48479	NCBI_CDD/48479	cd00715, GPATase_N, Glutamine amidotransferases class-II (GN-AT)_GPAT- type. This domain is found at the N-terminus of glutamine phosphoribosylpyrophosphate (Prpp) amidotransferase (GPATase) . The glutaminase domain catalyzes amide nitrogen transfer from glutamine to the appropriate substrate. In this process, glutamine is hydrolyzed to glutamic acid and ammonia. GPATase catalyzes the first step …	0.17	FORWARD		gnl|To_Gass20100719_LK|25742 length=11430 numreads=8974	contig_25742:7723-7973	1e-140	BLASTN		gnl|To_proteome_3d|3d.g21441.t1	THAOC_21441	37-119_of_158_aa	3e-47	REVERSE				gnl|Thaps3_Gass3|chr_17	6e-37	gnl|Thaps3_Gass3|chr_17	chr_17:653790-653924	http://genome.jgi-psf.org/cgi-bin/browserLoad?db=Thaps3&position=chr_17:653790-653924	Thaps3/chr_17:653790-653924	4e-37	REVERSE		gnl|Fracy1_Gass1|scaffold_14	6e-24	gnl|Fracy1_Gass1|scaffold_14	scaffold_14:219486-219656	http://genome.jgi-psf.org/cgi-bin/browserLoad?db=Fracy1&position=scaffold_14:219486-219656	Fracy1/scaffold_14:219486-219656
330	gnl|To_Tass_Lars_20100201|00330	JP288406	244	5	0	-Inf	1.52171		XP_453838	http://www.ncbi.nlm.nih.gov/protein/XP_453838?report=fasta&log$=seqview	NCBI_NR/XP_453838	unnamed protein product [Kluyveromyces lactis] ref|XP_453844.1| unnamed protein product [Kluyveromyces lactis] 0,0000000002 REVERSE	2e-10		35161	http://www.ncbi.nlm.nih.gov/Structure/cdd/cddsrv.cgi?uid=35161	NCBI_CDD/35161	COG5602, SIN3, Histone deacetylase complex, SIN3 component [Chromatin structure and dynamics]. 0.37 REVERSE	0.37	REVERSE		gnl|To_Gass20100719_LK|25742 length=11430 numreads=8974	contig_25742:7733-7965	1e-129	BLASTN		gnl|To_proteome_3d|3d.g21441.t1	THAOC_21441	39-115_of_158_aa	3e-43	REVERSE				gnl|Thaps3_Gass3|chr_17	4e-33	gnl|Thaps3_Gass3|chr_17	chr_17:653790-653918	http://genome.jgi-psf.org/cgi-bin/browserLoad?db=Thaps3&position=chr_17:653790-653918	Thaps3/chr_17:653790-653918	3e-33	REVERSE		gnl|Fracy1_Gass1|scaffold_14	1e-22	gnl|Fracy1_Gass1|scaffold_14	scaffold_14:219489-219656	http://genome.jgi-psf.org/cgi-bin/browserLoad?db=Fracy1&position=scaffold_14:219489-219656	Fracy1/scaffold_14:219489-219656
331	gnl|To_Tass_Lars_20100201|00331	JP288407	859	13181	21279	0.6	390.843		EEH89633	http://www.ncbi.nlm.nih.gov/protein/EEH89633?report=fasta&log$=seqview	NCBI_NR/EEH89633	conserved hypothetical protein [Escherichia sp. 3_2_53FAA] 0,00000005 REVERSE	5e-08			http://www.ncbi.nlm.nih.gov/Structure/cdd/cddsrv.cgi?uid=	NCBI_CDD/					gnl|To_Gass20100719_LK|38744 length=32109 numreads=2494	contig_38744:1889-2747	0	BLASTN										gnl|Thaps3_Gass3|mitochondria	1e-106	gnl|Thaps3_Gass3|mitochondria	mitochondria:12128-12493	http://genome.jgi-psf.org/cgi-bin/browserLoad?db=Thaps3&position=mitochondria:12128-12493	Thaps3/mitochondria:12128-12493	3e-88	REVERSE		gnl|Fracy1_Gass1|mitochondrion_scaffold_116	2e-78	gnl|Fracy1_Gass1|mitochondrion_scaffold_116	mitochondrion_scaffold_116:43719-43958	http://genome.jgi-psf.org/cgi-bin/browserLoad?db=Fracy1&position=mitochondrion_scaffold_116:43719-43958	Fracy1/mitochondrion_scaffold_116:43719-43958
332	gnl|To_Tass_Lars_20100201|00332	JP288408	302	3	2	-0.5	0.0470848		ZP_03674060	http://www.ncbi.nlm.nih.gov/protein/ZP_03674060?report=fasta&log$=seqview	NCBI_NR/ZP_03674060	hypothetical protein BBUCA112A_0437 [Borrelia burgdorferi CA-11.2a] ref|ZP_03674463.1| hypothetical protein BBUCA112A_0436 [Borrelia burgdorferi CA-11.2a] gb|EEF83336.1| hypothetical protein BBUCA112A_0436 [Borrelia burgdorferi CA-11.2a] gb|EEF83738.1| hypothetical protein BBUCA112A_0437 [Borrelia burgdorferi CA-11.2a] 0.16 FORWARD	0.16			http://www.ncbi.nlm.nih.gov/Structure/cdd/cddsrv.cgi?uid=	NCBI_CDD/					gnl|To_Gass20100719_LK|38744 length=32109 numreads=2494	contig_38744:2448-2749	1e-170	BLASTN										gnl|Tp_AllESTs|JGI_CAAH3234.fwd	3e-43	gnl|Thaps3_Gass3|mitochondria	mitochondria:12508-12723	http://genome.jgi-psf.org/cgi-bin/browserLoad?db=Thaps3&position=mitochondria:12508-12723	Thaps3/mitochondria:12508-12723	4e-43	REVERSE		gnl|Fracy1_Gass1|mitochondrion_scaffold_116	9e-18	gnl|Fracy1_Gass1|mitochondrion_scaffold_116	mitochondrion_scaffold_116:43478-43636	http://genome.jgi-psf.org/cgi-bin/browserLoad?db=Fracy1&position=mitochondrion_scaffold_116:43478-43636	Fracy1/mitochondrion_scaffold_116:43478-43636
333	gnl|To_Tass_Lars_20100201|00333	JP288409	359	1167	3030	1.6	179.898		ZP_01900975	http://www.ncbi.nlm.nih.gov/protein/ZP_01900975?report=fasta&log$=seqview	NCBI_NR/ZP_01900975	hypothetical protein RAZWK3B_00595 [Roseobacter sp. AzwK-3b] ref|ZP_01904290.1| hypothetical protein RAZWK3B_11306 [Roseobacter sp. AzwK-3b] gb|EDM70192.1| hypothetical protein RAZWK3B_11306 [Roseobacter sp. AzwK-3b] gb|EDM72673.1| hypothetical protein RAZWK3B_00595 [Roseobacter sp. AzwK-3b] 0,0004 FORWARD	0.0004			http://www.ncbi.nlm.nih.gov/Structure/cdd/cddsrv.cgi?uid=	NCBI_CDD/					gnl|To_Gass20100719_LK|38744 length=32109 numreads=2494	contig_38744:1621-1979	0	BLASTN		gnl|To_proteome_3d|3d.g30205.t1	THAOC_30205	14-50_of_89_aa	0.56	FORWARD				gnl|Tp_AllESTs|JGI_CAAC4673.fwd	6e-25	gnl|Thaps3_Gass3|mitochondria	mitochondria:11703-11780	http://genome.jgi-psf.org/cgi-bin/browserLoad?db=Thaps3&position=mitochondria:11703-11780	Thaps3/mitochondria:11703-11780	2e-18	FORWARD		gnl|Fracy1_Gass1|mitochondrion_scaffold_116	7e-05	gnl|Fracy1_Gass1|mitochondrion_scaffold_116	mitochondrion_scaffold_116:44166-44231	http://genome.jgi-psf.org/cgi-bin/browserLoad?db=Fracy1&position=mitochondrion_scaffold_116:44166-44231	Fracy1/mitochondrion_scaffold_116:44166-44231
334	gnl|To_Tass_Lars_20100201|00334	JP288410	347	42	122	1.9	8.58507		ZP_01900975	http://www.ncbi.nlm.nih.gov/protein/ZP_01900975?report=fasta&log$=seqview	NCBI_NR/ZP_01900975	hypothetical protein RAZWK3B_00595 [Roseobacter sp. AzwK-3b] ref|ZP_01904290.1| hypothetical protein RAZWK3B_11306 [Roseobacter sp. AzwK-3b] gb|EDM70192.1| hypothetical protein RAZWK3B_11306 [Roseobacter sp. AzwK-3b] gb|EDM72673.1| hypothetical protein RAZWK3B_00595 [Roseobacter sp. AzwK-3b] 0,0004 FORWARD	0.0004			http://www.ncbi.nlm.nih.gov/Structure/cdd/cddsrv.cgi?uid=	NCBI_CDD/					gnl|To_Gass20100719_LK|38744 length=32109 numreads=2494	contig_38744:1619-1964	0	BLASTN		gnl|To_proteome_3d|3d.g30205.t1	THAOC_30205	14-50_of_89_aa	0.57	FORWARD				gnl|Tp_AllESTs|JGI_CAAC4673.fwd	1e-22	gnl|Thaps3_Gass3|mitochondria	mitochondria:11703-11780	http://genome.jgi-psf.org/cgi-bin/browserLoad?db=Thaps3&position=mitochondria:11703-11780	Thaps3/mitochondria:11703-11780	2e-17	FORWARD		gnl|Fracy1_Gass1|mitochondrion_scaffold_116	0.004	gnl|Fracy1_Gass1|mitochondrion_scaffold_116	mitochondrion_scaffold_116:44166-44231	http://genome.jgi-psf.org/cgi-bin/browserLoad?db=Fracy1&position=mitochondrion_scaffold_116:44166-44231	Fracy1/mitochondrion_scaffold_116:44166-44231
335	gnl|To_Tass_Lars_20100201|00335	JP288411	366	108	724	5.7	108.953			http://www.ncbi.nlm.nih.gov/protein/?report=fasta&log$=seqview	NCBI_NR/					http://www.ncbi.nlm.nih.gov/Structure/cdd/cddsrv.cgi?uid=	NCBI_CDD/					gnl|To_Gass20100719_LK|38744 length=32109 numreads=2494	contig_38744:1990-2167	7e-83	BLASTN										gnl|Tp_AllESTs|JGI_CAAC3045.fwd	2e-15	gnl|Thaps3_Gass3|mitochondria	mitochondria:12033-12128	http://genome.jgi-psf.org/cgi-bin/browserLoad?db=Thaps3&position=mitochondria:12033-12128	Thaps3/mitochondria:12033-12128	3e-10	FORWARD		gnl|Fracy1_Gass1|mitochondrion_scaffold_116	1e-06	gnl|Fracy1_Gass1|mitochondrion_scaffold_116	mitochondrion_scaffold_116:43969-44064	http://genome.jgi-psf.org/cgi-bin/browserLoad?db=Fracy1&position=mitochondrion_scaffold_116:43969-44064	Fracy1/mitochondrion_scaffold_116:43969-44064
336	gnl|To_Tass_Lars_20100201|00336	JP288412	254	0	16	Inf	4.7639		XP_421831	http://www.ncbi.nlm.nih.gov/protein/XP_421831?report=fasta&log$=seqview	NCBI_NR/XP_421831	PREDICTED: similar to Inpp5a protein [Gallus gallus] 0,000004 FORWARD	4e-06		109812	http://www.ncbi.nlm.nih.gov/Structure/cdd/cddsrv.cgi?uid=109812	NCBI_CDD/109812	pfam00769, ERM, Ezrin/radixin/moesin family. This family of proteins contain a band 4.1 domain (pfam00373), at their amino terminus. This family represents the rest of these proteins. 0,00001 REVERSE	1e-05	REVERSE		gnl|To_Gass20100719_LK|45093 length=9285 numreads=173	contig_45093:4962-5204	1e-101	BLASTN		gnl|To_proteome_3d|3d.g31356.t4	THAOC_31356	1169-1239_of_1360_aa	1e-25	REVERSE				gnl|Thaps3_Gass3|chr_20	0.0008	gnl|Thaps3_Gass3|chr_20	chr_20:25781-25957	http://genome.jgi-psf.org/cgi-bin/browserLoad?db=Thaps3&position=chr_20:25781-25957	Thaps3/chr_20:25781-25957	0.004	REVERSE		gnl|Fracy1_Gass1|scaffold_11	3e-05	gnl|Fracy1_Gass1|scaffold_11	scaffold_11:381727-381942	http://genome.jgi-psf.org/cgi-bin/browserLoad?db=Fracy1&position=scaffold_11:381727-381942	Fracy1/scaffold_11:381727-381942
337	gnl|To_Tass_Lars_20100201|00337	JP288413	748	29	9	-2.2	2.47153		XP_002295107	http://www.ncbi.nlm.nih.gov/protein/XP_002295107?report=fasta&log$=seqview	NCBI_NR/XP_002295107	predicted protein [Thalassiosira pseudonana CCMP1335] gb|EED87887.1| predicted protein [Thalassiosira pseudonana CCMP1335] 7E-71 REVERSE	7e-71		31225	http://www.ncbi.nlm.nih.gov/Structure/cdd/cddsrv.cgi?uid=31225	NCBI_CDD/31225	COG1022, FAA1, Long-chain acyl-CoA synthetases (AMP-forming) [Lipid metabolism]. 5E-31 REVERSE	5e-31	REVERSE		gnl|To_Gass20100719_LK|21894 length=4629 numreads=127	contig_21894:2239-2973	0	BLASTN		gnl|To_proteome_3d|3d.g19632.t1	THAOC_19632	439-657_of_657_aa	1e-124	REVERSE				gnl|Thaps3_Gass3|chr_4	2e-76	gnl|Thaps3_Gass3|chr_4	chr_4:1584099-1584329	http://genome.jgi-psf.org/cgi-bin/browserLoad?db=Thaps3&position=chr_4:1584099-1584329	Thaps3/chr_4:1584099-1584329	1e-76	REVERSE		gnl|Fracy1_Gass1|scaffold_33	8e-73	gnl|Fracy1_Gass1|scaffold_33	scaffold_33:4051-4293	http://genome.jgi-psf.org/cgi-bin/browserLoad?db=Fracy1&position=scaffold_33:4051-4293	Fracy1/scaffold_33:4051-4293
338	gnl|To_Tass_Lars_20100201|00338	JP288414	415	18	21	0.2	0.0407535		XP_699409	http://www.ncbi.nlm.nih.gov/protein/XP_699409?report=fasta&log$=seqview	NCBI_NR/XP_699409	PREDICTED: similar to FH1/FH2 domain-containing protein 3 (Formin homolog overexpressed in spleen 2) (hFHOS2) (Formactin-2) [Danio rerio] 0.59 REVERSE	0.59		99844	http://www.ncbi.nlm.nih.gov/Structure/cdd/cddsrv.cgi?uid=99844	NCBI_CDD/99844	cd06141, WRN_exo, WRN is a unique RecQ DNA helicase exhibiting an exonuclease activity. It contains a DEDDy-type DnaQ-like 3'-5' exonuclease domain possessing three conserved sequence motifs termed ExoI, ExoII and ExoIII, with a specific YX(3)D pattern at ExoIII. These motifs are clustered around the active site and contain four conserved acidic residues that serve as ligands for the two metal io…	0.52	FORWARD		gnl|To_Gass20100719_LK|18131 length=844 numreads=101	contig_18131:94-493	0	BLASTN		gnl|To_proteome_3d|3d.g14284.t1	THAOC_14284	113-189_of_189_aa	2e-24	REVERSE				gnl|Thaps3_Gass3|chr_19b_31	0.096	gnl|Thaps3_Gass3|chr_19b_31	chr_19b_31:35224-35334	http://genome.jgi-psf.org/cgi-bin/browserLoad?db=Thaps3&position=chr_19b_31:35224-35334	Thaps3/chr_19b_31:35224-35334	0.059	FORWARD				gnl|Fracy1_Gass1|scaffold_45	scaffold_45:42314-42394	http://genome.jgi-psf.org/cgi-bin/browserLoad?db=Fracy1&position=scaffold_45:42314-42394	Fracy1/scaffold_45:42314-42394
339	gnl|To_Tass_Lars_20100201|00339	JP288415	262	0	3	Inf	0.893232		XP_666325	http://www.ncbi.nlm.nih.gov/protein/XP_666325?report=fasta&log$=seqview	NCBI_NR/XP_666325	hydroxyproline-rich glycoprotein dz-hrgp precursor [Cryptosporidium hominis TU502] gb|EAL36093.1| hydroxyproline-rich glycoprotein dz-hrgp precursor [Cryptosporidium hominis] 0.16 REVERSE	0.16		103239	http://www.ncbi.nlm.nih.gov/Structure/cdd/cddsrv.cgi?uid=103239	NCBI_CDD/103239	PRK08187, PRK08187, pyruvate kinase; Validated. 0.22 REVERSE	0.22	REVERSE		gnl|To_Gass20100719_LK|35951 length=394 numreads=6	contig_35951:189-394	1e-111	BLASTN		gnl|To_proteome_3d|3d.g37848.t1	THAOC_37848	42-77_of_98_aa	2e-14	FORWARD				gnl|Thaps3_Gass3|chr_5	0.023	gnl|Thaps3_Gass3|chr_5	chr_5:1704937-1705122	http://genome.jgi-psf.org/cgi-bin/browserLoad?db=Thaps3&position=chr_5:1704937-1705122	Thaps3/chr_5:1704937-1705122	0.014	REVERSE		gnl|Fracy1_Gass1|scaffold_1	0.24	gnl|Fracy1_Gass1|scaffold_1	scaffold_1:889601-889702	http://genome.jgi-psf.org/cgi-bin/browserLoad?db=Fracy1&position=scaffold_1:889601-889702	Fracy1/scaffold_1:889601-889702
340	gnl|To_Tass_Lars_20100201|00340	JP288416	376	1	4	3	0.408707		XP_002289445	http://www.ncbi.nlm.nih.gov/protein/XP_002289445?report=fasta&log$=seqview	NCBI_NR/XP_002289445	predicted protein [Thalassiosira pseudonana CCMP1335] gb|EED92982.1| predicted protein [Thalassiosira pseudonana CCMP1335] 5E-33 FORWARD	5e-33		112224	http://www.ncbi.nlm.nih.gov/Structure/cdd/cddsrv.cgi?uid=112224	NCBI_CDD/112224	pfam03399, SAC3_GANP, SAC3/GANP/Nin1/mts3/eIF-3 p25 family. This large family includes diverse proteins involved in large complexes. The alignment contains one highly conserved negatively charged residue and one highly conserved positively charged residue that are probably important for the function of these proteins. The family includes the yeast nuclear export factor Sac3, and mammalian GANP/MC…	0.001	FORWARD		gnl|To_Gass20100719_LK|40132 length=2904 numreads=84	contig_40132:562-854	1e-143	BLASTN		gnl|To_proteome_3d|3d.g28115.t1	THAOC_28115	501-624_of_635_aa	4e-62	FORWARD				gnl|Thaps3_Gass3|chr_4	8e-41	gnl|Thaps3_Gass3|chr_4	chr_4:1679170-1679379	http://genome.jgi-psf.org/cgi-bin/browserLoad?db=Thaps3&position=chr_4:1679170-1679379	Thaps3/chr_4:1679170-1679379	5e-41	FORWARD		gnl|Fracy1_AllESTs_Tass|1908_1_CCUX_EXTA	2e-18	gnl|Fracy1_Gass1|scaffold_49	scaffold_49:426828-427097	http://genome.jgi-psf.org/cgi-bin/browserLoad?db=Fracy1&position=scaffold_49:426828-427097	Fracy1/scaffold_49:426828-427097
341	gnl|To_Tass_Lars_20100201|00341	JP288417	3020	42	343	7.2	57.2885		ABB80123	http://www.ncbi.nlm.nih.gov/protein/ABB80123?report=fasta&log$=seqview	NCBI_NR/ABB80123	SubA [Bacillus subtilis] 8E-89 REVERSE	8e-89		105673	http://www.ncbi.nlm.nih.gov/Structure/cdd/cddsrv.cgi?uid=105673	NCBI_CDD/105673	PRK12467, PRK12467, peptide synthase; Provisional. 4E-74 REVERSE	4e-74	REVERSE		gnl|To_Gass20100719_LK|36769 length=15189 numreads=576	contig_36769:12980-13910	0	BLASTN		gnl|To_proteome_3d|3d.g26229.t1	THAOC_26229	199-1186_of_1186_aa	0	REVERSE				gnl|Thaps3_Gass3|chr_4	2e-14	gnl|Thaps3_Gass3|chr_4	chr_4:2372570-2372698	http://genome.jgi-psf.org/cgi-bin/browserLoad?db=Thaps3&position=chr_4:2372570-2372698	Thaps3/chr_4:2372570-2372698	1e-14	REVERSE		gnl|Fracy1_Gass1|scaffold_29	2e-10	gnl|Fracy1_Gass1|scaffold_29	scaffold_29:525706-525822	http://genome.jgi-psf.org/cgi-bin/browserLoad?db=Fracy1&position=scaffold_29:525706-525822	Fracy1/scaffold_29:525706-525822
342	gnl|To_Tass_Lars_20100201|00342		177	5	0	-Inf	1.52171			http://www.ncbi.nlm.nih.gov/protein/?report=fasta&log$=seqview	NCBI_NR/					http://www.ncbi.nlm.nih.gov/Structure/cdd/cddsrv.cgi?uid=	NCBI_CDD/					gnl|To_Gass20100719_LK|19291 length=2793 numreads=81	contig_19291:106-280	1e-85	BLASTN		gnl|To_proteome_3d|3d.g31844.t28	THAOC_31844	820-851_of_862_aa	1e-05	FORWARD				gnl|Thaps3_Gass3|chr_8	0.14	gnl|Thaps3_Gass3|chr_8	chr_8:716196-716294	http://genome.jgi-psf.org/cgi-bin/browserLoad?db=Thaps3&position=chr_8:716196-716294	Thaps3/chr_8:716196-716294	0.093	FORWARD		gnl|Fracy1_Gass1|scaffold_1	0.32	gnl|Fracy1_Gass1|scaffold_1	scaffold_1:3376163-3376297	http://genome.jgi-psf.org/cgi-bin/browserLoad?db=Fracy1&position=scaffold_1:3376163-3376297	Fracy1/scaffold_1:3376163-3376297
343	gnl|To_Tass_Lars_20100201|00343	JP288418	375	2	3	0.5	0.0404879			http://www.ncbi.nlm.nih.gov/protein/?report=fasta&log$=seqview	NCBI_NR/					http://www.ncbi.nlm.nih.gov/Structure/cdd/cddsrv.cgi?uid=	NCBI_CDD/					gnl|To_Gass20100719_LK|204 length=6737 numreads=183	contig_204:2733-3108	0	BLASTN		gnl|To_proteome_3d|3d.g191.t20	THAOC_00191	925-982_of_982_aa	5e-26	REVERSE				gnl|Thaps3_Gass3|chr_10	0.11	gnl|Thaps3_Gass3|chr_10	chr_10:906577-906681	http://genome.jgi-psf.org/cgi-bin/browserLoad?db=Thaps3&position=chr_10:906577-906681	Thaps3/chr_10:906577-906681	0.069	REVERSE		gnl|Fracy1_Gass1|scaffold_19	0.31	gnl|Fracy1_Gass1|scaffold_19	scaffold_19:78450-78563	http://genome.jgi-psf.org/cgi-bin/browserLoad?db=Fracy1&position=scaffold_19:78450-78563	Fracy1/scaffold_19:78450-78563
344	gnl|To_Tass_Lars_20100201|00344	JP288419	831	4	23	4.8	3.14664		AAY29120	http://www.ncbi.nlm.nih.gov/protein/AAY29120?report=fasta&log$=seqview	NCBI_NR/AAY29120	cement precursor protein 3B variant 1 [Phragmatopoma californica] 0.006 FORWARD	0.006		106009	http://www.ncbi.nlm.nih.gov/Structure/cdd/cddsrv.cgi?uid=106009	NCBI_CDD/106009	PRK12881, acnA, aconitate hydratase; Provisional. 0.27 FORWARD	0.27	FORWARD		gnl|To_Gass20100719_LK|44793 length=1844 numreads=20	contig_44793:380-626	1e-125	BLASTN		gnl|To_proteome_3d|3d.g30959.t9	THAOC_30959	45-319_of_334_aa	1e-163	REVERSE				gnl|Thaps3_Gass3|chr_20	0.001	gnl|Thaps3_Gass3|chr_20	chr_20:480375-480494	http://genome.jgi-psf.org/cgi-bin/browserLoad?db=Thaps3&position=chr_20:480375-480494	Thaps3/chr_20:480375-480494	0.0007	FORWARD		gnl|Fracy1_Gass1|scaffold_61	0.004	gnl|Fracy1_Gass1|scaffold_61	scaffold_61:317540-317941	http://genome.jgi-psf.org/cgi-bin/browserLoad?db=Fracy1&position=scaffold_61:317540-317941	Fracy1/scaffold_61:317540-317941
345	gnl|To_Tass_Lars_20100201|00345	JP288420	389	0	4	Inf	1.19098		XP_002182809	http://www.ncbi.nlm.nih.gov/protein/XP_002182809?report=fasta&log$=seqview	NCBI_NR/XP_002182809	predicted protein [Phaeodactylum tricornutum CCAP 1055/1] gb|EEC45545.1| predicted protein [Phaeodactylum tricornutum CCAP 1055/1] 0,0000004 REVERSE	4e-07		30015	http://www.ncbi.nlm.nih.gov/Structure/cdd/cddsrv.cgi?uid=30015	NCBI_CDD/30015	cd02558, PSRA_1, PSRA_1: Pseudouridine synthase, a subgroup of the RluA family. This group is comprised of bacterial proteins assigned to the RluA family of pseudouridine synthases. Pseudouridine synthases catalyze the isomerization of specific uridines in an RNA molecule to pseudouridines (5-ribosyluracil, psi). No cofactors are required. The RluA family is comprised of proteins related to Esche…	0.46	REVERSE		gnl|To_Gass20100719_LK|10514 length=13995 numreads=722	contig_10514:1040-1428	0	BLASTN		gnl|To_proteome_3d|3d.g9634.t1	THAOC_09634	1-83_of_284_aa	7e-43	REVERSE				gnl|Tp_AllESTs|JGI_CAAI6153.fwd	3e-10	gnl|Thaps3_Gass3|chr_18	chr_18:716215-716340	http://genome.jgi-psf.org/cgi-bin/browserLoad?db=Thaps3&position=chr_18:716215-716340	Thaps3/chr_18:716215-716340	2e-10	REVERSE		gnl|Fracy1_Gass1|scaffold_1	0.14	gnl|Fracy1_Gass1|scaffold_1	scaffold_1:2100230-2100394	http://genome.jgi-psf.org/cgi-bin/browserLoad?db=Fracy1&position=scaffold_1:2100230-2100394	Fracy1/scaffold_1:2100230-2100394
346	gnl|To_Tass_Lars_20100201|00346		167	0	3	Inf	0.893232			http://www.ncbi.nlm.nih.gov/protein/?report=fasta&log$=seqview	NCBI_NR/				112207	http://www.ncbi.nlm.nih.gov/Structure/cdd/cddsrv.cgi?uid=112207	NCBI_CDD/112207	pfam03382, DUF285, Mycoplasma protein of unknown function, DUF285. 0.29 REVERSE	0.29	REVERSE		gnl|To_Gass20100719_LK|48990 length=15262 numreads=776	contig_48990:10697-10842	1e-70	BLASTN		gnl|To_proteome_3d|3d.g35645.t14	THAOC_35645	293-329_of_329_aa	6e-14	REVERSE				gnl|Thaps3_Gass3|chr_2	0.48	gnl|Thaps3_Gass3|chr_2	chr_2:2554381-2554446	http://genome.jgi-psf.org/cgi-bin/browserLoad?db=Thaps3&position=chr_2:2554381-2554446	Thaps3/chr_2:2554381-2554446	0.32	FORWARD		gnl|Fracy1_Gass1|scaffold_1	0.023	gnl|Fracy1_Gass1|scaffold_1	scaffold_1:2231622-2231738	http://genome.jgi-psf.org/cgi-bin/browserLoad?db=Fracy1&position=scaffold_1:2231622-2231738	Fracy1/scaffold_1:2231622-2231738
347	gnl|To_Tass_Lars_20100201|00347	JP288421	271	28	14	-1	1.07971			http://www.ncbi.nlm.nih.gov/protein/?report=fasta&log$=seqview	NCBI_NR/					http://www.ncbi.nlm.nih.gov/Structure/cdd/cddsrv.cgi?uid=	NCBI_CDD/					gnl|To_Gass20100719_LK|18109 length=4757 numreads=131	contig_18109:3241-3495	1e-128	BLASTN										gnl|Tp_AllESTs|JGI_XZD2509.fwd	0.063	gnl|Thaps3_Gass3|chr_5	chr_5:1385701-1385814	http://genome.jgi-psf.org/cgi-bin/browserLoad?db=Thaps3&position=chr_5:1385701-1385814	Thaps3/chr_5:1385701-1385814	0.2	REVERSE						http://genome.jgi-psf.org/cgi-bin/browserLoad?db=Fracy1&position=	Fracy1/
348	gnl|To_Tass_Lars_20100201|00348	JP288422	1250	566	151	-2.7	56.9287		ZP_02089940	http://www.ncbi.nlm.nih.gov/protein/ZP_02089940?report=fasta&log$=seqview	NCBI_NR/ZP_02089940	hypothetical protein FAEPRAM212_00173 [Faecalibacterium prausnitzii M21/2] ref|ZP_02090902.1| hypothetical protein FAEPRAM212_01164 [Faecalibacterium prausnitzii M21/2] ref|ZP_02092281.1| hypothetical protein FAEPRAM212_02572 [Faecalibacterium prausnitzii M21/2] gb|EDP19791.1| hypothetical protein FAEPRAM212_02572 [Faecalibacterium prausnitzii M21/2] gb|EDP22128.1| hypothetical protein FAEPRAM212…	8e-43			http://www.ncbi.nlm.nih.gov/Structure/cdd/cddsrv.cgi?uid=	NCBI_CDD/					gnl|To_Gass20100719_LK|43698 length=56976 numreads=28209	contig_43698:16018-17249	0	BLASTN		gnl|To_proteome_3d|3d.g30206.t1	THAOC_30206	55-106_of_106_aa	3e-22	FORWARD				gnl|Thaps3_Gass3|chloroplast	0	gnl|Thaps3_Gass3|chloroplast	chloroplast:70454-71152	http://genome.jgi-psf.org/cgi-bin/browserLoad?db=Thaps3&position=chloroplast:70454-71152	Thaps3/chloroplast:70454-71152	0	FORWARD		gnl|Fracy1_Gass1|scaffold_2	1e-103	gnl|Fracy1_Gass1|scaffold_2	scaffold_2:154978-155250	http://genome.jgi-psf.org/cgi-bin/browserLoad?db=Fracy1&position=scaffold_2:154978-155250	Fracy1/scaffold_2:154978-155250
349	gnl|To_Tass_Lars_20100201|00349	JP288423	357	1090	1151	0.1	0.187463		XP_001437241	http://www.ncbi.nlm.nih.gov/protein/XP_001437241?report=fasta&log$=seqview	NCBI_NR/XP_001437241	hypothetical protein [Paramecium tetraurelia strain d4-2] emb|CAK69844.1| unnamed protein product [Paramecium tetraurelia] 0.46 FORWARD	0.46			http://www.ncbi.nlm.nih.gov/Structure/cdd/cddsrv.cgi?uid=	NCBI_CDD/					gnl|To_Gass20100719_LK|33994 length=5034 numreads=124	contig_33994:226-585	0	BLASTN		gnl|To_proteome_3d|3d.g24547.t1	THAOC_24547	382-431_of_506_aa	3e-13	FORWARD				gnl|Thaps3_Gass3|chr_13	0.97	gnl|Thaps3_Gass3|chr_13	chr_13:617979-618086	http://genome.jgi-psf.org/cgi-bin/browserLoad?db=Thaps3&position=chr_13:617979-618086	Thaps3/chr_13:617979-618086	0.59	FORWARD		gnl|Fracy1_Gass1|scaffold_4	0.23	gnl|Fracy1_Gass1|scaffold_4	scaffold_4:1305390-1305464	http://genome.jgi-psf.org/cgi-bin/browserLoad?db=Fracy1&position=scaffold_4:1305390-1305464	Fracy1/scaffold_4:1305390-1305464
350	gnl|To_Tass_Lars_20100201|00350		138	23	6	-2.8	2.36541			http://www.ncbi.nlm.nih.gov/protein/?report=fasta&log$=seqview	NCBI_NR/					http://www.ncbi.nlm.nih.gov/Structure/cdd/cddsrv.cgi?uid=	NCBI_CDD/					gnl|To_Gass20100719_LK|33994 length=5034 numreads=124	contig_33994:297-417	1e-60	BLASTN		gnl|To_proteome_3d|3d.g24547.t1	THAOC_24547	390-408_of_506_aa	0.051	REVERSE				gnl|Thaps3_Gass3|chr_4	0.33	gnl|Thaps3_Gass3|chr_4	chr_4:532070-532123	http://genome.jgi-psf.org/cgi-bin/browserLoad?db=Thaps3&position=chr_4:532070-532123	Thaps3/chr_4:532070-532123	0.17	REVERSE		gnl|Fracy1_Gass1|scaffold_39	0.092	gnl|Fracy1_Gass1|scaffold_39	scaffold_39:180052-180111	http://genome.jgi-psf.org/cgi-bin/browserLoad?db=Fracy1&position=scaffold_39:180052-180111	Fracy1/scaffold_39:180052-180111
351	gnl|To_Tass_Lars_20100201|00351	JP288424	354	6	17	1.8	1.15449			http://www.ncbi.nlm.nih.gov/protein/?report=fasta&log$=seqview	NCBI_NR/					http://www.ncbi.nlm.nih.gov/Structure/cdd/cddsrv.cgi?uid=	NCBI_CDD/					gnl|To_Gass20100719_LK|33994 length=5034 numreads=124	contig_33994:224-419	1e-105	BLASTN		gnl|To_proteome_3d|3d.g24547.t1	THAOC_24547	390-440_of_506_aa	6e-16	FORWARD				gnl|Thaps3_Gass3|chr_16a	0.19	gnl|Thaps3_Gass3|chr_16a	chr_16a:274895-275011	http://genome.jgi-psf.org/cgi-bin/browserLoad?db=Thaps3&position=chr_16a:274895-275011	Thaps3/chr_16a:274895-275011	0.12	REVERSE		gnl|Fracy1_Gass1|scaffold_130	0.024	gnl|Fracy1_Gass1|scaffold_130	scaffold_130:8995-9066	http://genome.jgi-psf.org/cgi-bin/browserLoad?db=Fracy1&position=scaffold_130:8995-9066	Fracy1/scaffold_130:8995-9066
352	gnl|To_Tass_Lars_20100201|00352	JP288425	322	20	30	0.5	0.404879		YP_002204367	http://www.ncbi.nlm.nih.gov/protein/YP_002204367?report=fasta&log$=seqview	NCBI_NR/YP_002204367	conserved hypothetical protein [Streptomyces sviceus ATCC 29083] gb|EDY58916.1| conserved hypothetical protein [Streptomyces sviceus ATCC 29083] 0.12 FORWARD	0.12		106505	http://www.ncbi.nlm.nih.gov/Structure/cdd/cddsrv.cgi?uid=106505	NCBI_CDD/106505	PRK13559, PRK13559, hypothetical protein; Provisional. 0.49 REVERSE	0.49	REVERSE		gnl|To_Gass20100719_LK|40887 length=13991 numreads=361	contig_40887:3717-4030	1e-156	BLASTN		gnl|To_proteome_3d|3d.g28580.t4	THAOC_28580	61-147_of_328_aa	8e-37	REVERSE				gnl|Thaps3_Gass3|chr_3	0.047	gnl|Thaps3_Gass3|chr_3	chr_3:1337548-1337742	http://genome.jgi-psf.org/cgi-bin/browserLoad?db=Thaps3&position=chr_3:1337548-1337742	Thaps3/chr_3:1337548-1337742	0.029	FORWARD		gnl|Fracy1_Gass1|scaffold_39	0.14	gnl|Fracy1_Gass1|scaffold_39	scaffold_39:384760-384897	http://genome.jgi-psf.org/cgi-bin/browserLoad?db=Fracy1&position=scaffold_39:384760-384897	Fracy1/scaffold_39:384760-384897
353	gnl|To_Tass_Lars_20100201|00353	JP288426	1540	45	40	-0.1	0.0814609		XP_002295995	http://www.ncbi.nlm.nih.gov/protein/XP_002295995?report=fasta&log$=seqview	NCBI_NR/XP_002295995	predicted protein [Thalassiosira pseudonana CCMP1335] ref|XP_002296345.1| hypothetical protein THAPS_263298 [Thalassiosira pseudonana CCMP1335] gb|ACI64712.1| predicted protein [Thalassiosira pseudonana CCMP1335] gb|ACI65062.1| hypothetical protein THAPS_263298 [Thalassiosira pseudonana CCMP1335] 0.0 FORWARD	0		111980	http://www.ncbi.nlm.nih.gov/Structure/cdd/cddsrv.cgi?uid=111980	NCBI_CDD/111980	pfam03142, Chitin_synth_2, Chitin synthase. Members of this family are fungal chitin synthase EC:2.4.1.16 enzymes. They catalyse chitin synthesis as follows: UDP-N-acetyl-D-glucosamine + {(1,4)-(N-acetyl-beta-D-glucosaminyl)}(N) <=> UDP + {(1,4)-(N-acetyl-beta-D-glucosaminyl)}(N+1). 1E-105 FORWARD	1e-105	FORWARD		gnl|To_Gass20100719_LK|41246 length=6637 numreads=252	contig_41246:3051-4590	0	BLASTN		gnl|To_proteome_3d|3d.g28805.t1	THAOC_28805	620-1118_of_1118_aa	0	FORWARD				gnl|Thaps3_Gass3|chr_7	0	gnl|Thaps3_Gass3|chr_7	chr_7:1859513-1861012	http://genome.jgi-psf.org/cgi-bin/browserLoad?db=Thaps3&position=chr_7:1859513-1861012	Thaps3/chr_7:1859513-1861012	0	FORWARD		gnl|Fracy1_Gass1|scaffold_17	1e-11	gnl|Fracy1_Gass1|scaffold_17	scaffold_17:506118-506501	http://genome.jgi-psf.org/cgi-bin/browserLoad?db=Fracy1&position=scaffold_17:506118-506501	Fracy1/scaffold_17:506118-506501
354	gnl|To_Tass_Lars_20100201|00354	JP288427	1645	51	160	2.1	12.4821		NP_735966	http://www.ncbi.nlm.nih.gov/protein/NP_735966?report=fasta&log$=seqview	NCBI_NR/NP_735966	cell wall surface anchor family protein [Streptococcus agalactiae NEM316] emb|CAD47188.1| Unknown [Streptococcus agalactiae NEM316] 0,000000000000001 FORWARD	1e-15		116615	http://www.ncbi.nlm.nih.gov/Structure/cdd/cddsrv.cgi?uid=116615	NCBI_CDD/116615	pfam08005, PHR, PHR domain. This domain is called PHR as it was original found in the proteins PAM, highwire and RPM. This domain can be duplicated in the highwire, PFAM and PRM sequence. The C-terminal region of the protein BTBD1 includes the PHR domain and is known to interact with Topoisomerase I, an enzyme which relaxes DNA supercoils. 0.28 FORWARD	0.28	FORWARD		gnl|To_Gass20100719_LK|19670 length=14657 numreads=631	contig_19670:2936-3633	0	BLASTN		gnl|To_proteome_3d|3d.g17669.t1	THAOC_17669	276-755_of_1564_aa	0	FORWARD				gnl|Tp_AllESTs|JGI_XZD8298.fwd	0.041	gnl|Thaps3_Gass3|chr_3	chr_3:1283898-1284059	http://genome.jgi-psf.org/cgi-bin/browserLoad?db=Thaps3&position=chr_3:1283898-1284059	Thaps3/chr_3:1283898-1284059	0.025	FORWARD		gnl|Fracy1_Gass1|scaffold_61	0.066	gnl|Fracy1_Gass1|scaffold_61	scaffold_61:317513-317902	http://genome.jgi-psf.org/cgi-bin/browserLoad?db=Fracy1&position=scaffold_61:317513-317902	Fracy1/scaffold_61:317513-317902
355	gnl|To_Tass_Lars_20100201|00355	JP288428	566	20	28	0.4	0.265099		XP_002294678	http://www.ncbi.nlm.nih.gov/protein/XP_002294678?report=fasta&log$=seqview	NCBI_NR/XP_002294678	predicted protein [Thalassiosira pseudonana CCMP1335] gb|EED88038.1| predicted protein [Thalassiosira pseudonana CCMP1335] 8E-31 REVERSE	8e-31		109119	http://www.ncbi.nlm.nih.gov/Structure/cdd/cddsrv.cgi?uid=109119	NCBI_CDD/109119	pfam00050, Kazal_1, Kazal-type serine protease inhibitor domain. Usually indicative of serine protease inhibitors. However, kazal-like domains are also seen in the extracellular part of agrins, which are not known to be protease inhibitors. Kazal domains often occur in tandem arrays. Small alpha+beta fold containing three disulphides. Alignment also includes a single domain from transporters in t…	0.008	FORWARD		gnl|To_Gass20100719_LK|14558 length=3253 numreads=63	contig_14558:1214-1524	1e-158	BLASTN		gnl|To_proteome_3d|3d.g12329.t13	THAOC_12329	179-255_of_508_aa	8e-37	REVERSE				gnl|Thaps3_Gass3|chr_20	3e-39	gnl|Thaps3_Gass3|chr_20	chr_20:76719-76985	http://genome.jgi-psf.org/cgi-bin/browserLoad?db=Thaps3&position=chr_20:76719-76985	Thaps3/chr_20:76719-76985	2e-39	REVERSE		gnl|Fracy1_Gass1|scaffold_11	1e-14	gnl|Fracy1_Gass1|scaffold_11	scaffold_11:1027052-1027315	http://genome.jgi-psf.org/cgi-bin/browserLoad?db=Fracy1&position=scaffold_11:1027052-1027315	Fracy1/scaffold_11:1027052-1027315
356	gnl|To_Tass_Lars_20100201|00356	JP288429	295	5	28	4.6	3.76285			http://www.ncbi.nlm.nih.gov/protein/?report=fasta&log$=seqview	NCBI_NR/					http://www.ncbi.nlm.nih.gov/Structure/cdd/cddsrv.cgi?uid=	NCBI_CDD/					gnl|To_Gass20100719_LK|48960 length=3607 numreads=59	contig_48960:2443-2727	1e-146	BLASTN		gnl|To_proteome_3d|3d.g35605.t2	THAOC_35605	433-479_of_479_aa	7e-22	REVERSE				gnl|Thaps3_Gass3|chr_10	0.66	gnl|Thaps3_Gass3|chr_10	chr_10:713711-713818	http://genome.jgi-psf.org/cgi-bin/browserLoad?db=Thaps3&position=chr_10:713711-713818	Thaps3/chr_10:713711-713818	0.41	REVERSE		gnl|Fracy1_Gass1|scaffold_8	0.085	gnl|Fracy1_Gass1|scaffold_8	scaffold_8:465906-466010	http://genome.jgi-psf.org/cgi-bin/browserLoad?db=Fracy1&position=scaffold_8:465906-466010	Fracy1/scaffold_8:465906-466010
[truncated: 10,908 more rows]
[truncated: 10 more columns]
