# Supplementary material for: Genome and low-iron response of an oceanic diatom adapted to chronic iron limitation
Source: Genome Biol. 2012 Jul 26;13(7):R66. doi: 10.1186/gb-2012-13-7-r66 (PMC3491386; doi:10.1186/gb-2012-13-7-r66)
Supplement: Additional file 11 — Supplemental table - primers used for RT-qPCR. The table lists the sequences of all primers used in the RT-qPCR experiments. The file is in .xls format. [file gb-2012-13-7-r66-S11.XLS]

## Sheet: Tabelle1
gene (name)	unique identifier of AUGUSTUS predicted gene model	gene locus (genbank) of gene model	custom identifier of manually curated gene model	related transcriptome contigs	Genbank identifier of transcriptome contig	sequence of qPCR forward primer	sequence of qPCR reverse primer
			Supplemental_Sequences_S2
Gene	AUGUSTUS model	Gene Locus	manually curated user model	transcript contig(s) [#]	official GenBank ID [transcript contig]	Forward Primer (5′à3′)	Reverse Primer (5′à3′)
18S	x	x	x	x	x	GGATTTCTGGCAGGAGCGA	GCCCGACAACTTAATGCCAA
ISIP1A	3d.g30995 mod	THAOC_30995	p159	2856 6341 8057 10660	x x x x	TTCAATCCGGACGGTCTGAC	CCTGATAGTTCGTGCGGAGG
ISIP1B	3d.g27288.t3 mod	THAOC_27288	x008 z	x	x	CCTTTTCAATGGGCATCAGC	GAGCCAAAGAGCCATACCGA
ISIP2	3d.g21195 mod	THAOC_21195	p160	1541 2796	JP289399 JP290411	AATGCCACTGGCAGAATTGAC	AGCAACGTACAATCCATCCTCA
ISIP3	3d.g34758 mod	THAOC_34758	p161	8502 1665	JP295197 JP289508	CAATGCTGGTACCTTCCACGA	GGGTCCGAGTTCTACCCAGTT
FRE1	3d.g6605 mod	THAOC_06605	p157	2705	JP290341	GCCCTATCTCCATCGGTTCTCT	GCCAAGGAAACCGAACCAG
CA	3d.g29432.t1	THAOC_29432	p152	10439	JP297026	ATGACGCTCACCCCTGAAGA	CGACCGGAACTAGGTCGGA
PETF	3d.g25559.t1	THAOC_25559	p178	313	JP288393	GCCGATGACGTCTTCATCGT	TGATAACCTTTCCAGTGCAGGTG
FLDA1	3d.g31152.t1	THAOC_31152	p156	10030	x	CCGGCCTTTTCTACTCGACC	TTGACGTCTCCGATGTCCTTC
FLDA2	3d.g19008.t1	THAOC_19008	x005 z	x	x	GACACTCGTCGTCACAGCGT	TGCACTCACGTCAAGCGC
LI818	3d.g12734.t1	THAOC_12734	p170	10690	JP297266	GTTGCCATGATGGCCACTG	GGATCTGGTTGTTGGCGATAG
cpRPL36	2h.g11566.t1 h, mod	x	p193	9603	JP296217	GTCAACGGCTTCGTGGCT	TGAGTGCACCGATCGATGAT
cytFBA2	3d.g24978 mod	THAOC_24978	p154	10164 2491	JP296756 JP290175	ACCGTCAGTATGTTCGACTGCA	CCTGGAAAAGGATAGCTCCGA
NRPS1	3d.g31575 mod	THAOC_31575	p174	9673	JP296273	CTCGCGGACTTTCAAATCGA	TGTAAACCGAAGGCACCATGT
NRPS2	3d.g26229 mod	THAOC_26229	p173	341	JP288417	AACGCGAAGCTTGTTAGCGTA	ACGCCCCGAGTGATGTGAT
RPB1	x	x	x	x	x	ATTTGGTTCGCAAGGGTCAG	GGCCGTATTTAGGACGCGAT
rbcL	x	x	x	x	x	GCATTATTCCGTATCACACCACA	TCCATACAACAGTCCAAGTTGCA
mod User model was created by manual modification of the automatic AUGUSTUS model, taking into account additional information like ESTs and conserved regions identified by BLAST
h Best automatic gene model was revealed by running AUGUSTUS with parameters optimized for human (h) instead of diatom (d) genomic sequences
z Gene lacks EST support from 454 transcriptome
